# Supplementary material for: Discriminating Microbial Community Structure Between Peri-Implantitis and Periodontitis With Integrated Metagenomic, Metatranscriptomic, and Network Analysis
Source: Front Cell Infect Microbiol. 2020 Dec 11;10:596490. doi: 10.3389/fcimb.2020.596490 (PMC7793907; doi:10.3389/fcimb.2020.596490)
Supplement: Supplementary file 2 [file Table_1.xlsx]

## Sheet: Supplementary Table S1
Supplementary Table S1. Clinical data of subjects
Subject				Peri-implantitis											Periodontitis
ID	Age	Gender		Position	Deepest probing depth (mm)	BOP	SUP	Bone loss (%)	KM ≧ 2mm	Years in function	Prosthesis type	Connection type			Position	Deepest probing depth (mm)	BOP	SUP	Bone loss (%)	KM ≧ 2mm
												IN/EX	BL/TL
1	71	F		Mandibular posterior	4	+	-	31.3922	No	7	Cemented	EX	BL		Maxillary posterior	8	+	-	26.33	Yes
2	58	M		Maxillary anterior	9	+	-	20.0646	Yes	3	Cemented	IN	BL		Maxillary posterior	9	+	-	32.3051	Yes
3	61	F		Maxillary posterior	6	+	-	16.5005	Yes	7	Cemented	IN	TL		Maxillary anterior	6	+	-	42.7281	Yes
4	66	M		Maxillary posterior	9	+	-	27.3207	Yes	4	Screwed	EX	BL		Mandibular posterior	4	+	-	18.4405	Yes
5	66	M		Mandibular posterior	6	+	-	16.6047	No	7	Cemented	EX	BL		Maxillary posterior	5	+	-	15.5751	Yes
6	50	F		Mandibular posterior	10	+	-	37.8813	Yes	3	Cemented	one-piece	-		Mandibular posterior	5	+	-	36.6414	Yes
7	65	M		Mandibular posterior	8	+	-	29.9658	No	1	Cemented	IN	TL		Mandibular posterior	5	+	-	36.6681	Yes
8	72	F		Mandibular posterior	9	+	-	62.9474	No	6	Cemented	IN	TL		Mandibular posterior	9	+	-	33.3333	Yes
9	65	F		Maxillary posterior	6	+	-	40.9449	Yes	4	Cemented	IN	TL		Mandibular anterior	4	+	-	28.7526	Yes
10	75	M		Mandibular posterior	15	+	-	52.2152	No	15	Cemented	IN	BL		Mandibular posterior	4	+	-	22.7088	Yes
11	60	M		Mandibular posterior	6	+	-	55.407	Yes	10	Cemented	IN	TL		Mandibular posterior	6	+	-	39.2419	Yes
12	71	F		Maxillary posterior	9	+	+	26.5311	Yes	16	Cemented	IN	BL		Mandibular posterior	8	+	-	27.5455	Yes
13	63	M		Maxillary anterior	8	+	-	22.1485	Yes	7	Cemented	EX	BL		Mandibular posterior	4	+	-	28.0309	Yes
14	66	M		Maxillary posterior	9	+	-	32.4508	No	15	Screwed	IN	BL		Mandibular posterior	9	+	-	50.5704	Yes
15	67	F		Maxillary posterior	8	+	-	23.3295	No	5	Cemented	EX	TL		Maxillary anterior	9	+	-	35.2101	Yes
16	64	F		Mandibular posterior	7	+	+	55.1	No	4	Cemented	EX	TL		Mandibular anterior	7	+	-	75.6154	No
17	61	M		Maxillary anterior	10	+	-	33.0506	Yes	20	Cemented	IN	BL		Maxillary anterior	12	+	-	44.794	Yes
18	75	M		Maxillary posterior	6	+	-	15.8135	Yes	8	Cemented	IN	BL		Maxillary anterior	5	+	-	19.6252	no
19	84	M		Mandibular posterior	7	+	-	30.5671	No	3	Screwed	EX	BL		Maxillary posterior	4	+	-	20.788	Yes
20	71	F		Maxillary posterior	4	+	-	26.7336	Yes	7	Cemented	IN	TL		Maxillary posterior	5	+	-	29.0173	No
21	82	M		Mandibular posterior	6	+	+	40.5144	No	7	Screwed	IN	BL		Maxillary posterior	9	+	-	27.2493	Yes
Mean ± SD	67.2 ± 7.8	-		-	7.7 ± 2.4	-	-	33.2 ± 13.6	-	7.5 ± 4.9	-	-			-	6.5 ± 2.3	-	-	32.9 ± 13.3	-
BOP: bleedin og probing
SUP: suppuration
KM: keratinized mucosa
IN: internal connection
EX: external connection
BL: bone level
TL tissue level
