# Supplementary material for: Discriminating Microbial Community Structure Between Peri-Implantitis and Periodontitis With Integrated Metagenomic, Metatranscriptomic, and Network Analysis
Source: Front Cell Infect Microbiol. 2020 Dec 11;10:596490. doi: 10.3389/fcimb.2020.596490 (PMC7793907; doi:10.3389/fcimb.2020.596490)
Supplement: Supplementary file 3 [file Table_2.xlsx]

## Sheet: Supplementary_Table_S2
Supplementary Table S2. Summary of Illumina MiSeq reads in this study
Disease type	Patient		Raw data			Preprocessed data								16S rRNA reads				MG-RAST					Assignment with NCBI nr, VFDB and MvirDB
			Number of reads	Total lengtth (bp)		Paired reads				Unpaired reads				Number reads	Preprocessed reads	Used reads (%)		Number of used reads	Used reads (%)	Number of function used for assignment			Number of formed clusters		mRNA clusters				Number of function used for assignment
						Number of reads	Total lengtth (bp)	Mean of read lengths		Number of reads	Total lengtth (bp)	Mean of read lengths								SEED	KEGG				Number of reads	Number of clusters	Clusters (%)		NCBI nr	VFDB	MvirDB
Peri-implantitis	1		1085554	272474054		922996	154287912	167.16		37241	5907840	158.638		232764	14648	6.29307		801298	86.8149	82951	80720		379241		953183	377491	99.5386		268560	26725	17554
Peri-implantitis	2		1028372	258121372		492894	67162819	136.262		5540	722949	130.496		620416	45678	7.36248		28042	5.68926	1257	1188		243386		497088	243103	99.8837		30627	608	39112
Peri-implantitis	3		997920	250477920		906996	149926696	165.3		25871	3947247	152.574		505970	30862	6.09957		812156	89.5435	77239	91934		391876		929178	390525	99.6552		263589	26116	56308
Peri-implantitis	4		1449958	363939458		1342300	217848467	162.295		27613	4214250	152.618		372890	16938	4.54236		1196617	89.1468	138579	133812		556314		1361228	553694	99.529		403502	40539	49226
Peri-implantitis	5		1200368	301292368		976087	148642523	152.284		20423	3012495	147.505		534914	26671	4.98604		751471	76.9881	65753	73711		456597		990665	454626	99.5683		291905	19689	17080
Peri-implantitis	6		881490	221253990		657782	109318150	166.192		8476	1298906	153.245		711458	44003	6.1849		477741	72.6291	57379	47236		303512		662808	302301	99.601		191374	14192	72265
Peri-implantitis	7		1498774	376192274		646416	100839121	155.997		9254	1326398	143.332		221924	19709	8.88097		151795	23.4826	13076	10969		305227		651176	304404	99.7304		92231	4319	56709
Peri-implantitis	8		1096220	275151220		847403	140118025	165.35		8844	1347653	152.38		208758	21448	10.2741		584164	68.9358	142022	95485		331087		850790	329736	99.592		196746	17284	31762
Peri-implantitis	9		1117202	280417702		994441	162310032	163.217		23163	3539135	152.793		289452	14083	4.8654		866962	87.1808	80820	91284		428830		1010843	426766	99.5187		308686	28233	29204
Peri-implantitis	10		1281258	321595758		994633	146967589	147.761		28261	4110601	145.451		497422	16067	3.23005		714165	71.8019	41650	53270		453289		1016970	451161	99.5305		258689	16683	16855
Peri-implantitis	11		1812752	455000752		1020789	146008369	143.035		9216	1291006	140.083		458464	44114	9.62213		357489	35.0209	47073	33775		483407		1027100	482450	99.802		146027	9064	39856
Peri-implantitis	12		1713070	429980570		1029495	155930155	151.463		9544	1394219	146.083		1166066	55503	4.75985		485795	47.1877	58408	44222		492374		1034928	490893	99.6992		196861	11941	3174
Peri-implantitis	13		1462728	367144728		707324	114551690	161.951		4840	720129	148.787		207626	26777	12.8967		132453	18.7259	16191	11958		353152		711200	352757	99.8882		72989	3498	64606
Peri-implantitis	14		1262812	316965812		563982	94271920	167.154		6463	1005740	155.615		221776	12723	5.73687		264655	46.9261	24049	22077		279166		568296	278312	99.6941		122480	7849	22532
Peri-implantitis	15		955980	239950980		740359	128562594	173.649		10006	1613632	161.266		170124	16213	9.53011		566179	76.4736	71250	66360		310877		746716	309663	99.6095		213434	19618	14858
Peri-implantitis	16		1224978	307469478		793842	123913185	156.093		5850	860573	147.106		147444	12905	8.75248		421568	53.1048	45663	37637		364144		795917	362947	99.6713		166462	11295	37381
Peri-implantitis	17		1024876	257243876		812749	136975949	168.534		8910	1413651	158.659		223908	13151	5.87339		614683	75.6301	107556	77871		355239		816371	353623	99.5451		233014	18730	61093
Peri-implantitis	18		1420002	356420502		1110940	192953917	173.685		18655	3051272	163.563		502996	20168	4.00957		843374	75.9154	98448	110779		513397		1123355	511159	99.5641		320944	27987	54423
Peri-implantitis	19		1243958	312233458		1008614	164823609	163.416		14562	2249497	154.477		1084264	107033	9.87149		787352	78.0628	118615	91166		424251		1018409	422720	99.6391		275688	22824	63631
Peri-implantitis	20		1161748	291598748		684648	95781830	139.899		7748	1087011	140.296		265062	30212	11.3981		283692	41.4362	34663	63183		311161		689303	310298	99.7227		109813	9121	6246
Peri-implantitis	21		1155194	289953694		652117	105820958	162.273		9017	1416363	157.077		264374	18166	6.87133		291438	44.6911	23306	23375		330341		658847	329347	99.6991		134745	8176	4843
Peri-implantitis	Mean		1.24168e+06	3.11661e+08	#DIV/0!	852705	1.36048e+08	159.189	#DIV/0!	14261.8	2.16812e+06	150.574	#DIV/0!	424194	28908.2	7.24005	#DIV/0!	544433	60.2565	64092.8	60095.8	#DIV/0!	384137	#DIV/0!	862589	382761	99.6515	#DIV/0!	204684	16404.3	36129.4
Peri-implantitis	Standard deviation		242967	6.09846e+07	#DIV/0!	206670	3.49338e+07	10.5717	#DIV/0!	9279.99	1.44658e+06	7.94413	#DIV/0!	283155	21859.8	2.64168	#DIV/0!	296041	25.0136	40444.2	35943.2	#DIV/0!	84793.4	#DIV/0!	211182	84328.9	0.110578	#DIV/0!	93272.1	9967.15	21908
Periodontitis	1		820406	205921906		524512	83071959	158.4		6876	1029710	149.8		302540	26508	8.76182		304570	58.0673	32130	27057		258548		528649	257530	99.6063		135950	8360	49777
Periodontitis	2		1050694	263724194		834811	131284929	157.3		12809	1901074	148.4		288446	26864	9.31336		645832	77.3627	77112	65776		370278		843542	368888	99.6246		225797	20997	1327
Periodontitis	3		1250772	313943772		1053843	169150910	160.5		25776	3869547	150.1		246012	16044	6.52163		845979	80.2756	147358	123460		409478		1074592	408056	99.6527		232565	33048	45248
Periodontitis	4		1085082	272355582		980787	161498270	164.7		38952	5974244	153.4		542292	19813	3.65357		876878	89.4055	91112	94632		403722		1016512	402593	99.7204		273844	30885	72184
Periodontitis	5		1587602	398488102		894271	131282671	146.8		12811	1803289	140.8		145864	14871	10.1951		276270	30.8933	38228	38802		430800		903562	429795	99.7667		128744	11970	38815
Periodontitis	6		1389660	348804660		1250226	205007642	164		16938	2648364	156.4		1096520	96929	8.83969		997466	79.7829	178380	131923		394884		1258438	393153	99.5616		295238	36662	28586
Periodontitis	7		1498682	376169182		1060613	176699831	166.6		12414	1910753	153.9		259832	22142	8.52166		797582	75.2001	130583	111249		467090		1060603	464344	99.4121		323639	27866	8672
Periodontitis	8		1448104	363474104		1031343	144515692	140.1		12411	1709117	137.7		228272	19999	8.76104		636736	61.7385	102574	72124		457698		1038555	456115	99.6541		224425	13801	44346
Periodontitis	9		783918	196763418		662678	107631339	162.4		15684	2418474	154.2		627854	31520	5.02028		557547	84.1354	51843	45206		314281		674236	312836	99.5402		204990	15487	50265
Periodontitis	10		1422854	357136354		793597	127030439	160.1		9553	1448569	151.6		626504	36404	5.81066		278856	35.1382	37155	29901		397452		799336	396182	99.6805		139977	9267	34860
Periodontitis	11		1281018	321535518		903604	146447580	162.1		10498	1600458	152.5		213562	18377	8.605		561355	62.124	121332	82983		377621		909277	376371	99.669		195107	17739	18929
Periodontitis	12		1513014	379766514		691828	109186630	157.8		5132	752882	146.7		193966	20292	10.4616		55073	7.9605	6096	4271		350865		696432	350643	99.9367		43759	1365	26267
Periodontitis	13		1332138	334366638		1185055	179788908	151.7		16203	2420252	149.4		185990	18329	9.85483		965079	81.4375	178618	129542		446833		1193058	444816	99.5486		308174	27681	7736
Periodontitis	14		1258018	315762518		711898	121556620	170.8		7285	1135081	155.8		241626	14881	6.15869		330712	46.455	58894	43194		341080		716626	340214	99.7461		146660	10635	15601
Periodontitis	15		1460382	366555882		619988	96102680	155		9035	1352740	149.7		359774	11328	3.14864		243792	39.3221	30363	29169		293108		626240	292306	99.7264		120900	9825	36186
Periodontitis	16		1318110	330845610		881986	148796480	168.7		8726	1379277	158.1		234742	22613	9.63313		511291	57.9704	103672	75647		358617		886116	357468	99.6796		176868	16521	22479
Periodontitis	17		1335668	335252668		1139162	184333629	161.8		12898	2018186	156.5		208926	17969	8.60065		902148	79.194	119772	98687		446487		1145150	444685	99.5964		315228	30935	42414
Periodontitis	18		1348548	338485548		1166576	194577435	166.8		32542	5147070	158.2		179870	27863	15.4906		969152	83.0766	91706	98957		478023		1193586	476382	99.6567		313326	31635	52574
Periodontitis	19		1492350	374579850		1211530	204175765	168.5		13460	2112775	157		171544	16448	9.58821		924509	76.3092	166137	128628		489669		1218128	487657	99.5891		328798	27195	49436
Periodontitis	20		1265568	317657568		623458	101805773	163.3		5353	815488	152.3		488098	17954	3.67836		109574	17.5752	15421	10748		316091		627891	315716	99.8814		59752	2704	13930
Periodontitis	21		1417840	355877840		664812	105118553	158.1		4967	722756	145.5		479992	30196	6.29094		87300	13.1315	5476	5465		339086		668747	338622	99.8632		55512	2333	16900
Periodontitis	Mean		1.30288e+06	3.27022e+08	#DIV/0!	899361	1.44241e+08	160.262	#DIV/0!	13824.9	2.10334e+06	151.333	#DIV/0!	348677	25111.6	7.94807	#DIV/0!	565605	58.8836	84950.6	68924.8	#DIV/0!	387701	#DIV/0!	908537	386399	99.672	#DIV/0!	202345	18424.3	32215.8
Periodontitis	Standard deviation		212659	5.33775e+07	#DIV/0!	224124	3.72781e+07	7.40955	#DIV/0!	8790.6	1.36827e+06	5.43142	#DIV/0!	228146	17617.7	2.85851	#DIV/0!	322882	25.6699	56033	43165.3	#DIV/0!	64318.3	#DIV/0!	226869	63897.6	0.123034	#DIV/0!	93234.6	11143.9	18306.4
All	Mean		1.27228e+06	3.19342e+08	#DIV/0!	876033	1.40145e+08	159.725	#DIV/0!	14043.3	2.13573e+06	150.954	#DIV/0!	386436	27009.9	7.59406	#DIV/0!	555019	59.5701	74521.7	64510.3	#DIV/0!	385919	#DIV/0!	885563	384580	99.6618	#DIV/0!	203515	17414.3	34172.6
All	Standard deviation		227632	5.71356e+07	#DIV/0!	214233	3.59218e+07	9.0329	#DIV/0!	8930.44	1.39108e+06	6.73225	#DIV/0!	256830	19702.7	2.74197	#DIV/0!	306139	25.0425	49405.4	39485	#DIV/0!	74353.9	#DIV/0!	217722	73918.9	0.116002	#DIV/0!	92116.7	10492.1	20038.1
