# Supplementary material for: Discriminating Microbial Community Structure Between Peri-Implantitis and Periodontitis With Integrated Metagenomic, Metatranscriptomic, and Network Analysis
Source: Front Cell Infect Microbiol. 2020 Dec 11;10:596490. doi: 10.3389/fcimb.2020.596490 (PMC7793907; doi:10.3389/fcimb.2020.596490)
Supplement: Supplementary file 5 [file Table_4.xlsx]

## Sheet: Supplementary_Table_S4
Supplementary Table S4. Relative abundances of species based on 16S rDNA (in the descending order of mean values)
Species used for assigning OTUs	Specificity to disease groups		Peri-implantitis; sample IDs																											Species used for assigning OTUs	Specificity to disease groups		Periodontitis; sample IDs
			1	2	3	4	5	6	7	8	9	10	11	12	13	14	15	16	17	18	19	20	21	Mean	Standard deviation	Standard error	Cumulative sum of mean	Number of samples with active species					1	2	3	4	5	6	7	8	9	10	11	12	13	14	15	16	17
Patient ID			1	2	3	4	5	6	7	8	9	10	11	12	13	14	15	16	17	18	19	20	21							Patient ID			1	2	3	4	5	6	7	8	9	10	11	12	13	14	15	16	17
Unclassified sp.	Common in both disease groups		9.20262	12.2729	9.88594	18.1722	12.9466	13.8536	19.1943	14.7659	12.5328	11.1657	18.1688	21.9033	21.1114	14.3441	14.8646	13.9868	19.9376	13.7297	9.08692	56.9741	20.087	17.0565	9.94382	2.16992	17.0565	21		Unclassified sp.	Common in both disease groups		18.4246	25.6365	25.2493	14.0564	20.819	8.55472	29.4147	18.3559	10.9169	16.7234	15.8568	20.8506	16.182	19.1519	17.5583	17.2909	9.52752
Fusobacterium nucleatum subsp. vincentii	Common in both disease groups		39.7324	30.8683	0.372627	7.7518	8.94605	31.1615	22.7916	7.24077	8.72683	7.86706	16.0607	13.0119	20.4317	10.7443	8.28348	29.0972	15.8847	6.86731	0.393337	5.30915	16.4428	14.666	10.7458	2.34493	31.7225	21		Fusobacterium nucleatum subsp. vincentii	Common in both disease groups		35.246	18.6048	11.2254	3.57341	0.221908	34.6501	19.6595	6.24531	27.0178	25.868	18.1259	13.4043	21.1141	10.08	5.8351	24.937	22.4108
Porphyromonas gingivalis	Common in both disease groups		0.00682687	1.05521	10.6409	5.37844	7.85872	0.00681772	0.00507382	54.3267	0.170418	0.740649	22.6232	22.4042	17.1864	1.14753	0.0246716	0.00774893	31.3056	23.8397	18.0664	0.225076	0.0165144	10.3351	14.3164	3.12409	42.0576	21		Porphyromonas gingivalis	Common in both disease groups		0.00377245	10.1586	21.7901	5.89512	0.450541	0.00103168	0.578087	40.402	0.00317259	22.2585	36.6055	39.3012	37.2088	33.8821	0.0176554	23.5794	1.20764
Porphyromonas endodontalis	Common in both disease groups		0	11.1301	0.226816	5.41386	0.479922	1.9226	1.16191	0.074599	0.234325	0.255181	0.00226685	3.4899	0.590059	19.8459	0	6.99729	3.22409	3.85264	0.343819	0	8.02048	3.20313	4.94073	1.07816	45.2607	18		Streptococcus sp.	Common in both disease groups		4.74951	0.0372245	0.0186986	8.69631	14.0609	0.0546792	8.20161	0	0.0190355	4.02978	0.0380911	0.0394244	0.0218233	2.64095	10.5226	0.0574891	0.00556514
Bacteroidales sp.	Common in both disease groups		7.16139	0.0941372	0.0486035	0	0.0112482	12.5696	5.17023	0.00466244	0.0213023	0.261405	0.174548	0.120714	0	0.0864576	19.3918	14.3433	0.00760398	0.0842919	0.220493	0	4.44787	3.05808	5.6629	1.23575	48.3188	18		Neisseria flava	Common in both disease groups		0.520598	0	0	0	16.9121	0.1042	0.0225815	0	0.00317259	0.263707	0.0163248	0.0542086	0.0109117	2.16383	23.464	0.0265334	0
Prevotella oris	Common in both disease groups		6.3012	0.0394063	2.85788	8.56654	7.07135	0.16817	4.86072	0.00466244	16.1329	0.304973	6.0865	1.94044	0.00373455	0.0943174	0.949855	0.0154979	0.258535	1.97342	0.123326	0.132398	0.368821	2.77403	4.12028	0.89912	51.0928	21		Prevotella intermedia	Common in both disease groups		0.837483	0	0.292944	5.43078	2.21908	0	10.2294	0.105005	0.00317259	3.36501	0.179572	0.42874	0	2.39231	0	0	20.63
TM7 sp.	Common in both disease groups		6.32168	0.0481632	25.789	1.39922	0.618649	0.374974	0.0202953	0	3.94092	7.99154	0.0113343	1.04499	0.0074691	2.61731	0.659964	0.0309957	0.136872	2.71718	0.00747433	0.00330994	0.132115	2.5654	5.76414	1.25784	53.6582	20		TM7 sp.	Common in both disease groups		0.0867663	0.0372245	17.8197	15.4343	0	0.00412673	0.0541956	0.0550028	10.46	0.241732	0.163248	0	0.0763817	0.01344	0.591455	0.0398001	0.038956
Treponema denticola	Common in both disease groups		0	0.317439	0.0745253	0	0	7.06543	0.0304429	2.66692	0.0142015	0.00622394	0.514576	2.24853	7.39441	2.24004	18.4112	0.860132	4.3875	0.500793	0.605421	0.00330994	4.39282	2.46352	4.32194	0.943125	56.1218	18		Parvimonas micra	Common in both disease groups		0.950656	0.670042	0.317876	1.27694	0.188286	3.33956	5.36085	0.39002	3.46764	3.28261	0.647549	0.689927	0.201866	0.228479	0.37959	0.225534	13.4398
Lautropia mirabilis	Common in both disease groups		0.00682687	0.0437848	0.505476	0.00590388	0.239961	0.031816	0	0	0.170418	0	0	0.0216205	0.0149382	0.400849	0.431752	0	0	0.0099167	0	0	0.869757	0.131096	0.233301	0.0509104	56.2529	13		Prevotella oris	Common in both disease groups		7.11861	0.00744491	0.0685615	4.42134	1.47266	0.0670594	3.77563	0.410021	6.41815	0.439512	0.0163248	0.0098561	0.00545584	0.01344	0.820975	0.0132667	0.0890422
Parvimonas micra	Common in both disease groups		0.621245	10.4339	0.583242	8.28315	2.27213	0.347704	5.44929	1.04439	0.18462	0.267629	3.19626	0.358539	0.0149382	0.652362	2.32529	7.00504	0.250931	0.57021	0.819373	0.0794386	0.346802	2.14793	3.03254	0.661755	58.4008	21		Tannerella forsythia	Common in both disease groups		0.418742	0.141453	0.542259	0.469389	0.0605205	8.9612	0.0858098	1.57508	1.18338	3.47215	5.06067	1.51291	2.34601	3.60863	0.0353107	2.44992	1.00173
Streptococcus sp.	Common in both disease groups		0.10923	0.68961	0.106928	1.62357	2.31337	0.306797	7.70207	0.0233122	4.94213	0.136927	0.0226685	0.445021	0.0261418	1.09251	0.228212	0.240217	0.0304159	0.357001	0.28309	15.186	0.622041	1.73749	3.61707	0.789309	60.1383	21		Bacteroidales sp.	Common in both disease groups		2.50113	0.0893389	0.0373972	0.025236	0	25.0699	0.140005	0	0	0.0521921	0.00544158	0.0098561	0.0218233	0.208319	0.105932	13.0854	0
Tannerella forsythia	Common in both disease groups		0.0819224	0.091948	0.0324023	0.141693	0.194968	5.02011	1.81136	1.00242	0.028403	0.323645	5.15483	1.97287	10.27	0.7231	0.283723	0.224719	1.70329	0.545418	8.83186	0.00661989	0.341297	1.84698	2.96595	0.647224	61.9853	21		Prevotella sp.	Common in both disease groups		10.1479	0.160066	0.08726	3.13935	0.275704	0.00722178	0.0722609	0.370019	0.323604	0.0274695	0.179572	0.098561	0.032735	0.275519	9.75459	0.0176889	0.81251
Eubacterium brachy	Common in both disease groups		2.12316	2.59863	0.375867	2.95785	0.18747	2.38166	4.9622	0.932488	0.333736	0.317421	3.84232	0.78194	0.00373455	0.668081	5.31672	4.54862	1.12539	0.277668	0	0.0132398	0.385335	1.62541	1.76569	0.385306	63.6107	20		Desulfobulbus sp.	Common in both disease groups		0.0113173	9.54065	0.143356	1.20123	0	0.884152	0.0722609	0	0.00317259	0.145588	4.81036	2.62665	7.49086	2.03615	0	1.68045	0.127998
Prevotella pleuritidis	Common in both disease groups		0	6.5086	0.0226816	0	0	7.81992	11.6952	0.0839239	0.00710076	0.0186718	0	0	0	3.41115	0	0.00774893	0	0.0099167	0	0	1.62942	1.4864	3.22639	0.704057	65.0971	11		Porphyromonas endodontalis	Common in both disease groups		0	5.27099	0.243082	0.943825	0.0874185	0.00103168	3.42787	0.485024	11.085	0.587847	0	4.42539	0.180043	0.934077	0.00882768	0.145934	0.283822
Prevotella denticola	Common in both disease groups		0.00682687	0	1.22481	1.77117	12.6504	0.00227257	0.0101476	0	5.567	1.89208	0.00680056	0.030629	0	0.0628783	5.14402	0	0	4.56664	0	0	2.23494	1.67479	3.10366	0.677274	66.7718	14		Treponema denticola	Common in both disease groups		0	3.52516	0.398903	0.00504719	0	0.50243	0.0225815	3.26516	0	0.0302165	0.930511	2.27676	1.06934	5.27518	0.00882768	0.0309556	0.077912
Leptotrichia hongkongensis	Common in both disease groups		0	0	0.00972069	0	0.0112482	0.00454514	0.0101476	0	0	33.6093	0	0.0558528	0	0	0.0123358	0	0	0.0099167	0.176581	0	0	1.61427	7.33108	1.59977	68.3861	9		Filifactor alocis	Common in both disease groups		0	3.68895	0.760409	1.38798	0.0067245	2.52969	0.0270978	3.81519	0	0.942204	0.00544158	2.11413	4.45196	1.20288	0	7.53549	0.489732
Alloprevotella tannerae	Common in both disease groups		0.907974	0.0240816	0.605923	0.0236155	1.75846	0.686317	0.23847	0	0.511255	0.516587	0.0340028	1.43956	0.0074691	0	12.5763	1.40256	0.410615	0.00495835	0.0186858	0	11.1032	1.53667	3.47424	0.758141	69.9228	18		Campylobacter gracilis	Common in both disease groups		1.24868	0.178678	0.211917	0.913542	0.0067245	1.00589	0.248397	0.0350018	2.34137	2.81837	0.261196	0.271043	0.109117	1.70687	0.150071	1.30456	0.0111303
Atopobium sp.	Common in both disease groups		1.52922	0.0306493	1.39978	5.34892	8.51862	0	0.0152215	0	9.28779	2.029	0.00453371	0.00540511	0	0.0235793	0.400913	0.29446	0	1.41809	0.209281	0.215146	0.132115	1.46965	2.76465	0.603296	71.3924	17		Eubacterium brachy	Common in both disease groups		4.31945	0.39458	0.236849	1.31227	0.544684	2.17995	3.92918	0.475024	1.50063	1.16471	0.0979485	0.946186	0.0763817	0.537598	0.22952	0.0353779	0.0333908
Treponema socranskii	Common in both disease groups		0.286729	0.0547309	4.70806	1.93057	0.464924	1.72715	0.350094	0.456919	0.710076	7.35669	0.700458	1.45217	0.66475	1.06893	0.444088	0.178225	1.01893	1.40321	1.62006	0.0165497	2.45514	1.38421	1.73161	0.377869	72.7766	21		Campylobacter rectus	Common in both disease groups		0.0716765	2.41215	0.52356	0.797456	0	3.79763	0.103875	0.0550028	0.0190355	0.988902	5.67013	0.78356	0.72017	3.01727	0.0529661	0.190156	0.038956
Prevotella sp.	Common in both disease groups		6.18514	0.166382	2.08995	1.74165	3.38195	0.32725	0.00507382	0.839239	0.0923099	1.24479	0.077073	0.673837	0.100833	1.34402	0.0740147	4.07594	0.638735	0.927211	0.0934291	0.695088	0.660575	1.21117	1.57762	0.344265	73.9878	21		Treponema socranskii	Common in both disease groups		0.663951	1.38103	1.58315	1.35265	0.013449	1.25659	0.0316141	0.960048	1.67195	1.24437	0.952277	1.64597	0.769273	1.02816	0	0.424535	0.127998
Streptococcus constellatus	Common in both disease groups		0.0614418	0.652393	0.486035	12.3627	3.75314	0.272709	1.10102	2.67624	0.106511	0.105807	0.00680056	0.0378358	0.0112036	0.36155	0.0493431	2.55715	0.623527	0.0446251	0.0168172	0.0496491	0.996367	1.25395	2.74864	0.599802	75.2418	21		Peptostreptococcus stomatis	Common in both disease groups		0	0.100506	0.0685615	1.69081	0.524511	0	0.0632283	0	0	0.0302165	0.0163248	0	0.152763	0.00671998	0	0.00442223	14.5918
Campylobacter gracilis	Common in both disease groups		2.07537	2.97955	1.10816	0.625812	0.472423	0.788583	1.68451	0.0186498	1.55507	0.360988	0.23802	0.214403	0.0149382	2.97886	2.85573	2.44091	0.0532279	0.937128	0.0270944	0.301205	0.40185	1.05393	1.04723	0.228524	76.2957	21		Lautropia mirabilis	Common in both disease groups		0.0792214	0.00744491	0	0.0302831	18.0351	0.00103168	0	0	0	0.0851555	0.0163248	0	0	0.0268799	0.918079	0	0
Selenomonas sputigena	Common in both disease groups		5.24986	0.0569202	0.871622	0.200732	0	0.404518	0.0152215	0.0932488	4.48058	1.7427	1.84975	0.0918869	0.145647	6.12277	0.123358	0.0464936	0.0684359	0.495835	0.142012	0	1.4918	1.12826	1.84892	0.403468	77.4239	19		Prevotella pleuritidis	Common in both disease groups		0	1.9059	0.124657	0.590521	0	3.86984	1.78846	0	0	0.0879024	0.00544158	0	0	0.907197	0	0.0486446	0
Filifactor alocis	Common in both disease groups		0	2.18267	0.301341	0.478215	0	1.2681	0.142067	2.50373	0	0.211614	0	3.71511	4.6159	0.487306	0	0.813638	3.26971	0.634669	0.00186858	0	1.33216	1.04562	1.39538	0.304498	78.4696	15		Eubacterium nodatum	Common in both disease groups		0.00377245	2.98541	0.0934929	1.66557	0.080694	0	0.225815	1.17006	0.00634518	0.368091	0.576808	1.54741	2.34055	0.799677	0	1.36647	1.48033
Desulfobulbus sp.	Common in both disease groups		0	0.262709	0.0939667	0	0.239961	2.2453	0.0355168	0	0.0142015	0.112031	4.64252	1.74765	5.5458	0.125757	0	1.25533	0.866854	0.327251	0	0.00330994	1.29913	0.896061	1.54646	0.337464	79.3656	16		Neisseria oralis	Common in both disease groups		0.033952	0.0335021	0	0	0.369847	0	0	0	0	0.0604329	0.0544158	0.00492805	0	0.167999	15.5102	0	0
Olsenella sp.	Common in both disease groups		0.10923	0.00218924	7.70203	0.389656	0.689888	0.254528	0	0	0.0355038	0.55393	0.00453371	0.318902	0	0.157196	0	0.0232468	0.00760398	9.49524	0.410154	0	0.605527	0.988541	2.55572	0.557703	80.3542	16		Desulfomicrobium orale	Common in both disease groups		0	2.3712	8.7447	0	0	0	0	0	0	0.791122	0	0	0	0	0	0	0
Dialister invisus	Common in both disease groups		2.73075	0.0612987	3.77487	1.75345	5.94653	0.0386337	0.197879	0	2.03082	0.541483	0.00906742	1.28642	0	0.070738	0.222044	0	0.159684	1.35859	1.0408	0	0.154134	1.01796	1.5416	0.336405	81.3721	17		Eubacterium saphenum	Common in both disease groups		0	2.53499	2.87335	0.0757079	0	1.05954	0.0270978	1.02505	0	0.296671	1.30598	0.458309	0	0	0	0.0221112	0.00556514
Peptoniphilaceae sp.	Common in both disease groups		0	0.175139	0	0.230252	0.206216	0.00227257	0	0	0	0	0	1.60352	0	0	0	0	0	0.565252	15.8923	0	0	0.889283	3.45669	0.754313	82.2614	7		Pseudoramibacter alactolyticus	Common in both disease groups		0	0.245682	0.21815	0.111038	0.0874185	0.00103168	0.0045163	4.67523	0.218909	0.667509	0.533275	1.98108	0.72017	2.00255	0.0176554	0.181312	0.306083
Pseudoramibacter alactolyticus	Common in both disease groups		0.00682687	0.0240816	0.0291621	0.0944622	0.43118	0	0.0152215	2.66692	0.177519	2.89413	0.172281	0.816172	4.50387	0.133616	0.524271	0.00774893	4.11376	1.16025	0.498912	0.00330994	0.176153	0.878564	1.40231	0.30601	83.14	20		Streptococcus constellatus	Common in both disease groups		0.0113173	0	0.124657	3.422	0.121041	0.102137	1.15166	0.39502	0.793147	1.37897	0.00544158	0	0.463746	0.0604798	0.0794492	0.106134	0.422951
Veillonellaceae sp.	Common in both disease groups		1.01038	0.188274	3.00369	0.224348	0.0374939	0.063632	0.00507382	0.111899	3.56458	0.753096	0.0181348	5.23575	0.0522837	0.275092	0.0863505	0	0.0456239	0.837961	0.0112115	0.0992983	0.40185	0.763144	1.4065	0.306924	83.9031	20		Alloprevotella tannerae	Common in both disease groups		4.58729	0.0335021	0.0498629	0.0958966	0.221908	0.00515841	0	0.215011	0.989848	0.0494451	0.00544158	0	0.0218233	0	0.0971045	0.00442223	0.0445211
Anaeroglobus geminatus	Common in both disease groups		0.129711	0	2.80928	2.11949	1.06483	0.015908	0	0	2.58468	2.14103	0	0.0396375	0.0298764	0.0471587	0.0185037	0.123983	0.15208	3.5006	0.00840862	0	0.0110096	0.70458	1.15483	0.252004	84.6077	16		Treponema maltophilum	Common in both disease groups		0.00754489	0.223347	0.299177	0.227124	0.0067245	0.273396	0.045163	0.535027	0.758249	0.0109878	1.37128	1.32072	0	1.55904	0	0.114978	0.0166954
Prevotella nigrescens	Common in both disease groups		0.757783	2.93358	0.42447	0.407368	1.05358	0.897666	0	0.00466244	3.6924	1.43773	0.00453371	0.0450426	0.00373455	0.966753	0	0	0.00760398	0.0942086	0	0	1.33216	0.669679	1.01107	0.220634	85.2774	16		Neisseria subflava	Common in both disease groups		0.0603591	0	0	0	1.66768	0.0288871	0.0045163	0	0	0.115372	0.0163248	0.00492805	0.00545584	0.772798	3.78708	0.00442223	0
Campylobacter rectus	Common in both disease groups		0.0204806	0.505714	0.353185	0.0295194	0.0112482	0.315888	0.208027	0.0885863	0.0355038	0.0248957	7.36048	0.122516	0.321171	0.0785978	0.0185037	0.0697404	0.22812	0.0545418	0	0.0959883	0.759661	0.509636	1.58158	0.345129	85.787	20		Peptoniphilaceae sp.	Common in both disease groups		0	2.69133	0	0.630899	0	0	0	0	0	0	0	0.448453	0	0	0	0	0
Bacteroidetes sp.	Common in both disease groups		0	0.129165	0.0615644	0	0.0412433	0.138627	0.0456644	0.0559493	0	1.49374	0	1.31524	0.253949	7.56897	0	0.00774893	0.121664	0.109084	0.499846	0.00330994	0.214687	0.574308	1.65466	0.361076	86.3613	16		Prevotella denticola	Common in both disease groups		0	0	0.00623286	0.0151416	0.0201735	0.0278554	0.0496793	0.0100005	2.63008	0.0851555	0.00544158	0.00492805	0	0	0.0882768	0	0.00556514
Prevotella oralis	Common in both disease groups		0	0	1.60391	0.153501	0	0.145445	0.00507382	0	9.3517	0.0560154	0.00226685	0	0	0.0392989	0.0246716	0	0	0.59996	0	0	0	0.570564	2.04451	0.446149	86.9319	10		Veillonellaceae sp.	Common in both disease groups		0.0301796	0.867332	1.40239	0.792409	0.0336225	0.0505525	0.0045163	1.35507	2.50317	0.0384573	0.0217663	0.0394244	0.0436467	0.01344	0.0264831	0	0
Eubacterium nodatum	Common in both disease groups		0.00682687	1.10775	0.0680448	0.838352	0.206216	0	0.0964027	0.303059	0.0142015	0.118255	0.442037	0.971119	2.30795	0.589484	0	0.65091	2.4789	0.659461	0.853942	0	0.0165144	0.558544	0.710165	0.154971	87.4904	18		Abiotrophia defectiva	Common in both disease groups		0.0565867	0.00372245	0	0	7.59196	0.0247604	0	0	0.00317259	0	0	0	0.00545584	0.10752	0.900424	0	0
Fretibacterium fastidiosum	Common in both disease groups		0.0136537	0.529796	0.508716	0.307002	0.0487421	1.17719	0.233396	0.470906	0.0639068	0.591274	0.772997	1.23777	0.847742	0.235793	0	0.131732	0.456239	0.386751	0.502649	0.00330994	2.25146	0.512906	0.53517	0.116784	88.0033	20		Prevotella nigrescens	Common in both disease groups		0.00754489	0.0632817	0.236849	0.333115	0.067245	0.064996	0	0	1.07551	0.230744	0	0.00492805	0.0872934	0.00671998	0.256003	0	0.00556514
Prevotella intermedia	Common in both disease groups		0.204806	0	0.291621	0.0236155	0.442428	0	4.25694	0	0.00710076	0.267629	0.761663	1.45758	0.0112036	0.660222	0	0.0154979	1.55882	0.123959	0.00747433	0.00661989	0	0.480818	0.981017	0.214075	88.4842	16		Dialister invisus	Common in both disease groups		0.845028	0.00372245	0.0685615	2.93747	0.100867	0.00206337	0.0858098	0.0300015	0.609137	0.0494451	0.157806	0	0.545584	0.01344	0.00882768	0.00442223	0.968334
Sphingomonas echinoides	Common in both disease groups		0.00682687	0.387495	0.00972069	0	0.00374939	0.00227257	0.0152215	0	0	0	0	0.00540511	0	0	0	0	0	0.00495835	9.50735	0.0364094	0	0.47521	2.07122	0.451978	88.9594	10		Neisseria elongata	Common in both disease groups		0.0829938	0.00372245	0	0.00504719	6.57656	0.00103168	0	0	0.00317259	0.0439512	0	0	0	0.0470398	0.617938	0	0
Oribacterium sp.	Common in both disease groups		4.50573	0.00218924	0.13609	0.0944622	0.131229	0.0181806	0.0152215	0.00932488	3.01072	0.82156	0	0.00360341	0.0448146	0	0.0493431	0.805889	0.0912478	0.158667	0	0	0.0440383	0.473444	1.14168	0.249135	89.4328	17		Desulfovibrio fairfieldensis	Common in both disease groups		0	0.0111674	0	0	0	0	0	7.53038	0	0	0	0	0	0.00671998	0	0	0
Aggregatibacter aphrophilus	Common in both disease groups		0	0.86256	0.100447	0	0.00374939	0.490876	0.0152215	0	0	0.217838	0	0	0	1.82347	0.0123358	0	0	0.0694169	0	0	0.0220192	0.172282	0.43301	0.0944904	89.6051	10		Fretibacterium fastidiosum	Common in both disease groups		0.109401	0.357356	0.405136	0.706607	0.0067245	0.29403	0.00903261	0.570029	0.580584	0.156576	1.01213	0.216834	0.58923	0.302399	0.00882768	0.636802	0.0111303
Treponema sp.	Common in both disease groups		0.0409612	0.129165	0.0453632	0	0	0.122719	0.0304429	0.494219	0	0.0497915	0.163213	0.601769	1.86354	0.070738	0.777154	2.5649	0.768002	0.257834	0.0355031	0	0.203677	0.39138	0.663877	0.14487	89.9965	17		Leptotrichia sp.	Common in both disease groups		0.0188622	0.00744491	0.0124657	0.333115	0.161388	0.00412673	0.0045163	0.00500025	1.64657	0.683991	0	0.0098561	0.0872934	0.00671998	0.971045	0	1.30781
Prevotella baroniae	Common in both disease groups		0	0.0197031	0.103687	1.85972	3.67065	0.00681772	0.0710335	0.00466244	0.0781084	0	0.0634719	0.018017	0.00373455	0.337971	0	0.0154979	0	0.371876	0	0	2.03127	0.412201	0.942594	0.205691	90.4087	15		Selenomonas sputigena	Common in both disease groups		0	0.100506	0.137123	0.635946	0.0067245	0.0319822	0	0.890045	1.38008	0.277442	0.680198	0.0098561	0.0272792	0.0403199	0.0353107	0.00442223	0.0946074
Abiotrophia defectiva	Common in both disease groups		0.0136537	0	0	0	0.164973	0.00454514	0	0	0	0	0	0.0108102	0.00373455	0.141476	0.0185037	0.0232468	0	0.00495835	0	1.58215	0.00550479	0.093979	0.343965	0.0750594	90.5027	11		Actinomyces cardiffensis	Common in both disease groups		0.0452694	0	0.180753	1.19618	0.026898	0.0443624	0.212266	0.375019	0.00951777	0.596088	0	0.0542086	0.0109117	0.0739198	0	0	3.5116
Treponema maltophilum	Common in both disease groups		0.00682687	0.0284601	0.14257	0.0236155	0.0899854	0.970388	0.197879	0.279746	0.0213023	0.0933591	0.374031	1.00895	0	0.36155	0	0.0154979	1.1406	0.104125	1.68733	0.00661989	1.34317	0.376	0.518703	0.11319	90.8787	19		Aggregatibacter aphrophilus	Common in both disease groups		0.0754489	0	0	0	0	0.0474574	0.546473	0	0.00317259	0.057686	0	0	0	0.537598	0.105932	0	0
Eubacterium saphenum	Common in both disease groups		0	0.477254	0.398548	0.00590388	0.0974842	1.92032	0.395758	0.78329	0	0.0560154	0.265222	1.68459	0	0.00785978	0	0	0.273743	0.208251	0.00560575	0	1.19454	0.370209	0.567118	0.123755	91.2489	15		Anaeroglobus geminatus	Common in both disease groups		0.067904	0.00372245	0.0124657	1.6252	0.127765	0.00825346	0	0.020001	2.06536	0.00824085	0.0435327	0	0.0381908	0	0.0441384	0	0.0111303
Peptostreptococcaceae sp.	Common in both disease groups		0.00682687	0.105083	0.0680448	0.0826544	0.24371	0.0249983	0.0101476	0.0186498	0.0142015	0.180494	0.00453371	0.22161	0.04108	0.0235793	0	0.0154979	0.0456239	0.198334	6.59516	0	0.0440383	0.378299	1.42656	0.311302	91.6272	19		Solobacterium moorei	Common in both disease groups		0.426286	0	0	0.393681	0.255531	0.00825346	0.0316141	0	0.444162	0.0494451	0	0.00492805	0.0272792	0	0.0353107	0	3.17213
Peptostreptococcus stomatis	Common in both disease groups		0	0.0175139	0.745253	0.0118078	1.94593	0.00227257	0.304429	0	0	0	0.00453371	0.120714	0.00373455	0.133616	0	0.0542425	0	0.456168	2.16382	0.115848	1.34867	0.353741	0.654421	0.142806	91.9809	15		Treponema sp.	Common in both disease groups		0.101856	0.707266	0.0498629	0.0151416	0	0.0484891	0.00903261	1.09005	0.0348985	0.0109878	0.168689	0.793416	0.13094	0.194879	0.00882768	0.0840225	0.038956
Bifidobacterium dentium	Common in both disease groups		0	0	0.301341	0.985949	0.00374939	0	0	0	1.10772	1.17632	0	0	0	0	0.0123358	0	0	3.5948	0.0775462	0	0	0.345703	0.839427	0.183178	92.3266	8		Prevotella fusca	Common in both disease groups		0	0	0	0	0	0	4.32662	0	0	0	0	0	0.0545584	0	0	0	0
Porphyromonas sp.	Common in both disease groups		0	0.720259	0.0518437	0.720274	0.0712384	0.345431	0.208027	0.00466244	0.0497053	0.0248957	0.00226685	0.3171	0.0560182	1.14753	0	0.720651	0.319367	0.788378	0.00280287	0	1.07343	0.315423	0.383234	0.0836286	92.642	18		Olsenella sp.	Common in both disease groups		0.033952	0.00744491	0.193219	1.80185	0.0067245	0.00103168	0	0	0.0158629	0.101637	0	0	0.125484	0	0	0	0.00556514
Pyramidobacter piscolens	Common in both disease groups		0	0	0.00324023	0	0.483671	0	0	0	0	0.0186718	0	0.104499	0	0.00785978	0	0	0	0	5.73094	0	0	0.302328	1.24839	0.272421	92.9444	6		Actinomyces gerencseriae	Common in both disease groups		0.135808	0	0.0311643	0.136274	0.188286	0.019602	0.00903261	0	0.276015	0.0714207	0	0.00492805	0	0.00671998	0.0529661	0	0.00556514
Actinomyces cardiffensis	Common in both disease groups		0	0.593283	0.372627	1.2162	0.119981	0.304525	0.547973	0.932488	0.0142015	0.105807	0	0.0576545	0	0.37727	0	0.0232468	0.11406	0.530543	0.000934291	0.152257	0.633051	0.290291	0.343023	0.0748537	93.2346	17		Fusobacterium sp.	Common in both disease groups		0.181077	0.305241	1.62678	0.0353303	0	0.112453	0.180652	0.020001	0.0888325	0.4505	0.065299	0.0689927	0.098205	0.0671998	0.0706215	0.101711	0.0556514
Streptococcus vestibularis	Common in both disease groups		0.00682687	0.288979	0.0486035	0.0236155	0.119981	0.00909029	0.492161	0.00466244	0.0355038	0.211614	0.00226685	0.171162	0.0186727	0.0628783	0.0123358	0.0232468	0	0.0247917	0	3.0948	0.0275239	0.222796	0.669338	0.146062	93.4574	19		Atopobium sp.	Common in both disease groups		0.0377245	0	0	0.605663	0.100867	0.00412673	0.00903261	0	1.74175	0.0439512	0	0	0.889301	0	0.0706215	0	0.105738
Treponema lecithinolyticum	Common in both disease groups		0	0.501335	0	0	0	0.00454514	0.0152215	0	0	0	4.18008	0.00720682	0.00373455	0	0	0.612166	0.395407	0.0694169	0.000934291	0.0231696	0.00550479	0.277082	0.912385	0.199099	93.7345	12		Porphyromonas sp.	Common in both disease groups		0	0.372245	0	0.0958966	0	0	0.776804	0.0550028	0.932741	0.112625	0	0.551942	0.0272792	0.11424	0	0.0132667	0.0556514
Actinomyces naeslundii	Common in both disease groups		0.0136537	0.17295	0.272179	0.053135	0.449927	0.138627	0.263839	0	0.36924	0.0684633	0.00680056	0.00540511	0	0.872436	0.376241	0.116234	0.159684	0.778461	0.0532546	0.814246	0.324783	0.252836	0.275313	0.0600783	93.9874	19		Treponema lecithinolyticum	Common in both disease groups		0	0.0856164	0	0	0	0.0061901	0.00903261	0.0100005	0.00951777	0	1.86646	0.0394244	0	0	0	1.90156	0
Neisseria flava	Common in both disease groups		0.0273075	0.0437848	0.00324023	0.0118078	0.779873	0	0.0355168	0.00466244	0.0355038	0.0186718	0	0.176567	0	2.68805	0.197372	0.100736	0.00760398	0	0.547495	0	1.00187	0.270479	0.619959	0.135286	94.2578	16		Haemophilus parainfluenzae	Common in both disease groups		0.0754489	0.00744491	0	0.0100944	0.289153	0.0144436	0.0858098	0	0	0.41479	0.0163248	0.0246403	0	0.0604798	0.0176554	0.0132667	0
Ottowia sp.	Common in both disease groups		0	0	0	0	0.00374939	0	0	0	0	0	0	0	0	0.0392989	0	0	0	0	0	0	0	0.00204992	0.00857385	0.00187097	94.2599	2		Bulleidia extructa	Common in both disease groups		0	0	0	1.45864	0	0	1.06133	0	0	0.00274695	0	0	0	0.1008	0	0	1.17981
Anaerolineae sp.	Common in both disease groups		0	0.0109462	0.544359	0.0885583	0.0899854	0.193169	0	0.0699366	0.00710076	0.248957	0.24482	0.239627	0	0.141476	0	0	0.144476	0.272709	2.65619	0	0.330287	0.251552	0.569422	0.124258	94.5114	15		Corynebacterium matruchotii	Common in both disease groups		0.72431	0.00744491	0	0.0201888	0.248806	0	0	0	0.0222081	0.0659268	0	0.0098561	0.00545584	0.00671998	1.60664	0	0
Fusobacterium sp.	Common in both disease groups		0.232114	1.37265	0.0518437	0.0885583	0.086236	0.243165	0.289208	0.0512868	0.113612	0.180494	0.120143	0.106301	0.0784255	0.0864576	0.0308394	0.0852383	0.159684	0.0495835	1.72377	0.0231696	0.0715623	0.249731	0.44101	0.0962363	94.7612	21		Selenomonas artemidis	Common in both disease groups		0	0	0	0.302831	0	0.0103168	0	0	0.0824873	0.0302165	0	0	0	0	0	0	0
Prevotella veroralis	Common in both disease groups		0	0.00656771	0.187933	0.188924	0.00749878	0	0	0.0372995	0	0.529035	0.0294691	0.0126119	0.0186727	0.0785978	0	0.00774893	0	0.133875	0	3.65749	0.00550479	0.233392	0.79408	0.173282	94.9946	14		Anaerolineae sp.	Common in both disease groups		0	0.122841	0.317876	0.272548	0	0.314663	0	0.080004	0	0.0851555	0.903303	0.0197122	0	0.221759	0	0.00442223	0.0445211
Neisseria oralis	Common in both disease groups		0.00682687	0.0569202	0	0	0	0	0.00507382	0	0.0142015	0.00622394	0.0181348	0.0162153	0.00373455	4.47222	0.252883	0.0154979	0	0	0.000934291	0	0	0.231851	0.973145	0.212358	95.2264	12		Granulicatella adiacens	Common in both disease groups		1.08646	0	0	0.257407	0.981777	0.00206337	0.0541956	0	0	0.0741677	0.00544158	0	0	0.0537598	0.238347	0	0
Eikenella corrodens	Common in both disease groups		0	1.42738	0.0291621	0	0	0.0909029	0.532752	0	0	0.0124479	0.559913	0.0162153	0	0.424428	0.832665	0.29446	0	0.0198334	0	0	0.110096	0.207155	0.368497	0.0804125	95.4336	12		Selenomonas noxia	Common in both disease groups		0.0792214	0.100506	0.0747943	0.282643	0.013449	0.0061901	0.0045163	0	0.126904	0.0631799	0	0	0	0.00671998	0.0176554	0	0
Bacteroidaceae sp.	Common in both disease groups		0	0	2.58246	0.0118078	0.0412433	0.00227257	0	0	0.0213023	0.622394	0	0.140533	0	0	0	0	0.015208	0.173542	0.702587	0	0.143125	0.212213	0.57781	0.126088	95.6458	11		Pyramidobacter piscolens	Common in both disease groups		0	0	0	0	0.026898	0	0	0	0	0.107131	0	0	0	0.0739198	0	0	0
Desulfovibrio fairfieldensis	Common in both disease groups		0	0	0	0	0	0	0	3.88847	0	0	0	0	0	0.00785978	0	0	0	0.014875	0.282156	0	0	0.199684	0.847431	0.184925	95.8455	4		Rothia mucilaginosa	Common in both disease groups		0	0	0.00623286	0.025236	0.221908	0	0.0045163	0	0	0.0219756	0	0.0295683	0	0.01344	0.105932	0.00442223	0
Neisseria elongata	Common in both disease groups		0	0.0415955	1.31229	0	0.0599903	0	0.0152215	0	0	0	0.00453371	0.0018017	0	1.3283	0.0185037	0	0	0	0	0	0.462402	0.154507	0.400308	0.0873543	96	9		Actinomyces naeslundii	Common in both disease groups		0.279161	0.0632817	0.0249314	0.136274	0.369847	0.00412673	0.0812935	0	0.00317259	0.282936	0	0.0197122	0.00545584	0.00671998	0.388418	0	0
Prevotella melaninogenica	Common in both disease groups		0.0136537	0.0284601	0.00648046	0.00590388	0.536163	0	0.0152215	0.00932488	0.0213023	0.0186718	0.00453371	0.00540511	0.0112036	0.400849	0	0.00774893	0	0.0495835	0	2.82338	0	0.188471	0.61962	0.135212	96.1884	16		Lachnospiraceae sp.	Common in both disease groups		0.00377245	0.193568	0.186986	0.206935	0	0	0.0180652	0.565028	0.00317259	0.134601	0.353703	0.103489	0.256424	0	0.105932	0	0.0890422
Propionibacterium propionicum	Common in both disease groups		0	0.037217	0.236537	0	0.00374939	0.0227257	0	0	0	0.0248957	0	0	0	0.0628783	0.00616789	0	0	0	0	0	0	0.01877	0.0524777	0.0114516	96.2072	7		Prevotella baroniae	Common in both disease groups		0	0.00372245	0.00623286	0.469389	0.0874185	0.00206337	0	0	0.663071	0.0329634	0.0108832	0	0.032735	0.0470398	0	0	0.00556514
Actinomyces sp.	Common in both disease groups		0.471054	0.00875695	0.712851	0.0708466	0.43118	0.0227257	0.0608859	0.0233122	0.149116	0.0871351	0.00453371	0.0216205	0.00373455	0.0864576	0.0370073	0	0.022812	0.014875	0.108378	1.01615	0.192668	0.168862	0.269107	0.058724	96.3761	20		Gemella morbillorum	Common in both disease groups		0.173533	0.0111674	0.0186986	0.00504719	1.00195	0	0	0	0.00317259	0.0247226	0	0.0147842	0.00545584	0.0268799	0.0176554	0.00442223	0.756859
Actinomyces dentalis	Common in both disease groups		0	0	2.08023	0	0.0149976	0	0	0	0.149116	0.0497915	0	0.0018017	0	0	0.0123358	0	0.0304159	0.292543	0	0	0.00550479	0.125559	0.453206	0.0988977	96.5016	9		Streptococcus vestibularis	Common in both disease groups		0.165988	0.00744491	0.00623286	0.0353303	0.349674	0.00309505	0.316141	0.00500025	0.00634518	0.601582	0.0326495	0.0295683	0.00545584	0.0335999	0.326624	0	0
Leptotrichia sp.	Common in both disease groups		0.0887493	0.0131354	0.0745253	0	0.0787372	0.0204532	0.0202953	0	0.106511	0.771768	0.00453371	0.0018017	0	0.070738	0.055511	0	0	0.153709	0	0	0.0990862	0.0742645	0.166334	0.036297	96.5759	14		Mogibacterium timidum	Common in both disease groups		0.0226347	0.0223347	0.0373972	0.378539	0.0470715	0.184671	0.0361304	0.0850043	0.104695	0.0769146	0.212222	0.0246403	0.272792	0.1344	0	0.0884447	0.18365
Actinomyces israelii	Common in both disease groups		0	0.0240816	0.395308	0.814736	0.0224963	0.00909029	0.0608859	0.00466244	1.20713	0.0560154	0.0476039	0.00540511	0	0.0864576	0.00616789	0	0.015208	0.0595002	0	0.00330994	0	0.134193	0.309894	0.0676244	96.7101	16		Campylobacter sp.	Common in both disease groups		0.124491	0.00744491	0	0.0555191	0.013449	0.00515841	0.0180652	0	0.0253807	0.0769146	0	0.00492805	0	0.0940797	0	0.00442223	0
Rothia mucilaginosa	Common in both disease groups		0.0136537	0.0437848	0.0226816	0.0118078	0.0112482	0.00454514	0.0507382	0	0.0213023	0.0435676	0.00680056	0.0504477	0.00373455	0.0314391	0	0	0	0	0	2.37323	0.0220192	0.129095	0.514497	0.112273	96.8392	15		Porphyromonas pasteri	Common in both disease groups		0.165988	0.0223347	0.00623286	0.0100944	1.49956	0	0.0045163	0	0	0.00824085	0.0163248	0.0098561	0.0163675	0.0537598	0.176554	0.0442223	0
Actinobaculum sp.	Common in both disease groups		0	0.00437848	0.340224	0.00590388	0	0.0840852	0.00507382	0	0.00710076	0.0746872	0	0	0	0.0471587	0	0	0	0.57021	0.0831519	0	0.765166	0.0946257	0.207395	0.0452573	96.9338	11		Leptotrichia wadei	Common in both disease groups		0.0150898	0.00372245	0.0186986	0.711654	0.0201735	0	0	0	0.0158629	0.35161	0	0	0	0	0.0264831	0	0
Shuttleworthia satelles	Common in both disease groups		0.00682687	0	0	0.00590388	1.15856	0	0	0	0.00710076	0.952262	0	0.00900852	0	0	0.11719	0	0	0.242959	0	0.00330994	0.0825718	0.123128	0.317057	0.0691875	97.0569	10		Bacteroidetes sp.	Common in both disease groups		0	0.141453	0.0186986	0.0555191	0.0201735	0.0629327	0	0.360018	0	0.0054939	0	0.413956	0.06547	0.0604798	0	0.592579	0.0556514
Lachnospiraceae sp.	Common in both disease groups		0.0204806	0.00875695	0.217095	0.0295194	0.0487421	0	0.0456644	0.074599	0	0.354764	0.342295	0.104499	0.280091	0.0157196	0	0	0.144476	0.14875	0.000934291	0	0.26423	0.100029	0.121215	0.0264512	97.157	16		Fusobacterium nucleatum subsp. polymorphum	Common in both disease groups		0.860118	0.00372245	0	0.0100944	0	0.0412673	0.840033	0	0.00317259	0.104384	0	0	0	0.0335999	0.0264831	0	0
Prevotella salivae	Common in both disease groups		0	0	0.00972069	0.0708466	0.0374939	0	0.0152215	0.0139873	0	0.0622394	0.00226685	0.0018017	0.0074691	0.0157196	0	0	0	0.173542	0.0130801	2.00583	0	0.115677	0.434957	0.0949154	97.2727	13		Prevotella melaninogenica	Common in both disease groups		0.0301796	0	0.04363	0.0201888	0.0874185	0	0.943908	0	0	0.299418	0.0489743	0.00492805	0.032735	0.0403199	0	0.00884447	0
Slackia exigua	Common in both disease groups		0.0341344	0.0306493	0.106928	0.135789	0.776124	0.0454514	0	0	0	0.149374	0.262955	0.079275	0.0373455	0.0157196	0	0	0.00760398	0.114042	0.552166	0	0.0110096	0.112313	0.198616	0.0433417	97.385	15		Actinomyces israelii	Common in both disease groups		0.0414969	0.0335021	0.0373972	0.378539	0.0067245	0.0175386	0.0045163	0	0.609137	0.109878	0	0.0689927	0.0163675	0.0201599	0	0	0.00556514
Mogibacterium timidum	Common in both disease groups		0.0341344	0.334953	0.106928	0.159405	0.157474	0.120446	0.0405906	0.041962	0.0142015	0.0871351	0.0974747	0.245032	0.149382	0.0471587	0.11719	0.0232468	0.129268	0.247917	0.0766119	0.0132398	0.0660575	0.109991	0.0847316	0.0184899	97.495	21		Eikenella corrodens	Common in both disease groups		0.0377245	0.0186123	0.0186986	0.025236	0.0201735	0.0330139	0.0677446	0.00500025	0.133249	0.00824085	0.00544158	0	0	0.161279	0.600282	0.00442223	0
Campylobacter sp.	Common in both disease groups		0.204806	0.247384	0.174972	0.0236155	0.284954	0.015908	0.0101476	0	0.220124	0.0435676	0	0.102697	0	0.070738	0.20354	0.209221	0	0.411543	0.000934291	0.00330994	0.0220192	0.107118	0.121631	0.026542	97.6021	17		Johnsonella sp.	Common in both disease groups		0	0.517421	0	0.0454247	0.0067245	0	0	1.17006	0	0	0	0	0	0	0	0	0.00556514
Haemophilus parainfluenzae	Common in both disease groups		0	0.11384	0.132849	0	0	0.0136354	0.213101	0.0512868	0.028403	0.0435676	0.00906742	0.0216205	0.0224073	0.133616	0	0.0309957	0	0.00495835	0.443788	0.109228	0.352307	0.0821272	0.120993	0.0264029	97.6842	16		Mycoplasma faucium	Common in both disease groups		0	0.0297796	0.0124657	0.00504719	0	0	0	0.00500025	0.00317259	0.00274695	0.130598	0	0.032735	0.00671998	0	1.41069	0
Granulicatella adiacens	Common in both disease groups		0	0.0437848	0	0.0236155	0.0562409	0	0.0253691	0	0.0994106	0.00622394	0.00226685	0.0144136	0	0.0943174	0	0.0774893	0	0.0247917	0	0.738117	0.0495431	0.0597897	0.158766	0.0346455	97.744	13		Actinobaculum sp.	Common in both disease groups		0.173533	0.00744491	0	0.025236	0.0067245	0.00103168	0.550989	0	0	0.123613	0	0.00492805	0	0.0268799	0	0	0
Prevotella buccae	Common in both disease groups		0	0	0.042123	0.0944622	0.164973	0	0.00507382	0	0.568061	0.0746872	0.00226685	0.00540511	0	0.102177	0.363906	0	0	0.476002	0.089692	0	0.00550479	0.0949682	0.166488	0.0363307	97.839	13		Actinomyces sp.	Common in both disease groups		0.0113173	0	0.21815	0.100944	0.121041	0	0.0045163	0.020001	0.126904	0.0796616	0.0163248	0.0197122	0.0545584	0.0268799	0.0706215	0	0.289387
Ochrobactrum anthropi	Common in both disease groups		0	0.118219	0	0	0	0.00227257	0	0	0	0	0	0	0	0	0	0	0	0	1.84616	0.00330994	0	0.0938077	0.402337	0.0877971	97.9328	4		Cardiobacterium hominis	Common in both disease groups		0	0.00372245	0	0.0100944	0	0	0	0	0	0.0192287	0	0	0	0	0.441384	0	0
Prevotella maculosa	Common in both disease groups		0.0955762	0	0.349945	0.218444	0.213715	0.00227257	0.00507382	0	0.0213023	0.398332	0.00906742	0.00900852	0	0.0157196	0.0986862	0.00774893	0	0.401626	0.0149487	0	0.0330287	0.0902141	0.138935	0.0303181	98.023	16		Tannerella sp.	Common in both disease groups		0	0.00372245	0	0.93373	0	0	0	0	0.00317259	0.0054939	0.00544158	0	0.0491025	0	0.176554	0	0.111303
Actinomyces oricola	Common in both disease groups		0	0	0	0	0.476173	0	0	0	0	0	0	0	0	0	1.07321	0	0	0	0.352228	0	0	0.090553	0.257914	0.0562815	98.1135	3		Prevotella oralis	Common in both disease groups		0	0	0	0.156463	0	0.143404	0	0.00500025	0.951777	0.0686738	0	0	0.0109117	0.00671998	0	0	0
Cardiobacterium valvarum	Common in both disease groups		0	0.0941372	0.0550839	0.00590388	0	0	0	0	0.00710076	0.0186718	0	0	0	0	0.0246716	0	0	0	0	0	0	0.00978901	0.0233734	0.0051005	98.1233	6		Peptostreptococcaceae sp.	Common in both disease groups		0	0.0856164	0.0124657	0.141321	0.0067245	0.0144436	0.00903261	0.115006	0.0158629	0.0659268	0.0163248	0	0.0272792	0.0201599	0	0.00884447	0.105738
Neisseria subflava	Common in both disease groups		0	0.120408	0.0356425	0.00590388	0.0637396	0.00227257	0.0913288	0	0	0	0.031736	0.0522494	0	0.503026	0.160365	0.0464936	0	0	0.28309	0	0.286249	0.0801193	0.130411	0.028458	98.2034	13		Prevotella maculosa	Common in both disease groups		0.0414969	0	0	0.136274	0.040347	0.00206337	0.00903261	0	0.0317259	0.0412043	0	0	0.0163675	0	0.150071	0	0
Selenomonas noxia	Common in both disease groups		0.0204806	0.0218924	0.0712851	0.0236155	0	0.0499966	0	0.00932488	0.0142015	0.168046	0	0	0	0	0	0	0	0.431376	0	0	0.0440383	0.0406789	0.0976833	0.0213162	98.2441	10		Actinomyces oricola	Common in both disease groups		0	0	0	0	0	0	0	0	0	0	0	0	0	0	0.00882768	0	0
Dialister pneumosintes	Common in both disease groups		0	0.225491	0.0194414	0.0413272	0.0262457	0.00227257	0.0101476	0.0279746	0.00710076	0.20539	0.0430702	0.0504477	0	0.0235793	0.0308394	0	0	0.0198334	0.934291	0	0.00550479	0.0796646	0.205268	0.0447932	98.3238	16		Stomatobaculum sp.	Common in both disease groups		0.0943112	0.156343	0.0747943	0.25236	0.026898	0	0	0.175009	0	0.0521921	0.195897	0	0.00545584	0.01344	0	0.00442223	0.038956
Catonella morbi	Common in both disease groups		0.0204806	0.339332	0.0453632	0	0.0299951	0.0590869	0.0101476	0.102574	0	0.0933591	0.0136011	0.0432409	0.0448146	0.526605	0.11719	0.00774893	0.0760398	0.014875	0	0.0297895	0.0440383	0.077061	0.126619	0.0276306	98.4008	18		Campylobacter concisus	Common in both disease groups		0.53946	0.0111674	0	0.0807551	0	0	0	0.00500025	0	0.0631799	0	0.0344964	0	0.01344	0.0794492	0.00442223	0
Tannerella sp.	Common in both disease groups		0.443747	0	0.149051	0.0472311	0.0337445	0.00909029	0	0	0	0	0	0.0162153	0	0	0.222044	0.557923	0	0.099167	0	0	0.0110096	0.0756773	0.153804	0.0335627	98.4765	10		Oribacterium sp.	Common in both disease groups		0.0452694	0	0	0.166557	0.0201735	0.00309505	0.0045163	0	0.288706	0.0302165	0.00544158	0	0.147308	0	0.00882768	0	0.077912
Stomatobaculum sp.	Common in both disease groups		0	0.313061	0.0777655	0.0413272	0.0599903	0	0	0.102574	0	0.112031	0.0226685	0	0	0.0628783	0.00616789	0.00774893	0.631131	0.0743752	0	0.0330994	0	0.0735627	0.146341	0.0319341	98.5501	13		Catonella morbi	Common in both disease groups		0.101856	0.0223347	0.0124657	0.222076	0.013449	0	0.0225815	0.0150008	0	0.0274695	0.00544158	0.0147842	0.0600142	0.00671998	0.123588	0	0.038956
Corynebacterium matruchotii	Common in both disease groups		0.129711	0.0284601	0.00324023	0	0	0.106811	0	0	0.149116	0.0124479	0	0	0	0.00785978	0.296059	0.00774893	0	0.634669	0.0625975	0	0.0110096	0.0690347	0.149328	0.0325861	98.6191	12		Slackia exigua	Common in both disease groups		0.0226347	0.00372245	0	0.262454	0.013449	0.0061901	0.00903261	0.00500025	0.0761421	0.0054939	0.0925069	0.00492805	0	0	0	0.00442223	0.0166954
Alloprevotella sp.	Common in both disease groups		0	0.00218924	0.00324023	0	0.00749878	0	0.0253691	0	0	0	0.00680056	0.00360341	0	0.0392989	0.00616789	1.19334	0	0.0247917	0.146684	0.0496491	0	0.0718395	0.259097	0.0565396	98.691	12		Prevotella buccae	Common in both disease groups		0	0	0	0.0807551	0	0	0	0	0.0507614	0.00274695	0.0108832	0	0.00545584	0	0	0	0
Leptotrichia wadei	Common in both disease groups		0	0.00437848	0.0939667	0.0236155	0	0.0409063	0	0	0	0.336093	0	0.00360341	0	0.0235793	0	0	0	0.768544	0	0	0	0.0616517	0.178248	0.0388969	98.7526	8		Bifidobacterium dentium	Common in both disease groups		0	0	0	0.206935	0	0.00103168	0	0	0.0602792	0.0274695	0	0	0.00545584	0	0	0	0
Actinomyces gerencseriae	Common in both disease groups		0.361824	0.00875695	0.100447	0.0708466	0.00374939	0.0999932	0.0659597	0	0.0426046	0	0	0	0	0	0.259051	0.00774893	0	0.099167	0	0	0.143125	0.0601559	0.0958577	0.0209179	98.8128	12		Prevotella loescheii	Common in both disease groups		0.0980836	0	0	0	0	0	0.00903261	0	0	0	0	0	0	0	0.564972	0	0
Bulleidia extructa	Common in both disease groups		0.00682687	0.151057	0	0.596292	0	0.0454514	0.218174	0	0	0.00622394	0	0	0	0.133616	0	0	0.0380199	0.0396668	0	0	0.0110096	0.0593495	0.13696	0.029887	98.8721	10		Streptococcus mutans	Common in both disease groups		0	0	0	0.0151416	0	0	0.00903261	0	0	0.579607	0	0	0	0	0.00882768	0	0
Mycoplasma faucium	Common in both disease groups		0	0.330575	0	0	0.00374939	0.154535	0.00507382	0	0	0	0.0362697	0.00900852	0.58259	0	0	0	0	0.014875	0	0	0.0275239	0.0554381	0.143256	0.031261	98.9276	9		Leptotrichia hongkongensis	Common in both disease groups		0.00754489	0.00744491	0	0.025236	0.242082	0.00103168	0	0	0	0.0302165	0	0	0	0	0.0617938	0	0.00556514
Peptococcus sp.	Common in both disease groups		0.00682687	0.380927	0.0162012	0	0.00374939	0	0	0.0839239	0	0.0186718	0.00226685	0.0252239	0	0.110037	0.0986862	0	0.11406	0	0.209281	0	0.00550479	0.0512076	0.094096	0.0205334	98.9788	13		Dialister pneumosintes	Common in both disease groups		0	0.00372245	0.04363	0.0757079	0.013449	0.00103168	0	0.060003	0.0951777	0.0247226	0.195897	0	0	0.00671998	0.00882768	0	0.0333908
Solobacterium moorei	Common in both disease groups		0.0477881	0	0.0259218	0.123982	0.509917	0.00227257	0	0	0.0355038	0.0933591	0.00226685	0.018017	0	0.00785978	0.0246716	0	0.015208	0.00495835	0	0.0695088	0.0550479	0.0493468	0.110974	0.0242165	99.0281	15		Peptococcus sp.	Common in both disease groups		0	0.0446694	0	0	0.0067245	0	0	0.0300015	0	0	0.0108832	0.00492805	0	0.0537598	0.00882768	0	0.20591
Gemella morbillorum	Common in both disease groups		0	0.148868	0.00324023	0.00590388	0.0112482	0.00454514	0.263839	0.0233122	0	0	0	0.00900852	0	0.385129	0.0185037	0.00774893	0.00760398	0.0099167	0.00280287	0.0496491	0.0220192	0.0463495	0.0998291	0.0217845	99.0745	16		Shuttleworthia satelles	Common in both disease groups		0	0	0	0	0.0067245	0	0	0	0.326777	0.00274695	0	0	0.141852	0	0.00882768	0	0
Olsenella uli	Common in both disease groups		0.00682687	0	0.385587	0.0118078	0.0637396	0	0	0	0.213023	0.0435676	0	0.0234222	0	0	0	0	0	0.193376	0.00280287	0	0.0220192	0.0460082	0.098536	0.0215023	99.1205	10		Cardiobacterium valvarum	Common in both disease groups		0	0.00372245	0	0.201888	0	0	0	0	0.0475888	0	0	0	0	0	0.300141	0	0
Selenomonas sp.	Common in both disease groups		0	0	0.084246	0.354233	0.00374939	0	0	0	0.36924	0.0373436	0	0	0	0.00785978	0	0	0	0.0694169	0.00280287	0.00330994	0.0110096	0.0449148	0.107931	0.0235524	99.1654	10		Capnocytophaga sp.	Common in both disease groups		0.0905387	0	0	0	0	0	0.00903261	0	0	0	0	0	0	0	0	0	0
Prevotella fusca	Common in both disease groups		0	0	0	0	0	0	0.806738	0	0	0	0	0	0	0	0	0	0	0	0	0	0	0.0384161	0.176045	0.0384161	99.2038	1		Porphyromonas catoniae	Common in both disease groups		0.0980836	0.00372245	0.00623286	0	0	0.00103168	0	0	0	0	0.0108832	0	0.0109117	0	0.423729	0.00442223	0
Capnocytophaga gingivalis	Common in both disease groups		0	0.0153247	0	0	0	0	0	0	0	0	0	0	0	0	0	0	0	0	0.749302	0	0	0.0364108	0.163378	0.035652	99.2402	2		Prevotella veroralis	Common in both disease groups		0.00754489	0.0186123	0.0373972	0.0555191	0.053796	0	0.0135489	0.0100005	0	0.0961433	0.0326495	0.0344964	0.032735	0	0	0	0
Johnsonella ignava	Common in both disease groups		0	0.0306493	0	0	0	0.0613595	0.365315	0	0	0.0124479	0	0	0	0.0785978	0	0.123983	0	0.00495835	0	0	0.0385335	0.0340878	0.0827562	0.0180589	99.2743	8		Bacteroidaceae sp.	Common in both disease groups		0	0	0.0124657	0.0807551	0	0	0	0.00500025	0.180838	0.0164817	0.0326495	0	0	0.0201599	0	0	0
Rothia dentocariosa	Common in both disease groups		0	0	0	0	0	0	0.0101476	0	0.0142015	0	0	0	0	0	0	0	0	0	0	0.675228	0	0.0333132	0.147128	0.032106	99.3076	3		Parvimonas sp.	Common in both disease groups		0.00754489	0	0	0	0.0201735	0	0.0045163	0	0	0.00274695	0	0.00492805	0	0.0335999	0.0971045	0	0
Bosea vestrisii	Specific to peri-implantitis group		0	0.0131354	0.00324023	0	0	0	0	0	0	0	0	0	0	0	0	0	0	0	0.671755	0	0	0.0327681	0.146439	0.0319557	99.3404	3		Johnsonella ignava	Common in both disease groups		0	0.0335021	0.0623286	0	0	0	0.0722609	0.020001	0	0.0439512	0	0	0	0.0335999	0	0.0309556	0
Campylobacter concisus	Common in both disease groups		0.0204806	0.00656771	0.0226816	0.00590388	0.00374939	0	0	0.00466244	0.00710076	0	0.00226685	0.0018017	0.0074691	0.0471587	0.0431752	0	0	0.0297501	0	0.390573	0.0220192	0.0293029	0.0840047	0.0183313	99.3697	15		Selenomonas sp.	Common in both disease groups		0.033952	0	0.00623286	0.0757079	0.0067245	0	0	0	0.18401	0.0247226	0	0.00492805	0	0	0	0	0
Eubacterium yurii subsps. yurii & margaretiae	Common in both disease groups		0	0.0678664	0.00648046	0	0	0.156807	0.10655	0	0	0	0	0	0.0074691	0.0157196	0.00616789	0.263464	0.015208	0	0	0	0	0.0307492	0.0673495	0.0146969	99.4004	9		Aggregatibacter actinomycetemcomitans	Common in both disease groups		0	0.0483919	0	0	0	0	0.334206	0	0	0.00274695	0	0	0	0	0	0	0
Streptococcus mutans	Common in both disease groups		0	0	0	0	0.637396	0	0.0253691	0	0.00710076	0.00622394	0	0.0018017	0	0	0	0	0	0	0	0	0	0.0322806	0.138767	0.0302815	99.4327	5		Leptotrichia goodfellowii	Common in both disease groups		0.0792214	0	0	0	0	0	0.0135489	0	0	0.00274695	0	0	0	0.01344	0	0	0
Megasphaera micronuciformis	Common in both disease groups		0	0.00218924	0.0194414	0.141693	0.0637396	0	0.00507382	0.00466244	0.0213023	0	0	0.00540511	0.00373455	0	0	0	0	0.123959	0	0.271415	0	0.0315531	0.068261	0.0148958	99.4643	11		Streptococcus intermedius	Common in both disease groups		0	0	0.00623286	0.0201888	0	0.00309505	0.0225815	0.0100005	0	0.0494451	0	0	0.0109117	0.01344	0	0.00884447	0
Porphyromonas pasteri	Common in both disease groups		0.00682687	0.0197031	0	0	0.0974842	0.0113629	0.0304429	0.00932488	0.0142015	0	0.00226685	0.00540511	0	0.196495	0	0.0232468	0	0.123959	0.000934291	0	0	0.025793	0.0509231	0.0111123	99.4901	13		Corynebacterium durum	Common in both disease groups		0.0490418	0	0	0.0151416	0.013449	0	0	0	0	0.0164817	0	0	0	0.0739198	0.150071	0	0
Catonella sp.	Common in both disease groups		0	0	0.00972069	0	0	0.0181806	0	0	0	0	0	0	0.171789	0	0	0	0.364991	0.014875	0	0	0	0.0275979	0.0858434	0.0187326	99.5177	5		Alloprevotella rava	Common in both disease groups		0.0113173	0.0372245	0	0.0504719	0.0067245	0	0	0.040002	0	0	0.00544158	0	0	0.0268799	0	0	0.00556514
Alloprevotella rava	Common in both disease groups		0.0136537	0.140111	0.0259218	0.0472311	0.142477	0.00454514	0	0.00466244	0	0	0	0.00900852	0.00373455	0.0235793	0	0	0.022812	0.014875	0	0	0.0935814	0.0260092	0.0441625	0.00963705	99.5437	13		Actinomyces dentalis	Common in both disease groups		0.00377245	0	0	0.111038	0	0	0	0	0.136421	0.00824085	0	0	0.0109117	0	0	0	0
Butyrivibrio sp.	Common in both disease groups		0	0.00218924	0	0	0	0	0	0	0	0.4419	0	0.097292	0	0	0	0	0	0.00495835	0	0	0	0.0260162	0.0976106	0.0213004	99.5697	4		Eubacterium minutum	Common in both disease groups		0	0	0.0373972	0.0454247	0	0	0	0.0750038	0.0444162	0.0412043	0	0.00492805	0	0	0	0	0
Eggerthia catenaformis	Common in both disease groups		0	0.0328386	0.392068	0	0	0	0	0.00466244	0	0	0.00226685	0	0	0.0157196	0	0	0.015208	0.0793336	0	0	0	0.0258141	0.0859072	0.0187465	99.5955	7		Eggerthia catenaformis	Common in both disease groups		0	0	0	0.131227	0	0	0	0	0	0	0.0163248	0	0	0	0	0	0.161389
Streptococcus intermedius	Common in both disease groups		0	0.00437848	0.00972069	0.0472311	0.0524915	0	0.00507382	0.130548	0	0	0	0.0018017	0	0.0314391	0	0	0.0988518	0	0.00186858	0	0	0.0182574	0.0360106	0.00785816	99.6138	10		Kingella oralis	Common in both disease groups		0.0641316	0	0.00623286	0.0353303	0	0	0	0	0	0.0714207	0	0	0	0.00671998	0	0	0
Fusobacterium nucleatum subsp. polymorphum	Common in both disease groups		0	0.00218924	0	0.0354233	0.0412433	0.0204532	0.147141	0	0.0426046	0	0	0.0018017	0	0.0157196	0	0.0154979	0	0.014875	0.000934291	0.0827486	0.0550479	0.0226514	0.0365103	0.0079672	99.6364	13		Eubacterium yurii subsps. yurii & margaretiae	Common in both disease groups		0	0.0632817	0.00623286	0	0	0	0.103875	0.0250013	0	0	0	0	0.00545584	0.00671998	0	0.0353779	0
SR1 sp.	Common in both disease groups		0	0	0	0	0	0	0	0	0	0	0	0	0	0.102177	0.00616789	0.255715	0	0.0644585	0	0	0	0.0204056	0.0596988	0.0130274	99.6568	4		Capnocytophaga sputigena	Common in both disease groups		0	0	0	0	0.107592	0	0	0	0	0	0	0	0	0	0.141243	0	0
Clostridiales sp.	Common in both disease groups		0	0.0197031	0	0.0236155	0	0	0.0152215	0	0	0	0.015868	0.0252239	0	0	0.0123358	0	0.00760398	0.0247917	0.210216	0	0.104591	0.0218652	0.0489797	0.0106882	99.6787	10		Streptococcus sobrinus	Common in both disease groups		0	0	0	0	0	0	0.130973	0	0	0.115372	0	0	0	0	0	0	0
Leptotrichia shahii	Common in both disease groups		0	0	0	0	0	0.0204532	0	0	0	0.41078	0	0.0018017	0	0	0	0	0	0	0	0	0.00550479	0.0208828	0.0894522	0.0195201	99.6996	4		Propionibacterium propionicum	Common in both disease groups		0.033952	0.00372245	0.0124657	0.0100944	0	0.00103168	0.0045163	0	0.0888325	0.0109878	0	0	0	0	0	0	0
Lachnoanaerobaculum sp.	Common in both disease groups		0	0	0.233297	0	0.00374939	0	0	0	0	0	0	0.0126119	0	0	0.00616789	0	0	0.00495835	0.000934291	0	0.132115	0.018754	0.0568913	0.0124147	99.7183	7		Treponema amylovorum	Common in both disease groups		0	0.0223347	0.0186986	0	0	0	0	0	0	0.054939	0	0	0	0	0	0	0
Propionibacterium acnes	Common in both disease groups		0	0.164193	0	0	0.00374939	0	0	0	0	0	0.00680056	0	0	0	0	0	0	0	0.151355	0.00330994	0	0.0156861	0.0473137	0.0103247	99.734	5		Sphingomonas echinoides	Common in both disease groups		0.00377245	0.00372245	0.00623286	0.0504719	0.0739695	0.00103168	0	0.0100005	0	0.0164817	0.0108832	0	0	0	0.00882768	0	0
Stomatobaculum longum	Common in both disease groups		0	0	0	0.00590388	0.0337445	0	0	0	0	0	0	0	0	0	0	0	0	0.0297501	0	0.235006	0	0.0144955	0.0514169	0.0112201	99.7485	4		Prevotella salivae	Common in both disease groups		0	0	0.00623286	0	0	0	0.0135489	0.0150008	0.0253807	0.0247226	0	0.00492805	0	0	0.0264831	0	0
Treponema amylovorum	Common in both disease groups		0	0.162004	0.123129	0	0	0	0	0	0	0	0	0.00540511	0	0	0	0	0	0	0	0	0	0.0138351	0.0432524	0.00943845	99.7623	3		Megasphaera micronuciformis	Common in both disease groups		0	0	0	0.0151416	0.0067245	0	0.0045163	0.00500025	0.00951777	0.0109878	0	0	0	0	0.0264831	0	0
Cryptobacterium curtum	Common in both disease groups		0	0	0	0.159405	0.0637396	0	0	0	0.00710076	0.00622394	0	0	0	0	0	0	0	0.0595002	0	0	0	0.0140938	0.0380334	0.00829956	99.7764	5		Propionibacterium sp.	Common in both disease groups		0	0.0260572	0	0	0.013449	0	0	0	0	0	0	0	0	0	0	0	0
Treponema parvum	Common in both disease groups		0	0.00218924	0.00648046	0	0	0.0522692	0	0.0186498	0	0	0	0.0270256	0	0.0235793	0	0	0.00760398	0.0247917	0.0924948	0.00330994	0.0330287	0.0138773	0.0231284	0.00504704	99.7903	11		Leptotrichia shahii	Common in both disease groups		0	0	0	0.0656135	0	0	0	0	0	0.104384	0	0	0	0	0.00882768	0	0
Cardiobacterium hominis	Common in both disease groups		0	0.00875695	0.0648046	0	0	0.00227257	0	0	0	0.00622394	0	0	0	0.0471587	0.0863505	0	0	0.00495835	0	0	0.0605527	0.0133847	0.0263909	0.00575898	99.8037	8		Alloprevotella sp.	Common in both disease groups		0	0	0.00623286	0	0	0	0.0045163	0	0	0	0.0108832	0	0	0.0671998	0	0.0221112	0
Leptotrichia goodfellowii	Common in both disease groups		0.0682687	0.155436	0	0	0	0	0.0202953	0	0	0.0248957	0	0	0	0.00785978	0	0	0	0	0	0	0	0.0131788	0.0362402	0.00790827	99.8169	5		Treponema parvum	Common in both disease groups		0	0.0335021	0.0186986	0.025236	0	0	0	0.040002	0	0	0	0	0	0.01344	0	0	0
Eubacterium minutum	Common in both disease groups		0	0	0.0453632	0.00590388	0.0262457	0	0	0.00932488	0	0.0248957	0	0.0252239	0	0	0	0	0.0304159	0.0595002	0	0	0.0275239	0.0121142	0.0176998	0.00386242	99.829	9		Olsenella uli	Common in both disease groups		0	0	0	0.0807551	0	0	0	0	0.00951777	0	0.00544158	0	0.0491025	0	0	0	0.00556514
Erysipelotrichaceae sp.	Common in both disease groups		0	0	0.00972069	0	0.0749878	0	0	0	0	0.124479	0.00226685	0	0	0	0	0	0.015208	0.014875	0	0	0	0.0115018	0.0307345	0.00670682	99.8405	6		Neisseria bacilliformis	Common in both disease groups		0.00377245	0	0	0.136274	0	0	0	0	0	0.0054939	0	0	0	0	0.00882768	0	0
Scardovia wiggsiae	Common in both disease groups		0	0	0	0.0236155	0	0	0	0	0.0852091	0.118255	0	0	0	0	0.00616789	0	0	0.00495835	0	0	0	0.0113431	0.0309541	0.00675474	99.8518	5		Veillonella atypica	Common in both disease groups		0	0	0.0124657	0	0.013449	0	0.058712	0.00500025	0	0.0274695	0.00544158	0.00492805	0.00545584	0	0	0	0
Prevotella enoeca	Specific to peri-implantitis group		0	0	0.149051	0.0118078	0.0112482	0	0	0	0	0	0	0.0540511	0	0	0	0	0	0	0	0	0.00550479	0.0110315	0.0338218	0.00738052	99.8629	5		Fusobacterium nucleatum subsp. animalis	Common in both disease groups		0.00377245	0	0	0	0	0.00309505	0	0	0	0	0	0	0	0.00671998	0.0353107	0	0
Aggregatibacter actinomycetemcomitans	Common in both disease groups		0	0.166382	0	0	0	0	0.0507382	0	0	0	0	0	0	0	0	0	0	0	0	0	0	0.0103391	0.037425	0.00816679	99.8732	2		Lachnoanaerobaculum sp.	Common in both disease groups		0	0	0	0.0706607	0.0201735	0	0	0	0	0	0	0	0	0	0.0441384	0	0
Streptococcus anginosus	Common in both disease groups		0	0	0	0.100366	0.086236	0	0	0	0	0.00622394	0	0	0	0	0	0	0.015208	0	0	0	0.00550479	0.0101685	0.0279633	0.0061021	99.8834	5		Prevotella marshii	Common in both disease groups		0	0.00372245	0	0.00504719	0	0	0	0	0.101523	0	0	0	0.0109117	0	0	0	0
Corynebacterium durum	Common in both disease groups		0.00682687	0.0175139	0	0	0	0	0	0	0.0142015	0	0	0	0	0.0157196	0.0308394	0	0	0	0.0728747	0.00330994	0.0495431	0.0100395	0.019252	0.00420113	99.8934	8		Clostridiales sp.	Common in both disease groups		0	0.0372245	0.00623286	0.00504719	0	0	0	0	0	0	0.0163248	0.00492805	0	0.00671998	0	0	0
Parvimonas sp.	Common in both disease groups		0	0.0284601	0.00648046	0	0.00374939	0	0.0507382	0	0	0	0.00226685	0	0	0.0314391	0.0308394	0.00774893	0	0	0.00560575	0.0364094	0.00550479	0.00996393	0.0154071	0.0033621	99.9034	11		Stomatobaculum longum	Common in both disease groups		0.0980836	0	0	0	0	0	0	0	0	0	0	0	0	0	0	0	0
Johnsonella sp.	Common in both disease groups		0	0	0	0	0	0	0	0.186498	0	0	0	0	0	0	0	0	0	0	0	0	0	0.00888084	0.0406971	0.00888084	99.9122	1		Butyrivibrio sp.	Common in both disease groups		0	0.00744491	0	0	0	0	0	0	0	0	0.00544158	0	0	0	0	0.0221112	0
Prevotella marshii	Common in both disease groups		0	0	0.0259218	0.00590388	0	0	0	0	0.0994106	0	0	0.0162153	0	0	0	0	0	0.014875	0	0	0.0220192	0.00877838	0.0222936	0.00486486	99.921	6		Propionibacterium acnes	Common in both disease groups		0	0.00372245	0	0.0302831	0.0470715	0	0	0	0	0.0137348	0	0	0	0	0	0	0
Mollicutes sp.	Common in both disease groups		0	0.00437848	0.00648046	0	0	0	0	0.00932488	0	0	0	0	0	0	0	0	0	0.014875	0.142947	0	0	0.00847645	0.0310598	0.00677781	99.9295	5		Mollicutes sp.	Common in both disease groups		0	0.0111674	0	0	0	0	0	0.0500025	0	0	0	0	0	0	0	0	0
Ruminococcaceae sp.	Common in both disease groups		0	0.00437848	0	0	0	0	0	0	0	0	0	0.0018017	0	0.0235793	0	0	0	0.00495835	0	0	0	0.00165323	0.00522298	0.00113975	99.9312	4		Porphyromonas uenonis	Common in both disease groups		0	0	0	0	0	0	0	0	0	0.00274695	0	0	0	0	0	0	0
GN02 sp.	Common in both disease groups		0	0	0	0	0	0	0	0	0	0	0	0	0	0	0	0	0	0	0	0	0	0	0	0	99.9312	0		Prevotella saccharolytica	Common in both disease groups		0.0113173	0	0	0	0	0	0	0	0	0	0	0	0	0	0.0264831	0	0
Propionibacterium sp.	Common in both disease groups		0	0.0131354	0.00324023	0	0	0	0	0	0	0	0	0	0	0.0157196	0.00616789	0	0	0	0	0	0.00550479	0.00208419	0.00451258	0.000984727	99.9332	5		Streptococcus anginosus	Common in both disease groups		0	0	0	0.0100944	0	0	0	0	0.0190355	0.0219756	0	0	0	0	0	0	0
Neisseria bacilliformis	Common in both disease groups		0	0	0	0	0	0	0	0	0	0	0	0	0	0	0.0185037	0.100736	0	0	0	0	0	0.00567809	0.0221507	0.00483369	99.9389	2		Ottowia sp.	Common in both disease groups		0.00377245	0	0	0	0.0336225	0	0	0	0	0.00274695	0.00544158	0	0	0	0	0	0
Prevotella saccharolytica	Common in both disease groups		0.0136537	0	0.00972069	0	0.00374939	0.00227257	0	0	0	0	0	0	0	0.0392989	0	0	0	0	0	0	0.0110096	0.00379547	0.00911931	0.00199	99.9427	6		Rothia dentocariosa	Common in both disease groups		0.00754489	0	0	0	0.0067245	0	0	0	0	0.00824085	0	0	0	0	0.0441384	0	0
Prevotella loescheii	Common in both disease groups		0	0	0	0.00590388	0	0	0	0	0	0	0	0	0	0	0	0	0	0	0	0.00661989	0	0.00059637	0.00188693	0.000411761	99.9433	2		Mycoplasma salivarium	Common in both disease groups		0	0	0	0.0201888	0	0	0	0	0.0317259	0	0	0	0	0	0	0	0
Capnocytophaga sp.	Common in both disease groups		0.00682687	0.0350278	0	0	0	0	0	0	0	0	0	0.00360341	0	0.00785978	0	0.0542425	0.00760398	0	0	0	0	0.00548402	0.0136324	0.00297482	99.9488	6		SR1 sp.	Common in both disease groups		0	0	0	0	0	0	0	0	0	0	0	0	0	0.00671998	0.0264831	0	0
Bacillus subtilis	Common in both disease groups		0	0.109462	0	0	0	0	0	0	0	0	0	0	0	0	0	0	0	0	0	0	0	0.00521247	0.0238865	0.00521247	99.954	1		Ruminococcaceae sp.	Common in both disease groups		0	0	0.00623286	0	0	0	0	0	0	0	0	0	0	0	0.00882768	0	0
Veillonella atypica	Common in both disease groups		0	0	0.0162012	0.0118078	0.00374939	0	0.00507382	0	0	0.00622394	0	0.00360341	0.0112036	0	0	0	0	0.0099167	0	0.0330994	0	0.00480377	0.00814941	0.00177835	99.9588	9		Cryptobacterium curtum	Common in both disease groups		0.00377245	0	0	0	0	0.00103168	0.0045163	0	0.0222081	0	0	0.00492805	0	0	0	0	0
Fusobacterium nucleatum subsp. animalis	Common in both disease groups		0	0.00875695	0	0	0	0.00227257	0.0101476	0	0	0	0.00226685	0	0	0.0235793	0.0185037	0.00774893	0	0	0	0	0.0110096	0.0040136	0.00682386	0.00148909	99.9628	8		Erysipelotrichaceae sp.	Common in both disease groups		0	0	0	0.0353303	0	0	0	0	0	0	0	0	0.00545584	0	0	0	0
Kingella oralis	Common in both disease groups		0	0	0	0	0.00374939	0.00227257	0.0355168	0	0	0	0	0	0	0	0	0	0	0	0	0	0.0495431	0.00433723	0.0129231	0.00282006	99.9672	4		Catonella sp.	Common in both disease groups		0	0	0	0.00504719	0	0	0	0	0	0	0	0	0.00545584	0	0	0	0
Desulfomicrobium orale	Common in both disease groups		0	0	0.0259218	0.0649427	0	0	0	0	0	0	0	0	0	0	0	0	0	0	0	0	0	0.00432688	0.0149939	0.00327194	99.9715	2		Prevotella dentalis	Common in both disease groups		0	0	0	0	0	0	0	0.0100005	0	0	0	0.0098561	0	0	0	0.00442223	0
Rhodobacter capsulatus	Specific to peri-implantitis group		0	0	0	0	0	0	0	0	0	0	0	0	0	0	0	0	0	0	0.0831519	0	0	0.00395962	0.0181452	0.00395962	99.9754	1		Ochrobactrum anthropi	Common in both disease groups		0	0	0	0.00504719	0.0201735	0.00103168	0	0	0	0.00274695	0	0	0	0	0	0	0
Mycoplasma salivarium	Common in both disease groups		0	0.00218924	0	0	0.0149976	0	0	0	0	0	0	0.0540511	0	0	0.00616789	0	0	0.00495835	0	0	0	0.0039221	0.0120225	0.00262353	99.9794	5		Capnocytophaga gingivalis	Common in both disease groups		0	0	0.0186986	0	0	0	0	0	0	0	0	0	0	0	0	0	0
Porphyromonas catoniae	Common in both disease groups		0	0	0.0291621	0	0	0	0	0	0	0	0	0	0	0.00785978	0.0308394	0	0	0.00495835	0.000934291	0	0	0.00351209	0.00902691	0.00196983	99.9829	5		GN02 sp.	Common in both disease groups		0.00377245	0	0	0	0	0	0	0	0	0	0	0	0	0	0	0	0
Selenomonas artemidis	Common in both disease groups		0	0	0.0129609	0.0472311	0	0	0	0	0	0	0	0	0	0	0	0	0	0	0	0	0	0.00286629	0.0105504	0.00230229	99.9857	2		Capnocytophaga haemolytica	Specific to periodontitis group		0	0	0	0	0	0	0	0	0	0	0	0	0	0	0	0	0
Prevotella dentalis	Common in both disease groups		0	0	0	0.0118078	0.0112482	0	0	0.00466244	0	0	0	0.00540511	0.0186727	0	0	0	0	0.00495835	0.000934291	0	0	0.00274709	0.00516019	0.00112605	99.9885	7		Scardovia wiggsiae	Common in both disease groups		0	0	0	0	0	0	0	0	0.00634518	0.0054939	0	0	0	0	0	0	0
Microbacterium flavescens	Common in both disease groups		0	0	0	0	0	0	0.0558121	0	0	0	0	0	0	0	0	0	0	0	0	0	0	0.00265772	0.0121792	0.00265772	99.9911	1		Propionibacterium acidifaciens	Common in both disease groups		0	0	0	0	0	0	0	0	0.00317259	0.00274695	0	0	0	0	0	0	0
Propionibacterium acidifaciens	Common in both disease groups		0	0	0	0	0.0524915	0	0	0	0	0	0	0	0	0	0	0	0	0	0	0	0	0.00249959	0.0114546	0.00249959	99.9936	1		Microbacterium flavescens	Common in both disease groups		0	0	0	0	0	0	0.0045163	0	0	0	0	0	0	0	0	0	0
Atopobium rimae	Specific to peri-implantitis group		0.00682687	0	0	0.00590388	0.0149976	0	0	0	0.0142015	0.00622394	0	0	0	0	0	0	0	0	0	0	0	0.00229304	0.00467114	0.00101933	99.9959	5		Bacillus subtilis	Common in both disease groups		0	0.00372245	0	0	0	0	0	0	0	0	0	0	0	0	0	0	0
Porphyromonas uenonis	Common in both disease groups		0	0	0	0	0	0.00227257	0	0	0	0	0	0	0	0	0	0	0	0.00495835	0	0	0.0275239	0.00165499	0.00604069	0.00131819	99.9976	3		Total			100	100	100	100	100	100	100	100	100	100	100	100	100	100	100	100	100
Prevotella pallens	Specific to peri-implantitis group		0	0	0	0	0	0	0	0	0	0.00622394	0	0	0	0	0	0	0	0.0099167	0	0	0.00550479	0.00103073	0.00269324	0.000587712	99.9986	3
Mogibacterium vescum	Specific to peri-implantitis group		0	0	0	0	0.00749878	0	0	0	0	0	0	0	0	0	0	0	0	0	0	0	0	0.000357085	0.00163637	0.000357085	99.999	1
Syntrophomonadaceae sp.	Specific to peri-implantitis group		0	0	0	0	0.00749878	0	0	0	0	0	0	0	0	0	0	0	0	0	0	0	0	0.000357085	0.00163637	0.000357085	99.9993	1
Bergeyella sp.	Specific to peri-implantitis group		0	0.00656771	0	0	0	0	0	0	0	0	0	0	0	0	0	0	0	0	0	0	0	0.000312748	0.00143319	0.000312748	99.9997	1
Streptococcus sobrinus	Common in both disease groups		0	0	0	0	0	0	0.00507382	0	0	0	0	0	0	0	0	0	0	0	0	0	0	0.000241611	0.0011072	0.000241611	99.9999	1
Capnocytophaga sputigena	Common in both disease groups		0	0.00218924	0	0	0	0	0	0	0	0	0	0	0	0	0	0	0	0	0	0	0	0.000104249	0.000477731	0.000104249	100	1
Total			100	100	100	100	100	100	100	100	100	100	100	100	100	100	100	100	100	100	100	100	100
[truncated: 9 more columns]
