# Supplementary material for: Discriminating Microbial Community Structure Between Peri-Implantitis and Periodontitis With Integrated Metagenomic, Metatranscriptomic, and Network Analysis
Source: Front Cell Infect Microbiol. 2020 Dec 11;10:596490. doi: 10.3389/fcimb.2020.596490 (PMC7793907; doi:10.3389/fcimb.2020.596490)
Supplement: Supplementary file 6 [file Table_5.xlsx]

## Sheet: Supplementary_Table_S5
Supplementary Table S5. Relative abundances of species taxa assigned by NCBI nr (in the descending order of mean values)
Species used for assigning OTUs	Specificity to disease groups		Peri-implantitis; sample IDs																											Species used for assigning OTUs	Specificity to disease groups		Periodontitis; sample IDs
			1	2	3	4	5	6	7	8	9	10	11	12	13	14	15	16	17	18	19	20	21	Mean	Standard deviation	Standard error	Cumulative sum of mean	Number of samples with active species					1	2	3	4	5	6	7	8	9	10	11	12	13	14	15	16	17
Porphyromonas gingivalis	Common in two disease groups		0.267067	2.41581	3.50648	3.14499	3.18752	0.667751	0.857253	22.0573	0.590993	2.03141	15.2281	12.8337	13.8201	2.55874	0.25083	0.316937	14.3531	5.7225	12.8134	0.386855	0.503754	5.59593	6.59727	1.43964	5.59593	21		Porphyromonas gingivalis	Common in two disease groups		0.391771	4.49044	7.48402	1.30542	0.457583	0.695666	2.65886	15.9011	0.722248	6.70665	20.7503	22.6209	14.8245	16.532	0.304843	23.0221	2.82392
Treponema denticola	Common in two disease groups		0.162201	0.814506	0.251727	0.101914	0.0473468	8.32118	0.326964	7.41741	0.0688824	0.352248	2.49749	5.00472	12.7842	3.6407	15.6514	3.98211	7.38642	1.96576	2.91509	0.0218065	6.54225	3.55604	4.4557	0.972314	9.15197	21		Tannerella forsythia	Common in two disease groups		1.62806	1.17059	2.30559	0.435044	0.263555	8.28175	1.37717	5.26552	3.04193	4.8398	8.99781	10.0079	5.72859	7.91931	0.0345436	8.11694	3.18819
Actinomyces sp.	Common in two disease groups		4.07461	4.94412	5.82297	4.55198	4.88164	3.54738	4.1616	0.200565	4.41776	2.21845	0.564694	0.65705	0.0365618	2.86674	3.23862	1.07615	2.33158	3.56517	2.06173	7.93017	2.88378	3.48276	2.00581	0.437704	12.6347	21		Fusobacterium nucleatum	Common in two disease groups		5.89413	2.60219	0.602648	0.266066	0.0585773	10.9758	5.34201	1.57545	6.37257	0.573669	2.71676	1.67238	3.93564	1.42601	1.42477	2.55375	7.74758
Tannerella forsythia	Common in two disease groups		0.224059	0.324328	0.209279	1.26059	0.868391	5.93853	4.84313	6.23645	0.436556	1.28475	8.81093	4.88197	11.4087	3.4487	0.82758	1.32944	4.91199	1.76433	7.97016	0.150691	1.66818	3.11057	3.28744	0.717378	15.7453	21		Actinomyces sp.	Common in two disease groups		5.3	0.785059	4.96916	13.0795	2.56162	2.27232	6.21068	0.553256	3.25378	4.54815	0.961412	0.666844	1.27382	1.21781	4.4339	0.137931	1.2361
Fusobacterium nucleatum	Common in two disease groups		6.80118	2.01899	0.129735	0.925457	1.08684	7.38008	5.57268	2.1139	2.68419	0.155546	3.74922	1.65076	1.21584	1.13585	2.02806	6.72854	3.32195	1.37757	0.404031	1.1974	2.62776	2.38241	2.23096	0.486834	18.1277	21		Treponema denticola	Common in two disease groups		0.261086	7.08137	0.525459	0.0190428	0.00226287	3.24791	0.247432	6.87733	0.244628	0.0740092	2.4848	4.6598	3.29632	5.50527	0.0803298	0.711344	0.846774
Prevotella sp.	Common in two disease groups		5.06739	1.21735	1.06525	2.38883	2.71082	2.21121	1.21636	2.7459	2.2959	3.5625	0.613918	1.31402	0.483984	2.77461	1.7671	7.05994	2.52496	2.28374	0.967677	2.13262	2.28853	2.17962	1.51051	0.32962	20.3073	21		Prevotella sp.	Common in two disease groups		7.05173	0.719495	0.424828	1.72142	0.567327	0.952039	2.81951	1.15093	2.2305	0.978178	0.921587	0.505853	0.74745	1.17059	2.66014	1.46228	2.46939
Bacteroidetes oral	Common in two disease groups		3.86375	0.0207592	0.161602	0.0267133	0.0514461	5.71648	4.03389	0.0576689	0.0183858	0.314903	1.24708	0.542421	0.0868489	0.602819	6.33153	7.54717	0.45719	0.443439	0.722514	0.00509638	3.68755	1.6778	2.41143	0.526217	21.9851	21		Bacteroidetes oral	Common in two disease groups		2.8884	0.600339	0.289381	0.0280817	0.00403242	8.81265	0.91139	0.0566681	0.0775956	0.0998198	0.0728032	0.122795	0.372292	1.19447	0.622673	9.65837	0.022838
Porphyromonas endodontalis	Common in two disease groups		0.0145695	5.18066	0.274561	1.60769	0.591042	2.28203	1.50381	0.767374	0.445857	0.354425	0.0516513	2.56198	1.54589	5.716	0.0438012	4.57473	2.61104	1.52854	0.0416142	0.00166674	2.73976	1.5067	1.74606	0.381022	23.4918	21		Fretibacterium fastidiosum	Common in two disease groups		0.211962	2.60546	5.58962	0.738765	0.00506197	1.25717	0.322714	2.04184	0.924294	0.888548	2.43969	1.02031	1.70429	1.39648	0	1.65143	0.0772032
Selenomonas sp.	Common in two disease groups		4.63211	0.136146	2.7829	2.15908	0.0648227	0.83717	0.16227	0.473906	3.40471	2.42159	1.40208	0.851664	0.317742	2.2769	0.570936	0.14241	0.438745	1.28788	0.475063	0.0774821	1.50588	1.29628	1.25944	0.274832	24.7881	21		Treponema socranskii	Common in two disease groups		0.804734	1.93434	1.85551	0.139602	0.0380935	1.60518	0.218595	1.93752	1.84926	0.906649	1.57069	2.11239	1.44851	1.5972	0.016976	1.20811	0.379557
Treponema socranskii	Common in two disease groups		0.916704	0.247087	1.90476	1.56134	0.707548	1.60587	0.803109	1.30547	0.975697	5.29994	1.44134	1.88487	1.68897	1.09922	1.46433	0.746538	1.62002	1.19682	0.990061	0.0418716	1.84563	1.29618	1.03109	0.225002	26.0843	21		Actinomyces massiliensis	Common in two disease groups		1.5148	0.481248	2.2698	5.08817	0.413462	1.04215	0.516893	0.183312	2.84029	1.037	0.822684	0.666414	0.641556	0.476702	0.253415	0.0981594	0.482176
Streptococcus sp.	Common in two disease groups		0.150719	0.383209	0.154387	2.24284	1.29265	0.371819	2.82087	0.540812	2.88992	0.210524	0.0481239	0.37425	0.0527245	0.565804	0.298658	0.740662	0.312215	0.217421	0.304565	7.76483	0.756947	1.11732	1.75771	0.383563	27.2016	21		Neisseria sicca	Common in two disease groups		0.583343	0.0427491	0.0201551	0.0157157	10.8988	0.519687	0.0185096	0.00178296	0.0146603	1.12988	0.0794353	0.0641683	0.00399482	1.6834	8.09925	0.00648504	0.000631175
Actinomyces massiliensis	Common in two disease groups		1.723	0.652729	2.8794	2.63551	0.900862	0.569035	0.969042	0.122136	2.53521	1.32105	0.981329	0.286913	0.05176	0.654022	0.767405	0.183971	0.524326	1.35419	0.885678	0.18504	0.577678	1.07465	0.828545	0.180803	28.2763	21		Streptococcus sp.	Common in two disease groups		2.38971	0.110394	0.0721863	1.08364	2.15289	0.380756	4.56646	0.194654	0.328252	5.23156	0.104365	0.0834238	0.45109	1.0991	2.55743	0.095044	0.442706
Prevotella nigrescens	Common in two disease groups		2.12483	1.99406	0.481203	0.749968	1.63179	2.15261	0.719746	0.323885	3.62164	3.79147	0.1829	0.494374	0.127686	1.73797	0.161368	0.194343	0.432151	0.490884	0.111524	0.132421	2.33679	1.05499	1.1528	0.251561	29.3313	21		Porphyromonas endodontalis	Common in two disease groups		0.0167568	1.97876	0.290137	0.321037	0.103878	0.0760203	2.36599	1.2747	3.0534	0.597135	0.037024	2.94074	0.896021	1.97752	0.00304017	1.84912	0.934697
Mogibacterium sp.	Common in two disease groups		0.707861	2.04355	0.820856	1.29098	0.862609	1.48762	0.651261	0.97686	0.403686	0.870164	1.21065	1.39834	1.9845	0.632529	1.45529	0.830427	1.68795	1.14062	1.04279	0.397924	0.968993	1.05111	0.462512	0.100928	30.3824	21		Selenomonas sp.	Common in two disease groups		0.188172	1.33691	2.28838	2.7254	0.0722081	0.422401	0.0888258	1.7207	2.59918	0.907188	1.19113	0.0739615	0.478291	0.311653	0.198203	0.0717995	0.765289
Prevotella oris	Common in two disease groups		3.54592	0.115038	0.681281	2.06233	2.08113	0.552013	2.72343	0.312188	2.66415	0.552227	2.49777	1.45539	0.0469242	0.254138	1.43078	0.228164	0.617447	0.909287	0.620418	0.224059	0.436295	1.04826	1.0431	0.227624	31.4306	21		Campylobacter rectus	Common in two disease groups		0.052818	2.02219	1.28136	0.128031	0.00387155	2.80776	0.579957	0.364079	0.137386	1.0062	2.91577	1.53096	1.45554	2.1475	0.0564675	0.485859	0.293949
Rothia dentocariosa	Common in two disease groups		0.0327293	0.0772163	0.123698	0.0355263	0.182052	0.0242488	0.985483	0.00249048	0.555166	0.0524449	0.0348879	0.0437648	0	0.350322	0.762115	0.236897	0.139655	0.0800404	0.0166329	16.4044	0.849175	1.02293	3.54244	0.773023	32.4536	20		Mogibacterium sp.	Common in two disease groups		0.51934	1.24931	0.821726	0.677639	0.346016	1.79884	0.874836	1.14844	0.871887	0.456321	1.74523	0.367773	1.96715	0.758931	0.207782	1.7976	2.00618
Eubacterium brachy	Common in two disease groups		1.32912	2.20665	0.158269	1.41305	0.149473	1.75097	2.23835	1.20315	0.411252	0.117001	1.89494	0.794021	0.077073	0.49762	1.73952	2.39704	1.22324	0.381644	0.162587	0.0208877	0.449611	1.00226	0.814432	0.177724	33.4558	21		Filifactor alocis	Common in two disease groups		0.0434196	2.97742	1.02422	0.586944	0.00351764	2.36975	0.265486	1.95782	0.0230965	0.337098	0.0340943	1.13635	2.10591	0.945653	0.0010712	2.54678	1.69421
Campylobacter gracilis	Common in two disease groups		1.76547	1.24445	0.952487	1.15416	0.710202	0.988717	1.70927	0.0789196	1.15551	0.716129	0.135888	0.386689	0.0859755	1.41398	1.7558	2.04228	0.274801	0.594036	0.700493	0.432081	0.482376	0.967489	0.597304	0.130342	34.4233	21		Prevotella oris	Common in two disease groups		3.75109	0.0729682	0.166063	0.738004	0.699324	0.707868	2.57037	0.677676	2.63008	0.319872	0.1951	0.0874105	0.132561	0.132474	0.503576	0.215266	0.314946
Treponema medium	Common in two disease groups		0.591185	0.325453	0.118592	0.0191563	0.00720612	0.506096	0.29699	1.6186	0.0112511	0.938653	1.89112	2.24956	2.10322	1.45269	3.37752	3.68514	1.13486	0.801128	0.631375	0.00152785	0.0578548	0.967083	1.09853	0.239719	35.3904	21		Fusobacterium sp.	Common in two disease groups		1.61127	0.70932	0.160689	0.12802	0.028924	3.2704	1.62884	0.540291	1.94771	0.171742	0.82321	0.287327	1.35773	0.4233	0.485692	0.779266	2.32648
Fretibacterium fastidiosum	Common in two disease groups		0.0484481	1.36921	0.796339	0.817749	0.111781	1.67693	0.796551	1.44066	0.182441	0.79223	2.54676	1.86368	2.55526	0.662843	0.00251672	0.46823	1.04359	0.667565	1.25606	0.0167102	1.78515	0.961009	0.77525	0.169173	36.3514	21		Paenibacillus sp.	Common in two disease groups		0.463832	0.438981	0.0927613	0.062545	0.0975072	0.0601845	0.390805	0.231184	0.0429833	0.0943659	0.286673	6.43222	0.209195	0.267275	1.36787	1.45336	0.20044
Alloprevotella tannerae	Common in two disease groups		1.47366	0.024931	0.565067	0.18998	1.33772	1.38855	0.787422	0.0878915	1.10842	1.5647	0.193653	1.37458	0.0585249	0.0747028	3.71574	1.49117	0.932178	0.0922287	0.703679	0.0209304	2.91267	0.908566	0.978197	0.21346	37.26	21		Prevotella intermedia	Common in two disease groups		1.94657	0.0583789	0.448678	0.851727	1.04484	0.11701	2.89739	0.303576	0.298867	1.08427	0.495263	0.288832	0.113716	1.54029	0.0740352	0.203887	3.94596
Dialister invisus	Common in two disease groups		3.05563	0.0660997	2.00603	2.0309	2.62087	0.157655	0.814137	0.0233023	1.87387	1.58707	0.0537496	1.30853	0.0127086	0.176164	0.522656	0.0434269	0.727821	1.13487	2.09913	0.0138681	0.407263	0.905593	0.975037	0.21277	38.1656	21		Pseudoramibacter alactolyticus	Common in two disease groups		0.00571417	1.01311	1.318	0.058741	0.118055	0.0306469	0.141624	3.41282	0.477859	0.912933	1.28138	2.41428	1.5522	1.86682	0.0134155	0.822219	1.20108
Prevotella denticola	Common in two disease groups		0.221661	0.145814	1.09413	1.39827	3.85167	0.213927	0.261711	0.204444	1.88872	2.86027	0.0861195	0.223934	0.0233839	0.56651	3.14098	0.161255	0.147943	1.8026	0.112133	0.106468	2.03004	0.897856	1.17379	0.256142	39.0634	21		Treponema maltophilum	Common in two disease groups		0.0980746	1.03446	0.95223	0.0347699	0.0212024	0.809348	0.344005	1.56218	1.24048	0.0467285	1.51089	2.45932	0.226586	1.93943	0.00249947	0.276714	0.174846
Treponema vincentii	Common in two disease groups		0.603204	0.38758	0.462139	0.037785	0.0229021	0.451802	0.265333	1.0834	0.0334146	0.722096	1.35056	2.30295	3.12913	0.954304	2.42963	3.20659	0.927834	0.963491	0.604395	0.00139964	0.143288	0.895525	0.992069	0.216487	39.9589	21		Treponema medium	Common in two disease groups		0.989759	2.03972	0.175745	0.00218022	0.000471878	0.0373657	0.294899	1.81399	0.026805	0.166984	0.895015	2.2798	0.410588	1.09759	0.135542	0.673041	0.625032
Pseudoramibacter alactolyticus	Common in two disease groups		0.0140112	0.119759	0.287533	0.446675	0.922998	0.0215712	0.0771695	2.52084	0.553441	2.2981	0.716415	1.27994	3.94413	0.277112	1.00825	0.101883	2.53111	1.21057	1.08339	0.0671077	0.472695	0.868875	1.05406	0.230015	40.8278	21		Neisseria sp.	Common in two disease groups		0.321404	0.189386	0.0303646	0.069256	5.03966	0.234452	0.0186411	0.0031363	0.0130772	0.852682	0.386112	0.0353017	0.0332344	1.03269	7.25924	0.0212007	0.00579629
Paenibacillus sp.	Common in two disease groups		0.0357723	4.12524	0.0488553	0.0501548	0.0605508	0.151009	2.74898	0.112653	0.0520981	0.0511671	0.380171	1.03709	4.23413	1.0379	0.355669	1.27741	0.360978	0.410844	0.0728382	0.663064	1.93998	0.83846	1.29518	0.282632	41.6663	21		Corynebacterium matruchotii	Common in two disease groups		2.48995	0.123045	0.036699	0.2258	1.72529	0.00923315	0.0227273	0.00374852	0.133071	1.78211	0.0496014	0.198626	0.0615119	0.0706286	4.75305	0.0180521	0.016358
Olsenella uli	Common in two disease groups		0.259951	0.0585055	4.05328	0.624761	1.2122	0.193614	0.0436544	0.19737	1.88198	2.01729	0.0314966	1.28374	0.735797	0.328783	0.0113715	0.192791	0.148723	2.83115	0.517222	0.00357922	1.76291	0.829236	1.08843	0.237514	42.4955	21		Prevotella nigrescens	Common in two disease groups		0.642514	0.155586	0.0829836	0.609836	0.27888	0.530959	0.978803	0.256757	2.19931	0.395935	0.149309	0.146401	0.496205	0.428833	0.476969	0.0690596	1.1896
Selenomonas sputigena	Common in two disease groups		2.918	0.0419931	1.43347	0.656371	0.0189322	0.752122	0.163805	0.328733	2.00205	1.58533	1.43902	0.40911	0.375811	2.30097	0.348561	0.143143	0.31657	0.704368	0.198493	0.0401407	1.12435	0.801516	0.827278	0.180527	43.297	21		Lautropia mirabilis	Common in two disease groups		0.432024	0.0206462	0.0179236	0.390452	11.2666	0.0308898	0.00600803	0.0107622	0.0468111	0.616616	0.100684	0.0271297	0.0106877	0.0851649	1.96808	0.0120973	0.00492317
Treponema maltophilum	Common in two disease groups		0.329679	0.135147	0.474998	0.379676	0.685067	1.38367	0.968126	1.25275	0.137816	0.810663	0.852087	1.58359	1.06339	0.927123	0.157988	1.21657	1.34742	0.452524	2.21618	0.0293817	1.6317	0.790987	0.587285	0.128156	44.088	21		Porphyromonas sp.	Common in two disease groups		0.565855	0.349824	0.65372	0.151128	0.982472	0.134726	0.245429	1.11815	0.132583	0.504306	1.5081	1.38861	0.986888	1.34054	0.383887	1.67879	0.257288
Lautropia mirabilis	Common in two disease groups		0.00481635	0.176866	0.834882	0.00244863	0.683448	0.192894	0.0774792	0.00253131	0.422236	0.0115446	0.0259958	0.088368	0.00400159	0.753068	1.12911	0.0049486	0.00701457	0.0385548	0.000929986	0	0.895113	0.786375	0.36771	0.0802409	44.8744	20		Veillonella sp.	Common in two disease groups		3.64022	0.076725	0.0750536	0.64732	0.177544	0.725119	4.17269	0.0670007	0.18038	2.41152	0.0444932	0.0676092	0.0897789	0.180431	0.814183	0.0216647	0.0555539
Actinomyces johnsonii	Common in two disease groups		0.72347	0.377288	3.69071	0.685649	0.771583	0.460588	0.324513	0.0280179	2.50218	0.421215	0.109076	0.120668	0.004158	0.474006	1.94304	0.112352	0.357743	0.731968	0.442235	0.508175	0.397417	0.739482	0.906699	0.197858	45.6139	21		Actinomyces johnsonii	Common in two disease groups		0.683437	0.114392	0.656647	2.58237	0.210726	0.126908	0.447356	0.07627	0.510313	0.887942	0.330093	0.0877083	0.227119	0.116005	5.34089	0.0342481	0.206184
Fusobacterium sp.	Common in two disease groups		1.92957	0.930093	0.0840324	0.327463	0.326951	2.05844	1.53819	0.790492	0.81232	0.0746785	1.00866	0.60352	0.379447	0.4076	0.50469	1.99615	0.802311	0.606408	0.172988	0.324299	0.811586	0.728355	0.612001	0.13355	46.3422	21		Campylobacter gracilis	Common in two disease groups		1.27587	0.245838	0.620524	0.349425	0.135633	0.233079	0.858845	0.15051	1.19407	0.86377	0.121085	0.699433	0.163683	1.35278	0.27994	1.42449	0.0280978
Propionibacterium propionicum	Common in two disease groups		0.764037	1.09569	1.89486	0.0756333	0.085222	0.480836	0.263785	0.0642421	0.111064	0.268125	0.0603052	0.0406833	0.0234491	0.893641	0.754482	0.481642	0.0349188	0.0718752	0.163881	0.0484424	0.326885	0.707372	0.473	0.103217	47.0496	21		Eubacterium brachy	Common in two disease groups		1.69858	1.2027	0.285938	0.300348	0.134657	2.15125	1.64567	0.763398	1.09935	0.369597	0.239604	0.86499	0.44743	0.498144	0.245101	0.272946	0.339646
Filifactor alocis	Common in two disease groups		0.0466201	1.90285	0.207977	0.64131	0.0334631	1.59813	0.443963	1.90564	0.0236726	0.0937342	0.0358406	1.35237	1.98811	0.755108	0.0381617	1.38153	1.61648	0.554951	0.127846	0.0127784	1.10393	0.705715	0.73841	0.161134	47.7553	21		Treponema vincentii	Common in two disease groups		0.839079	2.18521	0.221238	0.00855054	0	0.080172	0.279293	1.48532	0.0793305	0.140455	0.656838	1.70914	0.738477	0.381217	0.122627	0.76023	0.257141
Parvimonas micra	Common in two disease groups		0.813908	1.99014	0.196992	1.07705	0.750256	0.458899	1.97653	0.920467	0.393277	0.098412	1.42058	0.214644	0.0484101	0.405036	1.06483	1.29027	0.361964	0.303463	0.86447	0.133008	0.419863	0.695859	0.578868	0.126319	48.4512	21		Eubacterium nodatum	Common in two disease groups		0.0192638	2.55056	0.325912	0.201886	0.027015	0.105864	0.452666	1.03917	0.0989246	0.155223	0.781883	1.14036	1.54205	0.536472	0.0206384	1.4149	1.89906
Atopobium sp.	Common in two disease groups		0.513696	0.448234	2.07443	0.878353	2.21147	0.32159	0.311182	0.0431241	3.20933	0.944464	0.0314172	0.137004	0.114469	0.117302	0.295556	0.244724	0.124054	1.5773	0.631664	0.550036	0.249603	0.693462	0.852328	0.185993	49.1446	21		Actinomyces naeslundii	Common in two disease groups		1.51374	0.126889	0.451749	2.81807	0.243575	0.103519	0.322745	0.0525652	0.343585	2.17958	0.140831	0.0902724	0.160828	0.204749	0.824905	0.0228357	0.155858
Actinomyces urogenitalis	Common in two disease groups		1.61671	0.877758	2.06112	1.20357	1.06976	0.199733	0.223874	0.0744592	1.14124	0.824063	0.20741	0.242899	0.0116789	0.278343	0.689561	0.105257	0.275047	0.532067	1.00359	0.181942	0.262489	0.668796	0.560644	0.122343	49.8134	21		Rothia dentocariosa	Common in two disease groups		0.492007	0.00677984	0.0134367	0.257799	6.96292	0.0111453	0.0763445	0.0133293	0.0422135	0.631261	0.0674374	0.0429939	0.0250251	1.5036	2.57241	0.00624199	0.00024195
Eikenella corrodens	Common in two disease groups		0.00808928	1.89316	0.18466	0.0260273	0.0303671	0.415531	2.26486	0.0141467	0.0131503	0.0204113	1.7283	0.011114	0.0142597	0.381241	1.46902	0.651544	0.00598755	0.0927586	0.00337788	0.00992566	0.0728003	0.659798	0.725398	0.158295	50.4732	21		Parvimonas micra	Common in two disease groups		0.648157	1.01988	0.171102	0.250952	0.0482174	1.79927	1.35496	0.559088	1.32699	0.239624	0.381036	0.449559	0.411717	0.199798	0.257731	0.175682	3.09736
Mogibacterium timidum	Common in two disease groups		0.358698	1.06159	0.569309	0.895799	0.547492	0.882732	0.313687	0.575137	0.223093	0.583961	0.739246	0.857521	1.27513	0.399839	0.884366	0.559116	1.14448	0.768349	0.741391	0.196473	0.619783	0.65622	0.293086	0.0639565	51.1295	21		Actinomyces dentalis	Common in two disease groups		0.380647	0.211796	1.45155	1.57331	0.305713	0.0980256	0.335519	0.637044	1.13915	0.405205	0.767245	0.586547	0.609827	0.554873	0.334571	0.0561448	1.17349
Oribacterium sp.	Common in two disease groups		3.81168	0.116187	0.600592	0.521644	0.377059	0.175054	0.111964	0.167515	2.37115	1.76167	0.0870836	0.161747	0.287306	0.0654832	0.357303	1.81822	0.599145	0.51433	0.100086	0.0415083	0.240726	0.640942	0.965435	0.210675	51.7704	21		Mogibacterium timidum	Common in two disease groups		0.271083	0.875771	0.495155	0.380119	0.126742	1.04199	0.559172	0.718104	0.511615	0.249017	1.08801	0.183522	1.36008	0.509486	0.0907663	1.27939	1.30018
Prevotella pleuritidis	Common in two disease groups		0.0563403	3.04671	0.0778947	0.07538	0.0993646	2.38259	3.11106	0.600971	0.0794252	0.179368	0.0303057	0.167423	0.0854542	1.59198	0.0596823	0.0761373	0.106893	0.0762227	0.054805	0.0126715	1.18934	0.638239	1.02055	0.222701	52.4086	21		Actinomyces urogenitalis	Common in two disease groups		0.433505	0.108696	1.42412	3.35978	0.101143	0.140536	0.24816	0.214621	1.29707	0.319412	0.363962	0.139734	0.442201	0.214598	0.180064	0.0168258	0.697911
Corynebacterium matruchotii	Common in two disease groups		1.53899	0.156106	0.0459603	0.0254679	0.0700439	0.684429	0.0328283	0.00371531	1.37605	0.0361448	0.00159922	0.00498486	0.000651725	0.175731	1.15417	0.10999	0.00917132	2.21765	0.00369857	0.00379291	0.146801	0.629739	0.639687	0.139591	53.0384	21		Dialister invisus	Common in two disease groups		1.41749	0.0301752	0.299207	1.1573	0.264252	0.07227	0.50868	0.339697	1.04043	0.0830092	0.560941	0	1.34156	0.0780505	0.109354	0.0140528	2.46639
Actinomyces dentalis	Common in two disease groups		1.57117	0.18421	1.27652	0.398399	0.85413	0.465125	0.174833	0.28517	0.800576	1.006	0.254332	0.636556	0.0092936	0.557507	0.434581	0.106637	0.61528	0.632936	0.74184	0.219027	0.728091	0.605158	0.392902	0.0857382	53.6435	21		Eubacterium saphenum	Common in two disease groups		0.00460787	2.01826	1.62528	0.167343	0.00510487	1.57984	0.0945102	1.03063	0.0154627	0.226034	1.13468	0.477863	0.0426986	0.0107815	0.0053866	0.102634	0.0270879
Atopobium rimae	Common in two disease groups		1.75515	0.00642012	1.33359	1.81134	1.834	0.0377658	0.0524203	0.00957406	0.897781	1.60086	0.0672011	0.109044	0.00982801	0.0553063	0.707158	0.744371	0.056435	0.973278	0.556025	0.0412625	0.35649	0.572261	0.680887	0.148582	54.2158	21		Streptococcus sanguinis	Common in two disease groups		1.26114	0.0209748	0.016376	1.23975	3.08725	0.180796	0.884384	0.0225126	0.0290929	1.91344	0.0448473	0.0106864	0.0412763	0.385718	1.5658	0.00798754	0.0420994
Streptococcus anginosus	Common in two disease groups		0.169393	0.189831	0.142661	2.78288	1.61947	0.20141	0.681073	0.921467	0.64382	0.184613	0.0831252	0.0868952	0.0547058	0.580835	0.203567	0.870296	0.663046	0.0843987	1.56055	0.359375	0.687803	0.569064	0.675479	0.147402	54.7849	21		Porphyromonas gulae	Common in two disease groups		0.00480071	0.331051	0.649533	0.102164	0.0356375	0.0217412	0.184034	1.06121	0.0216218	0.393388	1.38305	1.12214	0.922343	0.971706	0.00274431	1.62503	0.243286
Prevotella intermedia	Common in two disease groups		1.08009	0.266273	0.372171	0.21129	0.840009	0.305503	2.19019	0.175415	0.480319	1.14102	0.569072	1.29593	0.0642079	0.964651	0.0638734	0.171131	1.62633	0.322822	0.467494	0.0370423	0.279461	0.564958	0.57638	0.125777	55.3498	21		Actinomyces gerencseriae	Common in two disease groups		0.879332	0.175115	0.964995	1.50218	0.542531	0.574251	0.320651	0.122444	1.19919	0.591299	0.351717	0.337516	0.264934	0.225247	0.415401	0.0667948	0.246043
Tannerella sp.	Common in two disease groups		2.13547	0.102497	0.631191	0.588696	0.314566	0.343828	0.193038	0.281547	0.0677429	0.117812	0.348391	0.362162	0.61326	0.355428	1.81228	2.38345	0.246527	0.715648	0.326714	0.0123617	0.120809	0.552502	0.676059	0.147528	55.9023	21		Propionibacterium propionicum	Common in two disease groups		0.789408	0.57081	0.751868	0.777146	0.501821	0.0490498	0.607843	0.101532	1.86933	0.551124	0.0633164	0.0585273	0.0833265	0.417755	0.397782	0.42777	0.0509569
Parvimonas sp.	Common in two disease groups		0.492012	1.98129	0.0947371	0.740849	0.780893	0.566003	1.3179	0.576975	0.239826	0.0556005	0.835506	0.133107	0.0331076	0.239573	0.984357	1.62949	0.196511	0.171058	0.594582	0.082696	0.19807	0.53962	0.541223	0.118105	56.4419	21		Alloprevotella tannerae	Common in two disease groups		2.37477	0.108784	0.286514	0.195913	0.236647	0.167147	0.101257	0.520067	1.35611	0.0743795	0.0923454	0.071265	0.22919	0.0775784	0.178084	0.0542004	0.178991
Anaeroglobus geminatus	Common in two disease groups		0.685038	0.0277539	1.70869	1.54782	1.19394	0.0533474	0.00815995	0.0160963	1.54537	1.3785	0.0236593	0.174244	0.282171	0.149166	0.134033	0.469707	0.603346	1.41607	0.656912	0.019862	0.0351556	0.537762	0.619311	0.135145	56.9797	21		Peptostreptococcaceae bacterium	Common in two disease groups		0.10996	3.6851	0.297863	0.316552	0.0255994	0.423056	0.753502	0.645604	0.17845	0.0777237	0.226963	0.571096	0.576384	0.169968	0.0449802	0.397742	0.766341
Eubacterium nodatum	Common in two disease groups		0.0281319	1.43968	0.220746	0.860452	0.20833	0.078736	0.282353	0.790564	0.0371616	0.145946	0.557299	0.959292	1.76207	0.446872	0.029194	0.82895	1.64096	0.691034	0.657415	0.00181632	0.119102	0.534955	0.541515	0.118168	57.5147	21		Campylobacter showae	Common in two disease groups		0.113776	0.994293	0.678638	0.162483	0.0205696	1.433	0.301848	0.156654	0.148251	0.557981	1.5159	0.656886	0.771858	0.974714	0.132717	0.270483	0.116273
Actinomyces viscosus	Common in two disease groups		0.378258	0.190805	0.65131	0.439182	0.9585	0.303417	0.498498	0.0154838	0.611442	0.258602	0.0623014	0.0572013	0	0.576904	0.512928	0.375511	0.27251	0.540708	0.41766	2.45733	0.241926	0.526812	0.514126	0.112192	58.0415	20		Selenomonas sputigena	Common in two disease groups		0.0352594	0.528576	0.917403	0.709411	0.0121938	0.216345	0.0341669	1.36992	1.42191	0.414205	1.1591	0.0759466	0.28723	0.242869	0.0593649	0.0359273	0.529261
Veillonella sp.	Common in two disease groups		0.077587	0.0896818	0.23181	0.899557	1.26857	0.239273	1.4396	0.0390311	1.43223	0.22088	0.0460824	0.0940893	0.0366139	0.439145	0.061069	0.545122	0.118252	0.483357	0.0613791	3.20925	0.508225	0.51557	0.764532	0.166835	58.557	21		Capnocytophaga sp.	Common in two disease groups		1.74301	0.0334611	0.0217627	0.0488959	0.266236	0.410643	0.118704	0.017733	0.0695172	0.537254	0.0714939	0.00436722	0.0338723	0.220944	1.75179	0.355307	0.0119608
Actinomyces naeslundii	Common in two disease groups		0.465237	0.268496	1.02616	0.549624	0.675541	0.237025	0.332956	0.0138507	0.756988	0.265147	0.0780667	0.0791347	0.00311524	0.439327	0.659258	0.156285	0.490938	1.56885	0.444501	0.781787	0.459688	0.514116	0.372072	0.0811927	59.0711	21		Streptococcus anginosus	Common in two disease groups		0.127498	0.150274	0.0798284	0.515826	0.150293	0.588608	1.35982	0.339332	1.537	1.16581	0.04474	0.0562776	0.700892	0.118651	0.138991	0.175063	0.925187
Peptostreptococcaceae bacterium	Common in two disease groups		0.138043	1.27933	0.154129	0.580073	0.3201	0.637996	0.537789	0.414675	0.107009	0.11889	0.216314	1.03026	0.315748	0.16503	0.160474	0.755594	0.702731	0.612118	2.96357	0.0214326	0.28978	0.510919	0.642613	0.14023	59.5821	21		Neisseria elongata	Common in two disease groups		0.308535	0.0295728	0.0218586	0.0762168	6.93951	0.0234737	0.0261461	0.0136837	0.0089892	0.484129	0.0240495	0.0180313	0.00897266	0.190433	1.41682	0.026592	0
Campylobacter rectus	Common in two disease groups		0.0762187	0.389354	0.322631	0.15096	0.0651787	0.552884	0.29462	0.820899	0.0849789	0.0784229	4.45345	0.207733	0.7002	0.168711	0.128836	0.161935	0.754154	0.197457	0.0383218	0.228782	0.966019	0.493231	0.943495	0.205888	60.0753	21		Tannerella sp.	Common in two disease groups		0.260832	0.0991127	0.168895	2.39542	0.0676609	0.388352	0.125794	0.227381	0.367332	0.177039	0.405043	0.41386	0.834175	0.337838	0.747248	0.450329	0.651888
Prevotella tannerae	Common in two disease groups		0.699859	0.024931	0.299202	0.106737	0.744884	0.70585	0.424977	0.04095	0.577996	0.865464	0.105197	0.804546	0.0269944	0.0306447	2.08488	0.693645	0.562573	0.0348777	0.413288	0.00465833	1.58867	0.489314	0.539154	0.117653	60.5646	21		Prevotella denticola	Common in two disease groups		0.240157	0.0677108	0.0153682	0.167468	0.0841445	0.527187	0.492406	0.136236	2.23447	0.581659	0.0564589	0.073399	0.080733	0.183593	0.131696	0.0534712	0.181726
Actinomyces gerencseriae	Common in two disease groups		1.50907	0.323254	0.941626	0.66168	0.378418	0.495267	0.544078	0.0654159	0.787005	0.548327	0.384492	0.143915	0.0158891	0.269978	0.680234	0.165848	0.202734	0.36792	0.379007	0.0688279	0.223412	0.457325	0.348526	0.0760546	61.0219	21		Veillonella parvula	Common in two disease groups		2.3706	0.0209419	0.00748616	0.467838	0.0473702	0.629185	2.45568	0.0190219	0.11815	1.15537	0.0359294	0.00724561	0.0358593	0.1654	0.601729	0.00325909	0.0165789
Streptococcus sanguinis	Common in two disease groups		0.0332	0.21104	0.0547686	0.337257	0.468311	0.106662	0.231966	0.0440835	0.438723	0.049556	0.00548951	0.166268	0.0097107	0.429652	0.197475	0.0637604	0.0369112	0.137294	0.0437949	3.0637	0.610675	0.441079	0.652575	0.142403	61.463	21		Prevotella pleuritidis	Common in two disease groups		0.0698083	0.994063	0.0065384	0.278659	0.0240336	2.29798	1.20298	0.0806415	0.0898703	0.0356299	0.0515975	0.0427623	0.0638753	1.15755	0.0149866	0.273653	0.0873126
Porphyromonas sp.	Common in two disease groups		0.0488093	0.200822	0.275066	0.271756	0.496219	0.119749	0.0698174	1.46469	0.109935	0.20748	1.14692	0.895304	0.944102	0.630204	0.133694	0.0962874	0.976997	0.691531	0.817201	0.0296701	0.04596	0.424344	0.432403	0.0943581	61.8874	21		Parvimonas sp.	Common in two disease groups		0.337166	0.672606	0.0861989	0.143872	0.0562286	1.13896	1.38087	0.397998	0.873893	0.151935	0.23734	0.317368	0.350854	0.0822665	0.158823	0.0962703	2.06329
Prevotella oralis	Common in two disease groups		0.153401	0.0679733	0.917624	0.398536	0.152138	0.662708	0.122978	0.275667	3.84711	0.792763	0.0301583	0.148583	0.0208291	0.360317	0.142364	0.0353194	0.159363	0.841197	0.117798	0.0110048	0.168289	0.41252	0.82856	0.180807	62.2999	21		Streptococcus pneumoniae	Common in two disease groups		0.804409	0.0645344	0.0206709	0.415945	1.29393	0.0870705	1.34137	0.0625756	0.113205	1.58321	0.0422932	0.0238543	0.135751	0.654651	0.911703	0.0165717	0.190615
Streptococcus constellatus	Common in two disease groups		0.21852	0.205194	0.147048	1.98757	0.926817	0.258618	0.709701	1.17726	0.16114	0.0412782	0.0438367	0.0730736	0.052907	0.291939	0.0668934	1.22169	0.596516	0.0936887	0.320364	0.141897	0.507355	0.408075	0.508608	0.110987	62.708	21		Rothia aeria	Common in two disease groups		0.163295	0	0.00547066	0.0341	2.22275	0.00840914	0.0114092	0.00220185	0.00476026	0.293164	0.0723095	0.0477582	0.00714257	0.627785	4.45578	0.000961156	0.000178833
Slackia sp.	Common in two disease groups		0.700308	0.0776909	0.615617	0.744459	1.26036	0.256887	0.04593	0.0258438	0.0710074	1.019	0.909807	0.379303	0.244618	0.0403657	0.0400107	0.112686	0.149699	0.550463	1.1045	0.0130775	0.116029	0.392956	0.407081	0.0888322	63.1009	21		Actinomyces viscosus	Common in two disease groups		0.609975	0.142683	0.460063	2.05669	0.846089	0.122154	0.627526	0.070717	0.221737	0.754187	0.0814314	0.0480725	0.130459	0.106355	0.526734	0.0375403	0.0996415
Slackia exigua	Common in two disease groups		0.684688	0.192354	0.528162	0.665902	1.23704	0.243499	0.0360196	0.0232717	0.106978	0.915486	0.952452	0.373842	0.219762	0.0322515	0.0292248	0.143671	0.131449	0.493804	1.09358	0.00774608	0.113804	0.383129	0.389582	0.0850138	63.484	21		Actinomyces cardiffensis	Common in two disease groups		0.0116415	0.00898137	0.085515	1.79667	0.00569471	0.0384961	0.0963712	1.13834	0.019876	0.394162	0.00766236	0.0935974	0.0144629	0.10462	0.00296875	0.00276194	4.22328
Actinomyces oris	Common in two disease groups		0.288445	0.21721	0.565539	0.356371	0.693384	0.248198	0.350259	0.0136772	0.482783	0.191313	0.0772161	0.0435609	0	0.403247	0.410411	0.203992	0.214514	0.402408	0.359028	1.41996	0.180415	0.374334	0.305206	0.0666014	63.8584	20		Neisseria macacae	Common in two disease groups		0.218235	0.0077656	0.00183555	0.00816446	3.7854	0.179476	0.00455154	0.00294296	0.000910848	0.380527	0.031508	0.00580641	0.00492555	0.594255	2.64213	0.00100535	0.0066063
Streptococcus intermedius	Common in two disease groups		0.110119	0.171395	0.116371	1.36824	0.625616	0.267748	1.57716	0.679972	0.121535	0.069634	0.0333794	0.0289235	0.0364966	0.765353	0.0206166	0.807376	0.940928	0.0472823	0.213223	0.136609	0.327623	0.374319	0.460831	0.100562	64.2327	21		Prevotella loescheii	Common in two disease groups		1.44798	0.0263527	0.0423616	0.161211	0.222501	0.0471376	0.238379	0.0391393	0.495241	0.162719	0.0176642	0.01732	0.0104158	0.102501	2.49362	0.126596	0.317576
Streptococcus pneumoniae	Common in two disease groups		0.05599	0.297899	0.0391493	0.939558	0.445463	0.169752	1.36216	0.104447	1.00643	0.0433337	0.0224684	0.140913	0.0379825	0.364294	0.107983	0.18091	0.0895975	0.0826684	0.0889687	1.85944	0.201264	0.373115	0.501215	0.109374	64.6058	21		Neisseria mucosa	Common in two disease groups		0.207161	0.0377327	0.028409	0.0177824	3.10537	0.138381	0.0177004	0.00143926	0.00883739	0.551046	0.0979687	0.00813891	0.012706	0.676137	2.52229	0.000762296	0.00542811
Eubacterium saphenum	Common in two disease groups		0.00782657	0.432096	0.304252	0.0501337	0.210445	1.53666	0.620318	1.05001	0.00714488	0.0735562	0.476827	1.12916	0.021898	0.00414825	0.0118235	0.011482	0.677178	0.323817	0.173758	0.00212616	0.997397	0.354329	0.45445	0.0991691	64.9601	21		Desulfobulbus propionicus	Common in two disease groups		0.00111645	1.05773	0.231015	0.344134	0.00226287	0.712801	0.119048	0.00722852	0.00575786	0.0817748	1.01172	0.751327	0.891828	0.611361	0	0.878497	0.166862
Rothia mucilaginosa	Common in two disease groups		0.00943566	0.135097	0.0443109	0.055527	0.13505	0.0132051	0.11568	0.00263338	0.110294	0.208957	0.0570274	0.212978	0.00243745	0.0331177	0.0723172	0.0325271	0.00777457	0.00985229	0.00328168	6.12049	0.0949378	0.353515	1.32239	0.28857	65.3137	21		Solobacterium moorei	Common in two disease groups		0.954936	0.0455531	0.0213788	0.22161	0.16461	0.119334	0.216896	0.07279	0.959491	0.0366848	0.0424971	0.0294125	0.652986	0.0334314	0.108528	0.0230236	3.42268
Neisseria elongata	Common in two disease groups		0.0284931	0.0511861	1.58959	0.0112722	0.429864	0.0160332	0.0975828	0.00336827	0.0330451	0.00245558	0.0787019	0.0269862	0.0348673	1.47764	0.19462	0.127284	0	0.00605629	0.00194549	0.00669902	0.72482	0.349984	0.465504	0.101581	65.6636	20		Streptococcus intermedius	Common in two disease groups		0.0720006	0.0536911	0.0557623	0.323683	0.201556	0.76877	2.15296	0.22069	0.221878	0.359497	0.0225364	0.0231595	0.434411	0.183944	0.0433377	0.0798643	0.60435
Actinomyces cardiffensis	Common in two disease groups		0.046029	0.0900565	1.06921	2.02708	0.041241	0.0154848	0.0173433	1.33546	0.0260439	0.623295	0.0084611	0.34715	0.00573518	0.416546	0.0286906	0.0640407	0.132979	0.979832	0.030914	0.0121052	0.555133	0.348572	0.550996	0.120237	66.0122	21		Olsenella uli	Common in two disease groups		0.0418058	0.113724	0.55532	0.638452	0.106344	0.0141772	0.0761321	0.276241	1.0027	0.181819	0.698037	0.0058395	2.22733	0.0651171	0.000979382	0.0365681	0.285544
Actinomyces odontolyticus	Common in two disease groups		0.0716322	0.82175	0.135794	0.391159	0.365441	0.465362	0.554217	0.0050422	0.0684102	0.0740229	0.00157653	0.0268956	0	0.121473	0.21424	0.340041	0.171913	0.05349	0.0477286	1.66274	0.279516	0.348224	0.382861	0.0835471	66.3604	20		Neisseria meningitidis	Common in two disease groups		0.184213	0.0289485	0.0158601	0.0394937	3.06876	0.0755555	0.0362201	0.00660556	0.0143242	0.399874	0.0483995	0.0295945	0.0119845	0.478821	2.32428	0.0114455	0.000873126
Veillonella parvula	Common in two disease groups		0.0248042	0.0445162	0.149158	0.561518	0.902674	0.155967	1.04398	0.00898206	0.995808	0.0530227	0.0248956	0.0359363	0.00215069	0.387292	0.0567855	0.416707	0.0562604	0.306967	0.0245752	2.17709	0.358638	0.347226	0.532484	0.116197	66.7077	21		Desulfomicrobium baculatum	Common in two disease groups		0.00219229	1.93269	3.5689	0.0308183	0.001051	0.00690901	0	0.0138448	0.00806751	1.14383	0.0125667	0	0.018761	0.01312	0	0.00679438	0.00748994
Treponema lecithinolyticum	Common in two disease groups		0.0320834	0.637216	0.0506843	0.0358007	0.0230423	0.109469	0.0966402	0.224541	0.0260234	0.135846	2.84696	0.216977	0.424116	0.0734948	0.0956971	1.08526	0.659555	0.218232	0.309664	0.0738495	0.173619	0.343802	0.629579	0.137385	67.0515	21		Clostridium sp.	Common in two disease groups		0.106966	0.74759	0.69241	0.271721	0.0286666	0.307757	0.11745	0.627227	0.256664	0.182279	0.465118	0.187774	0.524221	0.231022	0.0670673	0.328119	0.506749
Cardiobacterium valvarum	Common in two disease groups		0.0142739	3.51713	0.269624	0.126854	0.00611657	0.014517	0.00997776	0.0107478	0.0172873	0.0113668	0.0197237	0.0101057	0.00315435	0.0882758	0.345613	0.0112772	0.00574106	0.0073757	0.00207376	0.0042737	0.0547049	0.341433	0.761745	0.166226	67.3929	21		Streptococcus constellatus	Common in two disease groups		0.0851645	0.108116	0.112005	0.520595	0.0607007	0.246094	0.819793	0.425237	0.378674	0.238546	0.0308641	0.0136641	0.85828	0.0808062	0.0586405	0.191469	1.11751
Bacteroidetes bacterium	Common in two disease groups		0.0109681	0.00956773	1.61007	0.0879292	0.287123	0.0634125	0.0488655	0.105917	0.276864	1.29781	0.0812992	0.601163	0.07822	0.233636	0.021839	0.0350283	0.235188	0.549641	1.24862	0.0070516	0.574792	0.32651	0.47355	0.103337	67.7194	21		Streptococcus oralis	Common in two disease groups		0.63882	0.013253	0.00206349	0.319947	0.273368	0.0590435	1.70098	0.011847	0.0142266	1.91202	0.00106243	0.0038544	0.0213127	0.29357	0.707522	0.0144284	0.0263726
Clostridium sp.	Common in two disease groups		0.239975	0.129377	0.434749	0.345616	0.330208	0.26778	0.0725374	0.366121	0.18703	0.638239	0.348221	0.601458	0.364223	0.230194	0.195144	0.207065	0.564442	0.514666	0.636923	0.0397881	0.35051	0.324636	0.177762	0.038791	68.044	21		Actinomyces oris	Common in two disease groups		0.408396	0.156177	0.380751	1.50895	0.530777	0.0785134	0.35061	0.0395796	0.193186	0.681827	0.0807553	0.0367574	0.10512	0.0743176	0.432805	0.0200296	0.0823473
Prevotella buccae	Common in two disease groups		0.148562	0.112764	0.236972	0.552653	0.711054	0.110706	0.185201	0.291866	0.967208	1.03979	0.0909172	0.197174	0.0874484	0.336727	0.844252	0.0769027	0.15316	0.743875	0.159124	0.0217852	0.187915	0.319923	0.321556	0.0701692	68.364	21		Chloroflexi bacterium	Common in two disease groups		0.00362337	0.389123	1.05395	0.203112	0.0150465	0.935897	0.0272081	0.309505	0.0150507	0.195588	1.06099	0.0665174	0.030871	0.40402	0.00346865	0.0400813	0.267944
Campylobacter showae	Common in two disease groups		0.152766	0.19128	0.18291	0.185389	0.0995911	0.249338	0.246212	0.370428	0.110191	0.0762118	2.38781	0.107786	0.26056	0.222251	0.190983	0.182225	0.315265	0.103876	0.0926031	0.101682	0.478059	0.313938	0.488827	0.106671	68.6779	21		Atopobium rimae	Common in two disease groups		0.223147	0.015816	0.0465366	0.219782	0.21626	0.18686	0.082221	0.0147793	1.43296	0.205565	0.0597321	0	1.54909	0.00479787	0.0690465	0.00174555	0.845291
Chloroflexi bacterium	Common in two disease groups		0.00996108	0.0878832	0.912665	0.40032	0.315138	0.43464	0.0146098	0.137476	0.00802773	0.608306	0.623831	0.40059	0.00405373	0.21335	0.0609766	0.0195141	0.388677	0.393097	1.68827	0.00206206	0.443575	0.313354	0.39902	0.0870733	68.9913	21		Slackia sp.	Common in two disease groups		0.256011	0.189573	0.319794	1.06551	0.113862	0.206848	0.0804813	0.0658837	0.452865	0.0362808	1.22976	0.152174	0.481073	0.0113963	0.0021322	0.253999	0.205721
Porphyromonas gulae	Common in two disease groups		0.00956702	0.0625524	0.271251	0.2368	0.269269	0.0218938	0.0086851	1.2825	0.0402721	0.178213	1.11397	0.789591	0.71854	0.11949	0.00895747	0.0274707	0.846011	0.373965	0.785571	0.00275653	0.0115313	0.312725	0.406169	0.0886333	69.304	21		Veillonella dispar	Common in two disease groups		1.51724	0.0177984	0.0238382	0.240801	0.058395	0.275378	1.84507	0.0174644	0.0760124	1.00644	0.0101414	0.0264184	0.0189702	0.0596056	0.279808	0.00338062	0.0197242
Rothia aeria	Common in two disease groups		0.0118548	0.0548583	0.135603	0.0140691	0.0786632	0.0253241	0.0889516	0	0.708822	0.0189224	0.0191679	0.0472882	0	0.579274	0.464114	0.0263925	0.012694	0.0170766	0.00383753	2.49351	0.554934	0.312257	0.559188	0.122025	69.6162	19		Atopobium sp.	Common in two disease groups		0.0895998	0.0692442	0.48089	0.416285	0.155559	0.240495	0.350549	0.471959	0.361856	0.113219	0.0302953	0.040893	0.880387	0.0738345	0.0425827	0.0135446	0.184661
Bifidobacterium dentium	Common in two disease groups		0.0144381	0	0.772113	1.43149	0.0214457	0.00600037	0.00218137	0.00174538	1.53888	0.79983	0.00376553	0.00570993	0	0.00158409	0.130993	0.00499172	0.0157751	2.33674	0.0219669	0	0.00692759	0.311511	0.660326	0.144095	69.9278	18		Slackia exigua	Common in two disease groups		0.21929	0.153549	0.34152	1.02366	0.115364	0.197414	0.0797025	0.0700833	0.514347	0.0375264	1.2602	0.122001	0.436795	0.0323664	0.00350945	0.244962	0.196148
Streptococcus parasanguinis	Common in two disease groups		0.0199003	0.103646	0.010166	0.28705	0.233185	0.0500031	0.400726	0.04243	0.294295	0.041067	0.00875599	0.167854	0.00288062	0.0975865	0.0246228	0.0844065	0.0415945	0.0529493	0.0403315	4.67709	0.0543304	0.309195	1.00427	0.219149	70.2369	21		Desulfovibrio sp.	Common in two disease groups		0.00127884	1.72925	0.605659	0.107705	0.00851526	0.214824	0.035057	1.4209	0.0138362	0.147884	0.309349	0.172522	0.337154	0.22259	0.000836556	0.240289	0.0436247
Streptococcus oralis	Common in two disease groups		0.0163537	0.0954524	0.0200515	0.512989	0.134478	0.106544	1.22533	0.0221285	1.35672	0.0280003	0.00496778	0.0594105	0	0.123376	0.0457324	0.199744	0.0407318	0.0290269	0.0198611	1.87713	0.178542	0.305587	0.524165	0.114382	70.5425	20		Pyramidobacter piscolens	Common in two disease groups		0.0234453	0.274688	0.531074	0.111225	0.10688	0.173592	0.0564795	0.263417	0.127649	0.551944	0.29514	0.119602	0.242711	0.39819	0.00717194	0.242852	0.0299072
Capnocytophaga sp.	Common in two disease groups		0.874145	0.286982	0.0564854	0.0413524	0.030421	0.634243	0.113984	0.0292223	0.065813	0.032467	0.035988	0.0647466	0.0261733	0.561177	0.781098	0.719369	0.362806	0.467383	0.0546661	0.0162187	0.89953	0.300553	0.3226	0.0703971	70.8431	21		Treponema lecithinolyticum	Common in two disease groups		0.0286419	0.526418	0.0968882	0.00840292	0	0.0884861	0.0462133	0.243783	0.155939	0.015621	1.27972	0.376209	0.114239	0.190466	0	1.51806	0.0246158
Bacteroides sp.	Common in two disease groups		0.154857	0.13135	0.177681	0.152079	0.203616	0.235036	0.176934	0.593979	0.148698	0.464793	0.188322	0.642979	0.508802	0.623936	0.266516	0.287234	0.392857	0.334534	0.585699	0.0483462	0.303614	0.294496	0.184561	0.0402744	71.1376	21		Streptococcus mitis	Common in two disease groups		0.532453	0.0345564	0.012045	0.281259	1.21089	0.0571209	0.755798	0.0261967	0.0379086	0.742	0.0203364	0.00569062	0.0340187	0.558518	0.609798	0.00753458	0.0542916
Propionibacterium acnes	Common in two disease groups		0.0791961	2.80921	0.155868	0.189569	0.0701733	0.0304105	0.131677	0.0300491	0.100316	0.117023	0.255308	0.0392558	0.70484	0.0582807	0.0410688	0.237285	0.0145735	0.0517705	0.0407056	0.893748	0.0266971	0.286482	0.619532	0.135193	71.4241	21		Prevotella tannerae	Common in two disease groups		1.2295	0.0671303	0.150623	0.0792373	0.0832329	0.0594978	0.0457784	0.315294	0.692938	0.0231173	0.0337079	0.00747721	0.110475	0.0348696	0.0807786	0.018737	0.0817582
Pyramidobacter piscolens	Common in two disease groups		0.0171966	0.127903	0.124854	0.118463	1.33089	0.176699	0.0755267	0.208067	0.0313718	0.294703	0.300653	0.519185	0.30751	0.0683208	0.00737554	0.0887729	0.17215	0.101389	2.14937	0.00127142	0.169941	0.286086	0.509702	0.111226	71.7101	21		Bulleidia extructa	Common in two disease groups		0.0199438	0.0600328	0.0302446	0.629458	0.00887989	0.0510781	1.34441	0.0711144	0.0267182	0.0147569	0.0358113	0.0333331	0.0675355	0.353901	0.0132727	0.0307128	2.25246
Desulfobulbus propionicus	Common in two disease groups		0.000481635	0.108093	0.0993376	0.00948846	0.265968	0.674063	0.062425	0.00630785	0.01546	0.107345	1.0372	0.523399	1.03991	0.0850278	0.000410893	0.504347	0.387106	0.176	0.00686266	0.00308775	0.364784	0.267455	0.327156	0.0713912	71.9776	21		Bacteroides sp.	Common in two disease groups		0.219686	0.193647	0.134271	0.0859256	0.016816	0.286798	0.110056	0.460348	0.374098	0.279552	0.196292	0.252108	0.260291	0.291418	0.030116	0.843685	0.237154
Prevotella dentalis	Common in two disease groups		0.0695306	0.0237569	0.0544769	0.367865	0.422097	0.0479599	0.0560963	0.67344	0.157085	0.336036	0.0523658	0.470152	0.358331	0.10733	0.0694307	0.0279882	0.166049	0.390144	1.38103	0.0255567	0.201264	0.25414	0.31602	0.0689611	72.2317	21		Peptostreptococcus stomatis	Common in two disease groups		0.00991606	0.294337	0.103475	0.0483849	0.176054	0.0412428	0.104726	0.0358526	0.0113856	0.0236111	0.0349206	0.00861864	0.379226	0.06571	0.0026729	0.0517036	2.63844
Streptococcus mitis	Common in two disease groups		0.0187619	0.201322	0.0225313	0.67271	0.334804	0.131761	1.03918	0.0349075	0.605529	0.0108334	0.00990153	0.104331	0.0167754	0.334538	0.152565	0.121235	0.033368	0.0694094	0.0167611	1.11975	0.0706196	0.249911	0.335291	0.0731664	72.4817	21		Anaeroglobus geminatus	Common in two disease groups		0.189136	0.026265	0.0900379	1.11732	0.175045	0.0775732	0.0312741	0.0806522	1.36174	0.116249	0.147581	0	0.276239	0.00218484	0.0934596	0.01202	0.138638
Neisseria sp.	Common in two disease groups		0.0539869	0.315735	0.187757	0.0118949	0.610513	0.0275178	0.0595838	0.00620578	0.0380855	0.0369115	0.120962	0.152831	0	2.41876	0.602626	0.0644504	0.00501188	0.0067917	0.00215928	0.00576949	0.287313	0.245095	0.531916	0.116074	72.7268	20		Fusobacterium periodonticum	Common in two disease groups		0.376374	0.221632	0.0325	0.0150117	0.00893352	0.776662	0.434692	0.135119	0.45074	0.0507011	0.219118	0.0769557	0.282126	0.133616	0.169484	0.154934	0.584489
Neisseria sicca	Common in two disease groups		0.0160253	0.0869589	0.162398	0.00562553	1.30296	0.032045	0.0642159	0.0022251	0.0726704	0.0152557	0.0413074	0.2268	0.00406676	1.73382	0.412753	0.0431035	0.00196162	0.016525	0.000470338	0.00408138	0.612965	0.238081	0.459685	0.100312	72.9648	21		Oribacterium sp.	Common in two disease groups		0.232139	0.165443	0.129964	0.156612	0.0855172	0.0794748	0.335944	0.205879	0.693752	0.117921	0.161618	0.0771376	0.941345	0.0403482	0.0479795	0.10607	0.847395
Olsenella profusa	Common in two disease groups		0.186185	0	1.05352	0.303346	0.366185	0.215196	0.00748669	0.00502179	0.0574157	0.63315	0.0062721	0.257423	0.0747137	0.0716486	0.0159735	0.0591244	0.0742538	0.961025	0.523294	0.00396385	0.169379	0.237599	0.309987	0.0676448	73.2024	20		Eikenella corrodens	Common in two disease groups		0.184183	0.0911171	0.114236	0.170443	0.499269	0.245217	0.66232	0.0511581	0.423566	0.124789	0.0879454	0.0244167	0.0144734	0.158418	1.27696	0.0986676	0.000620656
Lachnospiraceae bacterium	Common in two disease groups		0.194383	0.23712	0.336691	0.243175	0.310446	0.170785	0.0867971	0.241393	0.125179	0.56015	0.207513	0.433456	0.163935	0.083136	0.107243	0.118572	0.335169	0.397952	0.320706	0.145316	0.267026	0.235697	0.124842	0.0272427	73.4381	21		Actinomyces georgiae	Common in two disease groups		0.147817	0.0574808	0.248531	1.13697	0.0282055	0.157682	0.332647	0.0378826	0.0621328	0.130411	0.0300485	0.0315465	0.0144211	0.0943215	0.0293203	0.00332538	0.059888
Prevotella disiens	Common in two disease groups		0.349612	0.294651	0.0793085	0.224061	0.359033	0.261532	0.322116	0.323089	0.364646	0.491049	0.120395	0.196879	0.0535979	0.359143	0.187655	0.193513	0.285297	0.164201	0.112176	0.182316	0.33139	0.233363	0.112144	0.0244719	73.6715	21		Prevotella oralis	Common in two disease groups		0.0599328	0.0459802	0.101387	0.156578	0.0135987	1.1188	0.0727842	0.101779	1.54442	0.134462	0.0366699	0.0162944	0.187077	0.188983	0.0536314	0.0159972	0.111108
Aggregatibacter aphrophilus	Common in two disease groups		0	0.674587	0.0207697	0.00223755	0.00238406	0.830696	0.0130209	0	0.00424997	0.407237	0.00103212	0.00219787	0	1.60258	0.0863595	0.00309422	0.000759998	0.200539	0	0	0.0192078	0.232748	0.400898	0.0874832	73.9042	16		Prevotella disiens	Common in two disease groups		0.567875	0.0764293	0.0261536	0.127645	0.0790182	0.23291	0.528565	0.183473	0.32951	0.100482	0.141281	0.072423	0.09506	0.320304	0.0551719	0.0864488	0.567542
Eubacterium infirmum	Common in two disease groups		0.545123	0.0908309	0.131373	0.253687	1.27978	0.0730583	0.0376758	0.0742857	0.562916	0.327759	0.0334361	0.226698	0.0863144	0.0921163	0.122569	0.0424566	0.11061	0.42818	0.525367	0.0111864	0.119443	0.231947	0.296435	0.0646874	74.1362	21		Lachnospiraceae bacterium	Common in two disease groups		0.38289	0.476133	0.341964	0.184251	0.0111857	0.156657	0.0898373	0.457502	0.151851	0.109381	0.294604	0.0670136	0.27512	0.0979117	0.0798503	0.184067	0.375917
Actinomyces georgiae	Common in two disease groups		1.17258	0.162052	0.149203	0.0922776	0.0721151	0.20712	0.496357	0.00849213	0.0519544	0.206713	0.0286498	0.0406153	0.00281545	0.384751	0.0317929	0.0528174	0.0657192	0.0618499	0.0365474	0.0627272	0.0598372	0.230744	0.262438	0.0572686	74.3669	21		Actinobaculum sp.	Common in two disease groups		0.605062	0.0666155	0.0615089	0.187737	0.0131804	0.0183712	0.0614559	0.0190219	0.0607882	1.11555	0.0398679	0.0158808	0.0345416	0.0438725	0.00563145	0.00225375	0.0239741
Prevotella baroniae	Common in two disease groups		0.0604014	0.0540839	0.288453	0.754792	1.17004	0.0558529	0.135366	0.165811	0.114626	0.225191	0.13362	0.0764157	0.0233709	0.353126	0.0609971	0.0229964	0.120018	0.323222	0.0885839	0.00646397	0.934685	0.227677	0.31804	0.0694021	74.5946	21		Propionibacterium acnes	Common in two disease groups		0.0340211	0.124403	0.129904	0.326238	0.319118	0.0329499	0.0411358	0.0853889	0.0997053	1.47201	0.195476	0.190636	0.29591	0.0312795	0.252395	0.0232335	0.0648217
Prevotella multiformis	Common in two disease groups		0.0608611	0.0491376	0.121162	0.233919	0.662402	0.0675418	0.0790277	0.107285	1.41251	0.540661	0.0456174	0.0788741	0.0164626	0.0955352	0.780461	0.0355458	0.0592387	0.271863	0.0630253	0.0662103	0.261145	0.224043	0.343764	0.0750154	74.8187	21		Bordetella bronchiseptica	Common in two disease groups		0.172582	0.102464	0.0392784	0.00227106	0.0646581	0.0567511	0.175558	0.0145537	0.0256664	0.222678	0.0673837	1.10204	0.0416005	0.284326	0.689363	0.111494	0.0381651
Candidatus Saccharimonas aalborgensis	Common in two disease groups		0.62016	0.0365472	0.673505	0.319462	0.161792	0.130169	0.0107588	0	0.388811	0.55765	0.00986751	0.22237	0	0.508651	0.321277	0.00941204	0.0813916	0.275572	0.0669376	0	0.179324	0.223615	0.221546	0.0483453	75.0423	18		Prevotella dentalis	Common in two disease groups		0.0658195	0.0258926	0.00191953	0.156385	0.0269721	0.0513105	0.0853767	0.583007	0.138612	0.036292	0.273731	0.282083	0.268375	0.0350563	0.00870222	0.468945	0.120397
Prevotella loescheii	Common in two disease groups		1.46957	0.0360226	0.163038	0.203859	0.0561387	0.198614	0.0609303	0.0869933	0.170019	0.117746	0.0344455	0.0364461	0	0.152403	0.135379	1.14061	0.276629	0.112777	0.0214538	0.142784	0.169798	0.220949	0.368721	0.0804616	75.2632	20		Desulfobulbus elongatus	Common in two disease groups		0.00208065	0.506451	0.141805	0.217829	0	0.409121	0.0583811	0.00667	0.00259158	0.0490626	0.516125	0.446565	0.434975	0.337015	0	0.496564	0.0918465
Atopobium parvulum	Common in two disease groups		0.276732	0.0190105	0.254353	0.216894	0.638529	0.0255822	0.0197132	0.00169434	0.146655	0.267014	0.00274475	0.0373978	0.000990622	0.0231117	0.387852	0.720447	0.0225534	0.260053	0.092881	1.10598	0.0936382	0.208256	0.287811	0.0628055	75.4715	21		Prevotella buccae	Common in two disease groups		0.139129	0.0569441	0.020251	0.215421	0.0261035	0.0956381	0.138205	0.124389	0.46501	0.0945455	0.309456	0.0949539	0.178742	0.0876901	0.0342376	0.0682752	0.145822
Centipeda periodontii	Common in two disease groups		0.789925	0.0292528	0.436915	0.177832	0.00855457	0.0390132	0.0155389	0.0721933	0.356505	0.768263	0.0469784	0.0725637	0.028337	0.14373	0.0831032	0.00923954	0.0463804	0.130967	0.0679317	0.0113787	0.136294	0.206565	0.232013	0.0506295	75.678	21		Actinomyces odontolyticus	Common in two disease groups		0.227339	0.0379299	0.719128	0.623213	0.221858	0.381306	0.561771	0.0443915	0.05734	0.245583	0.00550531	0.0518773	0.0559275	0.118893	0.0396854	0.00683857	0.0540286
Bordetella bronchiseptica	Common in two disease groups		0.00995014	0.827621	0.0114228	0.00816915	0.0188675	0.0803706	1.48021	0.00843088	0.00875659	0.0632228	0.0772728	0.181823	0.444137	0.593314	0.104007	0.134863	0.0519674	0.0357213	0.0511492	0.154024	0.275099	0.204018	0.360137	0.0785883	75.8821	21		Prevotella melaninogenica	Common in two disease groups		0.164239	0.0277218	0.00912976	0.0510648	0.0843375	0.0827074	1.32754	0.05539	0.197058	0.508784	0.0617281	0.0872782	0.143594	0.145385	0.0299732	0.0400813	0.113306
Veillonella dispar	Common in two disease groups		0.0257237	0.0274541	0.101851	0.329268	0.480124	0.0858117	0.54739	0.0148306	0.552928	0.0814341	0.0151529	0.039743	0.027568	0.202113	0.0153469	0.181826	0.0197805	0.152878	0.0142384	1.43875	0.193444	0.202247	0.331179	0.0722692	76.0843	21		Selenomonas noxia	Common in two disease groups		0.248145	0.129463	0.313879	0.527397	0.0294924	0.074911	0.0424406	0.08265	0.422557	0.208494	0.0299733	0.00435067	0.029386	0.0135592	0.0393589	0.0104291	0.0490739
Solobacterium moorei	Common in two disease groups		0.426816	0.0389704	0.105296	0.509875	0.993592	0.033658	0.0593414	0.0234452	0.480658	0.542383	0.0302036	0.126423	0.0236967	0.0478417	0.287122	0.0389311	0.107375	0.108094	0.0964406	0.147122	0.30173	0.199783	0.249452	0.054435	76.2841	21		Johnsonella ignava	Common in two disease groups		0.0226435	1.04672	0.191845	0.0537446	0.0055553	0.0617902	0.267054	0.874597	0.0337556	0.0297271	0.0468542	0.0239535	0.0730571	0.173283	0.0451842	0.277741	0.181273
Prevotella pallens	Common in two disease groups		0.271883	0.162277	0.0756169	0.482867	0.410069	0.24994	0.0957919	0.0807466	0.364646	0.425137	0.0410919	0.104376	0.0115746	0.187845	0.0575764	0.0562566	0.102928	0.270976	0.0313202	0.751669	0.256651	0.197425	0.18828	0.0410861	76.4815	21		Eubacterium infirmum	Common in two disease groups		0.49627	0.119025	0.0562542	0.0481578	0.0929922	0.13124	0.0377879	0.0877841	0.720784	0.0202333	0.0579399	0.0184614	0.56442	0.0256362	0.0112323	0.0637346	0.908314
Prevotella melaninogenica	Common in two disease groups		0.118011	0.0568318	0.0683907	0.184861	0.614311	0.0915433	0.160856	0.124299	0.218206	0.25548	0.0348538	0.0739233	0.0268511	0.629919	0.190983	0.137019	0.0837538	0.168289	0.0465848	0.875702	0.172276	0.194449	0.223096	0.0486836	76.676	21		Capnocytophaga gingivalis	Common in two disease groups		0.309113	0.0100767	0.00359912	0.00574578	0.150561	0.0242344	0.00738361	0.00331889	0.017523	0.141532	0.0386123	0	0.00155819	0.106058	0.626611	0.0341928	0.00804748
Olsenella sp.	Common in two disease groups		0.226456	0	0.792782	0.298702	0.357328	0.198582	0	0.00950261	0.0530733	0.400004	0.00279012	0.191532	0.00378	0.0526851	0.00588605	0.0482893	0.0507966	0.808093	0.410584	0.0074576	0.157022	0.193785	0.244836	0.0534276	76.8697	19		Aminobacterium colombiense	Common in two disease groups		0.0147371	0.347941	0.656179	0.148925	0.00120115	0.221046	0.0725313	0.294758	0.134795	0.134294	0.313631	0.147294	0.290754	0.197174	0	0.283088	0.0155585
Peptostreptococcus stomatis	Common in two disease groups		0.0128071	0.0293777	0.304319	0.0326872	0.700698	0.0233455	0.26365	0.0438692	0.00947518	0.0130335	0.0399918	0.154202	0.0251175	0.122146	0.0203187	0.126238	0.0391604	0.328175	1.28274	0.0857838	0.674356	0.189876	0.319261	0.0696684	77.0596	21		Streptococcus parasanguinis	Common in two disease groups		0.243009	0.0131106	0.0175037	0.105173	0.458634	0.0495569	0.852837	0.0282052	0.0599641	0.931124	0.0253051	0.0540774	0.0475718	0.109528	0.284164	0.0172456	0.0473276
Selenomonas noxia	Common in two disease groups		0.500254	0	0.367413	0.264062	0.00775628	0.26907	0.0104356	0.0327845	0.18587	0.157746	0.0191225	0.0721219	0.0114573	0.0678536	0.0609355	0.00384891	0.0215161	0.614768	0.04527	0.0170841	0.131393	0.189389	0.174696	0.0381218	77.249	20		Candidatus Saccharimonas aalborgensis	Common in two disease groups		0.0579536	0.0103505	1.2436	0.596778	0.00348547	0.00292629	0.051311	0.0451863	0.618856	0.1259	0.0801114	0.00193547	0.0788088	0.0257021	0.203875	0.0473728	0.0535447
Bulleidia extructa	Common in two disease groups		0.0318974	0.296225	0.0231485	0.888263	0.151296	0.34586	0.825192	0.0387453	0.0752882	0.181391	0.0163891	0.0509136	0.043848	0.396569	0.0463488	0.0851396	0.457868	0.126955	0.0510423	0.0058977	0.129311	0.188386	0.254082	0.0554453	77.4374	21		Cardiobacterium hominis	Common in two disease groups		0.0219635	0.0688718	0.016376	0.258617	0.0621378	0.0150646	0.016072	0.00384519	0.0397737	0.185444	0.0412201	0.00577333	0.0106145	0.0282273	1.24879	0.00648504	0.00367134
Prevotella salivae	Common in two disease groups		0.2235	0.0750679	0.0899682	0.273941	0.252829	0.0928767	0.193738	0.126514	0.3049	0.237191	0.160103	0.139973	0.0226409	0.117849	0.0982343	0.0594587	0.0912202	0.308114	0.0859115	0.995077	0.144114	0.180945	0.201321	0.0439318	77.6183	21		Abiotrophia defectiva	Common in two disease groups		0.12495	0.00907995	0.00272333	0.00208938	2.25024	0.122239	0.00267024	0.000794815	0.00352411	0.00476936	0.00742626	0.011282	0.000271899	0.257757	0.494384	0.000364576	0.00398692
Prevotella maculosa	Common in two disease groups		0.437762	0.0742186	0.222138	0.234974	0.231308	0.142514	0.145681	0.204924	0.167556	0.492893	0.141956	0.156615	0.0766168	0.106669	0.229494	0.0902284	0.16342	0.358489	0.116612	0.0438268	0.138673	0.176699	0.116072	0.0253289	77.795	21		Firmicutes bacterium	Common in two disease groups		0.0339501	0.402015	0.309404	0.119356	0.0121187	0.183068	0.056257	0.268733	0.12715	0.0806077	0.218474	0.132505	0.288077	0.10058	0.0182002	0.174378	0.213463
Firmicutes bacterium	Common in two disease groups		0.109353	0.0919051	0.195634	0.168238	0.216119	0.122889	0.0854775	0.178916	0.0753395	0.44326	0.188072	0.375881	0.194292	0.101837	0.0516596	0.104557	0.245038	0.327548	0.418868	0.0221698	0.176086	0.17597	0.118571	0.0258743	77.971	21		Neisseria flavescens	Common in two disease groups		0.209181	0.0305367	0.00545866	0.0239143	1.01897	0.0249422	0.00752521	0.00155741	0.00589882	0.533236	0.0626189	0.0201818	0.00958966	0.356118	0.894696	0.00644085	0.00050494
Treponema putidum	Common in two disease groups		0.019758	0.0212339	0.0270645	0.0129925	0.0106581	0.31688	0.0253416	0.464699	0.00411652	0.0235447	0.130705	0.258046	0.535014	0.119866	0.492189	0.418733	0.298556	0.137781	0.206265	0.000940213	0.245406	0.174445	0.181032	0.0395045	78.1455	21		Bacteroides fragilis	Common in two disease groups		0.233033	0.0896604	0.0913936	0.0464318	0.0192827	0.252686	0.107629	0.160853	0.19683	0.111524	0.187223	0.135103	0.146627	0.182879	0.0574775	0.308896	0.102682
Catonella morbi	Common in two disease groups		0.0776965	0.38753	0.0524123	0.0391887	0.0784582	0.289792	0.0542246	0.584007	0.0173797	0.0861564	0.059568	0.187986	0.17998	0.591217	0.325828	0.0494968	0.43286	0.10618	0.0994016	0.0509638	0.15668	0.17316	0.178966	0.0390535	78.3186	21		Cardiobacterium valvarum	Common in two disease groups		0.0102611	0.0420262	0.0265735	0.926638	0.0193041	0.0185191	0.072329	0.00611148	0.274393	0.207843	0.0307246	0	0.0214173	0.0533145	1.24803	0.0178753	0.00669046
Actinobaculum sp.	Common in two disease groups		0.0570628	0.018436	0.831617	0.0368245	0.0354696	0.222455	0.0203999	0.0152797	0.0416785	0.151468	0.0169222	0.0156457	0.0025678	0.0232143	0.0178636	0.00843095	0.00835997	1.05237	0.0424159	0.00442328	0.0570728	0.16596	0.277911	0.0606451	78.4846	21		Prevotella maculosa	Common in two disease groups		0.27969	0.0405257	0.0249419	0.154023	0.0325811	0.09193	0.1855	0.101597	0.158965	0.138884	0.0721485	0.0894452	0.238058	0.0777101	0.166352	0.0512285	0.085135
Actinomyces timonensis	Common in two disease groups		0.189436	0.274516	0.528981	0.234003	0.190056	0.025808	0.46707	0.00638951	0.171272	0.101623	0.0473754	0.0433683	0	0.062976	0.198872	0.115769	0.0409885	0.124532	0.236901	0.0398095	0.20926	0.164479	0.141207	0.030814	78.649	20		Desulfovibrio desulfuricans	Common in two disease groups		0	0.293669	0.232659	0.052575	0.00138346	0.113819	0.0194401	1.74276	0.00254821	0.0585677	0.153526	0.119205	0.133136	0.0862519	0	0.105937	0.0112139
Fusobacterium periodonticum	Common in two disease groups		0.449311	0.154283	0.0103904	0.078483	0.095837	0.520118	0.299616	0.171833	0.158389	0.0126223	0.323892	0.117813	0.0618487	0.0780647	0.113222	0.419639	0.218068	0.134752	0.0519296	0.0841918	0.169676	0.164069	0.144521	0.0315371	78.8131	21		Eggerthia catenaformis	Common in two disease groups		0.0179748	0.155991	0.0291768	0.0638622	0.00564109	0.0697979	0.0389005	0.112789	0.049934	0.0175625	0.10209	0.0122414	0.0886913	0.022606	0.00234644	0.071004	2.14793
Prevotella veroralis	Common in two disease groups		0.0911166	0.0162876	0.0460277	0.113513	0.251168	0.0894249	0.103885	0.124238	0.232989	0.283592	0.051742	0.121551	0.00431442	0.129508	0.189288	0.0758677	0.064456	0.276059	0.047782	1.05149	0.144092	0.15374	0.21844	0.0476676	78.9669	21		Granulicatella adiacens	Common in two disease groups		1.23459	0.00934282	0.00446291	0.095623	0.397547	0.0199453	0.208117	0.00686333	0.0229555	0.213824	0.0189305	0.0144085	0.0113256	0.120265	0.431673	0.00356843	0.0179569
Selenomonas infelix	Common in two disease groups		0.63312	0.00349734	0.385726	0.13725	0.00801519	0.0750261	0.0145964	0.0608534	0.156859	0.306403	0.0444945	0.0457135	0.00915022	0.186877	0.103792	0.00573563	0.0433404	0.0951919	0.0532978	0.00293817	0.12202	0.15307	0.154752	0.0337697	79.1199	21		Desulfomicrobium escambiense	Common in two disease groups		0.000578522	0.830361	1.42371	0.0215069	0	0.0128989	0.000778819	0.012803	0.00187591	0.58763	0.0149598	0.0124896	0.0128002	0.00701565	0	0.0129038	0.00244054
Bacteroides fragilis	Common in two disease groups		0.137003	0.107693	0.0793534	0.0777019	0.121565	0.234584	0.126668	0.207434	0.0960658	0.159746	0.180541	0.215811	0.191529	0.255915	0.103802	0.157245	0.203505	0.150109	0.289236	0.0550773	0.172881	0.150873	0.062342	0.0136041	79.2708	21		Bacteroidetes bacterium	Common in two disease groups		0.011063	0.0767141	0.0952926	0.0234487	0.0294066	0.0787459	0.0335904	0.214707	0.572381	0.128919	0.288218	0.0603305	0.0510333	0.246679	0.0389917	0.143047	0.0819896
Desulfovibrio sp.	Common in two disease groups		0	0.0253307	0.0424819	0.066852	0.0801519	0.186485	0.00313741	0.980718	0.00777109	0.0370003	0.34813	0.146283	0.280333	0.0361947	0.00154085	0.123068	0.109994	0.605943	0.0489686	0	0.119873	0.150269	0.238954	0.052144	79.4211	19		Selenomonas artemidis	Common in two disease groups		0.0106367	0.0657831	0.123174	0.656234	0.00432198	0.0697663	0.0210281	0.0502881	0.199194	0.0643807	0.024629	0.00110835	0.0192107	0.0159087	0.0297589	0.00655133	0.024416
Granulicatella adiacens	Common in two disease groups		0.022812	0.0425926	0.00242369	0.0725303	0.078167	0.00897905	0.153437	0.00159227	0.436074	0.0123223	0.00548951	0.0371032	0	0.122886	0.0484032	0.105333	0.00254702	0.0264963	0.0366222	1.20484	0.105191	0.149655	0.266322	0.0581162	79.5707	20		Centipeda periodontii	Common in two disease groups		0.0278198	0.28391	0.582721	0.463626	0.0032817	0.0296538	0.00253875	0.127901	0.349278	0.2384	0.0498805	0.0187757	0.0265833	0.0146791	0.0614665	0.000817535	0.119124
TM7 sp.	Common in two disease groups		0.27081	0.00666993	0.384693	0.164586	0.134187	0.0675956	0.00588432	0.000510344	0.182769	0.341759	0.00993556	0.216615	0.0014729	0.308543	0.29836	0.00547688	0.0660992	0.246826	0.0578622	0.00389975	0.208423	0.148899	0.13056	0.0284905	79.7196	21		Actinomyces timonensis	Common in two disease groups		0.0807596	0.019069	0.258669	0.596528	0.0343721	0.0462925	0.231724	0.0291289	0.182029	0.0667822	0.0783943	0.0145408	0.0997032	0.282383	0.046388	0.0167153	0.0839779
Actinomyces slackii	Common in two disease groups		0.205034	0.168322	0.454453	0.28781	0.282053	0.0350452	0.035077	0.0156369	0.179248	0.10679	0.0622787	0.0401168	0.00619139	0.0453345	0.252063	0.0201394	0.0557263	0.112463	0.319413	0.0576735	0.051577	0.147757	0.124396	0.0271455	79.8674	21		Clostridiales bacterium	Common in two disease groups		0.0307327	0.32747	0.289525	0.111043	0.013234	0.158633	0.0566616	0.265468	0.121522	0.060655	0.207324	0.10751	0.238738	0.0975055	0.0158436	0.118432	0.210318
Shuttleworthia satelles	Common in two disease groups		0.0573802	0.0497372	0.0379262	0.0867471	1.11634	0.0165602	0.0274557	0.044451	0.0995459	0.763907	0.0183059	0.0532927	0.00594373	0.0144391	0.287707	0.0378422	0.0506528	0.343554	0.0429932	0.0497245	0.163564	0.147671	0.278974	0.0608771	80.0151	21		Treponema putidum	Common in two disease groups		0.0170918	0.39242	0.0770811	0.00413333	0.00159795	0.18349	0.0312539	0.404969	0.0212423	0.00617211	0.123091	0.207195	0.184075	0.227344	0.00516216	0.0733682	0.0667468
Abiotrophia defectiva	Common in two disease groups		0.00340428	0	0.0011333	0.00157261	0.25079	0.0172054	0.00121187	0.000347034	0.0133556	0.000122223	0.000737227	0.0336365	0.00204642	0.245818	0.0277045	0.00144469	0.00443674	0.00622933	0.00444683	0.899581	0.0141746	0.146418	0.202961	0.0442897	80.1615	20		Aggregatibacter aphrophilus	Common in two disease groups		0.0319709	0.0115991	0.0100055	0.00157839	0.0182424	0.367129	0.872914	0	0.00720004	0.0959707	0.0016312	0	0.00209153	1.04567	0.232379	0.003701	0
Cardiobacterium hominis	Common in two disease groups		0.0129275	0.422479	0.323215	0.0357163	0.00583609	0.0344968	0.0260014	0.00395006	0.0116104	0.00648895	0.0192586	0.00593652	0.0115486	0.0817343	0.641836	0.00523969	0.00635728	0.00935481	0.00275789	0	0.446196	0.145216	0.186054	0.0406003	80.3067	20		Selenomonas infelix	Common in two disease groups		0.022339	0.267995	0.640715	0.241039	0.0113787	0.0294742	0.00194199	0.0745515	0.116827	0.182459	0.0244788	0.00456573	0.0258513	0.0291056	0.220759	0.00468425	0.0822947
Desulfobulbus elongatus	Common in two disease groups		0	0.0908309	0.040406	0.00212145	0.140843	0.331149	0.0353329	0.00686923	0.0099474	0.057045	0.549745	0.270621	0.5935	0.0464057	0	0.317217	0.188952	0.0938833	0.00276858	0	0.153685	0.143511	0.177972	0.0388366	80.4502	18		Aminobacterium mobile	Common in two disease groups		0.0128391	0.208926	0.407132	0.118265	0	0.167485	0.0409335	0.203623	0.111622	0.111176	0.230472	0.106881	0.189681	0.139731	0	0.20751	0.0196085
Dialister sp.	Common in two disease groups		0.352699	0.0889324	0.252423	0.284453	0.365354	0.0233778	0.131286	0.0382146	0.311767	0.260802	0.0444945	0.199066	0.00529201	0.0493916	0.0715365	0.00266297	0.0817614	0.149093	0.417949	0.00184837	0.0751682	0.141548	0.134796	0.0294148	80.5917	21		Aggregatibacter actinomycetemcomitans	Common in two disease groups		0.0274544	0.289375	0.0126209	0.020485	0.0234974	0.067009	1.54495	0.00799111	0.0150073	0.09073	0.0116974	0.0184945	0.0127897	0.177214	0.112751	0.00663971	0.0025773
Johnsonella ignava	Common in two disease groups		0.062722	0.107643	0.0390932	0.0387771	0.0363758	0.370507	0.653254	0.473303	0.0194842	0.0546561	0.0207671	0.0508343	0.0329251	0.178056	0.0419008	0.442344	0.0944656	0.0424806	0.115618	0.0107911	0.172518	0.137601	0.180696	0.0394312	80.7293	21		Streptococcus gordonii	Common in two disease groups		0.440833	0	0.00142765	0.0328622	0.378993	0.115594	0.676915	0.00242741	0.00577955	0.399919	0.00449654	0.013631	0.00553209	0.140082	0.226615	0.000607627	0.0175046
Rattus norvegicus	Common in two disease groups		0.00545123	1.7058	0.0028052	0.00315578	0.0368073	0.0298513	0.325658	0.0276504	0.00277172	0.0305558	0.126951	0.0821483	0.303873	0.0957517	0.0221266	0.0613022	0.0197497	0.0360566	0.0251203	0.0861791	0.0938805	0.136157	0.367585	0.0802136	80.8655	21		Rattus norvegicus	Common in two disease groups		0.0244907	0.0252793	0.0252178	0.000738095	0.211659	0.00864155	0.0306167	0.0255844	0.0122639	0.148276	0.0590023	1.04016	0.00401574	0.0992731	0.124922	0.052256	0.0203659
Aminobacterium colombiense	Common in two disease groups		0.00967648	0.146813	0.0893287	0.131477	0.0237651	0.232896	0.0886015	0.234615	0.0248018	0.101634	0.300471	0.248994	0.298764	0.100151	0	0.0822395	0.192341	0.0978415	0.243721	0	0.207574	0.134073	0.0986436	0.0215258	80.9996	19		Catonella morbi	Common in two disease groups		0.216337	0.263724	0.0540347	0.0593655	0.014092	0.0484265	0.13337	0.18313	0.0183796	0.030176	0.0784909	0.0625968	0.297259	0.0574317	0.137501	0.0726501	0.339183
Clostridiales bacterium	Common in two disease groups		0.0788786	0.0596047	0.174102	0.158665	0.14998	0.114351	0.0424964	0.1505	0.0667061	0.266791	0.132973	0.235535	0.126643	0.0845264	0.0508789	0.0786601	0.202129	0.220362	0.302085	0.0174474	0.140832	0.131753	0.0771132	0.0168275	81.1313	21		Actinomyces slackii	Common in two disease groups		0.0874481	0.0252026	0.242341	0.769821	0.0225965	0.0470003	0.0377171	0.0203215	0.193186	0.0464816	0.0805192	0.0381801	0.111081	0.0380536	0.0559676	0.00599894	0.0826208
Neisseria meningitidis	Common in two disease groups		0.00448796	0.179813	0.228781	0.0059105	0.319302	0.00551647	0.109661	0.00330703	0.00993714	0.00968898	0.048226	0.0700826	0.00259387	0.800271	0.202334	0.0702938	0.00398485	0.00943051	0.00424373	0.00184837	0.208874	0.129252	0.185022	0.040375	81.2606	21		Fusobacterium necrophorum	Common in two disease groups		0.102946	0.250427	0.132891	0.0519505	0.00534081	0.29488	0.139419	0.149629	0.129969	0.0325214	0.133158	0.0819846	0.1764	0.0454755	0.0224136	0.179637	0.279621
Prevotella oulorum	Common in two disease groups		0.190027	0.00292278	0.0746519	0.167689	0.187186	0.0580358	0.0430215	0.0825941	0.424546	0.688973	0.0434397	0.0504831	0.0257431	0.0967318	0.223721	0.0400847	0.0437615	0.224072	0.032945	0.0528122	0.058064	0.124212	0.161383	0.0352166	81.3848	21		Prevotella baroniae	Common in two disease groups		0.0525744	0.0380613	0.024402	0.103742	0.0688728	0.0425739	0.0400637	0.0726933	0.500034	0.0324877	0.0827621	0.00926379	0.0898835	0.140269	0.0059171	0.0233992	0.115358
Prevotella marshii	Common in two disease groups		0.154309	0.106694	0.097632	0.11479	0.152062	0.0774564	0.123248	0.18798	0.525539	0.165146	0.0348085	0.163458	0.0320518	0.132311	0.125538	0.0733126	0.113199	0.0972251	0.0524854	0.0187829	0.215692	0.122492	0.104113	0.0227193	81.5073	21		Kingella oralis	Common in two disease groups		0.393425	0.0170317	0.0109053	0.26543	0.199551	0.00704635	0.00985155	0	0.0147362	0.995898	0.00931503	0	0.0135113	0.0952657	0.0759123	0.00958946	0.000305068
Desulfovibrio desulfuricans	Common in two disease groups		0	0.0165374	0.0161355	0.0293731	0.0447362	0.0957586	0.0073655	1.32412	0.00832543	0.0369892	0.158538	0.0707058	0.190994	0.0182341	0	0.0839429	0.059136	0.0737029	0.342641	0	0.0523369	0.119689	0.286456	0.0625099	81.627	18		Neisseria polysaccharea	Common in two disease groups		0.0577913	0.0244249	0.0176957	0.0038608	0.384967	0.0165647	0.00593723	0.0267337	0.00909763	0.12526	0.0351782	0.551791	0.00833474	0.123976	0.297753	0.0575257	0.0170943
Neisseria mucosa	Common in two disease groups		0.00405011	0.0922049	0.0884647	0.00185759	0.397825	0.0252381	0.100262	0.00423586	0.0256744	0.0141335	0.0426911	0.100672	0	0.947386	0.208148	0.0304678	0.000985943	0.00151407	0.000448959	0.00401728	0.215372	0.118127	0.216008	0.0471369	81.7451	20		Streptococcus agalactiae	Common in two disease groups		0.188679	0.0908871	0.0475083	0.077341	0.117551	0.117749	0.221842	0.088117	0.131813	0.236369	0.0577789	0.0569723	0.151521	0.0549834	0.0843187	0.0748376	0.294138
Megasphaera micronuciformis	Common in two disease groups		0.051524	0	0.151694	0.618069	0.324718	0.00903282	0.00751362	0.00171476	0.177667	0.118923	0.00320977	0.0429151	0.088413	0.014291	0.0205858	0.0177028	0.0418101	0.43415	0.0624373	0.466901	0.00560595	0.116575	0.179595	0.0391909	81.8617	20		Dethiosulfovibrio peptidovorans	Common in two disease groups		0.0241558	0.219573	0.463326	0.0998585	0	0.164549	0.0409942	0.216265	0.0884065	0.093412	0.214482	0.0859548	0.17367	0.130607	0.00176493	0.168258	0.0157057
Streptococcus gordonii	Common in two disease groups		0.00165288	0.00172369	0.00639585	0.035368	0.222818	0.0204421	0.0602975	0.00848192	0.0195252	0.0191668	0.00123627	0.0497353	0	0.024559	0.0213356	0.0340903	0.0130124	0.0264855	0.0107002	1.71142	0.106006	0.114351	0.36937	0.0806032	81.976	20		Desulfobulbus japonicus	Common in two disease groups		0	0.323384	0.0656959	0.122331	0	0.231272	0.0408526	0.00329741	0	0.0219166	0.311764	0.194341	0.318833	0.183746	0	0.275995	0.035472
Streptococcus agalactiae	Common in two disease groups		0.110075	0.120383	0.0435703	0.224968	0.163475	0.0783919	0.15007	0.0822573	0.104525	0.12549	0.0456514	0.075566	0.078976	0.0787598	0.0624661	0.133494	0.120562	0.0916771	0.126671	0.275846	0.10181	0.113611	0.0558006	0.0121767	82.0896	21		Prevotella pallens	Common in two disease groups		0.171374	0.0318401	0.0167599	0.0791578	0.0945365	0.113249	0.227061	0.0530915	0.228287	0.0987425	0.0256592	0.00413562	0.0582386	0.0971322	0.0580284	0.0209797	0.334796
Selenomonas ruminantium	Common in two disease groups		0.305389	0	0.319916	0.11764	0.023107	0.0442823	0.00849659	0.0639461	0.433867	0.303647	0.0418518	0.259768	0.0429487	0.0894154	0.0492147	0.00716954	0.0361718	0.142723	0.0950724	0.013772	0.0726902	0.113496	0.127182	0.0277534	82.2031	20		Chlamydia psittaci	Common in two disease groups		0.0322551	0.0303176	0.0134487	0	0.0650013	0.00479617	0.0119554	0.0474633	0.00739522	0.0888784	0.0479702	0.687853	0.00350331	0.0868557	0.0470818	0.100038	0.00796333
Eubacterium sp.	Common in two disease groups		0.0718949	0.105994	0.118772	0.110642	0.130703	0.0736712	0.054871	0.109244	0.0461338	0.168279	0.0873671	0.225848	0.111627	0.0570499	0.0328715	0.0566987	0.190677	0.231102	0.304704	0.00272448	0.0955105	0.108361	0.0741156	0.0161733	82.3115	21		Desulfobulbus mediterraneus	Common in two disease groups		0	0.324501	0.0638004	0.100245	0	0.238731	0.0342377	0.00279259	0.000997595	0.0268655	0.29044	0.16569	0.289248	0.165554	0	0.251679	0.0282766
Alloprevotella rava	Common in two disease groups		0.129144	0.130076	0.0648	0.113693	0.28571	0.0601435	0.100464	0.1554	0.0724754	0.097312	0.0237387	0.138772	0.0647032	0.158796	0.0929646	0.0733557	0.211413	0.073811	0.0445966	0.0151182	0.251244	0.107306	0.070341	0.0153497	82.4188	21		Rothia mucilaginosa	Common in two disease groups		0.0214966	0.00361445	0.0236582	0.13665	0.883989	0.00431021	0.0241636	0.000612222	0.0129145	0.344325	0.0544736	0.0919266	0.0268761	0.117685	0.244968	0.00455168	0.0113822
Butyrivibrio sp.	Common in two disease groups		0.0720263	0.0540839	0.169187	0.0894491	0.101857	0.0600145	0.0214636	0.0907596	0.0545927	0.383092	0.0509935	0.47039	0.0539237	0.0240576	0.023688	0.0508552	0.182749	0.194861	0.128071	0.00879313	0.0632845	0.106986	0.117672	0.0256782	82.5258	21		Prevotella salivae	Common in two disease groups		0.235438	0.0302519	0.0111933	0.0669736	0.0465015	0.101448	0.237186	0.083187	0.280389	0.118078	0.0460385	0.0320263	0.0475614	0.0749105	0.0381245	0.023819	0.0714595
Treponema pedis	Common in two disease groups		0.0284602	0.028903	0.021297	0.0171299	0.0136787	0.136353	0.0185955	0.34586	0.00820224	0.031967	0.0700706	0.16092	0.210898	0.0464171	0.22821	0.276884	0.133236	0.0791103	0.0755854	0.00416685	0.0752123	0.105525	0.0977749	0.0213362	82.6313	21		Eubacterium sp.	Common in two disease groups		0.0434602	0.232804	0.207189	0.0623179	0.00860106	0.0900073	0.0524944	0.218531	0.091486	0.0470764	0.119067	0.0953344	0.180938	0.056224	0.0107528	0.0983804	0.161833
Capnocytophaga gingivalis	Common in two disease groups		0.0264461	0.0138645	0.0142616	0.0033141	0.0243908	0.0205281	0.00700194	0.00185765	0.100839	0.00310003	0.00637418	0.00737533	0	0.435829	0.366507	0.224153	0.00869889	0.130048	0.0142384	0.0777172	0.789669	0.105461	0.198375	0.043289	82.7368	20		Leuconostoc sp.	Common in two disease groups		0.0436834	0.0463636	0.00839794	0.000953845	0.0144245	0.00743723	0.0916275	0.0144356	0.00464099	0.039782	0.0337509	0.647093	0.0279847	0.0993719	0.416676	0.0810133	0.0309065
Prevotella bivia	Common in two disease groups		0.128345	0.0959271	0.0618377	0.150823	0.196809	0.104178	0.0990505	0.108571	0.126627	0.268069	0.0345249	0.0775939	0.00590463	0.145177	0.134342	0.0909399	0.116968	0.0931263	0.0694603	0.056103	0.182794	0.104326	0.0580367	0.0126646	82.8411	21		Gemella morbillorum	Common in two disease groups		0.323708	0.0421029	0.0289369	0.0107875	0.0987513	0.0116841	0.0295445	0.0246715	0.0153434	0.0298506	0.00783407	0.00984278	0.0378253	0.0420719	0.0723621	0.0146493	1.29385
Eggerthia catenaformis	Common in two disease groups		0.0199441	0.299647	0.317414	0.0508831	0.0402162	0.0458093	0.057012	0.0742347	0.0686668	0.0217446	0.0384266	0.0766083	0.0351671	0.133086	0.0337343	0.0547149	0.492427	0.357548	0.0629291	0.00813071	0.034649	0.102228	0.134202	0.0292852	82.9433	21		Dialister sp.	Common in two disease groups		0.165457	0.0280613	0.0479642	0.147097	0.0470806	0.0178007	0.0677572	0.117815	0.297544	0.0200313	0.181546	0.0142265	0.171307	0.0156562	0.020312	0.00587741	0.417607
Leuconostoc sp.	Common in two disease groups		0.016091	0.378637	0	0.00616381	0.00263217	0.0481105	0.674799	0.00990068	0.00392147	0.00590005	0.0314172	0.120985	0.25605	0.377822	0.0784498	0.0627577	0.0342204	0.0295244	0.0177232	0.0359952	0.109806	0.100131	0.173078	0.0377687	83.0435	20		Capnocytophaga ochracea	Common in two disease groups		0.292032	0.0121249	0.00808602	0.0152161	0.0739348	0.121668	0.024639	0.00343704	0.00942294	0.110829	0.00847796	0.00306036	0.0102485	0.0236161	0.183257	0.114599	0.00297704
Alistipes sp.	Common in two disease groups		0.0164303	0.0277539	0.0481596	0.0364868	0.0264188	0.0418736	0.0218407	0.116808	0.0406519	0.457471	0.0146765	0.238662	0.19381	0.254343	0.0899137	0.128038	0.114318	0.101097	0.179274	0.00700886	0.085444	0.0983063	0.109509	0.0238968	83.1418	21		TM7 sp.	Common in two disease groups		0.052544	0.0113362	0.43253	0.319039	0.00149071	0.00714143	0.0382127	0.0272063	0.248683	0.115317	0.0752285	0.0111	0.103457	0.0288531	0.259557	0.0399045	0.0421204
Chlamydia psittaci	Common in two disease groups		0.00593287	0.902664	0.005184	0.00355685	0.0166992	0.0500031	0.144482	0.0151266	0.000841782	0.00884453	0.174598	0.0985983	0.396601	0.0797741	0.0175451	0.0747465	0.0226664	0.0187961	0.012154	0.101543	0.0929994	0.097671	0.203583	0.0444254	83.2394	21		Olsenella profusa	Common in two disease groups		0.0333817	0.0373055	0.2433	0.378506	0.0187357	0.0100677	0.0161731	0.0288711	0.0291254	0.231241	0.0262709	0.00731178	0.359806	0.0247359	0.00527438	0.0156768	0.0106563
Candidatus Saccharibacteria bacterium	Common in two disease groups		0.170674	0.0139644	0.305149	0.112342	0.0773687	0.0399702	0.00367602	0.000204138	0.123013	0.259514	0.00516059	0.143972	0.00225497	0.204609	0.18142	0.0033961	0.0348161	0.152694	0.0322502	0	0.11941	0.0976171	0.0929305	0.0202791	83.3371	20		Bacteroides pyogenes	Common in two disease groups		0.0431354	0.0642497	0.0498958	0.0241414	0.00628456	0.0920991	0.0456873	0.102349	0.102568	0.0752436	0.148375	0.184267	0.243935	0.123702	0.0124769	0.32676	0.0855873
Lachnoanaerobaculum saburreum	Common in two disease groups		0.169732	0.0637266	0.129241	0.0435794	0.0587493	0.270329	0.0507506	0.117542	0.0271731	0.0855786	0.0300335	0.0611099	0.0176487	0.0326504	0.0263691	0.0710809	0.0694987	0.307541	0.066959	0.0305249	0.12734	0.0970993	0.077788	0.0169747	83.4342	21		Prevotella veroralis	Common in two disease groups		0.125854	0.0270646	0.0184035	0.0419351	0.042705	0.108569	0.253288	0.0711789	0.170882	0.0896527	0.066053	0.0428616	0.157555	0.0833424	0.035472	0.0542225	0.0935507
Aminobacterium mobile	Common in two disease groups		0.00195938	0.0685479	0.085536	0.100932	0.0247036	0.163032	0.0609573	0.17415	0.0212396	0.0571672	0.223437	0.169723	0.264001	0.0699049	0	0.0701213	0.12426	0.0654296	0.1693	0	0.138607	0.0966932	0.0749261	0.0163502	83.5308	19		Prevotella multiformis	Common in two disease groups		0.0703766	0.0131982	0.00467885	0.0478626	0.00972713	0.0679809	0.221336	0.0536822	0.452225	0.0991016	0.0290719	0.00665008	0.0463169	0.0531499	0.0242907	0.0285253	0.0753623
Propionibacterium sp.	Common in two disease groups		0.101034	0.504516	0.182282	0.0950535	0.0791163	0.0319697	0.0301622	0.0150756	0.0725986	0.0723896	0.0452204	0.0267936	0.171378	0.034998	0.0366209	0.0530115	0.0238886	0.0412693	0.0441049	0.179314	0.024186	0.0964739	0.108346	0.023643	83.6273	21		Lachnoanaerobaculum saburreum	Common in two disease groups		0.144458	0.144764	0.0620248	0.21214	0.00926598	0.104132	0.0561862	0.135086	0.0227061	0.0670515	0.0459098	0.0199502	0.0977581	0.0420829	0.111548	0.0620553	0.117493
Hallella seregens	Common in two disease groups		0.0311859	0.0059205	0.0269523	0.127055	0.161415	0.0130976	0.0227024	0.26889	0.0530631	0.124923	0.0379729	0.180475	0.177738	0.0460297	0.0124706	0.00683532	0.0689236	0.122326	0.455447	0.0123403	0.0716108	0.0957356	0.109537	0.023903	83.7231	21		Haemophilus parainfluenzae	Common in two disease groups		0.141728	0.0098357	0.00137966	0.00212344	0.223081	0.133659	0.0760107	0.00497296	0.0200495	0.852323	0.0269148	0	0.0175898	0.0696075	0.239337	0.0139423	0.0026299
Prevotella enoeca	Common in two disease groups		0.0375347	0.250435	0.0913035	0.0498593	0.0751141	0.294427	0.300989	0.127484	0.0397999	0.104945	0.00897149	0.122005	0.00791194	0.18364	0.0193633	0.0259397	0.0354426	0.0229598	0.0166542	0.00411343	0.138431	0.0946847	0.0936292	0.0204316	83.8177	21		Neisseria subflava	Common in two disease groups		0.077664	0.015345	0.00700628	0.00526886	0.546435	0.0186881	0.00381318	0.00206222	0.00482532	0.254224	0.0534112	0.217798	0.0065674	0.169528	0.398374	0.0114455	0.00400796
Streptococcus infantis	Common in two disease groups		0.00860375	0.0661997	0.0113779	0.156755	0.204069	0.0421746	0.250521	0.0198116	0.234734	0.0218002	0	0.0520352	0	0.0855292	0.0322038	0.0461869	0.0202529	0.0367595	0.0209728	0.551136	0.0448807	0.0937583	0.130284	0.0284302	83.9115	19		Capnocytophaga sputigena	Common in two disease groups		0.377135	0.00470974	0.00513474	0.0237553	0.259093	0.0259669	0.00750498	0.000472593	0.0221965	0.135517	0.0204866	0	0.00613864	0.0306756	0.551045	0.0156436	0.00185145
Selenomonas flueggei	Common in two disease groups		0.265972	0	0.167897	0.436089	0.0144554	0.0104092	0.000727125	0.0134425	0.331231	0.163468	0.0116142	0.047934	0.00569608	0.0354539	0.0196099	0.00117516	0.0128994	0.277335	0.0258044	0.010524	0.0226771	0.0936228	0.130616	0.0285028	84.0051	20		Alistipes sp.	Common in two disease groups		0.0272514	0.0488608	0.0315643	0.0104923	0.00711035	0.0469686	0.0193693	0.191314	0.216261	0.23077	0.0152818	0.0411246	0.0824585	0.0901055	0.00336663	0.385048	0.0529766
Prevotella amnii	Common in two disease groups		0.112013	0.0839612	0.0373091	0.105006	0.178837	0.132621	0.152131	0.121472	0.129871	0.187502	0.0530577	0.0488403	0.0208031	0.137006	0.0938069	0.0764068	0.088324	0.0572103	0.0398291	0.0880382	0.13147	0.0929705	0.0464294	0.0101317	84.0981	21		Prevotella falsenii	Common in two disease groups		0.156485	0.00836801	0.045037	0.110771	0.0971748	0.0252802	0.282428	0.0340911	0.0721305	0.0926265	0.0485819	0.0832087	0.0199741	0.119694	0.00688628	0.0320385	0.44541
Prevotella timonensis	Common in two disease groups		0.107547	0.0873336	0.0630047	0.106779	0.123302	0.0812308	0.108611	0.226042	0.0895574	0.181368	0.0438934	0.0906452	0.0346196	0.140687	0.063596	0.0799646	0.102805	0.081349	0.0787388	0.0475769	0.125996	0.0922259	0.0448788	0.00979337	84.1903	21		Prevotella marshii	Common in two disease groups		0.159347	0.0443373	0.0255177	0.0938629	0.0279588	0.074161	0.107416	0.0793204	0.412506	0.0194141	0.0420893	0.0160628	0.0984796	0.0953206	0.0371043	0.0543329	0.113927
Fusobacterium necrophorum	Common in two disease groups		0.104	0.10577	0.0524908	0.0804883	0.0676167	0.180409	0.0968691	0.12779	0.0595818	0.0372115	0.139971	0.118436	0.0761345	0.0551581	0.0412845	0.174387	0.168247	0.0925315	0.125292	0.019627	0.124344	0.091804	0.0460073	0.0100396	84.2821	21		Butyrivibrio sp.	Common in two disease groups		0.0154881	0.216812	0.133563	0.0783289	0.00885844	0.0469792	0.0223936	0.147674	0.0561039	0.0554929	0.0995034	0.0398509	0.100435	0.0414791	0.0108242	0.202914	0.309749
Bifidobacterium sp.	Common in two disease groups		0.00760764	0	0.210839	0.543491	0.0152213	0.00683913	0.00628828	0	0.322033	0.200591	0.006567	0.0107968	0	0.00321376	0.0226813	0.00263063	0.00963348	0.654025	0.0169749	0.00102569	0.0025001	0.0896896	0.188976	0.0412379	84.3718	18		Streptococcus cristatus	Common in two disease groups		0.313417	0.00991237	0.00020395	0.0322945	0.238191	0.015466	0.096614	0.00175074	0.0217519	0.37532	0.00374533	0	0.0225362	0.06515	0.245203	0	0.012613
Aggregatibacter actinomycetemcomitans	Common in two disease groups		0.00334955	0.718429	0.0193783	0.00814804	0.00658044	0.171559	0.129374	0.00309269	0.00522521	0.0767674	0.0184647	0.0113746	0.00669973	0.317045	0.0288344	0.01794	0.00562809	0.040004	0.00474614	0.00755376	0.0420722	0.087235	0.165223	0.0360547	84.459	21		Campylobacter concisus	Common in two disease groups		0.458717	0.0984665	0.0478683	0.0309205	0.000675644	0.104818	0.056257	0.00857111	0.0229664	0.163651	0.129026	0.0295449	0.0575902	0.142168	0.0928475	0.0300831	0.0076267
Dethiosulfovibrio peptidovorans	Common in two disease groups		0.00125882	0.0362974	0.0758413	0.088763	0.01534	0.145719	0.0742475	0.14355	0.0202438	0.0526338	0.229459	0.162948	0.19252	0.0429641	0.00216746	0.0578199	0.129929	0.0683279	0.181668	0	0.126536	0.0865508	0.068949	0.0150459	84.5456	20		Olsenella sp.	Common in two disease groups		0.0235164	0.0364074	0.239689	0.37326	0.00869758	0.00553566	0.023931	0.0182056	0.0382556	0.133149	0.0278163	0	0.189189	0.0139654	0	0.00555703	0.0156952
Bacteroides pyogenes	Common in two disease groups		0.0365057	0	0.0346049	0.0654588	0.0678001	0.0750046	0.0570523	0.140273	0.0472527	0.0745451	0.151778	0.185448	0.318824	0.118134	0.0556863	0.10115	0.157782	0.0661758	0.129685	0.00817345	0.0520065	0.0861656	0.0718158	0.0156715	84.6318	20		Bifidobacterium dentium	Common in two disease groups		0.00160362	0.00213581	0.00376708	0.27339	0.00159795	0.00525043	0.00137558	0.00563889	0.229848	0.311344	0.00405654	0	0.134998	0.00153708	0.000836556	0.00166821	0.00301912
Scardovia wiggsiae	Common in two disease groups		0.0306385	0	0.0181103	0.13172	0.0080044	0.00150547	0.00333939	0.00398068	0.575656	0.815774	0.00413982	0.0187272	0.0114052	0.0111684	0.0802166	0.00509954	0.00088324	0.189151	0.0154463	0	0.0014538	0.0846861	0.209995	0.0458248	84.7164	19		Shuttleworthia satelles	Common in two disease groups		0.0149807	0.0678751	0.0216907	0.0203941	0.0139097	0.0302349	0.0403165	0.0404711	0.527142	0.0312309	0.0302202	0.0329526	0.465083	0.00939812	0.0236582	0.0218856	0.104249
Prevotella histicola	Common in two disease groups		0.0652068	0.0158629	0.061748	0.107444	0.233573	0.0573906	0.0605129	0.110755	0.150997	0.238836	0.0234892	0.0547089	0.0086158	0.116322	0.140823	0.0338855	0.0564247	0.117568	0.0402887	0.0840957	0.115104	0.0833128	0.0631677	0.0137843	84.7998	21		Streptococcus infantis	Common in two disease groups		0.162392	0.0144469	0.00328719	0.0858007	0.237762	0.0183607	0.371476	0.0124593	0.0227278	0.294724	0.00994819	0.00600492	0.0184577	0.106618	0.167576	0.000673914	0.026562
Neisseria flavescens	Common in two disease groups		0.00683046	0.0426176	0.0642165	0.00267028	0.12245	0.00249478	0.0775061	0.00315393	0.0188066	0.00597783	0.0224911	0.053338	0.00319345	0.866039	0.214712	0.0323869	0.00150972	0.00219541	0	0.00949829	0.067723	0.0824678	0.188106	0.0410481	84.8822	20		Hallella seregens	Common in two disease groups		0.0239934	0.0191347	0.00587856	0.0772955	0.0262	0.0201988	0.0371304	0.265436	0.0493267	0.0173492	0.108733	0.154011	0.114501	0.0258668	0.00456025	0.179504	0.0528714
Desulfobulbus japonicus	Common in two disease groups		0	0.047364	0.0283886	0.00109766	0.0670773	0.225498	0.0132633	0.000724689	0.00342872	0.031967	0.360844	0.16816	0.251201	0.0130602	0.000667702	0.167056	0.108988	0.0516948	0.00212721	0.00130348	0.101006	0.0816804	0.101289	0.0221031	84.9639	20		Selenomonas ruminantium	Common in two disease groups		0.015752	0.15885	0.265639	0.062386	0.0234974	0.0422675	0.00741395	0.233257	0.352401	0.0234428	0.0505351	0.00668317	0.0537627	0.0287653	0.0059069	0.02267	0.039764
Myotis brandtii	Common in two disease groups		0.0048054	1.11001	0.0017841	0.00049606	0.0118879	0.016087	0.200956	0.0134935	0.00332607	0.0170113	0.0587514	0.0583795	0.143119	0.0683208	0.0114228	0.0249478	0.00615187	0.00641318	0.0116943	0.0457713	0.05161	0.0812121	0.239297	0.0522188	85.0451	21		Synergistes sp.	Common in two disease groups		0.0172947	0.140274	0.280947	0.0715384	0	0.0592654	0.0251043	0.161197	0.0561581	0.0731451	0.107842	0.0445158	0.106187	0.0873827	0	0.11145	0.0101409
Campylobacter concisus	Common in two disease groups		0.0259754	0.0818877	0.0273787	0.034587	0.0269906	0.0416585	0.0541438	0.0231288	0.0458771	0.014889	0.149952	0.0197808	0.0245831	0.0883555	0.119026	0.0673398	0.0288799	0.0558909	0.0250027	0.43347	0.0609386	0.079407	0.0904663	0.0197414	85.1245	21		Stomatobaculum longum	Common in two disease groups		0.334507	0.175071	0.115832	0.0474197	0.0366671	0.0103107	0.0316281	0.176256	0.0152459	0.0415102	0.13217	0.0115136	0.0287899	0.043631	0.0210261	0.0194441	0.0954547
Cryptobacterium curtum	Common in two disease groups		0.0569643	0.00829369	0.0776927	0.415867	0.195407	0.0204206	0.00258533	0.0086044	0.0938177	0.0596117	0.0119998	0.0340783	0	0.0092424	0.00727281	0.0127327	0.0143475	0.388165	0.337499	0.00170948	0.026609	0.0790978	0.13211	0.0288288	85.2036	20		Prevotella bivia	Common in two disease groups		0.193652	0.0405476	0.00828997	0.0531996	0.0109926	0.0818095	0.170551	0.073907	0.126358	0.0427334	0.0587126	0.0262198	0.0383377	0.0875145	0.0312484	0.0571391	0.123837
Stomatobaculum longum	Common in two disease groups		0.0299599	0.0491876	0.0599526	0.11174	0.172472	0.00305395	0.00137346	0.134404	0.0163326	0.115168	0.0315874	0.0298978	0.0078598	0.0194079	0.00812542	0.0234385	0.277687	0.11932	0.0188028	0.402828	0.0208158	0.0790509	0.101961	0.0222497	85.2827	21		Anaerovorax odorimutans	Common in two disease groups		0.0220549	0.201555	0.137282	0.0321014	0.000933032	0.236333	0.0283611	0.0502452	0.0456075	0.0253393	0.11412	0.0587755	0.161623	0.0494938	0.00128544	0.168744	0.109404
Neisseria macacae	Common in two disease groups		0.0138361	0.0163875	0.0509087	0.00256473	0.427577	0.00788221	0.0166431	0	0.0205415	0.00597783	0.0137351	0.0722692	0.00160324	0.556892	0.148076	0.0231581	0	0.0042394	0	0.00839782	0.199369	0.0782644	0.149018	0.0325183	85.3609	18		Prevotella oulorum	Common in two disease groups		0.0507272	0.0130887	0.0113252	0.0770684	0.0108639	0.0532755	0.0568437	0.0402026	0.350644	0.136763	0.0251441	0.0425307	0.0235924	0.0357041	0.0604871	0.0319722	0.043225
Prevotella saccharolytica	Common in two disease groups		0.205165	0.0138645	0.0529284	0.0586934	0.07862	0.0716173	0.0558674	0.126678	0.0589658	0.170635	0.0453225	0.0672277	0.0344371	0.246229	0.0271909	0.105516	0.117563	0.0410638	0.0651097	0.0215394	0.0745955	0.0777583	0.0606885	0.0132433	85.4387	21		Jonquetella anthropi	Common in two disease groups		0.0105453	0.165827	0.301102	0.0352469	0	0.101839	0.023577	0.146332	0.0753835	0.0475926	0.160545	0.0436225	0.142799	0.0689378	0	0.107318	0.0172942
Haemophilus parainfluenzae	Common in two disease groups		0.00560448	0.021059	0.0333257	0.00158317	0.0396013	0.0638319	0.109136	0	0.138514	0.0903675	0.000861989	0.0582889	0.0166842	0.168677	0.0432054	0.0261014	0.00322485	0.0101875	0.00479958	0.2628	0.474755	0.076933	0.113578	0.0247847	85.5156	20		Alloprevotella rava	Common in two disease groups		0.168583	0.106057	0.0135447	0.0372227	0.0150572	0.0338056	0.042835	0.140682	0.0845679	0.0279204	0.0405976	0.0707688	0.0648897	0.0487912	0.00904909	0.0597684	0.0759409
Shuttleworthia sp.	Common in two disease groups		0.010585	0.00944282	0.0259425	0.0422073	0.557751	0.00573154	0.00372988	0.0090433	0.049737	0.408315	0.0112966	0.0371032	0.0110533	0.00117382	0.139796	0.00964923	0.0222967	0.227511	0.0471514	0.019018	0.0754216	0.0752511	0.145488	0.0317481	85.5909	21		Aminomonas paucivorans	Common in two disease groups		0.00669867	0.121106	0.294324	0.041004	0	0.0825701	0.022343	0.109523	0.0570147	0.0448095	0.118412	0.0792385	0.112535	0.0725609	0	0.100203	0.0103828
Propionibacterium acidifaciens	Common in two disease groups		0.0936342	0.027679	0.150841	0.128258	0.560891	0.0260339	0.0530801	0.00331724	0.0871142	0.0720451	0.0264835	0.0311554	0.00153807	0.0330493	0.0388294	0.00542297	0.021588	0.0645103	0.0742279	0.00659218	0.0285694	0.0751122	0.118899	0.0259459	85.666	21		Atopobium parvulum	Common in two disease groups		0.0186243	0.00733844	0.052907	0.0772274	0.0436059	0.0292101	0.308341	0.00647667	0.141268	0.101514	0.00427118	0.00329196	0.174088	0.00433675	0.211802	0.00425339	0.0801908
Actinomyces graevenitzii	Common in two disease groups		0.101964	0.119484	0.232943	0.246943	0.110897	0.0285824	0.00966806	0.00437875	0.0713564	0.0722673	0.0191793	0.0173224	0	0.026371	0.0514028	0.00951985	0.030174	0.051446	0.0786854	0.0829204	0.0271377	0.0733395	0.0680296	0.0148453	85.7393	20		Neisseria bacilliformis	Common in two disease groups		0.0165335	0.00531215	0.00739019	0.694547	0.391455	0.00414118	0.0135029	0.00175074	0.00807835	0.113982	0.0065892	0.00992549	0.00690205	0.0151292	0.127259	0.00309338	0.00381861
Treponema sp.	Common in two disease groups		0.0249355	0.0764918	0.0484177	0.0133303	0.00632153	0.0677999	0.00989697	0.268523	0.0147825	0.0584561	0.0601124	0.12665	0.0992707	0.0539387	0.0953683	0.119349	0.274688	0.127863	0.0415073	0	0.0446053	0.0732024	0.0754533	0.0164652	85.8125	20		Propionibacterium sp.	Common in two disease groups		0.090361	0.0352026	0.0912616	0.214604	0.0514884	0.0132476	0.0503704	0.0218359	0.0772052	0.242339	0.0461244	0.0320263	0.18943	0.00943105	0.0746677	0.0187481	0.0355352
Desulfobulbus mediterraneus	Common in two disease groups		0	0.100249	0.0168087	0.00301858	0.0691269	0.182162	0.0180839	0.00323558	0.00289491	0.0259002	0.300165	0.145139	0.183461	0.0128892	0	0.14503	0.112634	0.0452491	0.00129343	0	0.0946184	0.0730721	0.0828409	0.0180774	85.8856	18		Kingella denitrificans	Common in two disease groups		0.170319	0.00464403	0.0118411	0.00780109	0.604133	0.0229244	0.0196728	0.000418889	0.0115374	0.159308	0.00714724	0.00855247	0.00495692	0.217386	0.163832	0.0012484	0.0013991
Prevotella buccalis	Common in two disease groups		0.0649003	0.0205094	0.0678857	0.0841929	0.123712	0.0438629	0.0474381	0.233431	0.0811704	0.221913	0.0178522	0.067137	0.0159282	0.118419	0.030026	0.0375188	0.121014	0.0805379	0.0689686	0.0299586	0.0538788	0.07227	0.059445	0.012972	85.9579	21		Prevotella timonensis	Common in two disease groups		0.134247	0.033943	0.0169278	0.0465454	0.00957699	0.0702733	0.114709	0.117439	0.0967559	0.0416112	0.0599145	0.0885354	0.0420293	0.078841	0.0299018	0.049715	0.119744
Eggerthella sp.	Common in two disease groups		0.0984396	0	0.176312	0.121292	0.139645	0.0261629	0	0.0380513	0.0258591	0.134435	0.0527401	0.0549808	0.00688221	0.00536766	0.00824868	0.0284302	0.0159394	0.254029	0.345837	0.00106842	0.0226551	0.0711863	0.0927831	0.0202469	86.0291	19		Thermovirga lienii	Common in two disease groups		0.00744973	0.142957	0.277216	0.0510989	0	0.0790733	0.0302424	0.129641	0.0487846	0.0502522	0.135798	0.0861202	0.109837	0.0630201	0.000285653	0.0837863	0.00645903
Microbacterium sp.	Common in two disease groups		0.0544138	0.021109	0.080251	0.0389882	0.0399357	0.00959199	0.963655	0.00299062	0.0460003	0.0439671	0.0193154	0.0084856	0.00716897	0.0152938	0.0299336	0.00420469	0.00922267	0.0265395	0.0263282	0.036476	0.01369	0.0711511	0.205377	0.0448169	86.1002	21		Treponema pedis	Common in two disease groups		0.0160159	0.210482	0.0451209	0.0118663	0	0.0798868	0.0168306	0.317335	0.027705	0.0115362	0.0528746	0.0671791	0.0904377	0.0670604	0.0080493	0.0607627	0.0375654
Capnocytophaga ochracea	Common in two disease groups		0.327588	0	0.023429	0.014639	0.00448764	0.321267	0.0172355	0.0125545	0.00593354	0.00392226	0.00172398	0.00518879	0.0129172	0.0797057	0.120423	0.111748	0.118334	0.176638	0.00509889	0	0.187177	0.0703825	0.102765	0.0224252	86.1706	19		Corynebacterium durum	Common in two disease groups		0.137566	0.0062322	0.00217147	0.0608644	0.0947403	0	0.0036918	0.000665926	0.0142808	0.337177	0.0039385	0.00315962	0.0056785	0.203234	0.443242	0	0.00742683
Ralstonia sp.	Common in two disease groups		0.0247495	0.860346	0.00921226	0.0181642	0.0126754	0.0286147	0.0639062	0.00523613	0.0053176	0.0785229	0.163097	0.0384401	0.0150418	0.0562521	0.0156961	0.00229641	0.00442647	0.00333096	0.0142919	0.0152144	0.0188444	0.0699939	0.184989	0.040368	86.2406	21		Peptostreptococcus sp.	Common in two disease groups		0.00793691	0.0671631	0.0141325	0.0155681	0.0210093	0.025819	0.0252256	0.0234685	0.0286592	0.0119178	0.0186086	0	0.0857422	0.00883818	0.00259128	0.0139754	0.91108
Neisseria polysaccharea	Common in two disease groups		0.00667721	0.451057	0.0313845	0.000865466	0.045556	0.0101942	0.0893421	0.0361528	0.00405493	0.0137223	0.0922555	0.0495994	0.236081	0.137417	0.0434417	0.0377236	0.0240426	0.0160275	0.0145591	0.0738495	0.0789349	0.0690919	0.102871	0.0224483	86.3097	21		Prevotella amnii	Common in two disease groups		0.159124	0.0266593	0.0109893	0.0449784	0.0186928	0.0782282	0.154125	0.0553256	0.111872	0.036393	0.0428727	0.0203969	0.0348972	0.0936847	0.0256986	0.0525874	0.121133
Clostridiales sp.	Common in two disease groups		0.0300912	0.147013	0.0698943	0.0626196	0.0837226	0.0412284	0.039938	0.0814917	0.0285795	0.125712	0.0680631	0.129244	0.0709728	0.0276018	0.0351622	0.0379285	0.11362	0.0908876	0.135757	0.00612207	0.0721395	0.0690189	0.0404445	0.00882571	86.3787	21		Neisseria gonorrhoeae	Common in two disease groups		0.0345996	0.0105476	0.00387505	0.00740366	0.679848	0.0302771	0.010064	0	0.00739522	0.0986191	0.0342875	0	0.00733081	0.0779517	0.408086	0.00415396	0
Prevotella bergensis	Common in two disease groups		0.0577196	0.00587054	0.0523337	0.0843724	0.105158	0.0192593	0.0207769	0.152828	0.102143	0.311558	0.0165706	0.0905432	0.00872008	0.0829081	0.0331385	0.0166463	0.0738225	0.092326	0.084896	0.0390402	0.063681	0.0674105	0.0671951	0.0146632	86.4461	21		Neisseria lactamica	Common in two disease groups		0.0449217	0.02138	0.00622647	0.0131949	0.582931	0.0287981	0.0116621	0.00645519	0.00736269	0.107249	0.0305314	0.0169064	0.000867984	0.0770294	0.400771	0.00961156	0.00468122
Streptococcus salivarius	Common in two disease groups		0.00560448	0.213962	0.011434	0.0360224	0.0371417	0.0101942	0.0704638	0.0164229	0.0567587	0.0706118	0.00292623	0.104671	0.0106883	0.0151913	0.00665647	0.00992954	0.0146351	0.0284213	0.00835919	0.745643	0.023349	0.0669074	0.161899	0.0353293	86.513	21		Clostridiales sp.	Common in two disease groups		0.0255666	0.162727	0.133599	0.037041	0.00678861	0.0743828	0.0423698	0.157631	0.0652666	0.056256	0.102991	0.0543255	0.107714	0.0608133	0.00868182	0.0595143	0.0980005
Acidovorax sp.	Common in two disease groups		0.00634882	0.064451	0.011232	0.00351464	0.00428268	0.00341957	0.179128	0.0375817	0.00374696	0.00656673	0.0387782	0.0122356	0.0120048	0.0367987	0.00510535	0.0192446	0.00363566	0.00102741	0.000406201	0.00496817	0.00807301	0.066486	0.0396128	0.00864423	86.5795	21		Bilophila wadsworthia	Common in two disease groups		0	0.223724	0.176813	0.0289447	0	0.078112	0.0188231	0.134152	0.00677714	0.0504654	0.127416	0.128188	0.103133	0.0591774	0	0.107672	0.0172837
Mitsuokella multacida	Common in two disease groups		0.167696	0.00734442	0.183426	0.084003	0.0165158	0.0330235	0	0.0186174	0.213371	0.245491	0.0221962	0.148662	0.020399	0.0301204	0.0179869	0.0032236	0.0162989	0.0975604	0.0704865	0.0116351	0.0327106	0.0659428	0.0767269	0.0167432	86.6455	20		Jonquetella sp.	Common in two disease groups		0.00524729	0.166933	0.305925	0.0393461	0	0.0704741	0.0224745	0.122423	0.0548894	0.0549766	0.100416	0.067725	0.10876	0.0545442	0.00100999	0.0932432	0.00638539
Prevotella multisaccharivorax	Common in two disease groups		0.0798748	0	0.0394523	0.0728891	0.108728	0.0252059	0.0352925	0.0926785	0.144314	0.361114	0.017115	0.0528622	0.0292233	0.0472377	0.0478383	0.026716	0.027894	0.132471	0.0633566	0.0168704	0.0666657	0.0654979	0.0766841	0.0167338	86.711	20		Leptotrichia sp.	Common in two disease groups		0.0530616	0.0287185	0.0185235	0.0547893	0.0726157	0.00751118	0.0190457	0.0121478	0.14643	0.0577148	0.0194778	0.00898257	0.0357442	0.00752069	0.253517	0.0128817	0.242771
Prevotella falsenii	Common in two disease groups		0.136806	0.0724949	0.0473966	0.0381227	0.0942405	0.0757896	0.133387	0.0448899	0.10242	0.156001	0.0637758	0.106144	0.00500525	0.0827713	0.015994	0.0136814	0.154054	0.0419398	0.0339285	0.017223	0.0480416	0.0652715	0.0468753	0.010229	86.7762	21		Selenomonas flueggei	Common in two disease groups		0.0453378	0.0896823	0.13859	0.114053	0.00369996	0.0171986	0.0122082	0.0450789	0.34018	0.113533	0.00537653	0	0.0386201	0.0056762	0.0140276	0.00361262	0.0210707
Ruminococcus sp.	Common in two disease groups		0.0446935	0.0452406	0.0826523	0.0835702	0.0665595	0.0506483	0.0290311	0.0776233	0.0379007	0.116823	0.0639573	0.120974	0.0674926	0.0377901	0.0224861	0.0456047	0.0844727	0.133238	0.131588	0.00579086	0.0666437	0.0643235	0.0356827	0.0077866	86.8405	21		Myotis brandtii	Common in two disease groups		0.0206339	0.0143921	0.0145284	0.0127974	0.100789	0.0126877	0.0179937	0.0193548	0.00615907	0.0879245	0.0211305	0.450932	0.00254121	0.0577611	0.0608849	0.0354965	0.00296652
Streptomyces sp.	Common in two disease groups		0.0921783	0.055308	0.135917	0.123308	0.0677569	0.018356	0.0608092	0.00945157	0.08927	0.0688784	0.0360561	0.0196449	0.0367703	0.0308612	0.0561794	0.019223	0.0137518	0.0500725	0.0599895	0.0824717	0.0333273	0.0641283	0.0348971	0.00761516	86.9047	21		Prevotella enoeca	Common in two disease groups		0.040801	0.110657	0.00351514	0.0544033	0.0224571	0.334158	0.167881	0.0253911	0.0452388	0.0140612	0.00769455	0.00818853	0.0106982	0.13759	0.0190878	0.0259954	0.0244896
Campylobacter sp.	Common in two disease groups		0.130414	0.0431422	0.0161355	0.0345342	0.0431936	0.0373679	0.0747861	0.0211385	0.0290825	0.0134112	0.146243	0.0223299	0.0466374	0.0645145	0.0792921	0.0641701	0.025234	0.0760064	0.0211118	0.118488	0.111524	0.0638817	0.0399262	0.00871261	86.9686	21		Campylobacter sp.	Common in two disease groups		0.166066	0.0991127	0.0618688	0.0436271	0.0081399	0.0987862	0.0471843	0.0221796	0.0403701	0.0739194	0.118552	0.0324564	0.0590334	0.122219	0.0322788	0.0318949	0.0126866
Synergistes sp.	Common in two disease groups		0.00760764	0.0321506	0.0575514	0.0562764	0.0127941	0.0842418	0.0277519	0.0927704	0.0180881	0.0413448	0.113817	0.097522	0.110246	0.0345536	0.00258863	0.0354057	0.0669928	0.0533494	0.348039	0.00203001	0.0662802	0.0635223	0.0734582	0.0160299	87.0321	21		Prevotella histicola	Common in two disease groups		0.0835913	0.0296604	0.00626246	0.0378132	0.016934	0.0507189	0.232725	0.0476889	0.129481	0.0886651	0.0223003	0.0164432	0.0429495	0.0418633	0.0285959	0.0162181	0.0669887
Escherichia coli	Common in two disease groups		0.0204695	0.522653	0.042235	0.0453631	0.0358796	0.0575842	0.0355483	0.0203729	0.02705	0.0382559	0.0710574	0.0337498	0.0549274	0.047363	0.0263177	0.0393839	0.0218243	0.0296866	0.0334902	0.0543294	0.0376006	0.0632025	0.106434	0.0232258	87.0953	21		Prevotella saccharolytica	Common in two disease groups		0.164706	0.0188718	0.0142765	0.0399593	0.00305649	0.054522	0.0481654	0.037947	0.0527316	0.0261361	0.0673622	0.053912	0.0377312	0.0623064	0.0826762	0.0440696	0.0594672
Jonquetella anthropi	Common in two disease groups		0.0123802	0.0357478	0.0465326	0.0593055	0.0252969	0.0982856	0.0354945	0.129821	0.0164763	0.0576005	0.168508	0.0895689	0.0992056	0.0241716	0.00286598	0.039233	0.0745208	0.0536739	0.116409	0	0.0933848	0.0601833	0.0449327	0.00980512	87.1555	20		Treponema sp.	Common in two disease groups		0.0353304	0.153538	0.0303286	0.0064271	0	0.0211074	0.00644296	0.430199	0.0174145	0.0192233	0.0378289	0.0841516	0.0351691	0.0613842	0.00326461	0.0326904	0.0175046
Aminomonas paucivorans	Common in two disease groups		0.00181708	0.0317758	0.0485411	0.0438432	0.00629996	0.0789726	0.0396148	0.0835637	0.00505069	0.041167	0.124796	0.0872691	0.104537	0.0201487	0	0.0257457	0.074223	0.0360025	0.374004	0.0036647	0.0599474	0.0601058	0.0799858	0.0174543	87.2156	20		Candidatus Saccharibacteria bacterium	Common in two disease groups		0.0222985	0.00450164	0.369221	0.184251	0.00135129	0	0.0130579	0.0111059	0.155083	0.0471661	0.0374425	0.0259552	0.0480215	0.0101557	0.139378	0.0186376	0.0178097
Capnocytophaga sputigena	Common in two disease groups		0.0505935	0	0.0120848	0.0144807	0.0167316	0.0655309	0.0104625	0.00290896	0.0572207	0.00932231	0.00151982	0.0137537	0	0.213966	0.373862	0.0371199	0.0303999	0.0443731	0.00498131	0.0129173	0.283789	0.0598875	0.101634	0.0221784	87.2755	19		Aster yellows	Common in two disease groups		0.0738782	0.0220482	0.00339517	0	0.0210308	0.00924371	0.0484688	0.00483333	0.00266748	0.0328805	0.0169988	0.274093	0.00514516	0.0778638	0.243213	0.058288	0.00168313
Aster yellows	Common in two disease groups		0.00205789	0.164775	0	0	0.00186625	0.0262059	0.3388	0	0	0.00242224	0.0274589	0.0424167	0.331115	0.190751	0.0197332	0.00981095	0.0158367	0.0121126	0.0178621	0.0491368	0.118033	0.0595824	0.104722	0.0228522	87.335	17		Peptoniphilus sp.	Common in two disease groups		0.0425975	0.175367	0.0575979	0.0294784	0.00465444	0.0775204	0.0567324	0.0944863	0.0487737	0.0123218	0.0788128	0.0386929	0.115003	0.0238247	0.00717194	0.0790247	0.182199
Peptoniphilus sp.	Common in two disease groups		0.0498383	0.144615	0.0381955	0.0678968	0.044391	0.0641115	0.031226	0.0614556	0.0196895	0.0348448	0.0631634	0.0916535	0.0536239	0.019841	0.0693382	0.0655824	0.0984813	0.0616119	0.121882	0.00927392	0.0756859	0.058581	0.03319	0.00724266	87.3936	21		Eggerthella sp.	Common in two disease groups		0.0140368	0.273351	0.0506276	0.208506	0.0113144	0.0171986	0.00795002	0.13847	0.047787	0.0149365	0.0975609	0.00615381	0.0477078	0.00452339	0.00526418	0.0239074	0.0161791
Eubacterium sulci	Common in two disease groups		0.0495537	0.0490127	0.0190529	0.0866627	0.202095	0.0121835	0.0132633	0.0354791	0.0596331	0.0551338	0.0161169	0.0952109	0.0125653	0.0149178	0.0194147	0.011137	0.049102	0.152413	0.28634	0.0398415	0.0206066	0.0585003	0.0711191	0.0155195	87.4521	21		Synergistes jonesii	Common in two disease groups		0.0030144	0.0745016	0.147708	0.0426051	0.001051	0.0531487	0.0152628	0.366678	0.038505	0.0325102	0.0800899	0.0293629	0.0678597	0.0442897	0	0.0701754	0.00589097
Neisseria subflava	Common in two disease groups		0.00296643	0.261476	0.026223	0.00415846	0.0813601	0.0089683	0.0818284	0.0066753	0.0127499	0.0080223	0.0255534	0.0526809	0.0767993	0.399646	0.0774123	0.012571	0.0020027	0.00381763	0.00385891	0.00816276	0.0479975	0.0579687	0.0977784	0.021337	87.5101	21		Actinomyces graevenitzii	Common in two disease groups		0.032316	0.00445783	0.108765	0.376803	0.0860856	0.017357	0.0325789	0.0178511	0.0839173	0.0438893	0.033386	0.0111166	0.0471117	0.0139105	0.0190878	0.00190022	0.0446556
Prevotellaceae sp.	Common in two disease groups		0.0128837	0.00254806	0.0139138	0.0750317	0.0901951	0.0239477	0.0193496	0.149368	0.0531144	0.0848563	0.0121699	0.104977	0.0552793	0.0244907	0.00909101	0.0173147	0.0325258	0.0767743	0.312197	0.000886792	0.0714016	0.0571028	0.0702293	0.0153253	87.5672	21		Parabacteroides sp.	Common in two disease groups		0.0251606	0.032793	0.0403341	0.0197355	0.00426835	0.112784	0.0396186	0.0705022	0.0684546	0.0525864	0.0999756	0.0277748	0.0794676	0.0655453	0.00350945	0.144041	0.0332314
Anaerovorax odorimutans	Common in two disease groups		0.0174264	0.0439166	0.0231821	0.0953068	0.0532584	0.112308	0.0425906	0.0707439	0.0127705	0.0312781	0.0626757	0.147291	0.0853499	0.0123422	0.00684137	0.0215302	0.125646	0.0836201	0.119551	0	0.0447045	0.056026	0.0435402	0.00950125	87.6232	20		Streptococcus mutans	Common in two disease groups		0.0214357	0.0270098	0.0251818	0.0349516	0.044925	0.0212869	0.10683	0.0304822	0.0283122	0.483198	0.00482922	0	0.0497888	0.00770733	0.0195979	0.0117659	0.0417102
Gemella morbillorum	Common in two disease groups		0.0150839	0.134997	0.0120623	0.0203173	0.0280478	0.0264855	0.155295	0.0725913	0.0312794	0.0129668	0.00366345	0.0154191	0.00495311	0.357719	0.0600829	0.018382	0.0676192	0.0178877	0.145366	0.00592976	0.00702672	0.0553107	0.0834385	0.0182078	87.6785	21		Desulfovibrio piger	Common in two disease groups		0.000791661	0.156791	0.0876265	0.0295806	0	0.0664596	0.0106809	0.389073	0.00307953	0.0193019	0.0901347	0.0282877	0.0959071	0.0630091	0	0.0834438	0.00900477
Streptococcus tigurinus	Common in two disease groups		0.00425809	0.132199	0.00642951	0.102663	0.028037	0.0243348	0.17552	0.0110234	0.165657	0.00251113	0.00116822	0.0138783	0.00289366	0.0204222	0.0230203	0.0419283	0.0227486	0.00961436	0.00664887	0.256059	0.0417528	0.0543924	0.0713576	0.0155715	87.7329	21		Ruminococcus sp.	Common in two disease groups		0.0139759	0.147864	0.121602	0.0466022	0.00202693	0.0671886	0.0163451	0.122069	0.0477219	0.0424978	0.0733397	0.0283704	0.0924456	0.0404361	0.0112425	0.0678775	0.0774241
Prevotella shahii	Common in two disease groups		0.286496	0.0724449	0.0101324	0.0711265	0.0281664	0.0525409	0.00456473	0.0483602	0.0140229	0.0400781	0.00461618	0.016552	0.00328469	0.0595571	0.0194969	0.252411	0.0904397	0.028497	0.00727955	0.0337729	0.0517973	0.0543809	0.0751482	0.0163987	87.7873	21		Prevotella shahii	Common in two disease groups		0.265582	0.0161117	0.00728221	0.0490663	0.00158723	0.0284812	0.0312337	0.0183774	0.0285399	0.00301872	0.00590238	0.00997512	0.00632687	0.00841	0.0897257	0.020825	0.0795175
Selenomonas artemidis	Common in two disease groups		0.157144	0.00766917	0.134212	0.176967	0.0131177	0.0201948	0.00358176	0.0180151	0.103919	0.0606894	0.0252359	0.0469937	0.00973677	0.0502691	0.0217363	0.00642563	0.011061	0.0518137	0.0282737	0.00177358	0.0220494	0.0533427	0.0522845	0.0114094	87.8406	21		Aminiphilus circumscriptus	Common in two disease groups		0.00221259	0.0950273	0.211748	0.0477263	0	0.061674	0.0199964	0.0987611	0.0315652	0.0387384	0.100609	0.067361	0.0802624	0.0677631	0	0.0924146	0.00471277
Streptococcus cristatus	Common in two disease groups		0.00839577	0.0255306	0.00242369	0.0286554	0.046624	0.11177	0.0126977	0.00344993	0.0690877	0.0020778	0	0.00738666	0	0.0250947	0.0545564	0.0237296	0.0106194	0.255165	0.00300375	0.194378	0.0199898	0.0519472	0.06702	0.014625	87.8926	19		Leptotrichia hofstadii	Common in two disease groups		0.015275	0.0118839	0.00851791	0.0681545	0.0449035	0.00645475	0.00310516	0.00338333	0.122715	0.0533046	0.00913259	0.0102398	0.0402201	0.00409521	0.0639863	0.00661761	0.383271
Thermovirga lienii	Common in two disease groups		0.00096327	0.0271793	0.0355138	0.0481494	0.0101296	0.0900378	0.0233892	0.0981188	0.00632363	0.0297003	0.115972	0.0872578	0.134255	0.0299609	0	0.0184467	0.0670338	0.0382952	0.133939	0	0.0801134	0.0515157	0.0443067	0.00966851	87.9441	19		Prevotella aurantiaca	Common in two disease groups		0.134999	0.00744797	0.0215587	0.061171	0.0436488	0.0277206	0.174729	0.0228133	0.0529159	0.0531923	0.0167091	0.00107526	0.017412	0.070398	0.0114261	0.015721	0.239163
Streptococcus mutans	Common in two disease groups		0.00954513	0.00532095	0.0450963	0.0827364	0.422507	0.0216465	0.075217	0.0738774	0.0363096	0.0283447	0.0155839	0.0272808	0.00724718	0.0161486	0.0110325	0.0339825	0.0444188	0.033288	0.0434207	0.0529404	0.0373033	0.0510875	0.0874282	0.0190784	87.9952	21		Streptomyces sp.	Common in two disease groups		0.0396744	0.0372289	0.144025	0.212072	0.0481745	0.0216356	0.0357852	0.0258852	0.106255	0.0341149	0.0302524	0.00699747	0.0505732	0.023122	0.0348803	0.00621989	0.0428463
Treponema phagedenis	Common in two disease groups		0.0391109	0.0124655	0.0172127	0.00920349	0.00733557	0.0330128	0.0150138	0.0868299	0.00530733	0.0146224	0.0795979	0.0829187	0.140551	0.0230661	0.0934782	0.174053	0.058222	0.0646617	0.0641797	0.00272448	0.0178862	0.0498766	0.0469657	0.0102488	88.0451	21		Streptococcus tigurinus	Common in two disease groups		0.10729	0.0197152	0.00109173	0.0401978	0.0448177	0.014642	0.255857	0.0084637	0.0113748	0.335684	0.00251119	0	0.0101753	0.0780285	0.111803	0	0.0195349
Myotis davidii	Common in two disease groups		0.00285697	0.528848	0.00188509	0.000833802	0.0147251	0.0115491	0.182172	0.00928826	0.00216605	0.014289	0.0293076	0.033965	0.101604	0.0934839	0.0102415	0.0226622	0.00560755	0.00991718	0.00727955	0.04013	0.0216088	0.0498456	0.117284	0.0255935	88.0949	21		Megasphaera micronuciformis	Common in two disease groups		0.0383347	0.0135487	0.0109053	0.109704	0.0549095	0.00941274	0.0670189	0.0117719	0.156839	0.161474	0.0190271	0	0.0250565	0	0.0859612	0.00130364	0.00843671
Selenomonas bovis	Common in two disease groups		0.156312	0	0.148597	0.0502603	0.00884583	0.0136568	0	0.0289263	0.183129	0.143135	0.0127484	0.104965	0.0106361	0.0197156	0.0153263	0.00596204	0.0191437	0.0758118	0.047269	0.00909229	0.0244063	0.0492398	0.0590821	0.0128928	88.1442	19		Propionibacterium acidifaciens	Common in two disease groups		0.0426583	0.0151259	0.0974161	0.224937	0.00959844	0.0339852	0.0791361	0.00791593	0.136627	0.0898547	0.0234915	0.0187426	0.0523301	0.0175885	0.0102529	0.00583322	0.0342307
Parabacteroides sp.	Common in two disease groups		0.0421649	0	0.0343244	0.0308507	0.0190833	0.0538958	0.0481922	0.101589	0.0224817	0.0430893	0.109359	0.0901127	0.0686527	0.0667367	0.0287831	0.053281	0.0785673	0.0361323	0.108937	0.00228643	0.0382394	0.0489827	0.0321705	0.00702017	88.1931	20		Leptotrichia goodfellowii	Common in two disease groups		0.226598	0.0181161	0.00741418	0.0069608	0.00960916	0.0212447	0.0978378	0.014253	0.0513653	0.0178318	0.00807016	0	0.0227558	0.019993	0.0775548	0.00187812	0.0205448
Kingella oralis	Common in two disease groups		0.00850523	0.055208	0.0230475	0.0978504	0.0138297	0.0138181	0.177216	0.00165351	0.0505377	0.0047556	0.0172738	0.00540404	0.0040798	0.0336647	0.0305602	0.02415	0.00552539	0.0450328	0	0.00204069	0.312381	0.048835	0.0739436	0.0161358	88.242	20		Thermanaerovibrio acidaminovorans	Common in two disease groups		0.000568372	0.101993	0.220038	0.0421395	0	0.0599521	0.009538	0.10469	0.0287893	0.0264391	0.0878274	0.0525059	0.0843514	0.0491425	0	0.0776216	0.00269301
Jonquetella sp.	Common in two disease groups		0.00469594	0.0424178	0.0500896	0.0461652	0.00969805	0.0758757	0.0337844	0.0782051	0.014608	0.0308114	0.113828	0.0800864	0.0928708	0.0277614	0	0.0332386	0.0677322	0.0398417	0.105185	0	0.062073	0.0479023	0.0340726	0.00743526	88.2899	19		Escherichia coli	Common in two disease groups		0.0459874	0.0761664	0.0902299	0.0523252	0.0434557	0.0513105	0.0776897	0.0373563	0.0250592	0.059342	0.0567594	0.0469641	0.0356083	0.0384269	0.0797279	0.0283596	0.0270879
Lachnoanaerobaculum sp.	Common in two disease groups		0.041541	0.0193603	0.0767726	0.035558	0.0378861	0.0412821	0.0399515	0.0711113	0.0236007	0.0249891	0.0306687	0.0403207	0.0270596	0.0443088	0.0394663	0.043718	0.049595	0.0732703	0.0471834	0.0344353	0.0730867	0.0477914	0.0168273	0.00367202	88.3377	21		Bilophila sp.	Common in two disease groups		0	0.152946	0.163904	0.0199626	0	0.0492822	0.00561356	0.0980844	0.00645184	0.0366287	0.07481	0.148899	0.058887	0.0365495	0	0.0533165	0.009131
Desulfomicrobium baculatum	Common in two disease groups		0	0	0.193469	0.661902	0.00510254	0.00775317	0.00319127	0.0083084	0.00323368	0.0576672	0.0244986	0.00867819	0.00437959	0.00241602	0	0.0114713	0.00476539	0.0558801	0.0112988	0	0.00637691	0.0475372	0.146395	0.0319461	88.3852	17		Clostridium botulinum	Common in two disease groups		0.00547058	0.128784	0.171414	0.0455575	0.00321735	0.110417	0.0239714	0.0789552	0.0321616	0.023252	0.0634237	0.0337798	0.0777944	0.0245273	0.00173432	0.0371205	0.0683457
Neisseria bacilliformis	Common in two disease groups		0.00281319	0.0186109	0.0715213	0.0308824	0.0189862	0.00432285	0.0337844	0.00388882	0.00396254	0.00466671	0.0161396	0.0124961	0	0.0892672	0.0666161	0.30001	0.000955132	0	5.34475e-05	0.00306638	0.051599	0.0467398	0.0662828	0.0144641	88.4319	19		Odoribacter splanchnicus	Common in two disease groups		0.00559237	0.0502957	0.0100175	0.00992453	0	0.0205052	0.00669582	0.0139522	0.0731281	0.0188305	0.0061814	0.174077	0.00730989	0.00382073	0.00687608	0.52162	0.0119292
Atopobium vaginae	Common in two disease groups		0.0483496	0.00776909	0.22786	0.0642344	0.0778218	0.0393465	0	0.00831861	0.0232722	0.11069	0.000453678	0.0503584	0	0.00781786	0.00751935	0.0195249	0.00794916	0.165445	0.0951365	0.00285269	0.0299682	0.0464894	0.0600936	0.0131135	88.4784	19		Lachnoanaerobaculum sp.	Common in two disease groups		0.0989475	0.0938334	0.0374668	0.0370183	0.027562	0.0311751	0.0297165	0.0937237	0.0146386	0.0217595	0.0322592	0.00625306	0.0604243	0.0221449	0.0863897	0.0425229	0.0938557
Prevotella micans	Common in two disease groups		0.0536913	0	0.0293423	0.054271	0.0718562	0.0370345	0.0360735	0.0715707	0.0399128	0.0974898	0.0311904	0.119014	0.0040798	0.0640586	0.0381206	0.0226299	0.0541036	0.037138	0.04806	0.0023078	0.0851687	0.0464749	0.0304123	0.0066365	88.5249	20		Streptococcus salivarius	Common in two disease groups		0.0453581	0.0139102	0.00338317	0.0178732	0.0655696	0.00949725	0.119938	0.00670222	0.0127627	0.476767	0.020433	0.0447805	0.0183218	0.0251531	0.033248	0.00302709	0.0157794
Prevotella aurantiaca	Common in two disease groups		0.10978	0.0019735	0.029477	0.0527406	0.0753945	0.0548851	0.0620749	0.0322231	0.0983653	0.125101	0.0181812	0.0549808	0.00543539	0.0657111	0.0142888	0.023611	0.0784235	0.0348129	0.018899	0.0430682	0.0423035	0.0462938	0.033742	0.00736311	88.5712	21		Microbacterium sp.	Common in two disease groups		0.020025	0.00624315	0.0591815	0.101198	0.0165694	0.00349676	0.503633	0.0157352	0.0387327	0.0219951	0.0120301	0.00751029	0.0152995	0.00265694	0.0228829	0.00455168	0.0201029
Prevotella bryantii	Common in two disease groups		0.0284493	0.0201347	0.0346947	0.0594955	0.0837873	0.0124309	0.00618056	0.170792	0.054295	0.177035	0.0136557	0.0302604	0.0196821	0.0879111	0.0307348	0.0083447	0.057842	0.0392037	0.0555212	0.0082055	0.0269835	0.0454368	0.0477132	0.0104119	88.6166	21		Prevotella buccalis	Common in two disease groups		0.0459671	0.0303395	0.00806202	0.0342135	0.0185427	0.0433768	0.0443826	0.0627259	0.0727052	0.0244528	0.0358113	0.0780144	0.0342488	0.0522386	0.0131503	0.0231672	0.0746575
Kingella denitrificans	Common in two disease groups		0.00610801	0.0348735	0.0636106	0.00120321	0.0254803	0.0136568	0.0502389	0.00257213	0.00129347	0	0.0279352	0.0186366	0.0086158	0.220758	0.130284	0.020161	0.00784646	0.0114961	0.000780333	0.00204069	0.0471054	0.0453554	0.0526412	0.0114872	88.662	20		Thermanaerovibrio velox	Common in two disease groups		0.000852558	0.0949725	0.210488	0.0274912	0	0.0571103	0.0112575	0.0853781	0.0284315	0.0224328	0.0822577	0.0244663	0.0674832	0.0600557	0	0.0416611	0.00807904
Ralstonia pickettii	Common in two disease groups		0.02383	0.505915	0.00295107	0.0114516	0.00686091	0.0155709	0.0366255	0.00302124	0.00596433	0.0593894	0.0814693	0.0293994	0.00263297	0.0458929	0.00977926	0.00276	0.00470377	0.00385007	0.0111064	0.00969061	0.00978013	0.0446657	0.108358	0.0236457	88.7067	21		Eubacterium sulci	Common in two disease groups		0.0464847	0.10276	0.0267894	0.0100949	0.0123761	0.0389187	0.0278352	0.048967	0.088439	0.0127033	0.0162584	0.0189742	0.150601	0.0141191	0.00796768	0.027752	0.156658
Clostridium clostridioforme	Common in two disease groups		0.0300693	0.0127153	0.0586623	0.0445715	0.0315861	0.0225498	0.0207769	0.0492482	0.0192173	0.108057	0.033799	0.049792	0.0544972	0.0229977	0.0205755	0.0267591	0.110857	0.0560315	0.105463	0.000641055	0.0762256	0.0439446	0.0316908	0.0069155	88.7506	21		Peptoclostridium difficile	Common in two disease groups		0.0261248	0.0938882	0.05713	0.0197355	0.00992017	0.0598042	0.0444938	0.0497296	0.0450002	0.0172482	0.0343196	0.00683205	0.0745421	0.0227597	0.0135175	0.0424234	0.172132
Aminiphilus circumscriptus	Common in two disease groups		0.000689614	0.0338493	0.0335053	0.0335737	0.00676383	0.0620253	0.0234565	0.0668245	0.012329	0.0262114	0.0988906	0.0798824	0.118666	0.0220518	0	0.0214871	0.0583452	0.0270803	0.129621	0	0.0630202	0.043426	0.0381385	0.0083225	88.794	19		Prevotella fusca	Common in two disease groups		0.0332802	0.00421686	0.0024594	0.0229718	0.0087941	0.0148533	0.514718	0.0102467	0.0422243	0.0293231	0.0113433	0	0.0818938	0.0120221	0.00239745	0.00330328	0.036545
Megasphaera sp.	Common in two disease groups		0.0663124	0.0156131	0.0853677	0.084879	0.0699792	0.0320342	0.0096142	0.02911	0.086026	0.0802452	0.0239089	0.0572693	0.0391556	0.0379383	0.00379049	0.0108783	0.0335939	0.0940023	0.0771033	0.00659218	0.0205295	0.0434087	0.0307575	0.00671184	88.8374	21		Leptotrichia wadei	Common in two disease groups		0.00437443	0.00752464	0.00197951	0.0871179	0.00728194	0.0180965	0.00549219	0.0078837	0.167596	0.0611488	0.00736188	0	0.0247532	0.00419402	0.0220259	0.00139202	0.112991
Coriobacteriaceae bacterium	Common in two disease groups		0.0233812	0	0.401827	0.0382494	0.0405182	0.0100759	0	0.00417461	0.0102554	0.0582116	0.00191679	0.0179342	0.0164886	0.0105872	0.0172781	0.00410766	0.0123037	0.138581	0.130027	0.00448738	0.0174456	0.0433637	0.090181	0.0196791	88.8808	19		Bacteroidales sp.	Common in two disease groups		0.0428207	0.0231216	0.0232263	0.0095271	0.00165157	0.0786402	0.0303537	0.0460241	0.0555834	0.0241947	0.0773641	0.0740773	0.073444	0.0576842	0.0167821	0.0751248	0.0262569
Peptostreptococcus sp.	Common in two disease groups		0.01446	0.0177365	0.0293872	0.014829	0.147067	0.0184312	0.032963	0.0188113	0.00355191	0.0161335	0.0164005	0.0403207	0.0213244	0.00798881	0.00674892	0.0342952	0.0207767	0.0474662	0.317692	0.0261657	0.121822	0.0432576	0.0717121	0.0156489	88.9241	21		Leptotrichia buccalis	Common in two disease groups		0	0.0106462	0.0106054	0.0936585	0.0285701	0.00457432	0.00402558	0.0105152	0.153098	0.0468631	0.0200681	0.0056079	0.0249624	0.00476493	0.0321054	0.0022206	0.226076
Clostridium botulinum	Common in two disease groups		0.0218487	0.1317	0.0436152	0.0618386	0.0322226	0.0408842	0.0199151	0.027334	0.0313718	0.0658228	0.0484755	0.0693802	0.0424664	0.017311	0.0252494	0.0363328	0.0636755	0.0397336	0.075222	0.0159729	0.0190316	0.0430431	0.0271286	0.00591994	88.9671	21		Porphyromonas cansulci	Common in two disease groups		0.0216387	0.0354983	0.0213788	0.00775567	0.00456864	0.0525254	0.0245176	0.0694174	0.0436665	0.019257	0.0659671	0.100578	0.0934704	0.0490656	0	0.127436	0.0350092
Firmicutes sp.	Common in two disease groups		0.0357723	0.11234	0.0306552	0.033922	0.0665595	0.0358194	0.0505217	0.0454819	0.0233441	0.0482338	0.0512203	0.0467897	0.0497787	0.0269978	0.0377611	0.018878	0.0613544	0.0398309	0.0652487	0.00628234	0.0281289	0.0428181	0.0218814	0.00477491	89.0099	21		Mitsuokella multacida	Common in two disease groups		0.00974352	0.0823767	0.165187	0.0365754	0.00270258	0.0263789	0.00128455	0.118395	0.180511	0.0230612	0.018512	0.00812236	0.0346775	0.017885	0.0021424	0.000287242	0.0081106
Lachnospiraceae oral	Common in two disease groups		0.0404026	0.0645759	0.0488216	0.0240642	0.0364729	0.0528312	0.0438295	0.0383166	0.014259	0.0275891	0.0183626	0.0518766	0.0184699	0.0212427	0.0449415	0.0468338	0.0502317	0.0602601	0.052913	0.0121694	0.0778446	0.0423489	0.0177899	0.00388208	89.0523	21		Gemella haemolysans	Common in two disease groups		0.0666822	0.00773274	0.00417498	0.0138308	0.184826	0	0.0328115	0.00973111	0.00100844	0.0131859	0.00962624	0	0.00732035	0.0929381	0.107936	0.00207698	0.283608
Oscillibacter sp.	Common in two disease groups		0.018948	0.0257804	0.0533548	0.0465768	0.0496769	0.0290771	0.0128997	0.0451144	0.0127294	0.0680784	0.0458329	0.0764837	0.0492834	0.0304965	0.0160146	0.0309638	0.0546993	0.0694743	0.12093	0.00297022	0.0526453	0.0422537	0.0269163	0.00587361	89.0945	21		Aggregatibacter sp.	Common in two disease groups		0.0765374	0.0142935	0.00920174	0.00110146	0.0292565	0.011346	0.0463448	0	0.0019735	0.0977774	0	0	0	0.0349026	0.121219	0	0
Streptococcus suis	Common in two disease groups		0.0226916	0.0544836	0.0132181	0.0864833	0.0506046	0.0356151	0.0480979	0.0307023	0.0401386	0.0152668	0.0130659	0.0242672	0.0146899	0.035716	0.0116796	0.0439768	0.0369318	0.0264963	0.0365046	0.147838	0.0420061	0.0421781	0.0304674	0.00664853	89.1367	21		Clostridium hathewayi	Common in two disease groups		0.00996681	0.107349	0.0882744	0.0324421	6.43471e-05	0.0356966	0.0129567	0.128159	0.0357182	0.0195039	0.090242	0.018478	0.0660191	0.0346501	0.0112425	0.0207146	0.0583101
Lactobacillus brevis	Common in two disease groups		0.00825347	0.182736	0	0.0062588	0.00213594	0.0347763	0.177486	0.00257213	0.00125241	0.0051556	0.0336062	0.0310194	0.156753	0.104892	0.00746799	0.0534211	0.00892484	0.0195532	0.0108071	0.0425447	0.0672164	0.0418143	0.0592178	0.0129224	89.1785	20		Myotis davidii	Common in two disease groups		0.0202483	0.0117086	0.00888982	0	0.0673499	0.00588428	0.0136445	0.00926926	0.0027976	0.0645715	0.0176105	0.21755	0.00181963	0.0565095	0.0718826	0.0279177	0.0059646
Mitsuokella sp.	Common in two disease groups		0.117158	0	0.109672	0.0414051	0.00213594	0.0237326	0.00103683	0.0121054	0.131554	0.171035	0.024975	0.064554	0.00458814	0.0579502	0.0158708	0.00111047	0.0190821	0.0603034	0.0341423	0.00977608	0.0203092	0.0418074	0.0491513	0.0107257	89.2203	20		Lachnospiraceae oral	Common in two disease groups		0.0410344	0.0777108	0.0351154	0.0288198	0.009888	0.0477926	0.027289	0.083187	0.022923	0.0103018	0.0378933	0.013052	0.0440476	0.0335961	0.0834209	0.0365018	0.102566
Bacteroidales sp.	Common in two disease groups		0.0384761	0.0449408	0.00943668	0.0245708	0.0313056	0.0757466	0.0301487	0.0931786	0.0194534	0.0320447	0.0606341	0.0561703	0.0795626	0.055443	0.0281667	0.0322468	0.0564966	0.0352346	0.0573064	0.00902819	0.0577006	0.0413188	0.0225366	0.00491788	89.2616	21		Streptococcus sobrinus	Common in two disease groups		0.0314432	0.00508214	0.016256	0.0256176	0.0316909	0.006085	0.246289	0.0124163	0.0139446	0.328177	0.0130925	0	0.0258304	0.0139764	0.021475	0.00238632	0.0184619
Neisseria gonorrhoeae	Common in two disease groups		0.00267088	0.292153	0.0401704	0.00176259	0.0797204	0.0038497	0.0277789	0	0.00587194	0.00370003	0.0204155	0.00684286	0	0.165873	0.0370009	0.0330014	0.00118108	0.00516948	0.00116516	0	0.0367416	0.0410605	0.0700391	0.0152838	89.3027	18		Oscillibacter sp.	Common in two disease groups		0.00140063	0.103187	0.109653	0.0291718	0.00165157	0.0409787	0.0116317	0.0783644	0.0302748	0.03058	0.0711719	0.0549045	0.0635406	0.0340682	0.00253007	0.0685735	0.0380914
Eubacterium yurii	Common in two disease groups		0.0157079	0.0872337	0.00714764	0.011441	0.00707667	0.22681	0.132189	0.0221183	0.00291544	0.0121668	0.00675981	0.0101283	0.0118744	0.012422	0.0076118	0.266135	0.0359458	0.0114204	0.0196901	0.00383564	0.0107603	0.0408709	0.0743285	0.0162198	89.3436	21		Shuttleworthia sp.	Common in two disease groups		0.00845453	0.0199014	0.0137366	0.00763076	0.00474023	0.00649701	0.00549219	0.0129748	0.217649	0.0149028	0.0181901	0.00666662	0.346054	0.00600557	0.00261169	0.00607627	0.042152
Clostridium hathewayi	Common in two disease groups		0.0317988	0.025006	0.045994	0.0417746	0.0316724	0.0309804	0.0219349	0.0447368	0.0226563	0.0595339	0.0531711	0.0583909	0.0641949	0.0291859	0.0161378	0.0181233	0.0988305	0.0537928	0.0693855	0.00790634	0.0617316	0.0406845	0.0220082	0.00480257	89.3843	21		Firmicutes sp.	Common in two disease groups		0.051661	0.0985103	0.0190153	0.0171465	0.00627384	0.0339535	0.0493286	0.0425119	0.0314785	0.0186173	0.0404689	0.0503884	0.0845501	0.0155464	0.0183634	0.0399598	0.1397
Streptococcus pyogenes	Common in two disease groups		0.0225274	0.0495373	0.0202311	0.100943	0.0453403	0.0245929	0.0815457	0.0255887	0.0581548	0.0186557	0.0148126	0.0170845	0.0175444	0.042588	0.0105291	0.0339286	0.0316734	0.0276102	0.0355853	0.128115	0.025794	0.0400424	0.030222	0.00659498	89.4243	21		Veillonella atypica	Common in two disease groups		0.104002	0.00995618	0.016196	0.0248908	0.0398308	0.0226392	0.231582	0.0189574	0.0105073	0.207641	0.00671798	0.00785768	0.0167113	0.0056762	0.02173	0.00755668	0.00910996
Bilophila wadsworthia	Common in two disease groups		0	0.00414685	0.0199281	0.0908739	0.0265375	0.0799834	0.0022083	0.110326	0.00349032	0.0148001	0.116198	0.0733455	0.0846591	0.0101313	0	0.0531732	0.0450042	0.0374084	0.0162053	0	0.042722	0.0399261	0.0385864	0.00842024	89.4642	18		Streptococcus suis	Common in two disease groups		0.0450942	0.0405147	0.0312283	0.0264465	0.0612369	0.0426901	0.100579	0.0290322	0.0400773	0.0552011	0.0284065	0.0126715	0.0401887	0.0195318	0.0602626	0.0241062	0.076004
Thermanaerovibrio acidaminovorans	Common in two disease groups		0.00572489	0.0198599	0.0324168	0.0370989	0.00878111	0.0699075	0.0218272	0.0742449	0.00207366	0.0156113	0.0898624	0.0789194	0.0720938	0.0183708	0	0.0134981	0.0552231	0.024409	0.171043	0	0.0360587	0.0399066	0.0412995	0.00901228	89.5041	19		Streptococcus pyogenes	Common in two disease groups		0.0842611	0.0306681	0.0215107	0.0498271	0.0581161	0.0268015	0.109217	0.0144248	0.0414436	0.096038	0.0152925	0	0.0379717	0.0421159	0.0580284	0.0106501	0.0652635
Gemella haemolysans	Common in two disease groups		0.00668816	0.0769415	0.00469029	0.00340909	0.0840786	0.0207325	0.408967	0.0060833	0.0359092	0.00398893	0	0.0116125	0	0.104003	0.0217671	0	0.00785673	0.0181581	0.0126884	0.0676206	0.00384377	0.0394576	0.0894902	0.0195284	89.5436	18		Prevotellaceae sp.	Common in two disease groups		0.0238716	0.00335158	0.000791806	0.0267985	0.00767875	0.020727	0.0229903	0.118202	0.0419857	0.00543146	0.0427761	0.0770218	0.0378671	0.0148877	0.00409096	0.0642428	0.0298441
Synergistes jonesii	Common in two disease groups		0.00571394	0.0226078	0.0324954	0.0329405	0.0122979	0.0474653	0.0184205	0.102977	0.0112614	0.034667	0.0700593	0.0593765	0.0866533	0.0171286	0.00317415	0.0181017	0.0387599	0.0355483	0.157809	0	0.0382284	0.0393194	0.0380852	0.00831088	89.5829	20		Eubacterium yurii	Common in two disease groups		0.00980442	0.224293	0.0289369	0.000442857	0.005995	0.0105114	0.227557	0.0932619	0.00677714	0.00451125	0.0109677	0.0368898	0.0362985	0.0103204	0.0059273	0.0628618	0.0325371
Porphyromonas cansulci	Common in two disease groups		0.0263476	0.0687228	0.0183123	0.0137947	0.0279291	0.0399917	0.0237931	0.0998641	0.0162094	0.020378	0.0811404	0.0481492	0.0739968	0.0823383	0.0131178	0.0374541	0.0955235	0.0252634	0.0344522	0	0.0360147	0.0390444	0.0295021	0.00643788	89.622	20		Peptostreptococcus anaerobius	Common in two disease groups		0.0300933	0.0719495	0.016256	0.0108443	0.0192076	0.030911	0.0285634	0.0339407	0.031717	0.00668832	0.0247471	0.0172207	0.063938	0.0080916	0.00370329	0.0132352	0.28831
Prevotella fusca	Common in two disease groups		0.019747	0.0122157	0.0191651	0.0320856	0.0926008	0.0103017	0.272524	0.0309575	0.0578674	0.067734	0.0116822	0.0196222	0.00354538	0.0233624	0.0518445	0.0129806	0.0222248	0.0324012	0.0119936	0.0531541	0.028184	0.0389861	0.0572833	0.0125002	89.6609	21		Clostridium clostridioforme	Common in two disease groups		0.0140977	0.0866045	0.107674	0.0312271	0.00230577	0.0350627	0.0185197	0.078053	0.0471364	0.0173043	0.0556111	0.0316458	0.0668348	0.0359017	0.00721274	0.0235649	0.0562798
Collinsella sp.	Common in two disease groups		0.0306385	0.030202	0.160064	0.0463341	0.0665703	0.027206	0.00399919	0.00621599	0.0153574	0.0734451	0.00495644	0.03128	0.00299793	0.0125359	0.00196202	0.00710485	0.00961294	0.17095	0.0833246	0.00428438	0.0371711	0.0385779	0.0484001	0.0105618	89.6995	21		Prevotella bergensis	Common in two disease groups		0.0345387	0.0263965	0.0131488	0.0247546	0.00256316	0.0207693	0.036119	0.0586015	0.101126	0.043721	0.0179432	0.0610087	0.0293232	0.0474737	0.0037747	0.0263268	0.0460758
Treponema bryantii	Common in two disease groups		0.00607517	0.0319507	0.0294433	0.00588939	0.00106797	0.0285932	0.00519759	0.267339	0.00489671	0.0140779	0.00539877	0.0135044	0.0321691	0.00145873	0.0060504	0.0151369	0.307583	0.0598599	0.0112774	0	0.0232829	0.0385412	0.083309	0.0181795	89.7381	20		Streptococcus oligofermentans	Common in two disease groups		0.166391	0.00146769	0.000587856	0.0164425	0.148931	0.0097191	0.0385667	0.00203	0.00683136	0.153405	0.00429264	0.0104383	0.00550072	0.0312246	0.0827374	0	0.00335575
Parabacteroides johnsonii	Common in two disease groups		0.0205571	0.0923048	0.020635	0.0158	0.0217478	0.0362926	0.0272672	0.0850744	0.0112306	0.0419782	0.0834088	0.0393804	0.0303834	0.0412888	0.0324195	0.0405914	0.0531177	0.0361647	0.0902087	0.0037288	0.0189545	0.038478	0.0264096	0.00576304	89.7765	21		Porphyromonas crevioricanis	Common in two disease groups		0.0060085	0.021391	0.0107014	0.00563223	0.000514776	0.0486061	0.0171745	0.0592781	0.0342219	0.0292895	0.0726636	0.0945072	0.0454385	0.0564326	0	0.0902492	0.0287605
Arthrobacter sp.	Common in two disease groups		0.0646376	0.0382709	0.103119	0.0611525	0.0312193	0.0065703	0.017074	0.00233738	0.0589453	0.0497893	0.0098108	0.0135271	0.00430138	0.019727	0.0340014	0.0115359	0.0177162	0.0388251	0.0415073	0.0908481	0.0113331	0.038447	0.0283461	0.00618564	89.815	21		Capnocytophaga granulosa	Common in two disease groups		0.0697068	0.00276013	0.00106774	0.00168058	0.0221997	0.00632798	0.00204314	0.00134259	0.00582292	0.0433506	0.00417459	0	0.000763408	0.0209701	0.375257	0.0183503	0.00122027
Clostridium difficile	Common in two disease groups		0.0263367	0.0780657	0.0464428	0.0464713	0.0423845	0.0387013	0.0400457	0.0314474	0.0174618	0.0420893	0.0274475	0.0557851	0.0349325	0.00722526	0.0190654	0.0254546	0.0481777	0.0692148	0.0920686	0.00209411	0.0253094	0.0373645	0.0220518	0.00481209	89.8524	21		Odoribacter sp.	Common in two disease groups		0.00189796	0.0324534	0.00718624	0.00357692	0	0.0184874	0.00260955	0.00687407	0.0654618	0.0177196	0.00693261	0.135963	0.00817788	0.00536878	0.00059171	0.401575	0.00462862
Desulfovibrio piger	Common in two disease groups		0.0048054	0	0.0173024	0.0218266	0.0169042	0.0689397	0.00405305	0.221295	0	0.00965564	0.10548	0.0472429	0.105827	0.0125815	0	0.0389096	0.039448	0.0309303	0.0145912	0	0.0227983	0.0367244	0.0525497	0.0114673	89.8891	17		Lactobacillus brevis	Common in two disease groups		0.0509911	0.0182256	0.00355113	0	0.00693876	0.0049335	0.0201077	0.00732519	0.00105181	0.0296037	0.02699	0.132588	0.0134067	0.0733075	0.128595	0.0560895	0.00675357
Slackia heliotrinireducens	Common in two disease groups		0.026468	0.00741936	0.105689	0.0476428	0.0631938	0.0252489	0	0.0188725	0.0135917	0.0632117	0.0343435	0.0350187	0.00804228	0.012969	0.00246536	0.00842016	0.0194005	0.110051	0.163581	0	0.0285805	0.0366716	0.0424885	0.00927176	89.9257	19		Parabacteroides merdae	Common in two disease groups		0.0116516	0.0155641	0.0154762	0.0115029	0.00330315	0.0780169	0.0175083	0.0435215	0.0381905	0.0201772	0.0754217	0.0335151	0.0626727	0.0585186	0.00975302	0.127403	0.0291708
Streptococcus thermophilus	Common in two disease groups		0.00604233	0.0449658	0.00656416	0.0344287	0.0550815	0.00213992	0.0983503	0.0173415	0.0372335	0.0235113	0	0.0310194	0.00328469	0.00754435	0.0110633	0.0134874	0.00999294	0.0137024	0.00302513	0.345219	0.014494	0.0362057	0.0742952	0.0162125	89.962	20		Clostridium difficile	Common in two disease groups		0.0207557	0.103735	0.0538788	0.0510989	0.0174595	0.0446339	0.015364	0.0549496	0.0391448	0.0192682	0.0461459	0.00114143	0.0698257	0.0176873	0.0219035	0.02752	0.0880594
Peptoclostridium difficile	Common in two disease groups		0.0227244	0.0575063	0.0334828	0.0382599	0.0401838	0.0510354	0.0491482	0.0330805	0.0275838	0.0388004	0.0215611	0.0360496	0.0543669	0.0146556	0.0231538	0.0357507	0.0548739	0.0422102	0.0753396	0.00347238	0.0349023	0.035992	0.016237	0.0035432	89.9979	21		Leptotrichia trevisanii	Common in two disease groups		0.00573447	0.00423877	0.00227944	0.0249135	0.0102526	0.0112298	0.00425822	0.00287852	0.0590099	0.011727	0.00328387	0.00059553	0.0444241	0.00217386	0.0117424	0.00215432	0.291066
Thermanaerovibrio velox	Common in two disease groups		0.00191559	0.0366971	0.0304644	0.0300802	0.0027832	0.0508203	0.0133575	0.0654771	0.00160144	0.0210002	0.0856205	0.0591159	0.0656808	0.017744	0.000431438	0.017843	0.0407318	0.0227652	0.157542	0	0.0432176	0.0359741	0.0370544	0.00808594	90.0339	20		Treponema phagedenis	Common in two disease groups		0.0210602	0.0999999	0.0352594	0.00571172	0.00219852	0.0218046	0.0110147	0.0859581	0.00744943	0.00359104	0.0514365	0.084681	0.0532712	0.0267012	0.00139766	0.0535817	0.0248683
Leptotrichia goodfellowii	Common in two disease groups		0.302795	0.104421	0.017482	0.0025964	0.00819858	0.0246467	0.10849	0.00923723	0.0142898	0.0573894	0.0195195	0.00868952	0.00275028	0.0135958	0.0405757	0.0123769	0.00486809	0.0142107	0.00687335	0.00773539	0.00899816	0.0359081	0.067857	0.0148076	90.0698	21		Haemophilus influenzae	Common in two disease groups		0.0406386	0.0217634	0.0292128	0.0180436	0.034726	0.0385278	0.0774267	0.00373778	0.0173386	0.147985	0.015593	0.0311991	0.00686021	0.0595836	0.0902868	0.00751248	0
Pseudomonas sp.	Common in two disease groups		0.00860375	0.145814	0.0283774	0.0155784	0.0174436	0.0405939	0.00841579	0.0130036	0.013951	0.0160224	0.0488838	0.0247657	0.078572	0.0215618	0.00888557	0.0327103	0.0187226	0.0147838	0.0107536	0.0205885	0.0224238	0.0352671	0.0313715	0.00684583	90.1051	21		Pseudomonas sp.	Common in two disease groups		0.00683061	0.0868345	0.0629246	0.0360417	0.0680041	0.0392778	0.00760613	0.0208693	0.0145627	0.0330825	0.0664715	0.0681551	0.0554464	0.0330142	0.0382265	0.0606854	0.00763722
Parabacteroides merdae	Common in two disease groups		0.0231623	0	0.0190192	0.00718759	0.0197197	0.0463577	0.0216118	0.0769905	0.0252021	0.0408115	0.0836696	0.0377943	0.0294971	0.053631	0.0189422	0.0423488	0.071029	0.0333637	0.0693641	0.00598318	0.0456516	0.0347087	0.0237369	0.00517981	90.1398	20		Bacillus sp.	Common in two disease groups		0.00529804	0.08115	0.110637	0.0420941	0.0136952	0.0410738	0.0126634	0.0609	0.0390797	0.0101447	0.0377645	0.0342099	0.0447587	0.0288421	0.0120382	0.0233881	0.0381335
Leptotrichia sp.	Common in two disease groups		0.0316784	0.138395	0.011434	0.00595272	0.0372172	0.051186	0.0353059	0.00728771	0.0199256	0.0624006	0.00444605	0.0205965	0.0459987	0.0270776	0.053262	0.0220692	0.0159189	0.0695392	0.0102192	0.00831234	0.0693971	0.0345251	0.0316212	0.00690031	90.1743	21		Desulfocapsa sulfexigens	Common in two disease groups		0	0.131643	0.0256617	0.0261399	0	0.0658892	0.00911319	0.00042963	0.00369761	0.00669954	0.10033	0.064615	0.10969	0.0506027	0	0.0890229	0.00624863
Treponema brennaborense	Common in two disease groups		0.0113622	0.0323754	0.027188	0.0149451	0.0095686	0.0467233	0.00565541	0.0470946	0.00919801	0.0300781	0.0259164	0.0504944	0.1192	0.0117154	0.0221882	0.113289	0.0477155	0.0555773	0.0306468	0.00561991	0.0421713	0.0342917	0.0310243	0.00677006	90.2086	21		Parabacteroides johnsonii	Common in two disease groups		0.0190506	0.016736	0.020527	0.0130132	0.0010939	0.0571314	0.0172048	0.0708996	0.0342652	0.0371224	0.059496	0.0139122	0.0415273	0.0517885	0.0010916	0.0876088	0.0281609
Parascardovia denticolens	Common in two disease groups		0.0189808	0	0.0260098	0.0202646	0.532616	0.0177753	0	0.00510344	0.0295137	0.0512671	0.0091643	0.0122356	0	0.00052423	0.00219828	0.00346078	0.00397458	0.0340234	0.00940676	0.00165606	0.00111238	0.0340877	0.114361	0.0249555	90.2427	18		Clostridium bolteae	Common in two disease groups		0.00270992	0.0616429	0.103031	0.0386534	0	0.0297595	0.005917	0.0515233	0.0226194	0.0308605	0.0546882	0.0355994	0.0459509	0.0398212	0.00778405	0.0134672	0.0436984
Ottowia thiooxydans	Common in two disease groups		0	0	0.00498203	0	0.005739	0	0.00319127	0.010309	0.00274092	0.00111112	0.0162644	0.00631038	0.000886346	0.0156243	0	0.0101883	0.000934592	0	0.00137894	0	0.000958189	0.0337443	0.00514888	0.00112358	90.2765	14		Prevotella multisaccharivorax	Common in two disease groups		0.0311082	0.0113472	0.0073302	0.0262875	0.008097	0.0119482	0.0296457	0.0349074	0.129872	0.0733808	0.0137901	0.0126715	0.0167741	0.0259327	0.00290754	0.0118874	0.0206815
Porphyromonas uenonis	Common in two disease groups		0.00644734	0.0384458	0.00861756	0.0394948	0.0150595	0.0265823	0.019969	0.015984	0.0119389	0.0165668	0.00417384	0.0309401	0.0229538	0.0722753	0.0131589	0.0479982	0.023447	0.0666625	0.00935331	8.54739e-05	0.255187	0.0331856	0.0539018	0.0117623	90.3096	21		Neisseria cinerea	Common in two disease groups		0.00483116	0.00398685	0.0020515	0.0119344	0.306817	0.017431	0.00501681	0.000332963	0.0041205	0.0470764	0.00306924	0.00436722	0.000407848	0.0493511	0.211169	0.00125945	0.000336627
Treponema succinifaciens	Common in two disease groups		0.00858186	0.0181862	0.043503	0.0198424	0.00367857	0.0371851	0.00504948	0.0676818	0.0154703	0.0499227	0.0330958	0.0489989	0.0476802	0.0239778	0.0417879	0.0467583	0.06879	0.0704152	0.0392732	0	0.0494734	0.0330583	0.0216238	0.0047187	90.3427	20		Megasphaera sp.	Common in two disease groups		0.00993636	0.0792442	0.048912	0.042026	0.00150143	0.0339535	0.018105	0.061147	0.0682485	0.012131	0.0213666	0.00992549	0.0667825	0.014174	0.00410116	0.0127491	0.0515144
Prevotella copri	Common in two disease groups		0.0259317	0.00252308	0.026021	0.0421123	0.0573145	0.0140439	0.0174779	0.146459	0.0242474	0.102379	0.00966335	0.0319711	0.0114573	0.0616882	0.0145764	0.00521813	0.0553566	0.035094	0.0356174	0.00324801	0.0210031	0.0325892	0.0349486	0.00762641	90.3753	21		Selenomonas bovis	Common in two disease groups		0.000395831	0.0616429	0.127661	0.0161472	0.00566254	0.0171035	0.00113283	0.0856896	0.156135	0.00940405	0.0164301	0.00430105	0.0165022	0.00577501	0.00363188	0.00209908	0.010225
Prevotella albensis	Common in two disease groups		0.0202177	0.0258803	0.0235636	0.0454897	0.0718023	0.0133772	0.00517066	0.0960059	0.0342462	0.131923	0.0124762	0.029592	0.00705166	0.0484001	0.0182848	0.00815063	0.0376712	0.0286484	0.0388563	0.0136972	0.0227322	0.0324802	0.0312528	0.00681992	90.4078	21		Streptococcus pseudopneumoniae	Common in two disease groups		0.0560252	0	0.000719823	0.0401523	0.109529	0.0042257	0.104837	0.00345852	0.00284098	0.0755578	0	0	0.00501967	0.0481105	0.083676	0	0.00529135
Campylobacter curvus	Common in two disease groups		0.168857	0.00569567	0.011131	0.0234731	0.0136032	0.0229907	0.0238201	0.0090433	0.0237855	0.00890008	0.0462185	0.00892744	0.0029458	0.0156585	0.0288036	0.0252713	0.00922267	0.0347047	0.011705	0.00918845	0.115214	0.0318808	0.0398094	0.00868711	90.4396	21		Pasteurella multocida	Common in two disease groups		0.0157825	0.0165279	0.0180316	0.00570036	0.0502122	0.0155189	0.0762534	0.00636926	0.0199411	0.0714506	0.0126204	0.0442015	0.0129047	0.0659625	0.0564165	0.0108489	0.0163054
Roseburia sp.	Common in two disease groups		0.0229981	0.00514609	0.04513	0.0279799	0.0307447	0.0180226	0.0100586	0.0410113	0.0212088	0.0639006	0.0310883	0.0620729	0.0572605	0.00906006	0.016333	0.0261877	0.0621144	0.0482773	0.0474293	0.0130882	0.0316423	0.0317272	0.018687	0.00407784	90.4714	21		Arthrobacter sp.	Common in two disease groups		0.022674	0.0125411	0.0702188	0.149186	0.0174059	0.00622234	0.0234758	0.0133078	0.0650497	0.0180674	0.0228583	0.020248	0.0197127	0.00626907	0.0268514	0.00504883	0.028992
Oribacterium sinus	Common in two disease groups		0.0401837	0	0.0203769	0.08585	0.069429	0.0170226	0.0111492	0.0187602	0.0351906	0.034867	0.0163891	0.0387686	0.021155	0.0126271	0.0181923	0.0566016	0.0337275	0.0601195	0.0385356	0.029371	0.0287677	0.0311831	0.0209772	0.0045776	90.5026	20		Oribacterium sinus	Common in two disease groups		0.140845	0.0505038	0.0431054	0.0170216	0.00505124	0.0183184	0.0547297	0.0234363	0.0102904	0.046807	0.0424971	0.0154672	0.0451666	0.00769635	0.00975302	0.0155442	0.0403321
Megamonas hypermegale	Common in two disease groups		0.0717198	0.007894	0.0702421	0.0309351	0.0117693	0.0156139	0.00953341	0.0104314	0.132437	0.0694006	0.0197464	0.0793613	0.00810746	0.0293341	0.0111147	0.000970313	0.0132897	0.0277616	0.0304864	0.00990429	0.0204964	0.0311083	0.0332522	0.00725622	90.5337	21		Desulfovibrio vulgaris	Common in two disease groups		0.0010251	0.112946	0.194592	0.0138194	0.00136201	0.0244879	0.00733303	0.0873437	0.00135543	0.0463469	0.0224398	0.0158146	0.0254853	0.01682	0	0.0302267	0.00565954
Peptostreptococcus anaerobius	Common in two disease groups		0.0209073	0.0318008	0.0206687	0.0213517	0.0594613	0.0198507	0.029085	0.0533922	0.0161889	0.0248113	0.0173759	0.0319484	0.0193693	0.0113051	0.00883421	0.0316646	0.0493588	0.0374517	0.115382	0.0230993	0.0520616	0.0310319	0.0235714	0.0051437	90.5647	21		Cryptobacterium curtum	Common in two disease groups		0.0050646	0.0677765	0.0330639	0.0498725	0.000450429	0.019491	0.0291703	0.0257348	0.0931233	0.028459	0.0264856	0	0.0275141	0.00775125	0.00121403	0.00311547	0.011803
Corynebacterium durum	Common in two disease groups		0.0158173	0.0262051	0.0161579	0.00758866	0.014477	0.0036884	0.0295697	0.000591999	0.065464	0.00697784	0.00351601	0.00167673	0	0.0483317	0.229052	0.00274922	0.0013454	0.0182986	0.00381615	0.0117099	0.144973	0.0309946	0.0560238	0.0122254	90.5957	20		Scardovia wiggsiae	Common in two disease groups		0.00281141	0.00493975	0.0152483	0.0399252	0.00158723	0.0263789	0.039032	0.00298593	0.135716	0.182605	0.00104096	0.0101571	0.0711852	0.00286555	0.00990605	0	0.00574369
Anaerovibrio sp.	Common in two disease groups		0.0988008	0	0.0944902	0.0318534	0.00538301	0.00630146	0.00294889	0.0201178	0.12986	0.0602228	0.0130773	0.073742	0.0103364	0.0255961	0.0118954	0.00265219	0.00847295	0.0292432	0.0292358	0.00235053	0.0167077	0.030514	0.0371998	0.00811766	90.6262	20		Finegoldia magna	Common in two disease groups		0.017315	0.0969002	0.0465966	0.0166582	0.00867613	0.0485216	0.0234354	0.0337044	0.0303508	0.00832673	0.0265929	0.0188419	0.0503745	0.0158538	0.00602932	0.015268	0.0713859
Bacillus sp.	Common in two disease groups		0.0363853	0.0353731	0.050774	0.0378061	0.0233336	0.0149579	0.00145425	0.0257111	0.0193302	0.039567	0.0369975	0.0482965	0.037774	0.0210832	0.0194455	0.0278372	0.0291367	0.0423183	0.0441156	0.0175115	0.0175448	0.0302898	0.0125967	0.00274883	90.6565	21		Slackia heliotrinireducens	Common in two disease groups		0.00579536	0.0770317	0.0625167	0.080441	0.0026275	0.010691	0.010337	0.0497619	0.0146278	0.00943771	0.0463712	0.0167245	0.047028	0.0145473	0.00441742	0.00734677	0.0159477
Faecalibacterium prausnitzii	Common in two disease groups		0.025045	0.0208841	0.0482157	0.0291936	0.0435064	0.0149364	0.00192553	0.0359078	0.0170204	0.0898897	0.0176708	0.0576431	0.0193302	0.0070771	0.0129637	0.0246567	0.0423339	0.0396038	0.069749	0.00239327	0.0289549	0.0302361	0.0222177	0.00484831	90.6867	21		Synergistetes bacterium	Common in two disease groups		0	0.0524863	0.126665	0.0216546	0	0.0352106	0.00601815	0.0573556	0.0219037	0.0194365	0.0518873	0.0232422	0.0438175	0.024187	0	0.0492731	0.00362926
Prevotella stercorea	Common in two disease groups		0.014263	0.00437168	0.0154398	0.0323494	0.0577352	0.0189474	0.027348	0.170363	0.0183447	0.0651117	0.0191566	0.0281078	0.00577428	0.0597166	0.00758098	0.0157191	0.0587149	0.0147298	0.022929	0.00297022	0.017765	0.0301055	0.0369252	0.00805774	90.7168	21		Streptococcus thermophilus	Common in two disease groups		0.0588671	0	0.00689831	0.0257879	0.0606364	0.00328548	0.0867422	0.00631556	0.00657112	0.191807	0.00811309	0.00170388	0.0158433	0.0179948	0.0552535	0.00128154	0.0092362
Enterococcus faecalis	Common in two disease groups		0.0510205	0.0212838	0.0343805	0.0346503	0.0236033	0.0686602	0.022285	0.0221183	0.0450456	0.0313892	0.0192246	0.0286176	0.0193953	0.00547023	0.0227327	0.0221663	0.0378766	0.039009	0.0337574	0.0251293	0.036268	0.0301018	0.013419	0.00292826	90.7469	21		Treponema succinifaciens	Common in two disease groups		0.00892141	0.117021	0.028433	0.00162381	0.00141564	0.010448	0.00506738	0.115162	0.0177724	0.00997637	0.0175569	0.0441023	0.019012	0.0209811	0.00232603	0.0167263	0.00740579
Neisseria lactamica	Common in two disease groups		0.00514474	0.0124905	0.0458032	0.00281804	0.0575734	0.0130653	0.0388473	0.000336827	0.00631337	0	0.0187823	0.0153511	0.00400159	0.186774	0.0468007	0.0161719	0.00333783	0.00253066	0.000342064	0.00621823	0.0463014	0.0300013	0.0413145	0.00901557	90.7769	20		Roseburia sp.	Common in two disease groups		0.0107991	0.0700547	0.0474124	0.026015	0	0.0209489	0.00486509	0.0675807	0.0233134	0.00901128	0.0458132	0.0232091	0.0437339	0.0122746	0.00568246	0.0245813	0.0489056
Prevotella corporis	Common in two disease groups		0.0331124	0.0106419	0.026986	0.0338693	0.0708637	0.0220874	0.0247222	0.0746838	0.050856	0.0794896	0.00434397	0.0393917	0.0044969	0.0465197	0.0141861	0.0211528	0.0307491	0.0238466	0.0154463	0.0124471	0.0313889	0.0297327	0.0218253	0.00476266	90.8067	21		Butyricimonas virosa	Common in two disease groups		0.00324784	0.0221358	0.00177556	0.00101062	0.000396807	0.0174944	0.0035502	0.00697074	0.0551388	0.0117382	0.000633164	0.08215	0.00698571	0.00263499	0	0.31822	0.000620656
Streptococcus pseudopneumoniae	Common in two disease groups		0.00162004	0.0325253	0.0103343	0.0963833	0.0491807	0.0106351	0.136174	0.00660385	0.0631337	0.00758896	0.00590916	0.0180928	0	0.0280919	0.00484854	0.013606	0.00246486	0.00953866	0.00284341	0.113552	0.00404201	0.0295116	0.0399106	0.0087092	90.8362	20		Salmonella enterica	Common in two disease groups		0	0.0276451	0.056914	0.0269802	0.0597033	0.0185614	0.0207449	0.0154022	0.0330074	0.0373132	0.0257022	0.0730682	0.0297938	0.0264816	0.0308505	0.0280392	0.011824
Bifidobacterium longum	Common in two disease groups		0.0198784	0	0.0977442	0.0695856	0.0341428	0.0218401	0.00140039	0.00387862	0.0492648	0.0680451	0.00453678	0.00823635	0.00692132	0.0080002	0.0107243	0.00399985	0.0151691	0.151559	0.0416997	0.00539554	0.00987926	0.0292959	0.0386594	0.00843616	90.8655	20		Anaerolinea thermophila	Common in two disease groups		0	0.0329353	0.111273	0.0217908	0.00126549	0.11439	0.00260955	0.0180337	0.00109519	0.0154078	0.100845	0.00885023	0.00350331	0.0364506	0	0.00201069	0.031138
Anaerolinea thermophila	Common in two disease groups		0.000186086	0	0.0898224	0.0375633	0.037077	0.0395401	0	0.0114725	0.00195047	0.0538783	0.0415683	0.0348601	0	0.0323199	0.00305088	0.000862501	0.0371988	0.0417019	0.168841	0	0.0360918	0.0291488	0.0394576	0.00861035	90.8946	17		Treponema bryantii	Common in two disease groups		0.00157317	0.0461664	0.0157881	0.00408791	0	0.00725763	0.00116317	0.38092	0.0032964	0.00777686	0.0100662	0.014028	0.00614909	0.00365604	0	0.0142185	0.00469174
Oribacterium parvum	Common in two disease groups		0.0201739	0.0243315	0.015855	0.0739551	0.0663653	0.015345	0.0244799	0.0312024	0.0200488	0.0438448	0.012306	0.0301471	0.0218067	0.0297557	0.00714954	0.0443218	0.0433712	0.0331149	0.0273865	0.0102035	0.0343516	0.0291199	0.0170797	0.0037271	90.9237	21		Odoribacter laneus	Common in two disease groups		0.00201975	0.0222563	0.00229144	0	0.00139419	0.0111558	0.00115306	0.00691704	0.0381905	0.0150824	0.00437849	0.100016	0.00488372	0.00722425	0.00305037	0.29914	0.00735319
Actinomyces turicensis	Common in two disease groups		0.0330248	0.0294776	0.0733951	0.0802245	0.0301406	0.02712	0.00852352	0.020822	0.0227897	0.0269336	0.00488838	0.00305889	0.0081596	0.0150431	0.00735499	0.00341766	0.00724052	0.0393551	0.0495886	0.0147443	0.0283382	0.0289552	0.0213183	0.00465202	90.9527	21		Treponema brennaborense	Common in two disease groups		0.0071351	0.114732	0.0465846	0.00541648	0	0.0222166	0.0064025	0.0965807	0.0228254	0.00452247	0.0235666	0.0198344	0.0355455	0.0390856	0	0.0240731	0.00738475
Clostridium bolteae	Common in two disease groups		0.0333532	0	0.0425155	0.037405	0.0346066	0.0314105	0.0105029	0.0432874	0.0163018	0.0544449	0.0234211	0.0463706	0.0219371	0.0149178	0.0150592	0.0110616	0.057616	0.0511	0.0606201	0	0.0209149	0.0288726	0.0184404	0.00402403	90.9816	19		Enterococcus faecalis	Common in two disease groups		0.0576086	0.0693318	0.0288649	0.0469428	0.0064776	0.02902	0.0342781	0.0237907	0.0329315	0.0218605	0.0198856	0	0.0384737	0.0148218	0.00468267	0.0328229	0.0615817
Veillonella atypica	Common in two disease groups		0.00770616	0.00629521	0.0127693	0.0723825	0.0422874	0.00875323	0.0336362	0.0107274	0.0508046	0.0232335	0.000238181	0.0156117	0.0143771	0.0227926	0.00166412	0.0247646	0.00712754	0.0923152	0.00393373	0.16552	0.0289769	0.0287033	0.0389085	0.00849053	91.0103	21		Porphyromonas uenonis	Common in two disease groups		0.0121185	0.0179189	0.0069463	0.00630219	0	0.0205052	0.0146863	0.0159822	0.0489689	0.00774319	0.00861747	0.007593	0.0144734	0.0316967	0.00764122	0.0424345	0.0129286
Capra hircus	Common in two disease groups		0.00103989	0.346362	0	0.00148818	0.00776707	0.00453791	0.0909983	0.00427668	0.00105736	0.0024778	0.0259617	0.00712609	0.0676621	0.0421549	0.00649211	0.0148242	0.000790808	0.00522355	0.00609301	0.00538486	0.0159147	0.0286531	0.0759775	0.0165797	91.0389	20		Prevotella micans	Common in two disease groups		0.0579333	0.0118948	0.00830196	0.0241641	0.00208055	0.0455847	0.037707	0.0278293	0.0423978	0.0116148	0.0254661	0.00294456	0.0125283	0.0411717	0.00689648	0.01434	0.0450764
Porphyromonas crevioricanis	Common in two disease groups		0.0040939	0.0183111	0.00602556	0.00996341	0.0159764	0.0360022	0.0160775	0.0922294	0.00450661	0.0121446	0.0752652	0.0668538	0.052125	0.0516822	0.0208426	0.0178322	0.0701765	0.0122315	0.0450669	0	0.0168509	0.0284766	0.0272677	0.0059503	91.0674	20		Porphyromonas catoniae	Common in two disease groups		0.039309	0.00926615	0.00686232	0.00231648	0.0313156	0.0306469	0.000829391	0.0151981	0.0252327	0.0251149	0.0124057	0.00555828	0.0151531	0.0210689	0.234623	0.0255535	0.0082158
Prevotella ruminicola	Common in two disease groups		0.0154999	0.0321755	0.0294097	0.045437	0.0659554	0.0117319	0.00121187	0.144836	0.013448	0.053456	0.0157086	0.0272581	0.00353235	0.0520355	0.00908074	0.0110939	0.0511355	0.024701	0.0182042	0.00735076	0.0100555	0.028373	0.0321166	0.00700841	91.0958	21		Bacteroides ovatus	Common in two disease groups		0.0223492	0.0116101	0.0154282	0.00756263	0	0.0536241	0.0122487	0.0368944	0.0378869	0.012434	0.0165267	0.0215052	0.045794	0.0411497	0.00384612	0.0574042	0.0149483
Odoribacter splanchnicus	Common in two disease groups		0.00541839	0.0110416	0.00482494	0.0175521	0.00993538	0.0207217	0.0096142	0.0221898	0.0226255	0.0239336	0.00404908	0.262306	0.00873311	0.0893128	0.0111352	0.052591	0.0183016	0.015357	0.00921435	0.00582291	0.0134477	0.0282096	0.0565347	0.0123369	91.124	21		Acinetobacter baumannii	Common in two disease groups		0.0138338	0.0269332	0.0257457	0.0133993	0.1421	0.0190473	0.0189243	0.020053	0.020776	0.0519355	0.0272368	0.013813	0.0228604	0.0236051	0.0577224	0.0198087	0.00340835
Prevotella brevis	Common in two disease groups		0.0135733	0	0.0318782	0.0469673	0.0669263	0.00429059	0.00644986	0.142539	0.0132427	0.0370115	0.00791669	0.0444899	0.00809442	0.0644347	0.00590659	0.0123122	0.0631414	0.0179526	0.0294603	0.00382496	0.0155623	0.0279407	0.0334871	0.00730747	91.1519	20		Parabacteroides distasonis	Common in two disease groups		0.0153765	0.0277656	0.0110613	0.00534835	0.00208055	0.0567828	0.0165271	0.0502344	0.0266965	0.0145325	0.0345343	0.0126715	0.0272212	0.0301925	0.00262189	0.0615471	0.027109
Acinetobacter baumannii	Common in two disease groups		0.00908538	0.175991	0.0167526	0.0150401	0.0138405	0.0211626	0.0230391	0.0198728	0.0110972	0.024978	0.0253266	0.0142295	0.00931967	0.0285477	0.0149257	0.0285164	0.00808268	0.0173361	0.0245217	0.015802	0.0194171	0.027789	0.0350172	0.00764139	91.1797	21		Campylobacter curvus	Common in two disease groups		0.095111	0.0411829	0.0167119	0.0260718	0	0.0425422	0.0194907	0.0126096	0.0245278	0.0528894	0.0309821	0.0285358	0.00963149	0.0487912	0.00264229	0.0186928	0.00361874
Bilophila sp.	Common in two disease groups		0	0	0.010469	0.0733007	0.016861	0.0516053	0.0111627	0.0785318	0.00690877	0.00484449	0.0772387	0.0632285	0.0622137	0.00549302	0.00383158	0.0291202	0.0217421	0.0231221	0.0147408	0	0.0273249	0.0275975	0.0277273	0.0060506	91.2073	18		Porphyromonas canoris	Common in two disease groups		0.00440488	0.0224534	0.0253138	0.00931135	0.00338894	0.0213186	0.0166283	0.0334144	0.0381472	0.0231959	0.0607516	0.0372868	0.0322409	0.0369118	0.00261169	0.0627182	0.0227854
Finegoldia magna	Common in two disease groups		0.0283727	0.0483882	0.0226099	0.0265128	0.012341	0.0262167	0.026742	0.0206587	0.0145361	0.0157224	0.0322565	0.024845	0.0489967	0.00410267	0.0198256	0.0404297	0.0277604	0.0222028	0.0649814	0.0299907	0.0312127	0.027256	0.013711	0.00299199	91.2346	21		Coriobacteriaceae bacterium	Common in two disease groups		0.00263887	0.0136802	0.032632	0.03033	0.00510487	0.00267275	0.00394467	0.0720489	0.00574702	0.00768708	0.00380972	0	0.128545	0.00285457	0.000183634	0.000850678	0.00374497
Alicycliphilus denitrificans	Common in two disease groups		0	0.0229326	0.00635096	0.00154095	0.000711982	0	0.0313606	0.00918619	0.00280252	0	0.0207785	0.000781717	0.0111575	0.0182797	0.000431438	0.00170344	0.000585403	0	0.000513096	0.00198727	0.0123243	0.0270111	0.00926221	0.00202118	91.2616	17		Mitsuokella sp.	Common in two disease groups		0.00268962	0.0683351	0.0827557	0.0248	0.00785034	0.0144413	0.00102157	0.06438	0.088504	0.0228592	0.0320875	0.00168733	0.0200578	0.00666432	0.00148948	0.0024968	0.0175151
Gardnerella vaginalis	Common in two disease groups		0.0382133	0	0.0528836	0.072963	0.0273034	0.0148181	0.00712313	0.0109826	0.0477249	0.068634	0.00504717	0.0181947	0.0390774	0.00642751	0.0131486	0.0138108	0.0141113	0.0729242	0.0272048	0.0121266	0.0254085	0.0269473	0.0229917	0.00501721	91.2885	20		Tetrasphaera japonica	Common in two disease groups		0.0159753	0.0293866	0.00604652	0.0119798	0.000622022	0.000517648	0.0148684	0.00259926	0.0142157	0.0111996	0.00914332	0.165805	0.00659877	0.00160295	0.082411	0.0219188	0.00618552
Bacteroides ovatus	Common in two disease groups		0.0136828	0.0034224	0.0151593	0.0139108	0.0324275	0.0406692	0.00985658	0.0556683	0.0117439	0.0508227	0.0180677	0.0404114	0.0315044	0.0481836	0.00904993	0.0250988	0.0204378	0.0292108	0.0859542	0.0180457	0.0287346	0.026618	0.0197229	0.00430388	91.3152	21		Actinomyces turicensis	Common in two disease groups		0.0174064	0.00640744	0.0433334	0.150594	0.0105315	0.0117686	0.018813	0.0240807	0.026664	0.0175512	0.00548385	0.0123738	0.00929685	0.00523703	0.0048561	0	0.106311
Bifidobacterium moukalabense	Common in two disease groups		0.00548407	0	0.0491919	0.125725	0.00662359	0.0057853	0	0.00156165	0.113836	0.0790563	0.00063515	0.00446372	0	0.000774949	0.00596823	0.00246891	0.0021054	0.183408	0.00716196	0	0.00419621	0.0264784	0.052089	0.0113667	91.3416	17		Streptococcus australis	Common in two disease groups		0.0203903	0.0086966	0.00364711	0.00483736	0.120018	0.00583146	0.0423293	0.0044037	0.0040446	0.0441137	0.0153784	0.00218361	0.00755042	0.0108913	0.184348	0	0.0080054
Mycobacterium sp.	Common in two disease groups		0.0286354	0.194577	0.040709	0.0171299	0.010464	0.00326902	0.017249	0.000347034	0.0208803	0.00955564	0.0102645	0.00388593	0.0432354	0.0158181	0.00889584	0.0114928	0.00370756	0.0132373	0.0160449	0.0754094	0.00613461	0.026391	0.0422751	0.00922518	91.368	21		Megamonas hypermegale	Common in two disease groups		0.00669867	0.0501204	0.0973561	0.013104	0.00179099	0.0110502	0.00271069	0.0704378	0.10941	0.00586911	0.025788	0.0164598	0.0265938	0.0112646	0	0.00713686	0.0060172
Prevotella scopos	Common in two disease groups		0.0256799	0.0166623	0.0148675	0.0361279	0.0729134	0.0106028	0.0259476	0.0342033	0.0392763	0.0504338	0.00603392	0.0120203	0	0.0592608	0.0330769	0.0127866	0.0161962	0.0185798	0.0040727	0.0793091	0.0228754	0.0263148	0.021887	0.00477614	91.3943	20		Enterococcus faecium	Common in two disease groups		0.0455307	0.0450054	0.0232143	0.0533813	0.0121938	0.0348937	0.0238703	0.0259496	0.0182061	0.0290426	0.0158184	0.0256243	0.0412763	0.0151402	0.0205364	0.0152901	0.0307487
Porphyromonas asaccharolytica	Common in two disease groups		0.0142958	0.0151635	0.00776478	0.0340592	0.0124705	0.0188184	0.00363562	0.0159432	0.00721674	0.0115557	0.0103098	0.0612119	0.0255606	0.076549	0.0237188	0.0594263	0.0397355	0.0411828	0.0166115	0.000566265	0.0952021	0.0262308	0.0255538	0.0055763	91.4206	21		Staphylococcus aureus	Common in two disease groups		0.0336557	0.0219496	0.020467	0.0205077	0.0189717	0.0084197	0.00783876	0.0240056	0.0269459	0.0888671	0.0107745	0.00810582	0.0252866	0.0221558	0.0211383	0.0219298	0.0315482
Enterococcus faecium	Common in two disease groups		0.045613	0.0085435	0.0267503	0.0300169	0.0144662	0.0548528	0.0260957	0.016678	0.0386091	0.0239447	0.0177048	0.0165407	0.0137644	0.0233282	0.012861	0.0183174	0.0270005	0.0256852	0.0214538	0.027747	0.0401448	0.0260306	0.0115789	0.00252672	91.4466	21		Clostridium ultunense	Common in two disease groups		0.00431354	0.0667907	0.0698349	0.0112645	0.000536225	0.0321681	0.0112878	0.0422648	0.0213073	0.00829307	0.0373567	0.0186765	0.0357338	0.0295448	0.00263209	0.0333311	0.0167787
Pasteurella multocida	Common in two disease groups		0.00470689	0.0422928	0.0202647	0.0108078	0.0131717	0.048089	0.0249781	0.0101354	0.00724754	0.0355448	0.00721349	0.0068995	0.0106622	0.0899054	0.0159324	0.0116653	0.0108351	0.0204832	0.0108605	0.00521391	0.0382725	0.0256752	0.0203255	0.0044354	91.4723	21		Faecalibacterium prausnitzii	Common in two disease groups		0.0104032	0.0395071	0.116132	0.0329872	0	0.0171246	0.00693857	0.042877	0.0274881	0.00974071	0.0285139	0.00588913	0.037909	0.0100569	0.00171392	0.0223275	0.0375865
Desulfomicrobium escambiense	Common in two disease groups		0	0.00547084	0.118682	0.327083	0.00512411	0.00492504	0.00662491	0.00479723	0.00338766	0.0249225	0.0121019	0.00663893	0.00941091	0.00182341	0	0.00219938	0.00353296	0.0264422	0.00333512	0	0.00255517	0.0251999	0.0732956	0.0159944	91.4975	18		Dorea sp.	Common in two disease groups		0.000852558	0.0543921	0.0638004	0.0178846	0.000739991	0.0233892	0.0147874	0.0476459	0.0102037	0.0145213	0.0430337	0.0117783	0.0363299	0.0304231	0.00627417	0.0207146	0.0270564
Dorea sp.	Common in two disease groups		0.0126101	0.00332247	0.0325403	0.0255523	0.0310144	0.0218616	0.0229044	0.027926	0.00558451	0.0405893	0.0277424	0.0429378	0.0442912	0.0219265	0.0133438	0.0172824	0.0352783	0.0444272	0.0670018	0.00391043	0.0144279	0.0251266	0.0158468	0.00345806	91.5226	21		Prevotella bryantii	Common in two disease groups		0.0159246	0.0300657	0.00495478	0.0188384	0.00304576	0.0216356	0.0259842	0.0515985	0.0505087	0.0358319	0.0219783	0.00613726	0.0149753	0.0265365	0.00411137	0.0213774	0.0278138
Anaerovibrio lipolyticus	Common in two disease groups		0.0943457	0	0.0724863	0.0253518	0.00584688	0.00631222	0.00199286	0.00666509	0.0965278	0.0450337	0.00460484	0.0662873	0.0025678	0.0184506	0.0115975	0.00116438	0.00730214	0.0322822	0.0292251	0.0056306	0.0204964	0.0250913	0.0307746	0.00671557	91.5477	20		Porphyromonas asaccharolytica	Common in two disease groups		0.0270383	0.0327491	0.00639443	0.00229377	0.000278837	0.012244	0.0260045	0.0205041	0.0498039	0.0179552	0.00741553	0.0477085	0.013961	0.0318504	0	0.0436276	0.027393
Haemophilus influenzae	Common in two disease groups		0.00603138	0.0416683	0.0125112	0.00493949	0.0119958	0.0423252	0.0205345	0.00349075	0.0154806	0.0249669	0.0135536	0.014796	0	0.0917402	0.0275401	0.00589735	0.00285513	0.02628	0.00642439	0.0236442	0.0720073	0.0249333	0.0232614	0.00507606	91.5726	20		Eubacterium yurii subsp. margaretiae	Common in two disease groups		0.00342038	0.179529	0.00772611	0.000897069	0.0010939	0.0049335	0.137416	0.0528552	0.00300363	0.00181797	0.00487214	0.0137303	0.0188447	0.00774027	0.002173	0.0358611	0.0158109
Salmonella enterica	Common in two disease groups		0.0150401	0.0318508	0.0193559	0.0223649	0.0192559	0.0213884	0.0369487	0.019883	0.0192891	0.0248669	0.0176141	0.0143881	0.0224063	0.0169463	0.00721118	0.0289692	0.0124989	0.0141458	0.0210476	0.0346383	0.0365323	0.0248784	0.0080517	0.00175702	91.5975	21		Bacteroides dorei	Common in two disease groups		0.0405473	0.00725081	0.00794205	0.0161359	0.000739991	0.042257	0.0102056	0.0250904	0.0365315	0.0263605	0.034985	0.00449956	0.0203087	0.017358	0.00246886	0.0714017	0.0202397
Desulfocapsa sulfexigens	Common in two disease groups		0	0.031626	0.00748426	0.00107655	0.013614	0.0516161	0	0	0.00275119	0.00966676	0.114905	0.0348261	0.0912024	0.0083307	0	0.0419607	0.0351756	0.0135185	0.000758954	0	0.0361028	0.0246512	0.0313419	0.00683937	91.6222	16		Capra hircus	Common in two disease groups		0.0100379	0.00475356	0.00322721	0.000669963	0.0529791	0.00365523	0.00523933	0.00484407	0.00275423	0.031691	0.0057414	0.191148	0	0.0170176	0.035472	0.0135114	0.000820528
Polaromonas sp.	Common in two disease groups		0.000481635	0.00751928	0.007776	0.000981565	0.00299895	0.00479599	0.018232	0.0080124	0.00187861	0.000655562	0.0150394	0.00559664	0.0111054	0.00883213	0.00249618	0.0201286	0.00734322	0.00192504	0.0035596	0	0.00428431	0.0240627	0.00574089	0.00125277	91.6462	20		Bacteroides vulgatus	Common in two disease groups		0.0239122	0.0195071	0.0110133	0.00336117	0.0026704	0.0484899	0.0152325	0.0354981	0.0354905	0.0147457	0.0125452	0.00492966	0.0129884	0.0172043	0.0182818	0.0544213	0.0138438
Mycobacterium rufum	Common in two disease groups		0.00235344	0.51361	0	0.000306079	0	0	0	0	0	0.00122223	0.00360674	0.000498486	0.0071429	0	0	0.00605907	0	0	0	0.0123403	0	0.0238174	0.111759	0.0243877	91.67	9		Porphyromonas cangingivalis	Common in two disease groups		0.0071148	0.0176889	0.0158961	0.00622271	0.000890134	0.0255338	0.0123903	0.026057	0.0471038	0.012333	0.0366806	0.0282546	0.0337364	0.0246591	0	0.0709046	0.0197347
Atopobium fossor	Common in two disease groups		0.0257237	0	0.117358	0.0360118	0.0431936	0.0127857	0.00215444	0.00193931	0.0113538	0.0484004	0.00314172	0.024981	0.00458814	0	0.000246536	0.00350391	0.00880159	0.0797051	0.0577126	0	0.0170161	0.0236886	0.0309189	0.00674705	91.6937	18		Oribacterium parvum	Common in two disease groups		0.0240036	0.0411172	0.0322841	0.0219384	0.00529791	0.0114411	0.0275216	0.0343381	0.0185097	0.0149477	0.0338367	0.006617	0.0410776	0.00719132	0.00496833	0.0241946	0.0753833
Streptococcus dysgalactiae	Common in two disease groups		0.0187947	0.0402944	0.0176391	0.039252	0.0342614	0.0274856	0.0388608	0.00973737	0.00930067	0.0134335	0.00598856	0.021163	0.00737753	0.0194991	0.0256603	0.0433407	0.0234264	0.0387062	0.0367719	0.0312941	0.0078197	0.023631	0.0125178	0.00273161	91.7174	21		Ralstonia sp.	Common in two disease groups		0.0051458	0.0113581	0.0399382	0.0244253	0.0246235	0.0177585	0.00730269	0.0253481	0.00971571	0.0534168	0.0307246	0.0327541	0.0370201	0.00893699	0.0563145	0.00785496	0.0155269
Pseudomonas syringae	Common in two disease groups		0.0137266	0.0677985	0.0270757	0.00790529	0.00172602	0.0123556	0.0169662	0.00532799	0.00621071	0.00321114	0.0224684	0.0313706	0.0247525	0.0690274	0.0152544	0.0184575	0.0124373	0.0106526	0.0208338	0.00184837	0.0171483	0.0233887	0.0182621	0.00398512	91.7407	21		Desulfotalea psychrophila	Common in two disease groups		0	0.0850602	0.0474844	0.0108784	0	0.0417499	0.00330745	0.00319	0.00125784	0.00678932	0.0664822	0.0121256	0.0702231	0.0281504	0	0.0487096	0.0150114
Ruminococcus albus	Common in two disease groups		0.0236877	0.0177365	0.0570128	0.0273677	0.0293638	0.0202593	0.00560155	0.0205873	0.00878739	0.0198446	0.015788	0.0495088	0.00677794	0.0160004	0.00855685	0.00635016	0.0275448	0.0629854	0.0440407	0.00557718	0.0321929	0.0233813	0.0169578	0.00370049	91.7641	21		Desulfitobacterium hafniense	Common in two disease groups		0.000852558	0.0410295	0.0622767	0.0195765	0.00285272	0.0231991	0.00322654	0.0338441	0.0241917	0.0128492	0.032667	0.0219188	0.0271271	0.0263608	0.00141806	0.0358279	0.021502
Holdemania filiformis	Common in two disease groups		0.012008	0.0321006	0.0123541	0.0214783	0.107466	0.0103017	0	0.0130546	0.00637496	0.176957	0.0159355	0.00815705	0.00908504	0.00435339	0.00826923	0.00651188	0.0137313	0.0241711	0.0160984	0	0.0269284	0.023333	0.0413017	0.00901276	91.7875	19		Anaerovibrio sp.	Common in two disease groups		0.00290276	0.0460021	0.0620128	0.0148527	0.00120115	0.0115995	0.0012542	0.0492785	0.107035	0.00428681	0.0133608	0.00805619	0.0249938	0.00607145	0.00167311	0.00629723	0.00649058
Eubacterium ramulus	Common in two disease groups		0.00478351	0.142492	0.00907761	0.00506614	0.00836039	0.00914035	0.0677842	0.00402151	0.0013756	0.00701118	0.0123627	0.0245165	0.0753264	0.0539273	0.012183	0.0180155	0.0169151	0.0158978	0.015457	0.0191355	0.00980216	0.0233276	0.0337557	0.0073661	91.8108	21		Prevotella scopos	Common in two disease groups		0.0215474	0.0104819	0.00352714	0.0124341	0.00200548	0.0181705	0.143343	0.00975259	0.0227278	0.0370775	0.0121911	0.00567407	0.0165231	0.0203553	0.00868182	0.00764506	0.00633279
Actinomyces vaccimaxillae	Common in two disease groups		0.0239832	0.0332747	0.0490012	0.0499965	0.0216723	0.0169795	0.0222581	0.0087575	0.0234159	0.021578	0.00316441	0.00374998	0.00312828	0.0114419	0.0224142	0.00150938	0.0113794	0.0229923	0.0243721	0.0365935	0.00732409	0.0233029	0.013932	0.00304021	91.8341	21		Acidovorax sp.	Common in two disease groups		0.00221259	0.0142388	0.0797564	0.00376996	0.0313048	0.00559905	0.0249222	0.0248326	0.00162651	0.0249465	0.0550638	0.00790731	0.0381913	0.0728574	0.00633538	0.0151134	0.0044603
Actinobacteria sp.	Common in two disease groups		0.0205242	0.0533594	0.0177513	0.0290986	0.0332582	0.0378733	0.048475	0	0.00527654	0.00464449	0	0.00384061	0	0.00392033	0.00766316	0.00503485	0.010301	0.00645644	0.00311064	0.0997802	0.0240649	0.0232088	0.024493	0.0053448	91.8573	18		Gemella sanguinis	Common in two disease groups		0.0457742	0.00330777	0.00511075	0	0.0692589	0.0063808	0.0128151	0.00087	0.00147471	0.00153742	0.00568775	0.00746066	0.00732035	0.0125711	0.0217709	0	0.230116
Clostridium symbiosum	Common in two disease groups		0.0178862	0.0312762	0.0318446	0.0210034	0.0226755	0.0143987	0.0035279	0.0422667	0.00858207	0.0397781	0.023648	0.0293314	0.0174271	0.0172882	0.00873148	0.00756845	0.0742333	0.0236195	0.043998	0.00244669	0.0178421	0.0230525	0.0166419	0.00363155	91.8803	21		Clostridium asparagiforme	Common in two disease groups		0.00853573	0.0610514	0.0539628	0.0133311	0.00188751	0.0215616	0.00629124	0.0500841	0.0113205	0.0122432	0.0311646	0.0183125	0.0263846	0.0232538	0.00682507	0.0156326	0.0148747
Parabacteroides distasonis	Common in two disease groups		0.013245	0.0232323	0.0089093	0.0131086	0.0166021	0.0337333	0.0196054	0.0645381	0.010974	0.0161557	0.0244079	0.0335345	0.0176878	0.0447419	0.0168569	0.0260799	0.0313858	0.0192179	0.0356602	0.00344033	0.0247697	0.0225862	0.0137064	0.00299099	91.9029	21		Prevotella corporis	Common in two disease groups		0.0277995	0.0110953	0.0100415	0.0164311	0.0130303	0.016945	0.0515032	0.0344993	0.0351652	0.00678932	0.0207978	0.00603801	0.0106668	0.017336	0.00199957	0.0108268	0.0585099
Odoribacter sp.	Common in two disease groups		0.00100705	0	0.00741694	0.00580495	0.00611657	0.00498956	0.00541304	0.00930868	0.00592327	0.00636673	0.00778058	0.287139	0.0365618	0.0736657	0.00514644	0.0285272	0.00716863	0.00542903	0.00440407	0	0.00659718	0.0225618	0.0624429	0.0136262	91.9255	19		Bifidobacterium sp.	Common in two disease groups		0.00448608	0.002092	0.0157401	0.0936699	0	0.00496519	0.00215439	0.00309333	0.0412918	0.0578607	0.00256485	0	0.0297206	0.00153708	0.00100999	0	0.00436563
Prevotella paludivivens	Common in two disease groups		0.0247166	0	0.0144075	0.0338904	0.0527622	0.00837686	0.018205	0.0642115	0.0303042	0.0764451	0.0141094	0.0171978	0	0.0428729	0.0134568	0.00212391	0.0277604	0.0227435	0.0219562	0.00445533	0.012104	0.0224326	0.0206006	0.00449542	91.9479	19		Neisseria wadsworthii	Common in two disease groups		0.00802825	0.0216977	0.0329199	0.0108443	0.158219	0.00903243	0.00483475	0.000794815	0.00353496	0.0311748	0.0135433	0	0.00599223	0.0120331	0.101264	0.00238632	0
Peptoniphilus lacrimalis	Common in two disease groups		0.0105741	0.0142891	0.00343356	0.0259006	0.0328482	0.00764563	0.053686	0.011595	0.0268652	0.00754451	0.00679383	0.0104116	0.015876	0.0089347	0.0592405	0.0151908	0.0105681	0.0170874	0.0183325	0.081243	0.0376117	0.0221993	0.0201722	0.00440193	91.9701	21		Cyanothece sp.	Common in two disease groups		0.0135293	0.0264731	0.0252898	0.00478058	0.00297069	0.0256922	0.0100235	0.0104722	0.00645184	0.0175063	0.0165374	0.0662527	0.0195558	0.0240003	0.0487855	0.0145499	0.00309276
Collinsella aerofaciens	Common in two disease groups		0.0140659	0	0.111041	0.0372889	0.0262786	0.0137966	0	0.000387862	0.0120724	0.0267114	0.00149714	0.0198148	0	0.00289466	0.00992307	0.0147703	0.00402593	0.110484	0.0490755	0	0.0132604	0.0221901	0.0322361	0.00703448	91.9923	17		Porphyromonas macacae	Common in two disease groups		0.00391771	0.0194414	0.020335	0.0035315	0.00510487	0.0291784	0.00823323	0.0290644	0.0301773	0.0124677	0.0338367	0.017717	0.0278592	0.0299839	0	0.0700539	0.0155795
Hydrogenophaga sp.	Common in two disease groups		0.00296643	0.0168872	0.00720374	0	0.00379724	0.00109684	0.0164276	0.0149939	0.000297703	0.00175557	0.0255761	0.00320617	0.00690828	0.00789764	0.00013354	0.0116653	0.00176648	0.000659703	0	0	0.00372262	0.0220434	0.00714067	0.00155822	92.0144	18		Actinomyces vaccimaxillae	Common in two disease groups		0.0183198	0.00495071	0.0380547	0.104401	0.00718542	0.0231146	0.0202493	0.0101607	0.0274772	0.00584667	0.00869259	0.00269643	0.0113047	0.0109681	0.00501934	0.0024747	0.0538287
Streptococcus oligofermentans	Common in two disease groups		0.000996108	0.00871837	0.000785455	0.0133936	0.0110789	0.033701	0.0157544	0.00132689	0.0209932	0.00538894	0	0.00296826	0.00290669	0.0242627	0.0123679	0.00700782	0.000688106	0.0704909	0.00280065	0.100026	0.0135578	0.0219152	0.0249022	0.0054341	92.0363	20		Bacteroides uniformis	Common in two disease groups		0.015478	0.0277437	0.00934571	0.00323626	0.0015336	0.0286397	0.0102966	0.0257885	0.0207001	0.0246772	0.0315509	0.0287343	0.0200055	0.0198392	0.00257088	0.0443016	0.0171259
Eubacterium yurii subsp. margaretiae	Common in two disease groups		0.00383119	0.0274291	0.00476883	0.00394737	0.00279399	0.140331	0.0570523	0.00982923	0.00114975	0.00395559	0.00531938	0.0040672	0.00604801	0.00631355	0.00604013	0.160005	0.0262713	0.00758118	0.0133298	0.000833371	0.00285254	0.0218212	0.0441356	0.00963118	92.0581	21		Ruminococcus albus	Common in two disease groups		0	0.0393647	0.0439212	0.0561293	0	0.011758	0.0129061	0.0334681	0.0102579	0.0149253	0.0270007	0.0088006	0.0350959	0.00466612	0.00492752	0.0135667	0.0144118
Porphyromonas canoris	Common in two disease groups		0.0070056	0.0716455	0.0102446	0.0155678	0.00992459	0.0155386	0.00686729	0.046921	0.0108713	0.0100556	0.0423395	0.0338971	0.0215591	0.0390779	0.00830004	0.0187702	0.0568252	0.0149028	0.0284768	0.00120732	0.0124234	0.0214889	0.0187453	0.00409056	92.0796	21		Cloacibacillus evryensis	Common in two disease groups		0.00163407	0.0265279	0.112029	0.0109579	0	0.0132476	0.00226565	0.0508037	0.0155278	0.0151048	0.0330211	0.00550865	0.0276605	0.0313563	0	0.0286469	0.002146
Prevotella dentasini	Common in two disease groups		0.016693	0.0122407	0.0129151	0.0261856	0.0592887	0.0114738	0.012011	0.0521061	0.0321725	0.0571561	0.0141434	0.0246864	0.0121612	0.0292543	0.0125631	0.0112125	0.0184556	0.0181581	0.0245858	0.00619686	0.0183488	0.0212917	0.0154469	0.00337078	92.1009	21		Oscillibacter valericigenes	Common in two disease groups		0.00427294	0.0437787	0.0620608	0.016204	0.00303504	0.0226497	0.00524944	0.0384519	0.0237688	0.0201547	0.0336221	0.0199502	0.0281311	0.012099	0	0.0250011	0.0139174
Myotis lucifugus	Common in two disease groups		0.000645829	0.260202	0.000302961	0	0.00343046	0.00366689	0.0551807	0.00420524	0.000390094	0.00504449	0.0104459	0.0116011	0.0573909	0.0191344	0.00173602	0.0105441	0.00232107	0.00289837	0.00432925	0.0194667	0.0111018	0.0210451	0.0566634	0.012365	92.1219	20		Prevotella copri	Common in two disease groups		0.013712	0.0197152	0.00314323	0.0252088	0.00499762	0.0229138	0.0198751	0.0477963	0.0347749	0.0148018	0.0206476	0.0129362	0.00995568	0.0380646	0.000948777	0.0223717	0.0247631
Mobiluncus mulieris	Common in two disease groups		0.0391766	0	0.0720038	0.0382599	0.029256	0.00390347	0.00410691	0.00737958	0.0337329	0.0209224	0.00386761	0.0129946	0.00173359	0.00610842	0.0146381	0.00246891	0.0108865	0.0436486	0.031053	0.00490407	0.0266751	0.0209471	0.018646	0.00406888	92.1429	20		Gordonibacter pamelaeae	Common in two disease groups		0.00282156	0.127185	0.0550545	0.0565948	0	0.00188043	0.00198245	0.0529733	0.00458677	0.00957238	0.0391274	0	0.0223898	0	0	0.00130364	0.00389225
Comamonas testosteroni	Common in two disease groups		0	0	0.00982941	0.00111877	0.00324707	0.00409703	0.0452164	0.00674675	0.00156038	0.000811119	0.0198711	0.00163141	0.00391035	0.0118066	0.00235236	0.011385	0.00410809	0.00115718	0.00272582	0	0.00481297	0.0209305	0.0101703	0.00221935	92.1638	18		Clostridium symbiosum	Common in two disease groups		0.00780497	0.0949944	0.0246779	0.0140806	0.00300286	0.0141138	0.00648341	0.0451648	0.0131748	0.0131971	0.0366055	0	0.0268761	0.0178081	0.00181594	0.020582	0.0253627
Bacteroides uniformis	Common in two disease groups		0.0180175	0.0284284	0.0230363	0.0129187	0.0162677	0.0215712	0.0118629	0.0420932	0.0123085	0.0262447	0.0110017	0.0376924	0.0153677	0.0276588	0.0141758	0.0366994	0.0306053	0.0195315	0.0321006	0.000609002	0.0288888	0.0208619	0.010485	0.00228801	92.1847	21		Pseudomonas aeruginosa	Common in two disease groups		0.00103525	0.0420043	0.0450849	0.0152502	0.0817529	0.0213186	0.00990212	0.0165944	0.00487954	0.0262707	0.0227724	0.00476424	0.0256631	0.0224633	0.0219035	0.0108268	0.00556486
Gordonibacter pamelaeae	Common in two disease groups		0.00357942	0	0.0564069	0.0248241	0.0274113	0.018313	0.00113108	0.0188827	0.00238163	0.0252891	0.0213683	0.0135838	0.00359752	0.00141314	0.00363641	0.00185438	0.00903781	0.10485	0.0897169	0.00111116	0.0154301	0.0206892	0.0287725	0.00627867	92.2054	20		Streptococcus dysgalactiae	Common in two disease groups		0.027698	0.0347207	0.0134247	0.0107875	0.0141242	0.0273719	0.04592	0.00689556	0.0104314	0.00629555	0.00546238	0.00936305	0.0351272	0.00316198	0.00884505	0.0121415	0.0832836
Synergistetes bacterium	Common in two disease groups		0	0.0150386	0.0226211	0.0214467	0.000819858	0.0286792	0.0118494	0.031427	0.00246375	0.011589	0.0511069	0.0331947	0.0685354	0.00608563	0	0.0058111	0.021208	0.0191314	0.0605346	0	0.0258711	0.0206542	0.0197607	0.00431214	92.226	18		Sphaerochaeta pleomorpha	Common in two disease groups		0.00136003	0.0303724	0.044737	0.00273663	0	0.0268226	0.00540116	0.0299452	0.0134458	0.0135337	0.0316153	0.0292306	0.0190643	0.042577	0.000204038	0.0270008	0.0143066
Micrococcus luteus	Common in two disease groups		0.0103551	0.00534594	0.0328993	0.00885519	0.0115427	0.00107534	0.274732	0.00442979	0.0191762	0.00394448	0.00415116	0.00115558	0.00363662	0.00248439	0.00573196	0.00194063	0.00436485	0.0102632	0.00555854	0.0216035	0.0100885	0.0206433	0.0586304	0.0127942	92.2466	21		Pseudomonas syringae	Common in two disease groups		0.00481086	0.0489923	0.0290689	0.032374	0.030597	0.0192586	0.00603837	0.0150585	0.015029	0.0264166	0.0175032	0.0134821	0.0229754	0.0146022	0.0132421	0.0197645	0.00297704
Campylobacter hominis	Common in two disease groups		0.00988446	0.0493375	0.00524011	0.019568	0.0387491	0.0114416	0.0345923	0.00323558	0.0163942	0.0088223	0.0101511	0.0118844	0	0.0167868	0.0361381	0.0241285	0.00233134	0.03358	0.00574026	0.00464765	0.00272037	0.020554	0.0142433	0.00310815	92.2672	20		Campylobacter jejuni	Common in two disease groups		0.0161174	0.0178642	0.0138566	0.00119231	0.00782889	0.0180437	0.0163957	0.00939815	0.00479279	0.0234203	0.0225471	0.0512486	0.00922364	0.0188841	0.0104467	0.0171461	0.0050494
Bacteroides vulgatus	Common in two disease groups		0.0195609	0.00627023	0.0138913	0.0215205	0.0256745	0.027249	0.00549383	0.0413073	0.017739	0.0351225	0.017115	0.0289689	0.010949	0.0432604	0.0181615	0.0300689	0.0259734	0.0214241	0.0309568	0.00288475	0.0200889	0.0205528	0.0109262	0.00238429	92.2878	21		Peptoniphilus lacrimalis	Common in two disease groups		0.00958113	0.0219715	0.0125129	0.0171352	0.0237441	0.0219314	0.0536272	0.0230389	0.0150181	0.0220513	0.00588091	0.0112985	0.023582	0.0173689	0.0190469	0.0105727	0.0551647
Streptococcus australis	Common in two disease groups		0	0.0278288	0.00411803	0.0132775	0.0521365	0.00690365	0.0141924	0.00540965	0.0210959	0.000533338	0	0.00769255	0	0.0150317	0.0325941	0.00483	0.0062443	0.000767851	0.00174239	0.201633	0.00831531	0.0204128	0.0435737	0.00950855	92.3082	18		Subdoligranulum sp.	Common in two disease groups		0.00664792	0.0401971	0.0518753	0.0279	0.00368923	0.0118003	0.00701948	0.0415559	0.0114398	0.0103018	0.0270329	0.0130189	0.0287794	0.0137678	0.00178533	0.0211896	0.0250682
Megasphaera elsdenii	Common in two disease groups		0.0512175	0	0.0572933	0.0335632	0.0245202	0.00559174	0.00596511	0.018107	0.0396048	0.0479004	0.00512657	0.0333986	0.0164104	0.0172426	0.00125322	0.00175735	0.013721	0.0479204	0.0275041	0.00370743	0.0047579	0.0203931	0.0186488	0.00406949	92.3286	20		Cytophaga fermentans	Common in two disease groups		0.00244603	0.014644	0.00615449	0.00174872	0.00305649	0.0209806	0.00478417	0.00776556	0.107339	0.013242	0.00388484	0.00390403	0.00600269	0.0029973	0	0.0740201	0.00134651
Peptostreptococcaceae sp.	Common in two disease groups		0.00353564	0.0487629	0.00283886	0.00987898	0.00492993	0.0880484	0.0604052	0.0169128	0.00172463	0.00394448	0.0137238	0.0107968	0.00724718	0.00509415	0.00479718	0.0926865	0.0529533	0.0113123	0.0100161	0	0.0128199	0.0203882	0.0284931	0.00621771	92.349	20		Peptostreptococcaceae sp.	Common in two disease groups		0.0040801	0.0923876	0.0194952	0.00520073	0.000611297	0.0174521	0.0988088	0.0353693	0.00525906	0	0.011837	0	0.0278278	0.0049406	0.000612114	0.0237196	0.0188616
Gemella sanguinis	Common in two disease groups		0.000777183	0	0.00141382	0.00420068	0.0161922	0.00811878	0.0550326	0.0026742	0.0123804	0.00165557	0.000952725	0.0104909	0	0.0287301	0.0112071	0	0.00379999	0.0053317	0.0129236	0.283795	0.00196043	0.0203834	0.0613218	0.0133815	92.3693	18		Myotis lucifugus	Common in two disease groups		0.00983487	0.0041621	0.00487081	0	0.0585451	0.001891	0.00515841	0.00299667	0.00134458	0.0368307	0.00872479	0.0789077	0.00104576	0.0146022	0.0291366	0.00778868	0.00357666
Capnocytophaga granulosa	Common in two disease groups		0.0119314	0	0.00195242	0.000612159	0.00299895	0.0131621	0.00409344	0.00174538	0.0079456	0.00208891	0.00057844	0.0020166	0	0.0681613	0.103494	0.0242578	0.00687079	0.0402527	0.000737575	0.00173085	0.0576345	0.020252	0.0277935	0.00606503	92.3896	19		Anaerovibrio lipolyticus	Common in two disease groups		0.0021314	0.0349616	0.061017	0.0142736	0.000289562	0.0160788	0.00119351	0.06206	0.0818353	0	0.0208408	0.00658391	0.0170878	0.0044685	0.000795748	0.00383358	0.00559642
Bacteroides dorei	Common in two disease groups		0.0243992	0.0295525	0.0187499	0.0117999	0.0178751	0.0157429	0.00879282	0.0493707	0.0245965	0.028878	0.00618137	0.0380209	0.00401463	0.0369354	0.0201235	0.0187271	0.0313037	0.0190016	0.0235383	0.0104599	0.0124454	0.0202109	0.0113907	0.00248566	92.4098	21		Gardnerella vaginalis	Common in two disease groups		0.0378373	0.0273494	0.02427	0.0475106	0.00381793	0.0107544	0.0198649	0.0381189	0.0361737	0.00646388	0.0117726	0	0.0201833	0.00864056	0.0125381	0.00965575	0.0352301
Marvinbryantia formatexigens	Common in two disease groups		0.0114279	0	0.0405295	0.0260167	0.0228158	0.0227864	0.0134114	0.03256	0.0119287	0.0449004	0.0371903	0.0326848	0.0189522	0.00625657	0.00246536	0.00585422	0.042375	0.0189692	0.0375843	0	0.0122692	0.0200944	0.0145548	0.00317612	92.4299	19		Treponema saccharophilum	Common in two disease groups		0.00890111	0.063231	0.0313603	0.00197582	0	0.00888453	0.00363112	0.0669578	0.0139446	0.00812474	0.0187374	0.00787423	0.0203297	0.0191915	0.00181594	0.0120752	0.00495472
Streptococcus sobrinus	Common in two disease groups		0.00517757	0	0.00792187	0.0479806	0.0485334	0.00587133	0.0181512	0.0109418	0.0301194	0.0187891	0.000612466	0.00726204	0	0.00657567	0.00957381	0.0350822	0.0113589	0.00777584	0.0192839	0.108883	0.0306951	0.0199685	0.0249399	0.00544234	92.4499	19		Pseudoalteromonas agarivorans	Common in two disease groups		0.00789631	0.00334063	0.00109173	0	0.00750716	0.001891	0.0161327	0	0.00119278	0.0121871	0.00123413	0.14741	0.00551118	0.0237259	0.050479	0.00942375	0.00166209
Leptotrichia wadei	Common in two disease groups		0.0219363	0	0.0118043	0.0162222	0.00587924	0.0604553	0.00214098	0.00231696	0.0170204	0.0712118	0.000941383	0.0122582	0.00430138	0.00141314	0.0158297	0.00127219	0.00496052	0.16843	0.00452166	0	0.0245495	0.0199225	0.0386326	0.00843032	92.4698	19		Micrococcus luteus	Common in two disease groups		0.00151228	0.0011391	0.0242221	0.0478399	0.00158723	0.0063808	0.216087	0	0.00473858	0.0116485	0.00786626	0	0.00783278	0.00305219	0.011569	0.000254099	0.00751098
Collinsella stercoris	Common in two disease groups		0.0127195	0.0247062	0.0948268	0.0404869	0.0244447	0.00923713	0	0.00453186	0.00709355	0.0304225	0.00299428	0.0131193	0	0.00126499	0.00420138	0.00642563	0.00388215	0.0940672	0.0405239	0.00345101	0.0109806	0.0198698	0.027553	0.00601256	92.4897	19		Butyricimonas synergistica	Common in two disease groups		0	0.0155531	0.00519473	0.00463296	0	0.0108178	0.00156775	0.00297519	0.0323785	0.00787785	0.00295119	0.0503388	0.00286539	0.00177862	0	0.199998	0
Treponema saccharophilum	Common in two disease groups		0.00833009	0.0220582	0.0163711	0.00450675	0.00859772	0.0370453	0.00880629	0.0378777	0.00125241	0.0248891	0.00764448	0.0343502	0.0298099	0.0100401	0.0260301	0.0233738	0.043515	0.0408583	0.0143881	0	0.0288888	0.0197721	0.0136587	0.00298058	92.5094	20		Prevotella stercorea	Common in two disease groups		0.00730764	0.0218948	0.000575859	0.0244025	0.00303504	0.018498	0.0206438	0.0554222	0.0193664	0.00314216	0.0047219	0.0115301	0.0121622	0.0376364	0.00222401	0.0198639	0.0301281
Pseudomonas aeruginosa	Common in two disease groups		0.00320725	0.0286532	0.0230699	0.00878131	0.0107984	0.0151945	0.0323032	0.0155859	0.00617991	0.00312225	0.0240563	0.020234	0.0144422	0.014895	0.00994362	0.00877595	0.00914051	0.00976577	0.00870125	0.00303433	0.0242301	0.0197065	0.00851067	0.00185718	92.5291	21		Atopobium vaginae	Common in two disease groups		0.00546043	0.00422782	0.0379347	0.0691765	0.00527646	0.00557792	0.00310516	0.00696	0.0201796	0.0105711	0.00735114	0.00934651	0.0616374	0.00471004	0	0.0081864	0.00550174
Staphylococcus aureus	Common in two disease groups		0.0113184	0.0345487	0.0233504	0.0158422	0.011834	0.00867795	0.0051572	0.00855337	0.0293187	0.0202446	0.0217879	0.0237121	0.0235924	0.020388	0.0126452	0.00691079	0.0133924	0.0117449	0.0167932	0.0540943	0.0254636	0.0195421	0.0111763	0.00243887	92.5487	21		Brachymonas chironomi	Common in two disease groups		0.000334934	0.00442497	0.0702788	0	0.00476168	0	0.0257819	0.0144033	0	0.0105824	0.0501488	0.0329196	0.0448528	0.0685645	0.000561105	0.0114234	0.00780553
Sphingomonas sp.	Common in two disease groups		0.00680857	0.111915	0.00987429	0.0117471	0.00920182	0.00323676	0.157288	0.00320496	0.00497883	0.0109445	0.00400371	0.00456568	0.0205163	0.00998316	0.00702628	0.00602672	0.00377945	0.00473688	0.00944951	0.000908161	0.00815011	0.0194971	0.0391742	0.00854851	92.5682	21		Fusobacterium gonidiaformans	Common in two disease groups		0.0148589	0.0407009	0.0100295	0.0027934	0.00125477	0.060026	0.0255493	0.00954852	0.0217411	0.00453369	0.0117082	0.0063854	0.0266461	0.0076195	0.00807991	0.00947899	0.0578051
Porphyromonas catoniae	Common in two disease groups		0.00602044	0.0102922	0.0596833	0.0127181	0.0124705	0.00523688	0.00906213	0.0120033	0.00817145	0.0106112	0.0127143	0.0163368	0.0155371	0.0607081	0.109144	0.0181449	0.0158983	0.0177904	0.0126243	0.00182701	0.0093506	0.0194712	0.0253026	0.00552147	92.5876	21		Clostridium citroniae	Common in two disease groups		0.00114689	0.0318839	0.0422176	0.0144212	0.00329242	0.0186248	0.00900193	0.042963	0.0154953	0.0172707	0.0248758	0.00984278	0.0319586	0.0311038	0.00167311	0.0148261	0.0191772
Ovis aries	Common in two disease groups		0.0008757	0.212139	0.000482494	0.000179426	0.00416401	0.00574229	0.0700329	0.00241903	0.00110869	0.0088223	0.0110244	0.006435	0.0443434	0.0310207	0.00369804	0.0054661	0.00311188	0.00200074	0.00412615	0.0173085	0.012082	0.0194284	0.0469884	0.0102537	92.6071	21		Leptotrichia shahii	Common in two disease groups		0.00427294	0.0056736	0	0.0352128	0.00899786	0.00332774	0.000728246	0.00174	0.0697991	0.017843	0.00204973	0	0.0104054	0.00184449	0.0102223	0	0.0511147
Lachnospiraceae sp.	Common in two disease groups		0.016299	0.0340491	0.0193671	0.0223438	0.0277673	0.0116781	0.0163872	0.0133098	0.00848968	0.0306225	0.0192586	0.0303963	0.0143771	0.00634774	0.00506426	0.0138755	0.0324437	0.0230139	0.0321326	0.0165178	0.0280738	0.0193724	0.00901442	0.00196711	92.6264	21		Neisseria weaveri	Common in two disease groups		0.00753093	0.0177984	0.0353433	0.00545054	0.146518	0.00466939	0.00230611	0.00383444	0	0.0332733	0.0101306	0	0.00481052	0.0265804	0.0654758	0.00392196	0
Paraprevotella clara	Common in two disease groups		0.0149416	0.00624525	0.00526255	0.0161483	0.0181447	0.0156139	0.017626	0.0594245	0.0179546	0.0241891	0.00824561	0.0224545	0.00203338	0.039568	0.0249207	0.0288507	0.0358945	0.0166981	0.0114271	0.000448738	0.0417528	0.0193036	0.0144795	0.00315969	92.6457	21		Mycobacterium sp.	Common in two disease groups		0.00694226	0.00400876	0.0241501	0.0457959	0.0167839	0.0109762	0.00847598	0.00535963	0.0277158	0.00636288	0.00569848	0.00868481	0.102966	0.00146022	0.0105284	0.00374519	0.0118135
Variovorax paradoxus	Common in two disease groups		0	0	0.00534109	0.00274416	0.00249194	0	0.00729818	0.00827778	0.00110869	0.00200002	0.0133835	0.00311554	0.0108056	0.00689476	0.00147922	0.0081722	0.00155081	0.00409881	0.00134688	0	0.00294065	0.0192092	0.00382494	0.000834671	92.665	17		Mobiluncus mulieris	Common in two disease groups		0.0101495	0.00466593	0.0444611	0.0780791	0.00517994	0.00635967	0.00936605	0.00906519	0.0344279	0.0071372	0.0143803	0.0111496	0.0149231	0.00540172	0.00817172	0.00100535	0.0192298
Clostridium citroniae	Common in two disease groups		0.00738872	0	0.0395533	0.0199163	0.0201189	0.0162161	0.0152292	0.0175967	0.0119184	0.0335559	0.0330845	0.0239273	0.0189131	0.0115786	0.00422193	0.0127003	0.0365723	0.0269505	0.0368467	0.000235053	0.0243622	0.0190632	0.0118465	0.00258511	92.684	20		Peptoniphilus indolicus	Common in two disease groups		0.00903306	0.0574808	0.0197112	0.00680183	0	0.0196812	0.0200268	0.0340804	0.00937956	0.00874195	0.0147667	0.0112654	0.0299089	0.00615928	0.00403995	0.00853993	0.0659683
Ruminococcus flavefaciens	Common in two disease groups		0.0105741	0.00377213	0.038779	0.0245919	0.0235493	0.00968877	0.00479364	0.018107	0.0112511	0.0402115	0.0143589	0.0355171	0.00636083	0.0111912	0.0116899	0.00879751	0.0322075	0.0327797	0.0499199	0	0.0263006	0.0190542	0.0140379	0.00306332	92.7031	20		Paraprevotella clara	Common in two disease groups		0.0190912	0.0150383	0.00536268	0.00584798	0.0311118	0.0212553	0.0113485	0.0179585	0.0236712	0.0147233	0.0107531	0	0.00219611	0.0105399	0.030065	0.0570286	0.0205868
Blautia sp.	Common in two disease groups		0.0134201	0.0240067	0.024753	0.0175204	0.0281664	0.0112588	0.00266612	0.0162187	0.0107584	0.0455338	0.0215951	0.0291728	0.0178573	0.0176529	0.00740635	0.0132502	0.0297734	0.023068	0.0299947	0.0109727	0.0178642	0.0189101	0.00967668	0.00211162	92.722	21		Collinsella sp.	Common in two disease groups		0.00455713	0.0191785	0.0339997	0.0566516	0.00160868	0.00773302	0.00377272	0.0144033	0.0111037	0.0205251	0.0112467	0	0.0413809	0.00893699	0.0010712	0.00827478	0.00694293
Butyrivibrio fibrisolvens	Common in two disease groups		0.0141863	0	0.0247306	0.0116838	0.0112191	0.0125599	0.00358176	0.0133302	0.00513282	0.0777229	0.0220488	0.0756226	0.0131779	0.00660986	0.00166412	0.00931501	0.0294345	0.0270803	0.0257724	0.00314117	0.0152429	0.0184134	0.0209345	0.00456828	92.7404	20		Eubacterium ramulus	Common in two disease groups		0.0383753	0.0156298	0.0093817	0.00400842	0.00333532	0.00513422	0.00885021	0.00472593	0.00188676	0.0145437	0.00482922	0.0727539	0.00581445	0.0251861	0.0382061	0.0135225	0.00894165
Frankia sp.	Common in two disease groups		0.0523012	0.0187108	0.0650918	0.0138475	0.0204964	0.00829083	0.0122938	0.00612413	0.0273169	0.0275669	0.00418518	0.00873484	0	0.00939055	0.0130561	0.00113203	0.00179729	0.0181797	0.0172315	0.0103637	0.0226771	0.0184119	0.016084	0.00350983	92.7588	20		Butyrivibrio fibrisolvens	Common in two disease groups		0.00515595	0.04046	0.0354033	0.0101857	0.00194114	0.010353	0.00486509	0.0290537	0.00570364	0.00979682	0.0185442	0.00585604	0.0232055	0.0164467	0.00188735	0.0260948	0.0524086
Klebsiella pneumoniae	Common in two disease groups		0.00255048	0.153109	0.00650805	0.0102906	0.00372172	0.00550572	0.0428061	0.00911475	0.00429104	0.00925564	0.00842708	0.0186026	0.00883739	0.0335621	0.00743717	0.0105225	0.0100648	0.00621851	0.0068199	0.0161225	0.0114432	0.0184	0.0323725	0.00706427	92.7772	21		Marvinbryantia formatexigens	Common in two disease groups		0.00219229	0.0402957	0.0433694	0.0245615	0	0.0136596	0.00889067	0.040557	0.0263712	0.00608233	0.0249939	0	0.0290409	0.0113195	0.00284633	0.00781077	0.0203238
Oscillibacter valericigenes	Common in two disease groups		0.0099173	0.0106169	0.0204218	0.0184281	0.0213702	0.0126997	0.00313741	0.0228124	0.00941359	0.0298336	0.0241357	0.0359703	0.0276722	0.0108379	0.00588605	0.0169374	0.0264767	0.0266693	0.0397329	0	0.019384	0.0183943	0.0105164	0.00229487	92.7956	20		Bacteroides coprocola	Common in two disease groups		0.0106773	0.00959473	0.00794205	0.00727875	0	0.02565	0.00718132	0.0314274	0.0278676	0.0180226	0.0215705	0.0195698	0.0119845	0.0311038	0.00387672	0.0401697	0.0129706
Clostridium asparagiforme	Common in two disease groups		0.0117891	0.023682	0.0265372	0.019188	0.0152537	0.0114846	0.00634214	0.0304675	0.00445529	0.0299447	0.0213909	0.0349394	0.0305398	0.0131399	0.00521835	0.0124092	0.0311496	0.0231221	0.0253769	0.000267106	0.0226992	0.018392	0.0101362	0.00221191	92.814	21		Helicobacter pylori	Common in two disease groups		0.00694226	0.00933186	0.020371	0.00298644	0	0.00900073	0.0083546	0.00848519	0.0112338	0.00849507	0.0247578	0.01909	0.0134904	0.00998001	0.00453985	0.0104733	0.00270353
Prevotella nanceiensis	Common in two disease groups		0.0222209	0.0168872	0.00929081	0.0282332	0.0257284	0.00925864	0.0126304	0.0730813	0.0304273	0.0279669	0.00188277	0.00791913	0.00345414	0.0226445	0.0101902	0.0312657	0.0258605	0.0152489	0.0179049	0.0147656	0.0102978	0.0183543	0.015083	0.00329139	92.8323	21		Desulfurivibrio alkaliphilus	Common in two disease groups		0	0.0712376	0.0097776	0.0125249	0	0.0355698	0.00100134	0.00128889	0.000498798	0.000908983	0.0430659	0.0052936	0.057151	0.0319821	0	0.0484997	0.00286133
Porphyromonas cangingivalis	Common in two disease groups		0.0105084	0	0.00989673	0.0152406	0.0084359	0.0248295	0.0130209	0.0278648	0.0102862	0.0116668	0.0257236	0.0383155	0.0435092	0.0417333	0.00624558	0.0286242	0.0348983	0.0146973	0.0239552	0.00331212	0.0149125	0.0183451	0.0127787	0.00278853	92.8507	20		Ruminococcus flavefaciens	Common in two disease groups		0.00133973	0.0417196	0.0400102	0.0246978	0.000804338	0.017188	0.00344905	0.044037	0.0103229	0.00341149	0.0184691	0	0.0269807	0.00843196	0.00193836	0.0131468	0.0297073
Sphaerochaeta pleomorpha	Common in two disease groups		0.00356848	0	0.0220937	0.0185759	0.0106581	0.0293459	0.0145694	0.0134323	0.0128012	0.0263336	0.0341166	0.050721	0.0181831	0.0145417	0.0158913	0.0235139	0.0195751	0.0238142	0.0308071	0	0.0256839	0.0183053	0.011786	0.00257192	92.869	19		Blautia sp.	Common in two disease groups		0.00298395	0.032081	0.0300886	0.010004	0.00841874	0.0175261	0.00370192	0.0405678	0.011147	0.0128717	0.0208086	0.00989241	0.0194512	0.00779517	0.00416238	0.00936851	0.0538603
Oribacterium asaccharolyticum	Common in two disease groups		0.00907444	0.00831868	0.015855	0.0419645	0.0450274	0.00712947	0.00580353	0.0154022	0.0123393	0.0248002	0.00962932	0.0256154	0.0148984	0.0107011	0.0160351	0.0303708	0.0206534	0.026334	0.0134474	0.0218279	0.023371	0.0182253	0.010731	0.00234171	92.8872	21		Roseburia intestinalis	Common in two disease groups		0.00177616	0.0568565	0.0573339	0.0143758	0.000235939	0.00906412	0.00542139	0.0343596	0.00886992	0.00424192	0.0313041	0	0.0271271	0.0103862	0.0016323	0.0121967	0.0219333
Variovorax sp.	Common in two disease groups		0.000470689	0	0.00242369	0.000538277	0.0041748	0.00167752	0.0132094	0.00849213	0.00251508	0.000166668	0.0129072	0.00216388	0.00797711	0.0118749	0	0.0126464	0.00373837	0.00054074	0.00448959	0	0.00272037	0.0182154	0.00473195	0.0010326	92.9054	18		Streptococcus sinensis	Common in two disease groups		0.0626833	0.000602409	0.00110373	0.0121275	0.0695484	0.00185931	0.036999	0.00332963	0.008241	0.0618445	0.00432483	0	0.00591903	0.00523703	0.0379409	0.000353529	0.00301912
Eubacterium cellulosolvens	Common in two disease groups		0.0152262	0	0.0235412	0.0238003	0.0241427	0.0117749	0.00981618	0.0211078	0.0115488	0.0500671	0.0112512	0.0476168	0.0295622	0.00786345	0.00558815	0.00783798	0.0185275	0.0308006	0.0330092	0.00204069	0.00796288	0.0179787	0.0137287	0.00299585	92.9234	20		Anaerophaga thermohalophila	Common in two disease groups		0	0.00756845	0.00433094	0	0.00129767	0.0368375	0.00245783	0.00365185	0.103707	0.0146896	0.000912186	0.0156161	0.00107714	0.00337059	0	0.0307238	0.00224067
Leptotrichia hofstadii	Common in two disease groups		0.0377098	0	0.00697933	0.0106495	0.0148222	0.0627028	0.000861777	0.00723668	0.0194842	0.0746229	0.00738362	0.0148186	0	0.00970965	0.0340733	0.00515344	0.00300918	0.051392	0.00231962	0	0.0273359	0.0179344	0.0217289	0.00474163	92.9414	18		Porphyromonas gingivicanis	Common in two disease groups		0.00346098	0.0220263	0.0127529	0.00178278	0	0.0199453	0.0196222	0.0256596	0.0350351	0.0100549	0.022032	0.036592	0.0136159	0.0159417	0	0.0305913	0.0111297
Microbacterium testaceum	Common in two disease groups		0.011603	0	0.0107158	0.00692373	0.0062676	0.000548421	0.290459	0	0.00955731	0.0158335	0	0.00444106	0	0	0.0031947	0.00743907	0.00350215	0.00346074	0.00148584	0.00797045	0.00486804	0.0177461	0.0624763	0.0136335	92.9591	16		Desulfovibrio alaskensis	Common in two disease groups		0	0.0745016	0.114908	0.00572307	0	0.006085	0.00304447	0.00857111	0.00409882	0.0210188	0.0117726	0.0129362	0.0155923	0.0143607	0	0.0186486	0.00396588
Comamonadaceae bacterium	Common in two disease groups		0	0	0.0066427	0.000612159	0.00310683	0.000483901	0.0134518	0.00779806	0.00350058	0.000722229	0.0154704	0.00505284	0.0115486	0.00949312	0.00382131	0.00711563	0.000708646	0.000529925	0	0	0.00683948	0.017628	0.00481127	0.0010499	92.9767	17		Streptococcus equi	Common in two disease groups		0.0161682	0.0299452	0.0118291	0.0104696	0.0146497	0.0318406	0.0367259	0.0308474	0.00868558	0.00263717	0.0145306	0.0129197	0.035054	0.0108583	0.00306057	0.00697114	0.0377022
Porphyromonas macacae	Common in two disease groups		0.00351374	0	0.0116696	0.0108816	0.00920182	0.0237864	0.0110281	0.0443489	0.00936226	0.00863341	0.026234	0.0387686	0.0206075	0.0344624	0.0165076	0.0275461	0.0279248	0.0169035	0.0359702	0.00470107	0.00576015	0.0175772	0.0127588	0.00278419	92.9943	20		Bacteroides coprophilus	Common in two disease groups		0.0117633	0.00745892	0.000623847	0.00264579	0.00732484	0.0235688	0.00224543	0.0259389	0.0266965	0.0164851	0.0268397	0.0140115	0.0120681	0.0185108	0.00309118	0.049483	0.0115505
Bacteroides coprocola	Common in two disease groups		0.00956702	0.0112914	0.00921226	0.0107233	0.0248223	0.0132911	0	0.0637216	0.0138997	0.0263336	0.0134289	0.0176623	0.0316608	0.0281831	0.0151003	0.0232983	0.0146556	0.00765688	0.0256975	0.00220095	0.0228313	0.0175068	0.0134377	0.00293234	93.0118	20		Treponema primitia	Common in two disease groups		0.000487176	0.0359474	0.0468485	0.0105037	0	0.0166704	0.00356031	0.0385163	0.0158531	0.0072382	0.0260349	0.00363935	0.0226617	0.0173799	0	0.0275421	0.00977269
Roseburia intestinalis	Common in two disease groups		0.0161676	0	0.0254712	0.0156945	0.0114564	0.0118609	0.0136807	0.0181785	0.00789427	0.0547116	0.0161056	0.0296146	0.0261733	0.0113165	0.00722145	0.0119564	0.0350934	0.0246037	0.0315768	0	0.0146372	0.0175047	0.0126377	0.00275778	93.0293	19		Prevotella albensis	Common in two disease groups		0.0198321	0.0199124	0.00436693	0.0225743	0.0060379	0.0181599	0.0124914	0.0428556	0.0256339	0.0128941	0.0113862	0	0.00938051	0.0237807	0.00192816	0.00826373	0.0220701
Desulfitobacterium hafniense	Common in two disease groups		0.0163209	0.00602042	0.0228904	0.0113144	0.0153292	0.0237649	0.0161045	0.0193625	0.0223175	0.0201557	0.0241697	0.0189991	0.0229146	0.0137098	0.0102621	0.0131208	0.0227691	0.0285186	0.0397649	0	0.00949378	0.0174581	0.00852287	0.00185984	93.0468	20		Ruminococcaceae bacterium	Common in two disease groups		0.0010251	0.0487294	0.040886	0.0133993	0.00145853	0.00802882	0.00255898	0.0330922	0.0164278	0.00536412	0.0248329	0.00488003	0.0240317	0.0109023	0.000408076	0.0171572	0.0255626
Acidaminococcus sp.	Common in two disease groups		0.0229871	0	0.0288262	0.0192619	0.0283714	0.0132804	0.00122534	0.00435834	0.0247094	0.0349559	0.0152209	0.0251622	0.0291582	0.00387474	0.00247563	0.00951985	0.0154464	0.032412	0.0336292	0.000192316	0.0372592	0.017413	0.0127262	0.00277708	93.0642	20		Capnocytophaga canimorsus	Common in two disease groups		0.0121084	0.00715224	0.00543467	0.000885714	0.00622022	0.0336577	0.00589677	0.0019763	0.0218387	0.00446636	0.00524775	0.0313646	0.00788506	0.00400737	0.0188327	0.0567082	0.00774241
Waddlia chondrophila	Common in two disease groups		0	0.0668242	0.00176166	0	0.00149948	0.0054412	0.023847	0.00179641	0.000482485	0.000566672	0.0284797	0.0200981	0.124923	0.0188837	0.000996416	0.0265542	0.00313242	0.005256	0.000833781	0.0152571	0.0460371	0.0173479	0.0300035	0.00654731	93.0815	19		Listeria monocytogenes	Common in two disease groups		0.0189796	0.0190909	0.0332918	0.0125476	0.0139633	0.00918033	0.0123094	0.00280333	0.00542171	0.0126023	0.0149384	0.0264018	0.0162303	0.0139874	0.0245968	0.0144947	0.0172942
Leptotrichia buccalis	Common in two disease groups		0.0420445	0.0115162	0.00776478	0.00329299	0.00507017	0.0242918	0	0.00151062	0.0120313	0.11599	0.0035954	0.0350187	0.00102973	0.0218581	0.0209556	0.00463594	0.00665511	0.0447408	0.00273651	0	0.0141856	0.0171948	0.0262528	0.00572882	93.0987	19		Prevotella ruminicola	Common in two disease groups		0.0117531	0.0251478	0.000551865	0.0299553	0.000954481	0.00979305	0.00749487	0.0399233	0.0137603	0.0081584	0.0295441	0.00478078	0.0159165	0.0236051	0.00143847	0.0164391	0.0291182
Bifidobacterium pseudocatenulatum	Common in two disease groups		0.00657869	0.00931792	0.0339316	0.0757494	0.00327943	0.00375292	0	0	0.0770539	0.032167	0	0.000849693	0.00611318	0	0.00274271	0	0.00326594	0.124024	0.0028541	0	0.00149786	0.0167787	0.0335211	0.0073149	93.1155	15		Aggregatibacter segnis	Common in two disease groups		0.0252824	0.0043702	0	0	0.00425763	0.0247203	0.0520494	0	0.00954222	0.0347321	0.000922917	0	0.00039739	0.0192354	0.0420522	0	0
Neisseria wadsworthii	Common in two disease groups		0.00118219	0.0562572	0.018346	0.0102378	0.0117369	0.00118287	0.00851005	0.00524634	0.000687798	0.00332225	0.00737227	0.00296826	0	0.0409355	0.0118029	0.00750376	0.00212594	0.00141674	0.00130412	0.00215822	0.0117296	0.0167671	0.0140035	0.00305581	93.1323	20		Ovis aries	Common in two disease groups		0.00771362	0.00778751	0.00334718	0	0.036399	0.00591598	0.00817254	0.00357667	0.000650606	0.0257882	0.00857455	0.104797	0.000219611	0.0164577	0.0219341	0.00464006	0.00156742
Streptococcus equi	Common in two disease groups		0.00733398	0.0254057	0.00697933	0.0235998	0.0251675	0.0217863	0.0202922	0.0286813	0.0197511	0.00690006	0.00885807	0.024879	0.0223411	0.0209122	0.00628667	0.0157299	0.0178394	0.0172929	0.0200535	0.022063	0.00840342	0.0167502	0.00722507	0.00157664	93.149	21		Prochlorococcus sp.	Common in two disease groups		0	0.0209419	0.0247019	0.00803955	0.0158401	0.00532438	0.0099527	0.01653	0.00953137	0.0154415	0.0088643	0.0665835	0.010625	0.00648865	0.0100081	0.0106059	0.00733215
Georgenia sp.	Common in two disease groups		0.0343384	0	0.0502579	0.0264389	0.0231286	0.012162	0.00568234	0.00125545	0.0307353	0.0192113	0.00111151	0.00350073	0.0160976	0.00697454	0.017956	0	0.00563836	0.0115394	0.0221379	0.0172123	0.00810606	0.0167013	0.0130681	0.00285169	93.1657	19		Bacteroides cellulosilyticus	Common in two disease groups		0.00940859	0.0113801	0.00430694	0.00325897	0	0.0259986	0.00965938	0.0171744	0.033799	0.0167657	0.0220642	0.013631	0.0175061	0.014723	0.00602932	0.051339	0.00531239
Eggerthella lenta	Common in two disease groups		0.00804549	0	0.048889	0.0276527	0.0298924	0.00923713	0	0.0108193	0.0104402	0.0381892	0.011444	0.00956187	0	0.00174363	0.000267081	0.000463594	0.00499134	0.0734758	0.0737789	0	0.00125556	0.0165965	0.0232386	0.00507108	93.1823	17		Prevotella brevis	Common in two disease groups		0.00325799	0.0139759	0.00183555	0.0236758	0.00712107	0.00456375	0.00363112	0.0730156	0.0130338	0.0084614	0.0315616	0.00259717	0.0179767	0.0360554	0.0016323	0.0232003	0.0223962
Campylobacter jejuni	Common in two disease groups		0.0230856	0	0.0120399	0.00338798	0.012848	0.00775317	0.0198074	0.0121564	0.00516362	0.00470004	0.0653751	0.0180361	0.0281675	0.0128664	0.0148538	0.0235678	0.00726106	0.0100578	0.00754678	0.0338477	0.010507	0.0164514	0.0141831	0.00309501	93.1988	20		Coprococcus sp.	Common in two disease groups		0.00340008	0.0254983	0.0343596	0.0217795	0.00123332	0.00776472	0.00865804	0.0440907	0.00595304	0.00354616	0.02215	0.01909	0.0300657	0.0111328	0.00207099	0.00656238	0.0220385
Tyzzerella nexilis	Common in two disease groups		0.00990635	0.0438417	0.0153276	0.0180903	0.0173572	0.0216573	0.00107722	0.0212405	0.00363404	0.0249447	0.0264721	0.0173677	0.0127608	0.00321376	0.0113612	0.0114066	0.0232621	0.0288972	0.0257724	0.00606865	0.0139763	0.0163398	0.0101419	0.00221315	93.2151	21		Bacteroides caccae	Common in two disease groups		0.00229379	0.00892661	0.00878185	0.00446263	0.00193041	0.0274036	0.00770727	0.0257885	0.019529	0.00494891	0.043023	0.0103225	0.0200996	0.0228695	0	0.0399598	0.0145275
Hylemonella gracilis	Common in two disease groups		0	0.00759423	0.000112208	0	0.00401299	0	0.0096142	0.00560358	7.18595e-05	0	0.0159581	0.0026737	0.0151982	0.00812556	0	0.00500251	0.00253675	0.000248741	0	0	0.00109035	0.0162668	0.00500305	0.00109176	93.2314	14		Lactobacillus iners	Common in two disease groups		0.0224405	0.0229134	0.00671835	0.015148	0	0.0233681	0.041864	0.0160144	0.0160916	0.00340027	0.00810236	0	0.0149858	0.0118794	0.000754941	0.0183614	0.0659894
Aggregatibacter sp.	Common in two disease groups		0.00251764	0.098625	0.00455564	0.00239586	0.00296659	0.0377765	0	0.000357241	0.00221738	0.0145446	0.0010548	0.00113292	0	0.0445595	0.0186751	0	0	0.0108472	0.00138963	0.00404933	0.0439115	0.0162644	0.0242535	0.00529255	93.2476	17		Pelosinus fermentans	Common in two disease groups		0.000852558	0.0249616	0.0515274	0.00926593	0.00114752	0.0105748	0.00624066	0.0464107	0.0286158	0.00708109	0.0185335	0	0.0214277	0.012088	0.00452964	0.00764506	0.0100041
Treponema primitia	Common in two disease groups		0.000810022	0.0116911	0.0174034	0.00807416	0.00305289	0.0243671	0.00886015	0.0205567	0.00342872	0.0162446	0.0306233	0.0228511	0.0297056	0.0089347	0.0122138	0.0337561	0.0163297	0.0182662	0.0311385	0	0.0221375	0.0160412	0.0103365	0.00225561	93.2637	20		Porphyromonadaceae sp.	Common in two disease groups		0.00862708	0.00665936	0.00389904	0	0.000160868	0.020801	0.00265001	0.0129426	0.0139338	0.0154527	0.038462	0.0203969	0.0285912	0.0253508	0	0.0495493	0.0101304
Erysipelotrichaceae bacterium	Common in two disease groups		0.00810022	0.0234572	0.0290282	0.023737	0.0290079	0.0083446	0	0.0136976	0.00846915	0.0533783	0.0111718	0.0176963	0.0126044	0.01665	0.00726254	0.00671673	0.0193697	0.0231112	0.0221807	0.000438054	0.0172364	0.0159559	0.0118815	0.00259275	93.2796	20		Actinobacteria sp.	Common in two disease groups		0.0175586	0.00394304	0.0582937	0.0478626	0.0120222	0.0360663	0.0540622	0.0035337	0.00226628	0.025979	0.00149169	0	0.00372292	0.00847587	0	0	0.00537551
Clostridium ultunense	Common in two disease groups		0.00552785	0.0256555	0.0055094	0.0191563	0.0040022	0.0223025	0.00688075	0.0243026	0.0101938	0.0116668	0.0307027	0.0286856	0.0247786	0.00680359	0.0016333	0.0139725	0.0326594	0.0126533	0.0377981	0.00148511	0.0226221	0.0159511	0.0111148	0.00242546	93.2956	21		Lachnospiraceae sp.	Common in two disease groups		0.0128493	0.0440197	0.0277612	0.0175667	0	0.0200826	0.00771739	0.0368085	0.0146495	0.00509479	0.0181686	0.00620343	0.0263114	0.00495158	0.00378491	0.0132463	0.0245738
Brachymonas chironomi	Common in two disease groups		0	0	0	0	0	0	0.0446508	0.0444408	0.00312075	0	0.0471939	0.00440707	0.0146638	0.009231	0.00187984	0.0550922	0.0063162	0.00173037	0.000245858	0	0.00444952	0.0158673	0.0186313	0.00406569	93.3115	13		Spirochaeta smaragdinae	Common in two disease groups		0.0020299	0.02	0.0355473	0.00811904	0	0.0158992	0.00681719	0.0256167	0.0218061	0.00932549	0.0266466	0.0332173	0.0166695	0.021552	0	0.0166269	0.00399744
Odoribacter laneus	Common in two disease groups		0.00545123	0	0.0057226	0.0106706	0.00474654	0.00680687	0.00486096	0.00658344	0.0070217	0.0110001	0.0074063	0.175003	0.0074427	0.0414142	0.00378022	0.0290555	0.00782592	0.00937644	0.0068199	0	0.00783071	0.0158636	0.0373619	0.00815305	93.3273	19		Oribacterium asaccharolyticum	Common in two disease groups		0.0172542	0.029759	0.0241501	0.0220179	0.00130839	0.00792318	0.0172958	0.0120189	0.00943378	0.0106609	0.0146486	0.00630269	0.027033	0.00623613	0.0026933	0.0166158	0.0450659
Bacteroides finegoldii	Common in two disease groups		0.0128181	0	0.00648561	0.0143752	0.0134953	0.0116674	0.00521106	0.0269462	0.0103991	0.0282336	0.0108996	0.0553773	0.0106883	0.0306447	0.0148332	0.0253791	0.0157956	0.0104363	0.0325281	0.00910298	0.00318295	0.0158317	0.0126861	0.00276834	93.3432	20		Fusobacterium russii	Common in two disease groups		0.01901	0.0180942	0.0101615	0.00341795	0	0.0565293	0.0229398	0.0113315	0.0259592	0.00864095	0.0137579	0.00565753	0.0285912	0.0149426	0.0117424	0.0074241	0.0308013
Bacteroides cellulosilyticus	Common in two disease groups		0.0206994	0	0.013162	0.0101428	0.0117693	0.0209153	0.00506294	0.0426852	0.00712435	0.0195891	0.0120225	0.0236554	0.0121742	0.0272941	0.018973	0.0314813	0.022687	0.0123289	0.0259862	0	0.0133155	0.0157738	0.0103955	0.00226848	93.3589	19		Bacteroides plebeius	Common in two disease groups		0.0258102	0.0100328	0.00707826	0.00630219	0	0.0256922	0.00249829	0.0181841	0.020082	0.00952749	0.0153998	0.0138461	0.00644191	0.036253	0.00660063	0.0358279	0.00842619
Atopobium minutum	Common in two disease groups		0.0297519	0	0.0684019	0.0182487	0.027832	0.00667783	0	0.000336827	0.0143411	0.0385781	0.00315306	0.0116238	0.000886346	0.00376078	0.00620449	0.00882985	0.00444701	0.0590813	0.0367826	0	0.00871181	0.0157404	0.0198377	0.00432895	93.3747	18		Bradyrhizobium sp.	Common in two disease groups		0.00391771	0.0161665	0.0280611	0.0144667	0.0173952	0.00484899	0.00151718	0.0140919	0.00343737	0.0148804	0.0331606	0.0122414	0.10832	0.00800377	0.00342784	0.000828583	0.00567006
Phascolarctobacterium sp.	Common in two disease groups		0.0365276	0.0143641	0.0321139	0.0127181	0.00764841	0.0126997	0.00440314	0.00792054	0.0445529	0.0300669	0.0165139	0.0279152	0.0182613	0.0189634	0.00495126	0.00162797	0.00906862	0.0124478	0.0235276	0.00309843	0.008866	0.015648	0.0118328	0.00258214	93.3903	21		Georgenia sp.	Common in two disease groups		0.00721629	0.00168675	0.0354393	0.0660879	0.0120651	0.00482786	0.0151212	0.00698148	0.0330508	0.0120524	0.00292973	0	0.0156028	0.00619222	0.00331562	0	0.0164421
Phascolarctobacterium succinatutens	Common in two disease groups		0.0305181	0	0.0390483	0.0217422	0.00590082	0.00930165	0	0.0119318	0.0451483	0.0298225	0.0090282	0.0397656	0.0111836	0.0160916	0.00860821	0.0037411	0.00999294	0.0191098	0.0228969	0.0062396	0.00737915	0.0156088	0.0133964	0.00292333	93.4059	19		Desulfovibrio africanus	Common in two disease groups		0	0.0763197	0.141901	0.00222564	0	0.00654983	0.00246795	0.0187426	0.00370845	0.0162831	0.0117296	0.00406945	0.0112629	0.00368898	0	0.00468425	0.00115715
Peptoniphilus indolicus	Common in two disease groups		0.0138798	0.0440415	0.00756281	0.0187131	0.0162461	0.0123126	0.00908906	0.0221285	0.00410625	0.0146112	0.0152776	0.0237461	0.0329773	0.00329353	0.00710845	0.0167649	0.0275961	0.0115178	0.016697	0.00686997	0.0187563	0.0155638	0.00986167	0.00215199	93.4215	21		Sphingobacterium sp.	Common in two disease groups		0.00329859	0.0105586	0.00689831	0.00461025	0.0104028	0.0344394	0.00153741	0.0100319	0.0459544	0.0229378	0.0231373	0.00183622	0.0114825	0.0127028	0.00227502	0.0388771	0.00528083
Listeria monocytogenes	Common in two disease groups		0.00950134	0.0337244	0.0114676	0.00762032	0.0160304	0.0139901	0.0268363	0.00927806	0.00875659	0.00573339	0.0206424	0.0183534	0.0397161	0.0221886	0.00580387	0.00930423	0.00467296	0.0133022	0.0105398	0.0217638	0.0284483	0.0155618	0.00975127	0.0021279	93.4371	21		Tyzzerella nexilis	Common in two disease groups		0.00357262	0.0470427	0.0216907	0.0154432	0.000750716	0.019565	0.00819277	0.0261	0.00781811	0.00809107	0.0202613	0.0150371	0.0203401	0.00445752	0.00309118	0.0151354	0.0354405
Bifidobacterium adolescentis	Common in two disease groups		0.00306495	0	0.0469814	0.0606037	0.000625681	0.00140869	0.00363562	0.000469517	0.0613269	0.0391448	0.000374285	0.000940326	0	0.00684918	0.000102723	0	0.00176648	0.115037	0.00202031	0	0.00240098	0.0155415	0.0306328	0.00668464	93.4526	17		Snodgrassella alvi	Common in two disease groups		0.00188781	0.00775465	0.0155002	0.00784651	0.0882305	0.0128144	0.00604849	0.00394185	0.0105723	0.0198854	0.0124487	0.0152191	0.00542752	0.0191695	0.0543965	0.00649609	0.000915204
Clostridium saccharolyticum	Common in two disease groups		0.0090416	0.00674487	0.0169209	0.0123487	0.0203023	0.0181409	0.0054265	0.0288957	0.0153985	0.0348781	0.0127824	0.0228284	0.0200992	0.00700873	0.00587577	0.00414	0.0344464	0.0231112	0.0226297	0	0.00868978	0.0155203	0.0098649	0.0021527	93.4681	20		Bacteroides finegoldii	Common in two disease groups		0.00599835	0.012333	0	0.00472381	0.000246664	0.0196706	0.0069588	0.00679889	0.018976	0.0104477	0.0121052	0.0690484	0.0185519	0.0109571	0.000306057	0.0489195	0.00268249
Lactobacillus iners	Common in two disease groups		0.0152919	0.0324253	0.0155183	0.0208873	0.0137003	0.028733	0.0175587	0.0136058	0.0126267	0.0128112	0.0163324	0.0226358	0.00688221	0.00797741	0.00780697	0.00879751	0.0303691	0.0192828	0.0177446	0.00262832	0.0106502	0.0154268	0.00784139	0.00171113	93.4835	21		Desulfovibrio gigas	Common in two disease groups		0	0.0524424	0.0597813	0.000317948	0	0.0107227	0.00511795	0.00617593	0.000303616	0.0198742	0.0254983	0.0337798	0.0153414	0.0231879	0	0.0182288	0.000694293
Eubacterium cylindroides	Common in two disease groups		0.00369983	0.0543837	0.0152154	0.00788418	0.0113593	0.0100759	0.0202114	0.01036	0.00365457	0.0227891	0.0042986	0.0536892	0.0228364	0.0184506	0.00841304	0.00102422	0.027555	0.0227652	0.0108926	0.0105026	0.00902019	0.0154157	0.014429	0.00314866	93.499	21		Bacteroidales bacterium	Common in two disease groups		0.000872857	0.00697699	0.00789406	0.00198718	0	0.0123919	0.00523933	0.0114926	0.0742775	0.0106834	0.0018351	0.00291148	0.00609681	0.00497354	9.18171e-05	0.061989	0.00188301
Ralstonia solanacearum	Common in two disease groups		0.00106179	0.160103	0.00826972	0.00332466	0.00310683	0.00232272	0.0029085	0.00263338	0.00429104	0.010089	0.0134402	0.0065483	0.00159021	0.0111912	0.00460201	0.00294328	0.00278323	0.00286592	0.00928917	0.000502159	0.0037116	0.015289	0.0340605	0.00743261	93.5142	21		Klebsiella pneumoniae	Common in two disease groups		0.00959128	0.0268674	0.0159921	0.0126498	0.0163442	0.00543002	0.0162338	0.0058537	0.00991089	0.029469	0.0146916	0.0179486	0.00886808	0.0217826	0.019404	0.0123735	0.0025773
Bacteroides xylanisolvens	Common in two disease groups		0.0127305	0.0034224	0.00281642	0.0123593	0.011629	0.0121405	0.00725778	0.0325191	0.00533813	0.0327781	0.0178182	0.0262045	0.0137905	0.0422347	0.00850549	0.0181017	0.0114719	0.0175632	0.0231748	0.00565196	0.00997838	0.015129	0.0105117	0.00229384	93.5294	21		Haemophilus haemolyticus	Common in two disease groups		0.0154069	0.00970426	0.00291529	0.00232784	0.0243017	0.0137018	0.0201077	0.00233074	0.00262411	0.065155	0.00121267	0	0.00393207	0.0182692	0.0362882	0	0.00103092
Tetrasphaera japonica	Common in two disease groups		0.0117563	0.0242566	0.00692322	0.0044962	0.0134953	0.0035271	0.106308	0.000775723	0.0036135	0.00676673	0	0.0287309	0.0313349	0.0134818	0.0117824	0.0113634	0.00497079	0.0121018	0.00833781	0.00967992	0.0227322	0.0151277	0.0224371	0.00489618	93.5445	20		Eggerthella lenta	Common in two disease groups		0.00179646	0.0626834	0.0157161	0.0518256	0.0042898	0.0030425	0.00163855	0.0358956	0.0163953	0.000504991	0.02303	0.00671625	0.020863	0	0	0.000916965	0.00492317
Ruminococcaceae bacterium	Common in two disease groups		0.0100924	0	0.0230699	0.0168871	0.0187057	0.0140869	0.00307008	0.0161065	0.0143411	0.0254558	0.0212889	0.0245731	0.019643	0.0106328	0.00619422	0.00665204	0.0173772	0.0296542	0.0328381	0.00105774	0.0184259	0.0151084	0.00905119	0.00197513	93.5596	20		Bacteroides graminisolvens	Common in two disease groups		0.0061709	0.00648411	0.00739019	0.00314542	0.0016623	0.0246781	0.00448074	0.0181948	0.0293315	0.00975193	0.0102916	0.0217699	0.0123714	0.0218923	0.00138746	0.0426554	0.00912048
Corynebacterium sp.	Common in two disease groups		0.00911822	0.064426	0.0174708	0.021605	0.0138729	0.0038497	0.0189995	0.00264358	0.0172463	0.00698895	0.00615868	0.00363668	0.0337202	0.00868398	0.000431438	0.00190828	0.00138648	0.00897629	0.00339926	0.0137613	0.00359045	0.0150761	0.0145354	0.00317187	93.5747	21		Parabacteroides goldsteinii	Common in two disease groups		0.00557208	0.00495071	0.0108933	0.00437179	0	0.0287242	0.00401547	0.0123733	0.0210688	0.0125574	0.0255305	0.00473115	0.0184368	0.0103094	0	0.0582107	0.00949919
Pelosinus fermentans	Common in two disease groups		0.0365714	0	0.031205	0.0156628	0.00577137	0.0028819	0.00312394	0.0116154	0.0371924	0.0323336	0.0140413	0.0396976	0.00232014	0.0124106	0.00689274	0.00967079	0.0093151	0.0175524	0.0213576	0.00346169	0.0180734	0.0150028	0.0126743	0.00276576	93.5897	20		Paludibacter propionicigenes	Common in two disease groups		0.0040395	0.00531215	0.00680233	0.00038608	0.00217708	0.0500111	0.00881987	0.00453259	0.0398387	0.0155425	0.00771602	0	0.00716349	0.00792692	0.00138746	0.0501127	0.00325055
Streptococcus vestibularis	Common in two disease groups		0.000886646	0	0.00432	0.0135519	0.010054	0	0.0830672	0.00045931	0.00933146	0.0197557	0.00545548	0.0207552	0	0.00508275	0.0054957	0.00238266	0.00289621	0.00788399	0.00363443	0.119439	0.00998939	0.0149107	0.0296993	0.00648092	93.6046	18		Ralstonia pickettii	Common in two disease groups		0.00420189	0.00654983	0.0185714	0.0158179	0.0118828	0.0115678	0.00722177	0.0232	0.0113422	0.0434404	0.0185442	0.00870135	0.0187715	0.00569816	0.018292	0.00731362	0.00882593
Collinsella tanakaei	Common in two disease groups		0.0198784	0	0.0559356	0.0223649	0.025599	0.0099361	0	0.00152083	0.0076479	0.035067	0.00415116	0.0132665	0.00319345	0.00249579	0.0039343	0.00515344	0.00373837	0.0520517	0.035254	0.001218	0.0115643	0.0148676	0.0169228	0.00369285	93.6195	19		Candidatus Accumulibacter sp.	Common in two disease groups		0	0.00817086	0.012297	0.00880036	0.000986655	0.0028946	0.00400535	0.00340481	0.0148989	0.0170462	0.00217851	0	0.0248578	0.160943	0.00383591	0.00314861	0.000589097
Porphyromonas gingivicanis	Common in two disease groups		0.00286792	0.0198599	0.00305205	0.0153778	0.0105179	0.0210443	0.00607284	0.0207812	0.00153985	0.00402226	0.0305099	0.0366387	0.00832904	0.0398757	0.00774534	0.0301444	0.0311291	0.0117449	0.0142919	0	0.0204634	0.0147571	0.0121332	0.00264768	93.6342	20		Prevotella dentasini	Common in two disease groups		0.0109006	0.0159146	0.00349114	0.0174645	0	0.00950782	0.0385768	0.0233504	0.0207868	0.0088205	0.0160008	0.0120926	0.0172551	0.0131091	0	0.0153895	0.0212075
Neisseria shayeganii	Common in two disease groups		0	0.0180363	0.0123877	0.0016676	0.00372172	0.00752735	0.0247492	0.00120441	0.00313102	0.000755563	0.0192019	0.00733001	0.00723415	0.0197156	0.0176684	0.0108783	0.00267026	0.000908444	0.00566543	0	0.00930654	0.0146498	0.00761354	0.00166141	93.6489	19		Waddlia chondrophila	Common in two disease groups		0.0116313	0.0115663	0.00965763	0.00195311	0	0.000760625	0.00212405	0.000784074	0.00238555	0.00151497	0.00756578	0.0660707	0.00113988	0.0156672	0.014854	0.0157541	0.0024195
Bacteroides caccae	Common in two disease groups		0.00361226	0	0.00444343	0.0093407	0.0164403	0.0183345	0.00265266	0.0360099	0.00546132	0.0122446	0.0433149	0.0261139	0.0310482	0.0131285	0.0180074	0.0146625	0.0186918	0.0129021	0.0206093	0	0.0203863	0.0145943	0.0116091	0.00253332	93.6635	19		Clostridium saccharolyticum	Common in two disease groups		0.000284186	0.0396495	0.0422896	0.0142168	0.0037643	0.00844083	0.00573494	0.0469693	0.0070157	0.00309728	0.0324631	0	0.0283507	0.00533585	0.00253007	0.00592161	0.017978
Capnocytophaga canimorsus	Common in two disease groups		0.016485	0	0.00895418	0.00386293	0.00288029	0.0341634	0.0488655	0.00806344	0.00255614	0.00224447	0.00186008	0.00912003	0.0138296	0.0139377	0.0373605	0.0213253	0.00531998	0.00426103	0.013287	0	0.062062	0.0145569	0.0170514	0.00372091	93.678	19		Prevotella nanceiensis	Common in two disease groups		0.04345	0.00835706	0	0.0116392	0.0154111	0.0121489	0.015364	0.0196019	0.0193013	0.00355738	0.0051619	0	0.00720532	0.0145473	0.0174044	0.00512617	0.0315272
Bradyrhizobium sp.	Common in two disease groups		0.00938093	0.0655502	0.0125897	0.0054461	0.00631075	0.0109147	0.0147579	0.00478703	0.00642629	0.0205224	0.00847244	0.0182627	0.0251175	0.000478645	0.00170521	0.0131963	0.0120881	0.00721347	0.0100695	0.0198193	0.00737915	0.0144729	0.0135075	0.00294757	93.6925	21		Bifidobacterium longum	Common in two disease groups		0.00888081	0.0173603	0.0281451	0.0662582	0.00808628	0.0102367	0.00507749	0.00374852	0.0137928	0.0126472	0.0106994	0	0.0161257	0.00188841	0.000754941	0.00600999	0.00333471
Subdoligranulum sp.	Common in two disease groups		0.0131245	0	0.0323495	0.0165283	0.01041	0.0177645	0.00399919	0.0257724	0.00697037	0.0175557	0.0180904	0.0223752	0.0165799	0.00561838	0	0.00816141	0.0154156	0.033169	0.0285089	0.00175222	0.016895	0.0144386	0.0099649	0.00217452	93.7069	19		Pseudoflavonifractor capillosus	Common in two disease groups		0.00306515	0.0456297	0.0250379	0.00934541	0	0.0148956	0.00438971	0.0255737	0.0151266	0.00614966	0.0302953	0	0.0238225	0.0126699	0	0.00969994	0.0153481
Roseburia inulinivorans	Common in two disease groups		0.00915106	0	0.0165619	0.0114305	0.0146603	0.00636598	0	0.0165964	0.00725781	0.0335559	0.0185441	0.0241766	0.0277244	0.00300862	0.018973	0.014393	0.0262302	0.0226354	0.0219348	0	0.0218952	0.0144059	0.00975843	0.00212946	93.7213	18		Alistipes indistinctus	Common in two disease groups		0.00278096	0.00374589	0.0117451	0.00545054	0	0.0142829	0.00471337	0.00976333	0.0729871	0.0118056	0.00755504	0.00365589	0.00557392	0.00345842	0	0.0441358	0
Cyanothece sp.	Common in two disease groups		0.00108368	0.00292278	0.00981819	0.00798973	0.0039159	0.00750584	0.0611862	0.00554234	0.00274092	0.00878897	0.00900552	0.0272695	0.0306702	0.0589645	0.00600931	0.0171206	0.0155183	0.00692148	0.0048851	0.0118809	0.0153751	0.0143218	0.0167839	0.00366254	93.7357	21		Sphaerochaeta globosa	Common in two disease groups		0.00127884	0.0171084	0.0272093	0.00959523	0	0.00840914	0.00387386	0.0266048	0.0197133	0.00675565	0.0247256	0.0321586	0.0144211	0.00965064	0	0.0152459	0.00426043
Butyricimonas virosa	Common in two disease groups		0.00541839	0	0.00925715	0.00482339	0.000884583	0.0157537	0	0.00334786	0.00953678	0.0088223	0.0035954	0.148141	0.00122524	0.0416763	0.00555733	0.0346833	0.0048989	0.00404474	0.00688404	0	0.0135138	0.0143069	0.0322717	0.00704227	93.75	18		Phascolarctobacterium succinatutens	Common in two disease groups		0	0.0242497	0.0444131	0.0122524	0.000525501	0.011515	0.00242749	0.0254448	0.0465834	0.00853995	0.0117726	0	0.0108027	0.0123735	0.00235664	0.00528083	0.0095623
Ramlibacter tataouinensis	Common in two disease groups		0	0	0.000201974	0.000707149	0.00270769	0.0035271	0.0101797	0.00431751	0.00112922	0.000200002	0.0170243	0.00917668	0.0107665	0.00902587	0.000852604	0.0113095	0.00428269	0.00166548	0	0	0.00626677	0.0142868	0.004947	0.00107952	93.7643	17		Syntrophobacter fumaroxidans	Common in two disease groups		0	0.0508762	0.0577298	0.0067564	0	0.0129835	0.00238703	0.00531667	0.00198435	0.00974071	0.0331821	0.0304713	0.0212813	0.0119453	0	0.0268682	7.36371e-05
Coprobacillus sp.	Common in two disease groups		0.00801265	0.00234821	0.0316875	0.014333	0.0203994	0.00380669	0.00110415	0.0196176	0.00937253	0.0356226	0.0088127	0.0178096	0.00650421	0.00903727	0.0102107	0.00422625	0.0256345	0.0395281	0.0276858	0.00254285	0.0133375	0.0141571	0.0114883	0.00250694	93.7784	21		Clostridium sordellii	Common in two disease groups		0.00103525	0.0252355	0.0216787	0.00187362	0	0.0235371	0.00916376	0.0178511	0.0103013	0.00401748	0.0143159	0.00714636	0.0260918	0.00590676	0.000652922	0.0182288	0.0455814
Propionibacterium acidipropionici	Common in two disease groups		0.0206556	0	0.0417974	0.0247185	0.00985987	0.0117104	0.00984311	0	0.0337945	0.016589	0.00452544	0.00890478	0	0.0209464	0.019199	0.00566016	0.00525836	0.00332015	0.0118012	0.000908161	0.00590332	0.0141347	0.0113577	0.00247844	93.7926	18		Frankia sp.	Common in two disease groups		0.00656673	0.00624315	0.0501597	0.0593769	0.0016194	0.00364466	0.00916376	0.00945185	0.0256013	0.00594767	0.0107638	0.00607109	0.00704845	0.00169078	0.00271371	0.00153564	0.021502
Megamonas funiformis	Common in two disease groups		0.043369	0	0.0463531	0.014143	0.0108308	0.00828008	0.00114455	0.00670592	0.0438651	0.0326781	0.0118297	0.0297279	0.00358449	0.0126043	0.00461228	0.00588657	0.00955132	0.0110203	0.0137039	0	0.00797389	0.0141131	0.014761	0.00322111	93.8067	19		Streptococcus vestibularis	Common in two disease groups		0.014798	0.00130339	0.00415098	0.00659743	0.0264681	0.00627516	0.0484789	0.00113852	0.00871812	0.0536188	0.0258953	0.00511163	0.00476869	0	0.0398078	0.00165717	0.00144118
Varibaculum cambriense	Common in two disease groups		0.0166383	0	0.0468804	0.0301752	0.0169797	0.0136353	0.0117686	0.000928826	0.0304273	0.0155001	0.00340259	0.0113519	0.00131648	0.00442177	0.00740635	0.00440954	0.00732268	0.0261286	0.0115874	0.00867561	0.0124565	0.0140545	0.0116849	0.00254986	93.8207	20		Parabacteroides gordonii	Common in two disease groups		0.00566342	0.0062322	0.0100415	0.003963	0	0.0225124	0.00481452	0.0162507	0.0288218	0.0107507	0.0270436	0.0189742	0.021982	0.0133177	0	0.0201511	0.00857346
Bacteroides coprophilus	Common in two disease groups		0.00461932	0	0.013622	0.0133197	0.0106797	0.0118932	0	0.0496054	0.0100809	0.0223558	0.0113306	0.0296373	0.0134777	0.0283084	0.0102518	0.0156328	0.0206945	0.0108581	0.0229183	0.000694476	0.00842545	0.0140183	0.0115213	0.00251416	93.8347	19		Clostridiales genomosp.	Common in two disease groups		0	0.0543263	0.0223025	0.00431501	0.000611297	0.00834575	0.00358054	0.0184204	0.0102362	0.00554368	0.0186944	0.00357318	0.0246382	0.00238247	0	0.0192784	0.0373656
Bifidobacterium bifidum	Common in two disease groups		0.0133763	0	0.039643	0.0357691	0.00480048	0.0097748	0.00230256	0	0.0481048	0.0371003	0	0.00861022	0	0.00392033	0.0064613	0	0.000277296	0.0849178	0.00965261	0	0.00629981	0.0140052	0.022038	0.00480909	93.8487	15		Roseburia inulinivorans	Common in two disease groups		0.00583596	0.0349507	0.0194712	0.0153524	0	0.0121066	0.00581585	0.0294833	0.00843619	0.00786663	0.0264963	0.016162	0.0177257	0.00362311	0.00132625	0.00584427	0.0214494
Mobiluncus curtisii	Common in two disease groups		0.0173826	0.0149886	0.0316202	0.0146918	0.0196442	0.000903282	0.00247761	0.00196993	0.0182626	0.013889	0.00438934	0.0128813	0.0074818	0.00336191	0.01735	0	0.00557674	0.0261069	0.029642	0.0198727	0.00581521	0.0140042	0.0095162	0.0020766	93.8627	20		Marinilabilia salmonicolor	Common in two disease groups		0	0.0104929	0.00716224	0.00133993	0	0.0300447	0.00249829	0.0017937	0.0653533	0.00571201	0.00246827	0.00850284	0.00554255	0.00878329	0	0.0528194	0.00206184
Streptococcus sinensis	Common in two disease groups		0.000481635	0	0.0019973	0.014639	0.0102698	0.00244101	0.01531	0.00971695	0.0107892	0.00361114	0	0.00311554	0.00422318	0.0252314	0.00160248	0.00514266	0.00274215	0.0120261	0.00224479	0.094812	0.0118066	0.0139769	0.0202481	0.00441851	93.8767	19		Dorea formicigenerans	Common in two disease groups		0.00535894	0.043943	0.0295608	0.00927728	0	0.00660265	0.00296356	0.023243	0.00428315	0.00441025	0.0122555	0.00181967	0.0194617	0.00777321	0	0.0160414	0.0269091
Bacteroides plebeius	Common in two disease groups		0.00761859	0.00714457	0.0101211	0.00927737	0.0101296	0.016044	0.00308355	0.0396129	0.0086642	0.023378	0.0155839	0.0161781	0.0122394	0.0338812	0.0176171	0.0151585	0.0113486	0.00837066	0.0263496	0.00373949	0.0118727	0.0139754	0.00934971	0.00204027	93.8907	21		Anaerotruncus sp.	Common in two disease groups		0.00392786	0.0437787	0.0351034	0.00872087	0.00132984	0.0113037	0.00232634	0.0202785	0.00711329	0.0106272	0.025788	0.00688168	0.0237389	0.0081465	0.00153029	0.0104954	0.0123816
Coprococcus sp.	Common in two disease groups		0.00842861	0	0.0231597	0.0182064	0.0136463	0.0107211	0.000605937	0.0150449	0.00565637	0.0235669	0.0124875	0.0320391	0.0149636	0.00984641	0.00796106	0.0134442	0.0200886	0.0280536	0.0220417	0.0049468	0.0192409	0.0139622	0.00856611	0.00186928	93.9047	20		Actinomyces suimastitidis	Common in two disease groups		0.0117734	0.00783132	0.0292848	0.0540172	0.0103384	0.00624347	0.013513	0.0116537	0.0127736	0.00610478	0.00399215	0.00383786	0.00493601	0.00412814	0.00172412	0	0.0363031
Desulfotalea psychrophila	Common in two disease groups		0.000405011	0	0.00662026	0.00581551	0.0105503	0.034615	0.00378374	0.0029702	0.00485565	0.00492227	0.0709553	0.0252982	0.0285847	0.00213111	0.000688246	0.0285811	0.0127762	0.0100902	0.00328168	0	0.0155953	0.0138848	0.0169623	0.00370148	93.9185	19		Prevotella paludivivens	Common in two disease groups		0.0177921	0.0199343	0.00417498	0.00953845	0.00217708	0.0260937	0.0164159	0.0220507	0.0301339	0.00886539	0.009476	0.00256409	0.00570987	0.0136361	0.00116302	0.00356843	0.0214915
Bifidobacterium catenulatum	Common in two disease groups		0.00295549	0	0.0345712	0.0622608	0.000593318	0	0	0	0.0665213	0.0412559	0	0.000906339	0	0.000729363	0.00124295	0.00187594	0	0.0921205	0.00282203	0	0	0.0138253	0.0275638	0.00601492	93.9324	12		Propionibacterium acidipropionici	Common in two disease groups		0.015001	0.00671412	0.0302926	0.0611597	0.00309938	0.00999377	0.00463245	0.000504815	0.0372038	0.00946016	0.00153462	0.0113151	0.00909815	0.0102764	0.00905929	0.00223165	0.00763722
Nocardioides sp.	Common in two disease groups		0.0275079	0.0518106	0.018144	0.0087602	0.0126754	0.00151622	0.0205884	0	0.00691904	0.0116557	0.0119771	0.0034894	0.0147942	0.00704291	0.0122652	0.00844173	0.00149945	0.00612118	0.00960986	0.0293924	0.00797389	0.0137742	0.0118217	0.00257971	93.9461	20		Prolixibacter bellariivorans	Common in two disease groups		0.00103525	0.00424972	0.00454688	0.00229377	0	0.011515	0.00370192	0.00293222	0.0672618	0.00788908	0	0.00924725	0.00488372	0.00279967	0	0.0492289	0.00378705
Pseudoalteromonas agarivorans	Common in two disease groups		0	0.0149137	0	0	0.0027832	0.0117427	0.0490405	0.00116358	0	0.000966676	0.0208692	0.00693349	0.0864057	0.0386563	0.00465337	0.0158485	0.00471404	0.00392577	0.00370926	0.0154708	0.0343847	0.013747	0.0214529	0.0046814	93.9599	17		Bacteroides eggerthii	Common in two disease groups		0.0143108	0.0135706	0.00487081	0.00243003	0	0.012582	0.00637215	0.020547	0.0101278	0.00650877	0.012556	0.00822162	0.0166486	0.0321798	0.00557024	0.0306134	0.00440771
Neisseria cinerea	Common in two disease groups		0.00333861	0.0089432	0.0188285	0.00105545	0.0270122	0.00136568	0.00931797	0	0.0036443	0	0.00734959	0.00570993	0	0.0749079	0.0244995	0.00934735	0.00132486	0.00319037	0	0	0.0228533	0.0137249	0.017083	0.00372781	93.9736	16		Ruminococcus obeum	Common in two disease groups		0.00326814	0.0315443	0.0296207	0.00781245	0.000815063	0.00515535	0.00438971	0.0428663	0.0102579	0.00487035	0.0204222	0.00261371	0.0274304	0.0090907	0	0.00434177	0.0158846
Trueperella pyogenes	Common in two disease groups		0.0110885	0.023632	0.0382516	0.0264811	0.0165698	0.00577455	0.00395879	0.000775723	0.0221327	0.0208335	0.00570501	0.00987909	0	0.00279209	0.0054957	0.00681376	0.000410809	0.0171955	0.011566	0.00117527	0.00895411	0.0136873	0.010219	0.00222998	93.9873	20		Parascardovia denticolens	Common in two disease groups		0.0019893	0.0022563	0.00965763	0.0176802	0.000171592	0.00136279	0.00286241	0.00518778	0.0103772	0.161238	0.0118155	0.00539285	0.00690205	0.00543466	0.000632518	0.00348005	0.00221963
Burkholderia sp.	Common in two disease groups		0.00395159	0.0174367	0.0181328	0.00810583	0.00680698	0.0116351	0.00982965	0.00666509	0.00655974	0.00521116	0.0153684	0.0042258	0.0129172	0.0145873	0.00492045	0.00363328	0.00604917	0.00903036	0.0110316	0.00451944	0.00557291	0.0136115	0.00457554	0.000998464	94.0009	21		Phascolarctobacterium sp.	Common in two disease groups		0.00503415	0.0230558	0.0314203	0.0096293	0.00215563	0.0104269	0.0017397	0.0253267	0.0447508	0.00640777	0.0121589	0	0.0181963	0.0029424	0.00102019	0.00942375	0.0175993
Ruminococcus obeum	Common in two disease groups		0.0157516	0	0.0164721	0.0150929	0.00540459	0.00855967	0.0044974	0.0116154	0.0111587	0.0417226	0.00759911	0.029524	0.0138035	0.0117724	0.00298925	0.0115144	0.0345593	0.0241819	0.028092	0.00100432	0.0062888	0.0136084	0.0112858	0.00246276	94.0145	20		Acidaminococcus sp.	Common in two disease groups		0.0051458	0.0259364	0.024534	0.0130586	0.00190896	0.00446867	0.00434925	0.01508	0.0185314	0.00960604	0.0152818	0.0113481	0.0337677	0.00404031	0.00617215	0.00570065	0.0173152
Cloacibacillus evryensis	Common in two disease groups		0.00228777	0	0.0066427	0.00803194	0.0028695	0.0200335	0.00397225	0.0258336	0.00111895	0.00996676	0.0225478	0.0251962	0.0282067	0.00588049	0	0.00655501	0.025008	0.00669436	0.0651845	0	0.0208268	0.0135491	0.0154243	0.00336586	94.0281	18		Bacillus cereus	Common in two disease groups		0.0041207	0.0308872	0.0343596	0.0233124	0.00795759	0.00893735	0.0110552	0.0211807	0.0101928	0.02305	0.0147989	0	0.0103844	0.00531389	0	0.014097	0.0124236
Dialister succinatiphilus	Common in two disease groups		0.0337582	0	0.023889	0.0196735	0.0317911	0.00831234	0.000592472	0.0056342	0.024617	0.0203891	0.00998093	0.0339197	0.01134	0.00327074	0.00561897	0.00394594	0.00949997	0.0183311	0.028263	0.00114321	0.00631083	0.0134425	0.0114891	0.00250712	94.0415	20		Cellulosilyticum lentocellum	Common in two disease groups		0.00224304	0.0279518	0.0347915	0.00923186	0	0.0115573	0.00435936	0.0279689	0.00909763	0.00711476	0.0255305	0.0127212	0.0212708	0.00385367	0	0.0118874	0.0185986
Sphingobacterium sp.	Common in two disease groups		0.00228777	0.0447909	0.00460052	0.00580495	0.00106797	0.0318084	0.0080253	0.0180049	0.00527654	0.0143668	0.0216518	0.0136291	0.0213896	0.0451294	0.00730363	0.0284949	0.00733295	0.00581836	0.00705507	0.00077995	0.00375566	0.0133488	0.01347	0.00293939	94.0549	21		Beggiatoa sp.	Common in two disease groups		0.00518639	0.00481927	0.016172	0.000783516	0.00811845	0.0028946	0	0.00687407	0.00337231	0.0172931	0.0218925	0.0656241	0.00562621	0.00260205	0.00585589	0.00763401	0.00347146
Cytophaga fermentans	Common in two disease groups		0.00233155	0.0349984	0.0159335	0.00693428	0.00360306	0.0161838	0	0.00168414	0.0107789	0.0043556	0.0026767	0.0206079	0	0.100721	0.00347205	0.054909	0.00382053	0.00621851	0.00343133	0	0.0102097	0.0133255	0.0238221	0.00519842	94.0682	18		Dysgonomonas mossii	Common in two disease groups		0.00283171	0.00435925	0.00781008	0.00319084	0	0.0299074	0.00503704	0.0202463	0.0200061	0.00787785	0.0198642	0.00387094	0.0156237	0.0139984	0.000193836	0.0264484	0.0111823
Actinomyces suimastitidis	Common in two disease groups		0.0274313	0.0149636	0.0294321	0.0336687	0.014833	0.00773166	0.00535918	0.00505241	0.00934173	0.0124557	0.00222302	0.00432777	0	0.0101085	0.00865958	0.00219938	0.00510431	0.0102957	0.0124105	0.018206	0.00307281	0.0131614	0.00925578	0.00201978	94.0814	20		Lachnoclostridium phytofermentans	Common in two disease groups		0.00185736	0.0253231	0.0281451	0.00443992	0	0.016945	0.00525956	0.0398804	0.00457593	0.00421948	0.028267	0	0.0268761	0.0112097	0.00223422	0.00505988	0.0217966
Microlunatus phosphovorus	Common in two disease groups		0.024443	0.00532095	0.0378926	0.0140797	0.0157391	0.00289265	0.000942569	0.00148	0.0132119	0.012089	0.00773522	0.00088368	0.00508345	0.00880934	0.0115564	0.00111047	0.0071789	0.00844636	0.0189739	0.00162401	0.00418519	0.0130839	0.00912725	0.00199173	94.0944	21		Desulfovibrio magneticus	Common in two disease groups		0	0.0518181	0.065264	0.000965201	0	0.0092754	0.00346928	0.0216319	0.00331809	0.0144988	0.0199178	0.0102233	0.0256526	0.0125162	0.000295855	0.0130364	0.00162002
Pseudoflavonifractor capillosus	Common in two disease groups		0.00646923	0.0246812	0.0224079	0.0119476	0.0141965	0.014345	0	0.0135956	0.012945	0.0221669	0.00864257	0.0209138	0.0126565	0.00360123	0.0137136	0.000679219	0.018661	0.0295136	0.0233245	0	0.0130732	0.0130349	0.00842026	0.00183745	94.1075	19		Eubacterium cellulosolvens	Common in two disease groups		0.0040395	0.024874	0.012225	0.0178505	0	0.00970854	0.00440994	0.0308904	0.00595304	0.00696887	0.0213451	0.00177005	0.0242513	0.0138337	0.00403995	0.0132573	0.015306
Dorea formicigenerans	Common in two disease groups		0.0102676	0.0352732	0.0111198	0.0160217	0.018792	0.00426908	0.00494175	0.0245884	0.0043013	0.0248113	0.0131794	0.0208571	0.0224845	0.00499158	0.00412948	0.00522891	0.0234161	0.011853	0.0183752	0	0.00881093	0.01292	0.00924738	0.00201794	94.1204	20		Megasphaera elsdenii	Common in two disease groups		0	0.024644	0.0388105	0.0125363	0.00116897	0.00269388	0.00187119	0.0321793	0.0386134	0.00671076	0.0129423	0	0.0239585	0.00375485	0	0.00216536	0.0109193
Bacillus cereus	Common in two disease groups		0.00745439	0.00914305	0.0194007	0.0215522	0.0202591	0.00862419	0.00165623	0.0132077	0.0100603	0.0134223	0.0108996	0.0202453	0.0210507	0.00745318	0.0113407	0.0110077	0.0162886	0.0149569	0.0117157	0.00716913	0.0121481	0.0128687	0.00537873	0.00117374	94.1333	21		Coprobacillus sp.	Common in two disease groups		0.00538938	0.014173	0.032476	0.00838021	0	0.00644419	0.00374238	0.025563	0.0153218	0.0056559	0.0141335	0	0.0153727	0.00274478	0.00130584	0.00710372	0.0580155
Dorea longicatena	Common in two disease groups		0.0213452	0.00989248	0.0188509	0.017056	0.0153184	0.0102479	0	0.0242107	0.001314	0.0223558	0.0208012	0.0150339	0.0136602	0.00798881	0.0108065	0.0046036	0.0197702	0.0136591	0.0124853	0.000320527	0.02173	0.0128566	0.00744202	0.00162398	94.1461	20		Bacteroides xylanisolvens	Common in two disease groups		0.0124433	0.00660459	0.00466686	0.00725604	0	0.0144836	0.00637215	0.0167556	0.0127844	0.00910105	0.00406728	0.014028	0.0153937	0.00781712	0.00290754	0.0364687	0.0110561
Actinomyces neuii	Common in two disease groups		0.0193639	0.00719453	0.0441987	0.0293731	0.0158038	0.00174204	0.010853	0.00235779	0.013448	0.0073334	0.00206424	0.00130286	0	0.00316817	0.00844386	0.00343922	0.00285513	0.014481	0.0146232	0.0270311	0.00480196	0.0128239	0.0112552	0.0024561	94.1589	20		Polaromonas sp.	Common in two disease groups		0.0021111	0.000449069	0.0492239	0.00424688	0.014521	0.00283122	0.00956835	0.00646593	0.00146386	0.0148916	0.0351782	0.00387094	0.0257572	0.0553237	0.00689648	0.00553493	0.00148326
Propionibacterium freudenreichii	Common in two disease groups		0.00784846	0.00357228	0.028815	0.03217	0.022805	0.00639824	0.00553423	0.00221489	0.0238573	0.0142557	0.010015	0.00254908	0.00775553	0.00667823	0.00915265	0.00212391	0.00288594	0.0120261	0.0222662	0.00831234	0.0043504	0.0126531	0.00922548	0.00201317	94.1716	21		Alkaliphilus metalliredigens	Common in two disease groups		0	0.0412157	0.0461647	0.00533699	0	0.0157196	0.00569448	0.01537	0.00599641	0.00714842	0.0224183	0.00815545	0.017642	0.00663138	0.00235664	0.0190795	0.0141488
Limnohabitans sp.	Common in two disease groups		0	0	0.00106597	0.000168871	0.00107876	0.00153773	0.0201844	0.00662427	0	0.00142224	0.0162871	0.000668425	0.00607408	0.00300862	0.00030817	0.0039675	0.000770268	0.00194666	0	0	0.00090312	0.0126478	0.00539988	0.00117835	94.1842	16		Megamonas funiformis	Common in two disease groups		0.00208065	0.0259364	0.0254098	0.0176688	0	0.00804995	0.00296356	0.0338226	0.0311315	0.0048928	0.0136935	0.0158477	0.00716349	0.014196	0.000765143	0.010186	0.00421835
Blautia hydrogenotrophica	Common in two disease groups		0.00801265	0.0123156	0.019569	0.00843301	0.00994617	0.0165171	0.00715006	0.0145958	0.00953678	0.0181113	0.0179883	0.0264538	0.00557876	0.00788624	0.00253727	0.00542297	0.0184145	0.0134428	0.0198611	0.0101821	0.0215978	0.0125756	0.00631809	0.00137872	94.1968	21		Atopobium fossor	Common in two disease groups		0.000426279	0.00821467	0.0255297	0.0542216	0	0.00495463	0.00316585	0.00595037	0.00374098	0.0168555	0.00824187	0	0.0258827	0.00111987	0.00199957	0.00109373	0.00881541
Dialister micraerophilus	Common in two disease groups		0.0378521	0	0.0179084	0.018027	0.027627	0.0062477	0.00876589	0.00423586	0.0268549	0.0259447	0.00634016	0.0135611	0.0157326	0.00982361	0.00517726	0.00328828	0.00962321	0.00677007	0.0207056	0.00489338	0.00722496	0.0125407	0.00993875	0.00216881	94.2094	20		Kingella kingae	Common in two disease groups		0.0184518	0.00423877	0.00751016	0.0051326	0.084048	0.00440529	0.000718132	0.00238444	0.0027217	0.0201996	0.00253266	0.00446647	0.00312684	0.00486374	0.0273513	0.00199965	0.000568058
Bifidobacterium breve	Common in two disease groups		0.00575773	0	0.0380048	0.0375844	0.0174651	0.0014302	0	0.00122483	0.0296677	0.0321114	0.00187142	0.003682	0.00101669	0.00283768	0.00307143	0.00516422	0.00581295	0.0724484	0.00748265	0.00254285	0.00102427	0.0124158	0.0187639	0.00409463	94.2218	19		Thermophagus xiamenensis	Common in two disease groups		0.000923605	0.00844468	0.0110253	0	0	0.0146632	0.00226565	0.0032437	0.0768582	0.0105711	0	0.00360626	0.00459091	0.000999099	0	0.0440475	0
Aggregatibacter segnis	Common in two disease groups		0	0.0558825	0.00138016	0	0.000474654	0.0406907	0.00677303	0	0	0.014489	0	0	0	0.0606169	0.00665647	0.000215625	0	0.00962518	0	0.00290611	0.00840342	0.0124119	0.0185264	0.00404279	94.2342	12		Eubacterium cylindroides	Common in two disease groups		0.00734824	0.0208872	0.012129	0	0.00130839	0.00519761	0.00607883	0.0192152	0.00352411	0.00665465	0.00669652	0.0370717	0.0394567	0.00962868	0.0174146	0.00877193	0.0133178
Anaerococcus lactolyticus	Common in two disease groups		0.00526514	0.0597046	0.00355699	0.0105228	0.005739	0.0127857	0.011809	0.020424	0.00148852	0.00727784	0.00957261	0.0106721	0.0055918	0.00449014	0.00686192	0.0222417	0.0177059	0.00901955	0.0240193	0.014584	0.011278	0.0122794	0.0123356	0.00269184	94.2465	21		Acetonema longum	Common in two disease groups		0.00154272	0.0246769	0.0458168	0.00742637	0.00368923	0.011103	0.00239714	0.0242204	0.0234652	0.0055549	0.0119872	0.00350701	0.0158329	0.00365604	0	0.0130806	0.00690085
Streptococcus massiliensis	Common in two disease groups		0.00429093	0.0218334	0.00144748	0.0202118	0.0174651	0.00192485	0.0220023	0.00804302	0.00788401	0.00695562	0.0014858	0.00653697	0	0.00527649	0.00500263	0.014145	0.00675782	0.00403392	0.00812402	0.0211334	0.0103308	0.0122402	0.00722625	0.0015769	94.2587	20		Propionibacterium freudenreichii	Common in two disease groups		0.00616075	0.00376779	0.0229624	0.0583322	0.0107352	0.00681394	0.0129972	0.00128889	0.030405	0.00700254	0.000708285	0.0105707	0.0256212	0	0.00499893	0	0.0056385
Slackia piriformis	Common in two disease groups		0.00919485	0	0.0256395	0.0115255	0.0348979	0.0130546	0.00218137	0.00959447	0.000985501	0.0193668	0.0145744	0.00720539	0.00306311	0.000786345	0	0.00490547	0.0017254	0.0350292	0.0632711	0	0.00431736	0.0121497	0.0158657	0.00346219	94.2709	18		Erysipelotrichaceae bacterium	Common in two disease groups		0.00555178	0.0203833	0.0173837	0.00907289	0.00238084	0.0108283	0.00894124	0.0293544	0.00674461	0.00675565	0.0154106	0.00481386	0.0260395	0.0140862	0.00183634	0.00302709	0.0353353
Paludibacter propionicigenes	Common in two disease groups		0.0111104	0	0.00353455	0.00762032	0.000431504	0.0324536	0.013573	0.00546068	0.00518415	0.00851119	0.0102191	0.012904	0	0.0365707	0.0252699	0.0479335	0.00673728	0.00654296	0.0126777	0	0.0149786	0.0121399	0.0128783	0.00281028	94.283	18		Dehalobacter sp.	Common in two disease groups		0.00248663	0.0279846	0.0471484	0.0169535	0	0.011272	0.00257921	0.0182056	0.00690726	0.00323194	0.0207334	0.00168733	0.0225362	0.0113304	0.00142827	0.00737991	0.0103092
Bacteroidales bacterium	Common in two disease groups		0.00445512	0	0.0126122	0.00838024	0.0028695	0.0123018	0.00156197	0.00948219	0.0120519	0.0206891	0.00214363	0.0331154	0.00750787	0.0767541	0.00401648	0.0264249	0.00695295	0.00643481	0.0153394	0	0.0107934	0.0121242	0.0168923	0.0036862	94.2951	19		Corynebacterium diphtheriae	Common in two disease groups		0.0178225	0.00564074	0.0119971	0.0323626	0.0205696	0.00595823	0.00515841	0.00592889	0.0115808	0.0139265	0.000150242	0	0.00445496	0.00838804	0.0462554	0	0.00657474
Butyrivibrio proteoclasticus	Common in two disease groups		0.00976405	0.0148387	0.015249	0.00724036	0.0122763	0.00301094	0.00861777	0.00627723	0.00390094	0.0433337	0.0110471	0.0606341	0.00371483	0.00300862	0.0038624	0.00119672	0.0130535	0.0200615	0.0209835	0	0.0090312	0.0121023	0.0144906	0.00316212	94.3072	20		Eubacterium limosum	Common in two disease groups		0.00060897	0.0201424	0.0290569	0.00839157	0	0.0140399	0.00349963	0.0363574	0.0144543	0.00408481	0.0162906	0.00188584	0.0230905	0.01525	0.00307077	0.0100203	0.0136123
Bacteroidetes sp.	Common in two disease groups		0.00702749	0	0	0.004264	0.00633232	0.0164419	0.00647679	0.0363161	0.00111895	0.0249447	0.00850647	0.0136517	0	0.00910565	0.0149154	0.0147056	0.0129097	0.0140052	0.0356815	0.0173298	0.00772058	0.0120933	0.0103142	0.00225075	94.3193	18		Ruminiclostridium thermocellum	Common in two disease groups		0.00212125	0.0282475	0.0496678	0.00596153	0	0.0104375	0.00612941	0.0211485	0.00615907	0.00471325	0.0159257	0	0.0277546	0.00489668	0.00496833	0.0123183	0.0219123
Desulfovibrio vulgaris	Common in two disease groups		0	0	0.00489226	0.0219744	0.00790731	0.0146783	0.00696154	0.0384289	0	0.00567783	0.0349899	0.0105475	0.0212202	0.00419384	0.000862876	0.0194171	0.0139059	0.00582918	0.0110102	0	0.0199017	0.0118826	0.0111134	0.00242514	94.3312	17		Clostridium methylpentosum	Common in two disease groups		0.00183706	0.0327272	0.028625	0.00941355	0.0038072	0.0118636	0.00684754	0.0220185	0.00939041	0.00420826	0.0136291	0.0128866	0.019378	0.0138447	0	0.00775553	0.0168103
Prochlorococcus sp.	Common in two disease groups		0.0115373	0.0340741	0.0079892	0.00838024	0.00812306	0.0103017	0.00657105	0.00414399	0.00671373	0.0128779	0.00736093	0.0117144	0.0539628	0.016707	0.00269135	0.00766548	0.0131767	0.00681333	0.0104864	0.00747897	0.0083043	0.0118478	0.011463	0.00250143	94.343	21		Thermosinus carboxydivorans	Common in two disease groups		0.00119764	0.0339978	0.0303406	0.00528022	0.000847236	0.0063808	0.00429868	0.0191293	0.0354472	0.00427559	0.0119979	0.00597184	0.0151113	0.0148218	0.0032136	0.0118322	0.00503888
Corynebacterium lipophiloflavum	Common in two disease groups		0.00131355	0	0.00362431	0.00512947	0.00268611	0	0.223402	0.000836964	0.00497883	0.000711118	0	0	0	0.0021653	0.00368777	0	0.000400539	0.00462874	0.00395511	0.0041348	0	0.0118144	0.0483712	0.0105555	94.3549	14		Microlunatus phosphovorus	Common in two disease groups		0.00375532	0.0062541	0.0273533	0.0374952	0.00198403	0.00527156	0.0088401	0.00160037	0.0256989	0.00785541	0.00195315	0.00266334	0.0144838	0.00327177	0.0128748	0.00419815	0.00649058
Clostridium scindens	Common in two disease groups		0.0156969	0.00864343	0.0136445	0.00972066	0.0123626	0.00475298	0.00122534	0.020822	0.00244322	0.0214224	0.0183059	0.0240406	0.0114443	0.0146101	0.00392403	0.00554157	0.0156518	0.0135942	0.0192518	0.00416685	0.0151218	0.011794	0.0066969	0.00146138	94.3667	21		Varibaculum cambriense	Common in two disease groups		0.0103728	0.00276013	0.0312283	0.0489527	0.000289562	0.00538776	0.00444028	0.00589667	0.0250808	0.0085624	0.00364874	0	0.00690205	0.00234953	0.0021628	0.00636352	0.00547018
Ruminococcus torques	Common in two disease groups		0.00594381	0	0.0157091	0.0122537	0.0118016	0.00540894	0.0031778	0.024078	0.00550238	0.0265225	0.0122607	0.0202114	0.011327	0.00869538	0.00119159	0.00642563	0.0158162	0.0186015	0.0258579	0.0141459	0.0176219	0.0117654	0.00781878	0.0017062	94.3784	20		Tepidanaerobacter acetatoxydans	Common in two disease groups		0.000933754	0.0274151	0.0496438	0.0130132	0.000364633	0.0130785	0.00532024	0.0187533	0.011635	0.0100886	0.0156789	0.00648466	0.0218565	0.00959574	0	0.00226479	0.00901528
Snodgrassella alvi	Common in two disease groups		0	0	0.0113779	0.00239586	0.0056527	0.00532291	0.0173029	0.0048993	0.00293597	0.000711118	0.0280487	0.00676355	0.00358449	0.0362402	0.0154599	0.0164738	0.00298864	0.00426103	0.00394442	0	0.00476892	0.0117615	0.00957886	0.00209028	94.3902	18		Anaerococcus lactolyticus	Common in two disease groups		0.0070945	0.0213143	0.0106054	0.00949303	0	0.0147688	0.0134119	0.0207081	0.00483617	0.00451125	0.00971209	0.0141107	0.01828	0.0110669	0	0.0175218	0.0339046
Fusobacterium gonidiaformans	Common in two disease groups		0.0184773	0	0.00693444	0.0103645	0.00580373	0.0185495	0.0199286	0.0313351	0.00957784	0.00441115	0.0226386	0.00382928	0	0.00427361	0.00416029	0.0273628	0.0242891	0.0162871	0.0153501	0.00697681	0.0105951	0.0116922	0.00916709	0.00200042	94.4019	19		Acinetobacter sp.	Common in two disease groups		0.00184721	0.0194742	0.0199271	0.0160678	0.0530112	0.00237695	0.000859735	0.00439296	0.00341568	0.0267982	0.0230729	0.00216707	0.00534386	0.00967259	0.0143439	0.00905917	0.00292444
Eubacterium rectale	Common in two disease groups		0.00745439	0	0.0139362	0.0116521	0.0132903	0.0081833	0	0.0150552	0.00962917	0.0401893	0.00785998	0.0207212	0.0163322	0.00804579	0.00465337	0.00562782	0.0195032	0.0183744	0.0200321	0.00444465	0.0159808	0.011678	0.00891931	0.00194635	94.4135	19		Actinomyces neuii	Common in two disease groups		0.0243284	0.00257393	0.0239461	0.0560725	0.0137488	0.00325379	0.00958857	0.00520926	0.0198435	0.00700254	0.00184583	0	0.00720532	0.00460025	0.000938575	0.00154669	0.00921516
Thermosinus carboxydivorans	Common in two disease groups		0.0129166	0.0305518	0.017179	0.00975232	0.00332258	0.0183237	0.000269305	0.0106356	0.0229437	0.0157446	0.0160375	0.0204266	0.0165929	0.00157269	0.00272217	0.0040861	0.00832916	0.00921421	0.0175842	0.00077995	0.0125005	0.011632	0.00809263	0.00176596	94.4252	21		Bacteroides intestinalis	Common in two disease groups		0.0324175	0.0109419	0.00261536	0.0042923	0.00132984	0.00651814	0.0048044	0.0190004	0.022023	0.011828	0.015915	0.010885	0.00590857	0.0139215	0	0.0278404	0.00885749
Ruminococcus gnavus	Common in two disease groups		0.00674289	0.015788	0.0126795	0.00854911	0.0107229	0.0113448	0.0126977	0.0152389	0.00173489	0.0232335	0.0163097	0.0131419	0.00736449	0.00374938	0.00332824	0.0108136	0.0204994	0.0186339	0.00963124	0.0015599	0.0248248	0.0116054	0.00663242	0.00144731	94.4368	21		Collinsella aerofaciens	Common in two disease groups		0.00515595	0.00427163	0.0227824	0.0809633	0.00097593	0.00628572	0.001325	0.00912963	0.00649521	0.00460103	0.00180291	0	0.014327	0	0	0.00202174	0.00560694
Spirochaeta smaragdinae	Common in two disease groups		0.00537461	0	0.0118379	0.00869688	0.00264296	0.0140546	0.000632868	0.0200055	0.00792507	0.0115334	0.0226839	0.0200188	0.0213505	0.00668963	0.00274271	0.0106734	0.0238578	0.0113664	0.0235703	0	0.0170051	0.0115484	0.00813033	0.00177418	94.4483	19		Trueperella pyogenes	Common in two disease groups		0.00499355	0.00288061	0.0218826	0.0439564	0.00349619	0.0174204	0.00954812	0.00249185	0.0250375	0.00542023	0.00450727	0	0.00996614	0.00254715	0	0	0.0109509
Paraprevotella xylaniphila	Common in two disease groups		0.00707127	0.00624525	0.00734961	0.00492893	0.0126539	0.00950596	0.00270652	0.0407765	0.0131605	0.0164335	0.0145177	0.00881414	0	0.0162055	0.00921428	0.0135628	0.0132794	0.0163844	0.0162801	0.00263901	0.0122362	0.0114244	0.00831658	0.00181483	94.4598	20		Microbacterium testaceum	Common in two disease groups		0.000700316	0.000547645	0.0112292	0.0113326	0	0	0.170035	0.000418889	0.00907595	0.00106609	0.000794138	0	0.00106668	0.00282163	0.00042848	0	0.00605928
Clostridium aminophilum	Common in two disease groups		0.00514474	0	0.0180879	0.0208345	0.013053	0.0121943	0.00184474	0.0102885	0.00192994	0.0272225	0.00561427	0.0172091	0.0125131	0.00671242	0.00294816	0.00837704	0.0279145	0.0201372	0.0217104	0.000470107	0.00864572	0.0113009	0.00863602	0.00188453	94.4711	20		Anaerotruncus colihominis	Common in two disease groups		0.00285201	0.0174589	0.0346595	0.0144894	0.00206983	0.011589	0.00467291	0.0226522	0.0117217	0.00363593	0.0211627	0.0230437	0.0181754	0.00563228	0.00167311	0.0105396	0.00795281
Fusobacterium russii	Common in two disease groups		0.0315361	0.0143891	0.00114452	0.00777864	0.00942836	0.0194958	0.0144348	0.0077164	0.0102348	0.00746674	0.0113987	0.0127567	0.012487	0.00453573	0.00986144	0.0269963	0.0192464	0.0124803	0.000748265	0.00682723	0.0156284	0.0112868	0.00754448	0.00164634	94.4823	21		Blautia hydrogenotrophica	Common in two disease groups		0.00423234	0.0281489	0.0258417	0.00774432	0	0.00928597	0.0036918	0.0251978	0.00881571	0.0116597	0.00873552	0.00885023	0.0175375	0.00864056	0.00501934	0.0147267	0.0109614
Actinomyces coleocanis	Common in two disease groups		0.0108149	0.0556827	0.0301839	0.028001	0.0114025	0.00424757	0.00184474	0.00277627	0.0122058	0.0135223	0.00563695	0.00121223	0	0.00194877	0.00604013	0.00131531	0.0031735	0.00370948	0.00816677	0.00485065	0.000286355	0.011274	0.013327	0.00290819	94.4936	20		Dorea longicatena	Common in two disease groups		0	0.0258817	0.0257937	0.00563223	0.0015765	0.0100572	0.00438971	0.0309119	0.00918438	0.00259229	0.0173101	0	0.0246591	0.00327177	0.00278512	0.00944584	0.0138753
Coriobacterium glomerans	Common in two disease groups		0.0150511	0	0.0476771	0.0189453	0.0155665	0.00806501	0	0.00110234	0.00774029	0.0228669	0.00106614	0.0101963	0	0.00254138	0.00235236	0.00612376	0.00310161	0.0401013	0.0242972	0.00529938	0.00967	0.0112622	0.0131356	0.00286643	94.5049	18		Neisseria shayeganii	Common in two disease groups		0.00178631	0.00849944	0.0343596	0.00665421	0.0699881	0.00710973	0.00384352	0.00106333	0.00538918	0.0181236	0.00683603	0.00322579	0.00236343	0.0155794	0.0348395	0.00239737	0.000820528
Mycobacterium chubuense	Common in two disease groups		0	0.22368	0.00195242	0.00174149	0.0010464	0.00405401	0.00535918	0	0.000636469	0.00212224	0.0028922	0	0.00242442	0.00203994	0	0	0.00291675	0	0	0.00189111	0	0.0112478	0.0485175	0.0105874	94.5161	13		Burkholderia sp.	Common in two disease groups		0.00377561	0.0162322	0.0321281	0.0140806	0.0238191	0.0111664	0.00517864	0.0109878	0.0101061	0.0118504	0.0130925	0.00355664	0.0161152	0.0143168	0.0134971	0.0144726	0.00584889
Rothia sp.	Common in two disease groups		0	0	0.00216561	0	0.000140239	0	0.0048475	0	0.00438343	0	0.00695262	0.000226585	0	0.00501437	0.00208528	0	0	0	0	0.19159	0.0230626	0.0112168	0.0415995	0.00907775	94.5273	10		Rikenella microfusus	Common in two disease groups		0	0.00628696	0.0114332	0.00436044	0	0.0193643	0.00456165	0.00148222	0.0542605	0.00951627	0.00343411	0.00423488	0.000627459	0.0044136	0	0.0380706	0.00205132
Bacteroides graminisolvens	Common in two disease groups		0.010388	0	0.00901029	0.00608992	0.00745423	0.0150009	0.00106376	0.0244863	0.00816118	0.0139224	0.0178296	0.0163594	0.0096716	0.0191116	0.0122754	0.0121613	0.0187124	0.00829496	0.0199145	0	0.0200008	0.0111984	0.00690069	0.00150585	94.5385	19		Clostridium hiranonis	Common in two disease groups		0.00183706	0.021862	0.0396503	0.00212344	0.00248809	0.0245513	0.00832426	0.0193011	0.00807835	0.0086634	0.0127813	0.00550865	0.0138145	0.00902483	0	0.0102081	0.0201134
Neisseria weaveri	Common in two disease groups		0.00301022	0.00504616	0.0163936	0.00441176	0.0113378	0.00550572	0.00514373	0.00174538	0.000615938	0.000188891	0.010548	0.000317219	0.00727325	0.0392603	0.00973817	0.00461438	0.00260864	0.00215215	0.00111171	0	0.00842545	0.0111392	0.00863405	0.0018841	94.5497	20		Draconibacterium orientale	Common in two disease groups		0.000730764	0.00529025	0.00608251	0.000658608	0.000439705	0.0148005	0.00390421	0.00316852	0.0593244	0.0133654	0.000783407	0.00471461	0.00193466	0.00702663	0	0.0430311	0
Anaerophaga thermohalophila	Common in two disease groups		0.00204695	0	0.0108281	0.00480228	0.000895371	0.0170441	0	0.00507282	0.013099	0.00661117	0.00122493	0.0237914	0	0.0975068	0.000513617	0.0516207	0.0040362	0.00485585	0.0045751	0	0.00449357	0.0111364	0.0228576	0.00498794	94.5608	17		Alistipes putredinis	Common in two disease groups		0.00346098	0.00173056	0.00946568	0.000476923	0	0.0129201	0.00780842	0.00389889	0.0516147	0.00448881	0.00260778	0.00473115	0.00305363	0.00489668	0	0.0465332	0.00518616
Dehalobacter sp.	Common in two disease groups		0.0185648	0.0111415	0.0125	0.00652266	0.010054	0.00728002	0.00293543	0.00832882	0.00664187	0.0115779	0.0131567	0.0191577	0.00729932	0.00519671	0.00668729	0.00742829	0.00899673	0.0126858	0.0256441	0	0.0175117	0.0111292	0.00597456	0.00130376	94.572	20		Geobacter sp.	Common in two disease groups		0.0021111	0.0366812	0.0288889	0.0085619	0	0.0153182	0.00226565	0.00638	0.0063434	0.00776563	0.0147989	0.0176508	0.0168996	0.0137568	0.000387672	0.00745725	0.00782657
Beggiatoa sp.	Common in two disease groups		0	0.0538341	0.000549818	0.00211089	0.00203886	0.0051186	0.0127651	0.0080022	0.000923907	0.00373337	0.0345363	0.0138443	0.0680531	0.00333912	0.00244482	0.0138108	0.00425188	0.00219541	0.00894711	0.00262832	0.00691658	0.0110851	0.0181369	0.0039578	94.583	20		Bacteroides massiliensis	Common in two disease groups		0.00999726	0.00189485	0.0134727	0.00112417	0.000600573	0.0133743	0.00102157	0.0143496	0.0113422	0.0124789	0.0132643	0.00774189	0.0126015	0.0138886	0.00361147	0.0323037	0.00674305
Lachnoclostridium phytofermentans	Common in two disease groups		0.00639261	0	0.0173922	0.00874965	0.0130638	0.0091296	0.00313741	0.0157696	0.00514308	0.0229558	0.0195082	0.0214123	0.0145335	0.00321376	0.00252699	0.00422625	0.0296296	0.018396	0.0228969	0	0.00581521	0.0109558	0.0086965	0.00189773	94.594	19		Alkaliflexus imshenetskii	Common in two disease groups		0.00129914	0.00405257	0.00662238	0.00258901	0	0.0192269	0	0.00412444	0.0646485	0.0105824	0	0.0119602	0.00261441	0.00332667	0	0.0347121	0.00230379
Clostridium hylemonae	Common in two disease groups		0.000153247	0.00819377	0.0137567	0.00360963	0.0112083	0.0129578	0.0103548	0.0121462	0.00327474	0.0141001	0.00475228	0.0131079	0.0175053	0.0237955	0.0051978	0.00251203	0.0253675	0.0161032	0.0274613	0.00397454	0.00627779	0.0109489	0.00771968	0.00168457	94.6049	21		Clostridium clariflavum	Common in two disease groups		0.00109615	0.0245126	0.0219906	0.00483736	0	0.0110819	0.00558322	0.0217715	0.00821932	0.0074402	0.0167198	0	0.014578	0.00638984	0	0.0102523	0.0165578
Parabacteroides goldsteinii	Common in two disease groups		0.0105741	0	0.00541964	0.00820082	0.005739	0.0138181	0.00997776	0.0247721	0.00917748	0.0132779	0.0161169	0.0253095	0.0119657	0.0188837	0.00590659	0.0118702	0.011821	0.00802459	0.0209193	0.0019018	0.00560595	0.0109381	0.00682737	0.00148985	94.6159	20		Cellulomonas sp.	Common in two disease groups		0.00578522	0.00349397	0.0256137	0.0647934	0.00591993	0.0011832	0.00511795	0.00350148	0.0187049	0.0130961	0.00334826	0	0.00717394	0.00108693	0.00176493	0	0.0107195
Rhodoferax ferrireducens	Common in two disease groups		0.00422525	0	0.00532987	0	0.000474654	0.00125814	0.00234296	0.00662427	0.00252535	0	0.0081095	0.00121223	0	0.00594887	0.00216746	0.00257672	0.00239297	0.000400148	0.00207376	0	0.000187232	0.0109198	0.00243897	0.000532226	94.6268	16		Ruminococcus gnavus	Common in two disease groups		0.0127681	0.026506	0.0195552	0.0140238	0.00164085	0.00171141	0.000768704	0.0336615	0.00785064	0.0054539	0.0163871	0	0.0182381	0.00292044	0.00279532	0.00597684	0.0101935
Eubacterium limosum	Common in two disease groups		0.000777183	0.00457152	0.0153051	0.0125598	0.00581452	0.00851665	0.00371641	0.0196789	0.00845888	0.0193668	0.0160602	0.0228624	0.0300576	0.00535626	0.0027119	0.00211313	0.0131562	0.0225381	0.0201283	0	0.00859066	0.0109119	0.00853084	0.00186158	94.6377	20		Pelosinus sp.	Common in two disease groups		0.00101495	0.0231654	0.0417138	0.00839157	0.00134056	0.0123496	0.00322654	0.0215137	0.0278134	0.0093816	0.012234	0.00239866	0.0098511	0.00756461	0.000969181	0.00374519	0.00315588
Desulfurivibrio alkaliphilus	Common in two disease groups		0	0	0.00428634	0.00154095	0.00734636	0.0234853	0	0	0	0.00338892	0.0558024	0.0195882	0.0280633	0.00274651	0	0.0234385	0.0150972	0.00548311	0.00126136	0	0.0195603	0.0108774	0.0141425	0.00308614	94.6486	14		Alkaliphilus oremlandii	Common in two disease groups		0	0.0267579	0.0347075	0.0118209	0	0.0184135	0.00437959	0.0257456	0.00487954	0.00261473	0.0205832	0.00565753	0.0167845	0.00645572	0	0.00310442	0.0157478
Adlercreutzia equolifaciens	Common in two disease groups		0.00929336	0	0.0473068	0.0167605	0.0167531	0.00502182	0	0.003256	0.00838703	0.0213446	0	0.00606114	0	0.00243881	0	0	0.00406701	0.0541281	0.0368681	0.00500023	0.00458168	0.0108761	0.0159217	0.00347441	94.6595	15		Chlorobium phaeobacteroides	Common in two disease groups		0	0.0220153	0.0253738	0.00283883	0	0.0111347	0.00523933	0.0128781	0.00731931	0.0090225	0.0210232	0.0199337	0.0140551	0.0161612	0.000785546	0.0188364	0.00246158
Bacteroides pectinophilus	Common in two disease groups		0.00953418	0.0253807	0.0177513	0.0134358	0.00954703	0.00597886	0.0035683	0.0114725	0.0029873	0.0205669	0.0074063	0.0252189	0.00921539	0.00913983	0.00189011	0.00673829	0.0114616	0.0231653	0.010294	0	0.0172364	0.0108229	0.00749903	0.00163642	94.6703	20		Dialister micraerophilus	Common in two disease groups		0.00751063	0.0101424	0.012093	0.00807362	0.0112607	0.00662378	0.00631147	0.0103219	0.0241808	0.00623944	0.00722236	0.00605455	0.0136054	0.00837706	0	0.00355738	0.0473276
Acinetobacter sp.	Common in two disease groups		0.00397349	0.0124156	0.00966109	0.00620602	0.00554483	0.00445189	0.00204672	0.0130954	0.0029873	0.00850008	0.0138939	0.0115671	0.0223281	0.0169121	0.0138368	0.0070186	0.00324539	0.0104687	0.00316409	0.0163789	0.00642097	0.0108027	0.0055073	0.00120179	94.6811	21		Proteiniphilum acetatigenes	Common in two disease groups		0.00392786	0.00456736	0.00209949	0.000817582	0	0.0223328	0.00200268	0.0099137	0.0122639	0.00345638	0.0301772	0	0.0118067	0.0162271	0	0.03469	0.00626967
Bacteroides massiliensis	Common in two disease groups		0.00318536	0.0048713	0.00563283	0.00588939	0.00569585	0.0144955	0.00274692	0.0346115	0.00746312	0.0140779	0.0112059	0.0154304	0.0018509	0.0176643	0.0100463	0.0137785	0.0190718	0.0104038	0.0205559	0.00795976	0.00766551	0.0107351	0.00766353	0.00167232	94.6918	21		Syntrophus aciditrophicus	Common in two disease groups		0	0.0282146	0.028685	0.0123091	0	0.0206531	0.00327711	0.0074863	0.00648437	0.0136572	0.0183188	0	0.0294592	0.00831118	0.00417258	0.017566	0.002146
Sphaerochaeta globosa	Common in two disease groups		0.00629409	0	0.0162589	0.0091085	0.00937442	0.0150977	0	0.00812468	0.00914668	0.015089	0.0121246	0.034928	0.0115616	0.00459271	0.00674892	0.0126356	0.0180859	0.0113339	0.0202031	0	0.0192299	0.0107113	0.0080595	0.00175873	94.7025	18		Clostridium scindens	Common in two disease groups		0.00264902	0.0218072	0.0165799	0.00602967	0	0.0103213	0.00734315	0.0308044	0.00860968	0.00598133	0.00397069	0.00588913	0.0205179	0.0122746	0.00157109	0.0154558	0.0159477
Acetonema longum	Common in two disease groups		0.0184663	0	0.0120848	0.0124332	0.00333337	0.00728002	0.00313741	0.0181989	0.0243501	0.0172668	0.0113873	0.0222619	0	0.0092538	0.00368777	0.00921798	0.013187	0.00863021	0.0234207	0.000886792	0.0100995	0.0106863	0.00761213	0.0016611	94.7132	19		Butyrivibrio proteoclasticus	Common in two disease groups		0	0.0359912	0.0176237	0.00679047	0	0.00576808	0.00169924	0.0121048	0.00267833	0.00614966	0.0124808	0	0.0120786	0.00476493	0.00115281	0.0203942	0.0349566
Clostridium methylpentosum	Common in two disease groups		0.00352469	0	0.016315	0.0167605	0.0104532	0.00734454	0	0.0215978	0.00611832	0.012289	0.0145177	0.0227264	0.0127477	0.0033847	0.00734472	0.00773016	0.0152205	0.0166007	0.0250562	0	0.00823822	0.0106818	0.00748569	0.00163351	94.7239	18		Arcanobacterium haemolyticum	Common in two disease groups		0.00668852	0.00215772	0.0314323	0.0402091	0.00489038	0.00467996	0.0130376	0.00171852	0.012123	0.0132756	0.00622433	0	0.0039739	0.00180057	0.00362167	0	0.00745839
Clostridiales genomosp.	Common in two disease groups		0.00789224	0	0.0121297	0.0150823	0.0190509	0.00690365	0	0.00693047	0.00983448	0.0245224	0.00111151	0.0120543	0.0147159	0.00746458	0.00861849	0.0216164	0.016494	0.023944	0.0142063	0	0.0106172	0.0106634	0.00749828	0.00163626	94.7346	18		Clostridium hylemonae	Common in two disease groups		0.00120779	0.0341949	0.0232983	0.00694944	0	0.00556736	0.00237691	0.0195052	0.010941	0.00354616	0.018233	0	0.0201623	0.00308513	0	0.0155332	0.0148116
Alkaliphilus metalliredigens	Common in two disease groups		0.00414863	0	0.0124663	0.0134569	0.00396984	0.0156891	0.00789065	0.00916578	0.00343899	0.0107779	0.0265515	0.0207665	0.0189782	0.00970965	0.00125322	0.00773016	0.0166172	0.0141674	0.0275468	0	0.00798491	0.0106602	0.00797316	0.00173989	94.7452	19		Bacteroides thetaiotaomicron	Common in two disease groups		0.000334934	0.00691127	0.00377907	0.0033271	0	0.0142195	0.00777807	0.0277648	0.00941209	0.00828185	0.0126526	0.0174027	0.0128734	0.00603851	0.00936534	0.0247581	0.00905736
Curtobacterium sp.	Common in two disease groups		0.0197689	0.0173368	0.0262005	0.0154728	0.0123518	0.00117212	0.0182454	0.00045931	0.00861287	0.00444449	0.00340259	0.00231116	0	0.00393172	0.00896775	0	0.0042108	0.00356889	0.00982365	0.0402689	0.0014538	0.0105181	0.0102922	0.00224593	94.7557	19		Desulfovibrio salexigens	Common in two disease groups		0	0.0396823	0.0808722	0.00198718	0	0.00627516	0.00218474	0.0112993	0.00101928	0.0097856	0.0114935	0	0.0146093	0.00328275	0	0.0130253	0
Acidovorax citrulli	Common in two disease groups		0	0	0.00433122	0	0.0053075	0.0011291	0.0182993	0.000357241	0.00250482	0.00285558	0.00477497	0	0	0.00752156	0	0.0076547	0	0.00103822	0	0	0.00268733	0.0105113	0.00436545	0.000952619	94.7663	12		Campylobacter hominis	Common in two disease groups		0.00537924	0.00680175	0.0107374	0.00185091	0.00679934	0.0076802	0.0232128	0.0017937	0.0200061	0.00671076	0.00378825	0.00294456	0.00472686	0.0233086	0	0.0263931	0.00213548
Pseudomonas fluorescens	Common in two disease groups		0.00376551	0.0655252	0.00494837	0.00397903	0.0041748	0.0103125	0.00234296	0.0080124	0.00194021	0.00741118	0.0227973	0.00680887	0.0133995	0.00442177	0.00855685	0.00933657	0.00578214	0.00354726	0.00100481	0.0075965	0.0017732	0.0104783	0.013743	0.00299897	94.7767	21		Bacteroides helcogenes	Common in two disease groups		0.00148183	0.017678	0.000839794	0.00250952	0.00033246	0.00729989	0.0012542	0.0140274	0.0236387	0.00851751	0.0123306	0.00984278	0.00859618	0.0141082	0.000836556	0.0472513	0.00651162
Tepidanaerobacter acetatoxydans	Common in two disease groups		0.00638166	0.00577061	0.0185143	0.00841191	0.0148869	0.0101404	0	0.0139018	0.00902349	0.0271669	0.00815487	0.0246184	0.00941091	0.00160688	0.00101696	0	0.0212286	0.0101335	0.0252272	0	0.00761044	0.010394	0.00855786	0.00186748	94.7871	18		Desulfohalobium retbaense	Common in two disease groups		0	0.0359364	0.0825638	0.00409926	0	0.0043736	0	0.00427481	0.000672292	0.0111883	0.0101521	0.0129362	0.00880534	0.0095628	0	0.00806487	0.000136755
Cellulosilyticum lentocellum	Common in two disease groups		0.00571394	0.0247312	0.0145758	0.0117999	0.00897528	0.00980706	0.0101797	0.0111459	0.00196074	0.00994454	0.0210167	0.0155664	0.0109229	0.00235903	0.00231127	0.00445266	0.0138648	0.0133455	0.014495	0	0.0197585	0.0103911	0.00654224	0.00142763	94.7975	20		Pectobacterium carotovorum	Common in two disease groups		0.00151228	0.00293537	0.0143125	0.004826	0.00852598	0.00719425	0	0.00470444	0.00238555	0.0108966	0.0094438	0.0478574	0.0103008	0.00590676	0.00273411	0.0059437	0.00133599
Haemophilus parasuis	Common in two disease groups		0.00147774	0.0315011	0.0129937	0.00410569	0.00335494	0.0154633	0.0109607	0.0017862	0.00293597	0.00845563	0.0142909	0.006435	0	0.0190546	0.00621476	0.0040861	0.000102702	0.00472607	0.00583646	0.00462628	0.0141746	0.0103825	0.00761071	0.00166079	94.8079	20		Desulfonauticus sp.	Common in two disease groups		0	0.0434173	0.0956645	0.00286154	0	0.0134377	0.000455154	0.00499444	0	0.0121647	0.00461459	0.00526051	0.00791644	0.00037329	0	0.0138981	0
Corynebacterium diphtheriae	Common in two disease groups		0.0286792	0.00729445	0.0108168	0.0054461	0.00541538	0.00247327	0.0031778	0.00232717	0.00871553	0.00103334	0.00189411	0.00513214	0	0.00240462	0.0141039	0.00205922	0.00509404	0.0125019	0.0015286	0.0127784	0.00349133	0.0103176	0.00657174	0.00143407	94.8182	20		Mobiluncus curtisii	Common in two disease groups		0.0108397	0.00745892	0.0231663	0.0435816	0.00352836	0.00651814	0.0054315	0.00667	0.0162001	0.00442147	0.00828479	0	0.0104786	0.00464416	0.0048357	0.00542446	0.0138648
Alistipes indistinctus	Common in two disease groups		0.000985162	0	0.0108281	0.00784196	0.00177995	0.00771015	0	0.00391944	0.011631	0.00645562	0.00622674	0.0185913	0.011705	0.0694377	0	0.0474052	0.00359458	0.00506133	0.00817746	0.00181632	0.00969202	0.0103163	0.016801	0.00366628	94.8285	18		Ruminococcus torques	Common in two disease groups		0.000355233	0.0198138	0.0207549	0.00408791	0	0.00781754	0.00443016	0.0334037	0.00447834	0.00969582	0.0168164	0	0.0157283	0.0101667	0.00260148	0.0084184	0.0231852
Clostridium sordellii	Common in two disease groups		0.00518852	0.0130401	0.00374774	0.0112722	0.0139268	0.00974254	0	0.0144427	0.0042705	0.00980009	0.013996	0.0199734	0.00896773	0.00891191	0.0050129	0.00437719	0.0119956	0.0182121	0.024169	0	0.0210361	0.0102888	0.00671711	0.00146579	94.8388	19		Nocardioides sp.	Common in two disease groups		0.00248663	0.00240964	0.0262736	0.0336685	0.0284521	0	0.0172453	0.00407074	0.0143567	0.0134103	0.0108604	0.00562445	0.00585628	0.00553347	0.00828394	0	0.00496524
Propionibacterium avidum	Common in two disease groups		0.0193639	0.0224829	0.0300268	0.0133514	0.00830645	0.00447339	0.0051572	0.00152083	0.00816118	0.00871119	0.00410579	0.00510948	0.0040798	0.000774949	0.00307143	0.0039675	0.00443674	0.0105985	0.00758954	0.0160264	0.011278	0.0102873	0.00746143	0.00162822	94.8491	21		Blautia producta	Common in two disease groups		0.00256782	0.0195071	0.028637	0.0104015	0	0.0156456	0.000384352	0.0213633	0.00191929	0.000673321	0.0180076	0.0079404	0.0153518	0.00146022	0.00169352	0.0129038	0.0177465
Eubacterium siraeum	Common in two disease groups		0.00776089	0.0260552	0.00904395	0.0158528	0.00771313	0.00363463	0.01667	0.00976799	0.00196074	0.0161001	0.00824561	0.00987909	0.0180788	0.00402289	0.00170521	0.0025336	0.0143886	0.014016	0.0249386	0.00305569	0.00883296	0.010277	0.00713154	0.00155623	94.8594	21		Youngiibacter fragilis	Common in two disease groups		0.000872857	0.0171632	0.0263935	0.00559816	0	0.0132264	0.00394467	0.0207081	0.00425062	0.00452247	0.0210447	0.00378823	0.013459	0.00779517	0.00247906	0.00728048	0.0158004
Delftia acidovorans	Common in two disease groups		0	0	0.00230026	0.00258584	0.00212516	0.0113878	0.00222177	0.00792054	0.00113949	0.00304447	0.0138939	0.00493955	0.0236185	0.0103023	0	0.00605907	0.00240324	0.00879244	0.00314271	0	0.00559494	0.0102433	0.00580984	0.00126781	94.8696	17		Clostridium carboxidivorans	Common in two disease groups		0.00113674	0.017196	0.0282651	0.0083575	0	0.00557792	0.00418742	0.0122767	0.00728678	0.00612722	0.00851016	0.00812236	0.020131	0.00107595	0.00356046	0.00136992	0.0170207
Eubacterium plexicaudatum	Common in two disease groups		0.00157626	0	0.0199281	0.00677596	0.00944994	0.00801125	0	0.0155553	0.00440396	0.0323781	0.00461618	0.0226585	0.0202035	0.00392033	0.00883421	0.00975704	0.0170281	0.0166981	0.0103261	0.00302364	0.00972506	0.010231	0.00840068	0.00183318	94.8799	19		Holdemania filiformis	Common in two disease groups		0.0121794	0.0123439	0.0159681	0.0174985	0.00533008	0.00952895	0.00328722	0.0179907	0.00827353	0.00378182	0.0127169	0.00674934	0.0137727	0.00586284	0.000816152	0	0.0229327
Bacteroides fluxus	Common in two disease groups		0.00893214	0.0135397	0.00369164	0.00473895	0.00331179	0.00396799	0.000956034	0.0278342	0.00284358	0.010989	0.011841	0.0204946	0.0211811	0.030109	0.00580387	0.0147919	0.0101778	0.00964681	0.0178194	0.000566265	0.00700469	0.0102123	0.00847805	0.00185006	94.8901	21		Pedobacter sp.	Common in two disease groups		0.000477027	0.00864183	0.0044989	0.00177143	0.000890134	0.027298	0.00276127	0.00548852	0.0302532	0.00424192	0.00976575	0.00291148	0.0065674	0.00543466	0.00455005	0.0354965	0.00201976
Arcanobacterium haemolyticum	Common in two disease groups		0.0145476	0	0.0307786	0.0239903	0.00686091	0.000430134	0	0.00250069	0.0219993	0.0107001	0.00246121	0.00356871	0.000847242	0.00590328	0.000811514	0	0.00546377	0.0166764	0.0105398	0.00925255	0.0115313	0.0101655	0.00881949	0.00192457	94.9002	18		Proteiniphilum sp.	Common in two disease groups		0.00201975	0.00576122	0.0114572	0.00443992	0	0.0142089	0.00361089	0.00779778	0.016829	0.00755242	0.0149277	0.012076	0.0116812	0.0129005	0.00453985	0.0246255	0.00331367
Campylobacter ureolyticus	Common in two disease groups		0.00738872	0.00474639	0.00319792	0.0113249	0.0117801	0.00248402	0.00911599	0.00501158	0.00829463	0.000855563	0.0127937	0.00615177	0	0.0127525	0.0269854	0.0167864	0.00573079	0.0170441	0.00466062	0	0.00296268	0.0101199	0.00666706	0.00145487	94.9104	19		Hydrogenophaga sp.	Common in two disease groups		0	0.00426067	0.0392544	0.00241868	0.0104242	0.00252485	0.00709029	0.00989222	0	0.00877562	0.0141013	0.017502	0.0250147	0.0361871	0.00306057	0.00431968	0
Coprococcus comes	Common in two disease groups		0.00544028	0.00292278	0.0156642	0.0112827	0.0127941	0.00350559	0.00498215	0.0138507	0.00226871	0.0279336	0.00410579	0.0135271	0.0137905	0.00194877	0.0020031	0.00268453	0.0206124	0.0202994	0.0310102	0	0.010474	0.0100847	0.00887217	0.00193607	94.9204	20		Flavobacterium sp.	Common in two disease groups		0.00243588	0.0101862	0.012237	0.0081304	0.00303504	0.0196812	0.00154752	0.00455407	0.0297435	0.0107731	0.00376679	0.00550865	0.00832428	0.0143277	0.00439702	0.0311326	0.000694293
Parabacteroides gordonii	Common in two disease groups		0.00901971	0	0.00589091	0.00774697	0.00227618	0.0168828	0.015135	0.0169332	0.00340819	0.00682229	0.0143249	0.011839	0.00586552	0.0180176	0.0101491	0.0275461	0.0117902	0.00279022	0.0141743	0.0103317	0.00409708	0.0100581	0.00661681	0.00144391	94.9305	20		Enterobacter cloacae	Common in two disease groups		0.00352188	0.0033954	0.00770211	0.00140806	0.00478313	0.00251429	0.000657444	0.00497296	0.0016482	0.0100549	0.00709359	0.054309	0.00262487	0.00998001	0.00632518	0.0621658	0.000652214
Subdoligranulum variabile	Common in two disease groups		0.0105303	0	0.018346	0.00976288	0.0108847	0.00991459	0.00302969	0.00710399	0.0101014	0.0134779	0.0211414	0.0192484	0.0150288	0.00219949	0.00312279	0.00536907	0.00923294	0.0207861	0.0205559	0	0.00675137	0.0100574	0.00686019	0.00149702	94.9406	19		Pseudomonas fluorescens	Common in two disease groups		0.00331889	0.0108324	0.0118771	0.00726739	0.0684974	0.00609557	0.00231623	0.00339407	0.00161567	0.00806863	0.0121052	0.00977661	0.015425	0.00478689	0.00814112	0.0101308	0.00166209
Granulicatella elegans	Common in two disease groups		0.002036	0.00864343	0.0019973	0.00758866	0.00727084	0.00111835	0.0307412	0.00136772	0.0153574	0.00466671	0.00209826	0.00593652	0.0133604	0.0098578	0.00757071	0	0.00505296	0.00513703	0.00419028	0.0551093	0.00530859	0.00998618	0.0124632	0.0027197	94.9505	20		Syntrophobotulus glycolicus	Common in two disease groups		0	0.0327711	0.0192913	0.00717655	0	0.0156034	0.000273092	0.0165193	0.0106699	0.00674443	0.00823113	0.0201818	0.00908769	0.00730111	0	0.0118211	0.0117504
Leptotrichia trevisanii	Common in two disease groups		0.045416	0.00944282	0.00816873	0	0.0128049	0.0145708	0	9.18619e-05	0.00505069	0.0483782	0.00217766	0.0150452	0.00471849	0.00389754	0.0208528	0.00306188	0.00235188	0.0208401	0.000459648	0	0.00892107	0.00998474	0.0137032	0.00299029	94.9605	18		Paraprevotella xylaniphila	Common in two disease groups		0.00846468	0.00197152	0.00125969	0.00629084	0.00190896	0.0066766	0.00522921	0.0155848	0.02237	0.00516213	0.00332679	0	0.0035556	0.00850881	0.000816152	0.024272	0.0108141
Bacteroides thetaiotaomicron	Common in two disease groups		0.00752007	0.00532095	0.0101211	0.0050767	0.002438	0.0163451	0.00302969	0.0213426	0.0039728	0.0223669	0.00288086	0.0153964	0.0089156	0.0176757	0.00217773	0.0208617	0.0157443	0.0102849	0.020759	0.0027138	0.00892107	0.00998419	0.0071737	0.00156543	94.9705	21		Bacteroides stercoris	Common in two disease groups		0.00494281	0.0215881	0.00135567	0.000510989	0	0.0210334	0.0122082	0.0158319	0.0141398	0.00161597	0.0061814	0.0116294	0.00539614	0.00893699	0.00042848	0.0380375	0.0060698
Pelosinus sp.	Common in two disease groups		0.0171966	0	0.0216786	0.0105756	0.002438	0.00702194	0.000700194	0.0124218	0.0245862	0.0124668	0.0163551	0.024052	0.00364966	0.00658706	0.00536216	0.00169266	0.00761025	0.0114421	0.0146232	0.000544896	0.0132274	0.00997572	0.00766233	0.00167206	94.9805	20		Desulfobacula toluolica	Common in two disease groups		0	0.037196	0.0316482	0.00347472	0	0.00750061	0.00316585	0.00301815	0.00456508	0.00951627	0.0187374	0.00524397	0.0159897	0.0152061	0	0.0206372	0
Ruminiclostridium thermocellum	Common in two disease groups		0.010596	0	0.0124887	0.00603715	0.00519962	0.0126459	0.0111223	0.0171782	0.00135506	0.00527783	0.00992422	0.0142522	0.0368876	0.0030884	0.00324606	0.00588657	0.0157956	0.0179526	0.0102192	0	0.0115754	0.00993497	0.00822433	0.0017947	94.9904	19		Collinsella stercoris	Common in two disease groups		0	0.00748083	0.0294288	0.0406406	0	0	0.00150706	0.00885037	0.00903257	0.0102345	0.0022429	0.00423488	0.0291768	0.000922245	0	0.00544655	0.000725851
Pectobacterium carotovorum	Common in two disease groups		0.000339334	0.0988748	0.000695689	0.00124543	0.00298817	0.00192485	0.014152	0.00111255	0.000307969	0.00676673	0.00812084	0.0148186	0.0191998	0.00352146	0.00172575	0.00656579	0.00224918	0.0038717	0.00122929	0.0078636	0.0075003	0.0099248	0.0210809	0.00460023	95.0004	21		Bacteroides salanitronis	Common in two disease groups		0.00384666	0.00825848	0.00584257	0.00731281	0.0104135	0.00870493	0.00308493	0.0123841	0.0286266	0.0124901	0.0127062	0.00913145	0.00728898	0.00333765	0.00827374	0.0156878	0.00289289
Collinsella intestinalis	Common in two disease groups		0.00921674	0	0.0555765	0.0239586	0.0128696	0.00849515	0	0.000591999	0.00539972	0.0180891	0	0.00446372	0	0	0.00263999	0.0037411	0.00120162	0.0356023	0.0276858	0.00239327	0.00262125	0.00991311	0.014559	0.00317703	95.0103	16		Kingella sp.	Common in two disease groups		0.0213444	0.00116101	0.004079	0.00665421	0.0556066	0.00102473	0.00107214	0.0016863	0.000683136	0.0279092	0.00254339	0.00306036	0.00216473	0.00877231	0.016221	0.00116002	0.000936243
Robinsoniella sp.	Common in two disease groups		0.00604233	0.0122407	0.013263	0.00784196	0.0109602	0.00748433	0.00115801	0.0111765	0.00517388	0.0279114	0.00896015	0.00820237	0.0106753	0.0049346	0.00321524	0.00642563	0.0226561	0.0157247	0.0211759	0	0.00942769	0.00986307	0.00697602	0.00152229	95.0201	20		Geobacter lovleyi	Common in two disease groups		0	0.0208762	0.0148164	0.00514395	0.00823642	0.0179064	0.00364123	0.0038237	0.0013988	0.00645266	0.0262709	0.0129362	0.0225676	0.0143826	0.00204038	0.0135446	0.00245106
Bacteroides eggerthii	Common in two disease groups		0.00800171	0	0.00968354	0.00258584	0.0118664	0.0150654	0.006396	0.0210262	0.00655974	0.0187335	0.0149147	0.0191577	0.010584	0.0204108	0.00263999	0.0044311	0.014101	0.0143296	0.0100161	0	0.00681746	0.00985207	0.00654197	0.00142757	95.03	19		Granulicatella elegans	Common in two disease groups		0.0399484	0.0126834	0.00135567	0.0144553	0.0168697	0.00249316	0.0107315	0.0061437	0.00577955	0.0127594	0.00323021	0.00679896	0.00762362	0.00183351	0.0207099	0.00613151	0.00988841
Bacteroides intestinalis	Common in two disease groups		0.0088993	0	0.00622753	0.00671264	0.0042611	0.0176355	0.00834847	0.0241393	0.00919801	0.0109557	0.0115575	0.00866686	0.00844635	0.0192484	0.00854658	0.0144792	0.0107016	0.00850044	0.0243293	0.00392112	0.00433938	0.00969976	0.00636051	0.00138798	95.0397	20		Slackia piriformis	Common in two disease groups		0.00425264	0.036747	0.0108213	0.0292513	0.000675644	0.00604275	0.000778819	0.0155741	0.0103988	0.00435414	0.0183725	0	0.00862756	0.00128456	0	0.00335852	0.00498628
Cupriavidus sp.	Common in two disease groups		0	0.00374715	0.0179981	0.00241697	0.000355991	0.00939843	0.00873896	0.00991088	0.00382908	0.00555561	0.0104006	0.00585721	0.0134386	0.00412546	0.00320497	0.00366563	0.00491944	0.00777584	0.00148584	0	0.0147583	0.00968018	0.00498195	0.00108715	95.0494	19		Coprococcus catus	Common in two disease groups		0	0.0264184	0.0410899	0.00324762	0	0.00222905	0.000242749	0.0211163	0.00241808	0.00333294	0.0115043	0.00762609	0.0243349	0.00983728	0	0.00241946	0.00704812
Anaerotruncus sp.	Common in two disease groups		0.0131136	0	0.00921226	0.0117999	0.0123518	0.00625845	0.00107722	0.0107376	0.00545105	0.0191891	0.00898283	0.0174923	0.0116137	0.00134476	0.00107859	0.00242578	0.0154464	0.0222136	0.0276537	0.0029168	0.00453763	0.00965043	0.00761342	0.00166138	95.059	20		Coprococcus comes	Common in two disease groups		0.00127884	0.0303943	0.0198671	0.00405384	0.00231649	0.00373974	0.00444028	0.0265189	0.00574702	0.00997637	0.00839211	0	0.0228813	0	0.0010508	0.0107937	0.0169155
Dysgonomonas mossii	Common in two disease groups		0.00556069	0	0.00285008	0.00267028	0.00340888	0.0146998	0.0146098	0.0242311	0.00351085	0.00980009	0.0171037	0.00899541	0.00742966	0.0272827	0.0135184	0.00956298	0.0184762	0.00378518	0.0168787	0	0.00703773	0.0096445	0.00771951	0.00168454	95.0687	19		Corynebacterium sp.	Common in two disease groups		0.00761213	0.00447973	0.00663437	0.0192586	0.025578	0.00739497	0.0169621	0.00394185	0.012535	0.00904494	0.00123413	0	0.00706937	0.00329373	0.0170984	0.000817535	0.00799488
Kingella kingae	Common in two disease groups		0.000383119	0.00564571	0.0205901	0.00193147	0.00387275	0.00355936	0.0113782	0	0.00120108	0.00466671	0.00250657	0.00351206	0.00172055	0.0146784	0.014371	0.00804282	0.00208486	0.000616444	0	0	0.00929553	0.00962125	0.00575609	0.00125608	95.0783	18		Clostridium lentocellum	Common in two disease groups		0.00177616	0.0175903	0.0270054	0.00617728	0	0.00913807	0.00389409	0.0265833	0.0043699	0.00740653	0.0207978	0.00390403	0.0175375	0.00317296	0	0.0049494	0.0119397
Thermophagus xiamenensis	Common in two disease groups		0.00121503	0	0.00538598	0.0105967	0.00256745	0.0155816	0	0.00374593	0.0142384	0.00831119	0.00235913	0.0110573	0	0.0774607	0.0016333	0.0415833	0.00595674	0.00229274	0.000160342	0	0.0138662	0.00958111	0.0180382	0.00393627	95.0879	17		Clostridium tetani	Common in two disease groups		0.00191826	0.0216977	0.0337597	0.00454212	0	0.0186881	0.00426833	0.0203537	0.00729763	0	0.0200574	0.0130686	0.0132185	0.0054676	0	0.00563436	0.00503888
Acidovorax delafieldii	Common in two disease groups		0	0	0.00513912	0.000918238	0	0	0.0222177	0.00507282	0.0016425	0	0.00526267	0.00088368	0	0.00188039	0	0.00866813	0.00129405	0	0.00258686	0	0.000859066	0.00952468	0.00506929	0.00110621	95.0974	12		Bacteroides pectinophilus	Common in two disease groups		0.0121084	0.0201752	0.0160041	0.00610915	0	0.00558848	0.00359066	0.0217178	0.00345905	0.00907861	0.0116545	0	0.0179244	0.00955182	0.0015915	0.00859517	0.0155479
Propionibacteriaceae bacterium	Common in two disease groups		0.00678667	0.00512111	0.0281978	0.00487616	0.00262139	0.000591434	0.00192553	0	0.00194021	0.00428893	0	0.00211857	0	0.00835349	0.0136314	0.000355782	0.000801078	0.00304977	0.00380546	0	0.00431736	0.00947599	0.00639379	0.00139524	95.1069	17		Lactococcus lactis	Common in two disease groups		0.0372385	0.00854326	0.008158	0.00713113	0.0235617	0.00167971	0.0113283	0.00141778	0.00413135	0.0489616	0.00233949	0	0.00569942	0.00296436	0.00888586	0.000961156	0.00419731
Ethanoligenens harbinense	Common in two disease groups		0.0066991	0	0.0450851	0.00812693	0.00907237	0.0183237	0	0.0132281	0.00613885	0.00592228	0.00894881	0.0106382	0.00776856	0.0046155	0.00249618	0.00659813	0.00951024	0.0170982	0.0201176	0.00110048	0.0063659	0.00946878	0.00976221	0.00213029	95.1163	19		Eubacterium rectale	Common in two disease groups		0.00395831	0.0240745	0.0179476	0.00848241	0.00712107	0.0107333	0.00443016	0.0207726	0.00616991	0.00425314	0.00788772	0	0.0176525	0.0027338	0.00532539	0.00741305	0.0157478
Rhodococcus sp.	Common in two disease groups		0.018532	0.0121408	0.017482	0.0171193	0.0201944	0	0.0103817	0.00363365	0.0120313	0.0147001	0.00352735	0.00142748	0.00162931	0	0.00720091	0.00523969	0.0013454	0.0101335	0.00554785	0.00649602	0.00773159	0.00942688	0.00644017	0.00140536	95.1258	19		Clostridium aminophilum	Common in two disease groups		0	0.0266922	0.0173238	0.00824395	0	0.0063808	0.00143626	0.0236404	0.00517231	0.00598133	0.0253802	0	0.0120263	0.00937616	0	0.00405453	0.0124867
Acinetobacter bouvetii	Common in two disease groups		0	0.12438	0	0.000221644	0.010464	0.00282813	0	0	0	0	0	0.00752261	0.0350107	0.0148836	0	0	0	0	0.00422235	0	0.0106833	0.00932612	0.027495	0.0059999	95.1351	9		Dialister succinatiphilus	Common in two disease groups		0.00302455	0.0102519	0.0200831	0.0119912	0.00226287	0.00208116	0.0063317	0.0190541	0.0210037	0.00655366	0.00691115	0	0.0127583	0.00301925	0.00223422	0.00160193	0.030896
Cellulomonas sp.	Common in two disease groups		0.0255157	0	0.0192997	0.0186392	0.0160951	0.00558099	0.00258533	0.00129627	0.0159631	0.0148557	0.00353869	0.00379529	0.00312828	0.00655287	0.00552652	0.00368719	0.0040362	0.00780829	0.0101978	0.00116458	0.0042733	0.00932135	0.00719578	0.00157025	95.1444	20		Bacteroidetes sp.	Common in two disease groups		0.0040395	0.00136911	0.00134367	0.00168058	0.00187679	0.0184029	0.00613952	0.0308474	0.00170242	0.00152619	0.00301558	0	0.00541706	0.00531389	0.00285653	0.0276968	0.0059646
Butyricimonas synergistica	Common in two disease groups		0	0	0.0037814	0.00338798	0.00421795	0.00121513	0	0.00924744	0.00468113	0.00202224	0.00309636	0.105747	0	0.0335051	0.004715	0.0201071	0.00213621	0.00246578	0.00792092	0	0.00343626	0.0093098	0.0232907	0.00508244	95.1537	16		Streptococcus massiliensis	Common in two disease groups		0.00592731	0.0103176	0.00753415	0.0196674	0.0122581	0.00514479	0.0168609	0.00250259	0.0165579	0.00524068	0.0039385	0.0107361	0.00811513	0.00086735	0.00625377	0.00455168	0.0337258
Chlorobium phaeobacteroides	Common in two disease groups		0.000689614	0	0.0108842	0.00501337	0.00338731	0.0146246	0.0246818	0.00508303	0.00527654	0.00300003	0.020132	0.0157703	0.028715	0.00472947	0.00164357	0.0164306	0.0056589	0.00520192	0.00612508	0.00781018	0.0136239	0.00929355	0.00800671	0.00174721	95.163	20		Clostridium papyrosolvens	Common in two disease groups		0	0.0359583	0.0199991	0.00667692	0	0.00900073	0.0022252	0.0155741	0.00505304	0.000493769	0.0116331	0.00433413	0.014557	0.0017347	0.00147928	0.0132463	0.0238584
Haemophilus haemolyticus	Common in two disease groups		0	0.00372217	0.00976208	0.00256473	0.00519962	0.0189044	0.00818688	0.0017862	0.00372643	0.00687784	0	0.000691083	0	0.0314994	0.00642021	0.00295407	0.00176648	0.00240089	0	0.0136438	0.036312	0.00928114	0.0100566	0.00219453	95.1723	17		Clostridium sticklandii	Common in two disease groups		0.00117734	0.0275356	0.0155002	0.00302051	0	0.0150963	0.00527978	0.0198704	0.00445665	0.000807985	0.0152496	0	0.0166799	0.00335961	0	0.0144836	0.0120028
Marinilabilia salmonicolor	Common in two disease groups		0.000667721	0	0.00660904	0.00487616	0.000668831	0.00996836	0.00399919	0.00410317	0.00612859	0.00456671	0	0.0261479	0.00787284	0.0671584	0.00357477	0.0392438	0.00366647	0.00409881	0.00595405	0	0.0100885	0.00923651	0.0160427	0.0035008	95.1815	18		Dysgonomonas gadei	Common in two disease groups		0.00251708	0.0103067	0.00555464	0.00312271	0	0.0260831	0.00103168	0.00452185	0.0208628	0.00528557	0.00935795	0.00698093	0.0131139	0.0151621	0	0.0231782	0.00421835
Mycobacterium xenopi	Common in two disease groups		0.00678667	0.051361	0.00886442	0.0100162	0.00724927	0.00649502	0.0151754	0	0.0115386	0.0103001	0.00434397	0.00165407	0.00471849	0	0.00614286	0	0.00571025	0.00627259	0.00525923	0.0123724	0.00400897	0.00915711	0.01064	0.00232184	95.1907	18		Pelobacter carbinolicus	Common in two disease groups		0	0.0277984	0.0317922	0.00400842	0	0.00900073	0.00230611	0.00267444	0.00312291	0.0118953	0.0111823	0.0211413	0.0181858	0.0090907	0	0.0107937	0.00289289
Acidaminococcus intestini	Common in two disease groups		0.0173389	0	0.013263	0.0132353	0.0139915	0.00181732	0.00076752	0.00135752	0.0214654	0.0172446	0.013168	0.0118617	0.016997	0.00271232	0.00546488	0.00130453	0.0134951	0.0127074	0.0171994	0	0.00918539	0.0091152	0.00701471	0.00153073	95.1998	19		Brachybacterium muris	Common in two disease groups		0.00673927	0.00348302	0.0157881	0.049634	0	0	0.0133613	0.00300741	0.00950969	0.00181797	0.0018351	0.0135483	0.00832428	0	0.00770244	0	0.00756358
Youngiibacter fragilis	Common in two disease groups		0.00695087	0.0063202	0.0128366	0.00777864	0.00672068	0	0.00890054	0.013963	0.00141666	0.0165002	0.0154477	0.0141502	0.0172316	0.00227926	0.00348232	0.0108783	0.0166686	0.0114421	0.0162587	0	0.00587028	0.00908291	0.00580375	0.00126648	95.2089	19		Sebaldella termitidis	Common in two disease groups		0.00245618	0.00768893	0.0211028	0.0116165	0.000997379	0.00574695	0.000445039	0.01943	0.0207652	0.0048928	0.0146701	0	0.0118381	0.00245932	0.00422359	0.00658447	0.00763722
Porphyromonadaceae sp.	Common in two disease groups		0.000667721	0	0.000729351	0.00443287	0.00429347	0.0215927	0.00747322	0.0158003	0.0010163	0.00431115	0.0221622	0.0179455	0.0326123	0.0131513	0.00413975	0.0051211	0.0153232	0.00759199	0.0189739	0	0.00310585	0.00905495	0.00914432	0.00199545	95.2179	19		Thermoanaerobacter sp.	Common in two disease groups		0.00427294	0.0146878	0.0296807	0.00515531	0	0.0114622	0.00267024	0.0128137	0.0108326	0.00559979	0.0163764	0.0116955	0.017161	0.00419402	0	0.00412082	0.00545966
Dysgonomonas gadei	Common in two disease groups		0.00599854	0	0.00433122	0.00187869	0.00464946	0.00998986	0.00751362	0.015984	0.00440396	0.00735562	0.00737227	0.0265671	0.0253	0.0124106	0.00879312	0.0132825	0.00903781	0.00581836	0.016248	0.00500023	0.00696063	0.00905458	0.0068642	0.00149789	95.227	20		Actinomyces coleocanis	Common in two disease groups		0.00439473	0.00111719	0.0177676	0.0489186	0.00111535	0.00806052	0.00551242	0.000837778	0.0180001	0.000549879	0.00418532	0	0.0077282	0.000746579	0.00546822	0	0.0119397
Acidovorax avenae	Common in two disease groups		0	0	0.00210951	0.000474951	0.000830645	0.000483901	0.0211943	0.00760413	0.000913642	0.00185557	0.00475228	0	0.00557876	0.00382916	0.00122241	0.00254438	0.00140702	0.00054074	0.000566543	0	0	0.0090393	0.00472751	0.00103163	95.236	16		Propionibacterium humerusii	Common in two disease groups		0.00308545	0.000799561	0.0135087	0.0223699	0.0113573	0.00254598	0.00429868	0.00330815	0.0126326	0.042509	0.00688968	0	0.0115243	0.00197624	0.00414197	0	0.00132547
Mycobacterium iranicum	Common in two disease groups		0.000131355	0.179813	0	0.00218477	0	0	0.00203326	0.0014902	0.000780188	0.00520005	0	0	0.000547449	0	0.00176684	0.00349313	0.000718917	0.000757036	0	0.00185906	0	0.0090019	0.0390335	0.0085178	95.245	13		Sporomusa ovata	Common in two disease groups		0.000131944	0.0155969	0.0371309	0.00781245	0.00110462	0.0112615	0.00179027	0.0187211	0.0210254	0.00384915	0.00385264	0.000942922	0.0106668	0.00327177	0.000846758	0.00433073	0.00853138
Brachybacterium muris	Common in two disease groups		0.00973121	0	0.0155744	0.0104173	0.0197845	0.00323676	0.0294485	0.000836964	0.0113435	0.0094112	0	0.0051548	0.0025678	0.00838768	0.00299952	0.00146625	0.00217729	0.0056994	0.0116409	0	0.00370059	0.00893786	0.00745244	0.00162626	95.254	18		Gottschalkia acidurici	Common in two disease groups		0.000355233	0.0272398	0.0193872	0.00455348	0	0.0119798	0.00189142	0.0147685	0.00421809	0.00749631	0.0134467	0.00876752	0.0165022	0.00636788	0	0.0186265	0.00511252
Clostridium leptum	Common in two disease groups		0.00394065	0	0.0169546	0.0117788	0.0118016	0.00672084	0.00636907	0.0142794	0.00350058	0.0128668	0.0147445	0.00950523	0.0127999	0.00189179	0.00484854	0.00233953	0.0104962	0.0190773	0.0259006	0.001421	0.00726902	0.00892589	0.00661817	0.0014442	95.2629	20		Rhizobium sp.	Common in two disease groups		0.000913455	0.00978093	0.0257097	0.00850512	0.0054695	0.0131208	0.0057754	0.00399556	0.00949884	0.00939283	0.0116974	0.0168072	0.00675564	0.00624711	0	0.0132684	0.00409212
Alistipes putredinis	Common in two disease groups		0.0102019	0	0.00690078	0.00747256	0.000485442	0.00711872	0.00473977	0.00967612	0.00922881	0.012389	0.00614734	0.0119297	0.00123828	0.0550783	0.00196202	0.0252928	0.0146351	0.00573185	0.00866918	0	0.00385478	0.00891246	0.0119406	0.00260565	95.2718	19		Bacteroides reticulotermitis	Common in two disease groups		0.0030753	0.00450164	0.000671835	0.00283883	0.00232722	0.0167443	0.00525956	0.0089363	0.025211	0.00741775	0.0110428	0.00807274	0.00829291	0.0107376	0.000387672	0.0239295	0.00774241
Helicobacter pylori	Common in two disease groups		0.00251764	0	0.00385995	0.00745145	0.0104208	0.00890378	0.00329899	0.00511365	0.00479405	0.00660006	0.0292282	0.00757926	0	0.0178694	0.00773507	0.0191367	0.00818538	0.00964681	0.00562267	0	0.0219172	0.00884267	0.00760435	0.00165941	95.2806	18		Rikenellaceae bacterium	Common in two disease groups		3.04485e-05	0.00404162	0.00819399	0.000897069	0.00163013	0.0124552	0.00198245	0.00489778	0.0505954	0.0124452	0.00418532	0.00741104	0.00539614	0.00779517	0.00115281	0.0165606	0.000694293
Kineosphaera limosa	Common in two disease groups		0.0275079	0	0.0252804	0.0129503	0.0070443	0.00245176	0.00731164	0	0.00792507	0.010689	0.00525133	0	0.000847242	0	0.0103853	0.00204844	0.00245459	0.00659703	0.00922504	0.00426301	0.00681746	0.00881127	0.00752129	0.00164128	95.2895	17		Staphylococcus sp.	Common in two disease groups		0.0271601	0.00629791	0.00292728	0.0112077	0.00619877	0.00511309	0.0377474	0.00466148	0.00593135	0.0195151	0.00336972	0	0.00495692	0.00151512	0.0219443	0	0.00739527
Blautia producta	Common in two disease groups		0.00279129	0	0.0148339	0.0106072	0.00773471	0.0133019	0.00350097	0.0110541	0.00645709	0.0225113	0.0148239	0.00986776	0.00965856	0.00351006	0.00454037	0.000905626	0.0168226	0.00850044	0.0189204	0	0.00824923	0.0087227	0.00629213	0.00137306	95.2982	19		Comamonas testosteroni	Common in two disease groups		0.00139048	0.00669222	0.0375268	0.00640439	0.0147569	0.000602162	0.00312539	0.00702444	0.00538918	0.0132083	0.0152389	0	0.015676	0.0187413	0	0.00974413	0
Bacteroides helcogenes	Common in two disease groups		0.00304306	0	0.00585725	0.0103328	0.0070443	0.0102372	0	0.0231492	0.00454768	0.0170446	0.0045141	0.0287423	0.00689525	0.0140858	0.00801242	0.00850641	0.0165145	0.00749466	0.0139819	0	0.00600245	0.00871486	0.00745597	0.00162703	95.3069	18		Subdoligranulum variabile	Common in two disease groups		0	0.0172837	0.0213908	0.00467838	0	0.00295799	0.00409638	0.0173248	0.011429	0.00135786	0.00726529	0	0.0163035	0.00907972	0.00153029	0.0100424	0.0175361
Veillonellaceae sp.	Common in two disease groups		0.0320616	0	0.0228455	0.0207923	0.00271848	0.00341957	0	0.000336827	0.0148441	0.0195668	0.00798474	0.00385194	0.00200731	0.00549302	0.00488963	0	0.00233134	0.0143512	0.000908607	0.00540623	0.00299572	0.008663	0.00912898	0.00199211	95.3156	18		Coprobacter fastidiosus	Common in two disease groups		0.00421204	0.0058817	0.00837395	0.00235055	0.000160868	0.00624347	0.000525956	0.00459704	0.02597	0.00841651	0.0111931	0.00939613	0.00477914	0.00737796	0.000979382	0.0298511	0.0049968
Rhizobium sp.	Common in two disease groups		0.00338239	0.0350983	0.00737205	0.00500281	0.0038296	0.00641975	0.00713659	0.00508303	0.00477352	0.00347781	0.0165252	0.00844028	0.0165799	0	0.00385212	0.00764391	0.00484755	0.00460711	0.0158525	0.0047438	0.00136569	0.00865192	0.00771488	0.00168352	95.3242	20		Ethanoligenens harbinense	Common in two disease groups		0.00173556	0.00934282	0.0553064	0.016045	0	0.01086	0.00359066	0.010977	0.00661449	0.00765341	0.0086282	0	0.0146407	0.00463318	0	0.00460692	0.00330315
Polaromonas naphthalenivorans	Common in two disease groups		0	0.0166873	0.00543086	0.00194202	0	0	0.00133306	0.00689985	0.00631337	0	0.00689591	0	0.00526594	0.00147012	0.00343096	0.00429094	0.000174594	0.00161141	0.00149653	0	0.00367856	0.00864379	0.00396069	0.000864294	95.3329	15		Variovorax sp.	Common in two disease groups		0.00296365	0.00487404	0.0269814	0	0.0170198	0.00283122	0.00513818	0.0110952	0.000943378	0.00921327	0.0327636	0	0.0125596	0.0246591	0	0.00969994	0.00271405
Bacteroides reticulotermitis	Common in two disease groups		0.0111214	0	0.00662026	0.00514002	0.00813385	0.00934466	0.00169662	0.0174129	0.00456821	0.014489	0.0127937	0.0120316	0.00491401	0.0184392	0.00369804	0.0113311	0.0144502	0.00667273	0.0172956	0	0.00924046	0.00862628	0.00560683	0.00122351	95.3415	19		Haemophilus pittmaniae	Common in two disease groups		0.0162088	0.00194961	0.00105574	0	0.0224893	0.0107967	0.0171037	0.00203	0.00194097	0.0637186	0	0	0.000941188	0.00510529	0.0252803	0	0
Staphylococcus sp.	Common in two disease groups		0.00165288	0.015763	0.00343356	0.00940402	0.00988144	0.011248	0.0155659	0.00631806	0.0106763	0.00514449	0.00558024	0.00244711	0.014729	0.00728224	0.000688246	0.00216703	0.00117081	0.00653214	0.00628542	0.0506006	0.00536365	0.00859348	0.0105571	0.00230374	95.3501	21		Caldanaerobacter subterraneus	Common in two disease groups		0	0.0212158	0.0554624	0.00181685	0	0.0141772	0.0024376	0.00863556	0.00251567	0.00124564	0.0123091	0	0.011493	0.0109023	0.00189755	0.0128154	0.00603824
Mycoplasma salivarium	Common in two disease groups		0	0	0.000617143	0	0.00898607	0.0250553	0	0	0.00398307	0	0.0110471	0.0270202	0.0145465	0	0.0624661	0	0	0.00592651	0.00808126	0	0.0281399	0.00856556	0.0154206	0.00336505	95.3586	11		Intestinimonas butyriciproducens	Common in two disease groups		0	0.016517	0.0219186	0.0152615	0	0.00911694	0.00120363	0.0162937	0.00545424	0.00193019	0.0194886	0	0.0114511	0.00602753	0	0.010418	0.0114769
Flavobacterium sp.	Common in two disease groups		0.00244101	0.00976757	0.00557673	0.00671264	0.00174759	0.00843063	0.00113108	0.00744082	0.00356218	0.00561116	0.00301696	0.0135724	0.0134777	0.0300862	0.0341966	0.0228994	0.00277296	0.00376355	0.00218066	0	0.0123904	0.00852505	0.00941641	0.00205483	95.3672	20		Peptoniphilus duerdenii	Common in two disease groups		0.00149198	0.0186309	0.00740218	0.0094249	0	0.011272	0.00947731	0.0213526	0.0059422	0.00517335	0.00939015	0.020033	0.0133544	0.00124064	0.00315239	0.00490521	0.0189773
Acidovorax ebreus	Common in two disease groups		0	0	0	0.000527723	0.00177995	0.000698968	0.00883322	0.00151062	0.0010163	0.000666673	0.00191679	0.000668425	0	0.00425082	0.00343096	0.00243656	0.000359458	0	0	0	0	0.00852248	0.00209949	0.000458146	95.3757	13		Ruminococcus lactaris	Common in two disease groups		0.00121794	0.0363307	0.0259736	0.00776703	0	0.00276783	0.000475383	0.0111811	0.00466267	0.005813	0.0135003	0.0049462	0.00899357	0.00991413	0.00209139	0.0061978	0.0143382
Mycobacterium avium	Common in two disease groups		0.00819874	0.0856349	0.00883076	0.0044962	0.00329022	0.00464545	0.00758095	0.00123503	0.00335686	0.00487782	0	0.00458834	0.00321952	0.000205133	0.00236264	0.00312657	0.00261891	0.00488829	0.00353822	0.0128852	0.00463675	0.00851276	0.0179688	0.00392111	95.3842	20		Eubacterium plexicaudatum	Common in two disease groups		0.00131944	0.0344797	0.0181995	0.00784651	0.00199476	0.00123602	0.00107214	0.0209122	0.00277592	0.00388282	0.00504385	0.0021009	0.0157178	0.00104302	0.000632518	0.00303814	0.0195769
Clostridium hiranonis	Common in two disease groups		0.00750912	0	0.00990795	0.00445398	0.00686091	0.0143987	0	0.0144019	0.00325421	0.00635561	0.0185895	0.0205739	0.00213766	0.000843326	0.000739608	0.00901313	0.0172848	0.0109338	0.0168466	0.0043378	0.0099123	0.00846754	0.00650966	0.00142052	95.3927	19		Gemella cuniculi	Common in two disease groups		0.0142905	0.00260679	0.00206349	0.00158974	0.00963061	0.00760625	0.00189142	0.000612222	0.000303616	0.00145886	0.00215705	0	0.00401574	0.00390856	0.00690669	0.00238632	0.105248
Vibrio parahaemolyticus	Common in two disease groups		0.000689614	0.092105	0.00387117	0.00326133	0.00161814	0.00197862	0	0.00320496	0.00222764	0.000544449	0.0072702	0.00928997	0.00316738	0.0033847	0.00521835	0.00508876	0.00455999	0.00259555	0.0030572	0.000373949	0.00764348	0.00835985	0.0194988	0.00425499	95.401	20		Robinsoniella sp.	Common in two disease groups		0.000507475	0.0180504	0.0293688	0.0073923	0	0.00828237	0.00200268	0.0214063	0.00682052	0.00179552	0.0159364	0.00213398	0.0160943	0.00876133	0.00358087	0.00486102	0.00964646
Comamonas aquatica	Common in two disease groups		0	0	0.00296229	0.000221644	0.00196334	0.0014517	0.0120245	0.00416441	0	0	0.00584111	0.000317219	0	0.00378357	0	0.00174656	0.000842159	0	0	0.00310911	0.000429533	0.00834145	0.00288932	0.000630501	95.4094	13		Smithella sp.	Common in two disease groups		0.00152243	0.0187075	0.0251938	0.00629084	0	0.0194382	0.00337825	0.00892556	0.00143133	0.00595889	0.0149598	0.00660045	0.0176002	0.00531389	0.00351966	0.0183393	0.00110456
Butyricicoccus pullicaecorum	Common in two disease groups		0.00823158	0	0.00554307	0.00529834	0.00701194	0.0057638	0.00619402	0.0208425	0.00255614	0.0106445	0.0109563	0.0162461	0.0160324	0.00964127	0.0116899	0.00623157	0.0101881	0.00947377	0.0132764	0	0.00986824	0.00831978	0.00517817	0.00112997	95.4177	19		Acidaminococcus intestini	Common in two disease groups		0	0.00972617	0.0229504	0.00102198	0	0.00618008	0.00675651	0.0108589	0.0189977	0.00454492	0.0158184	0	0.0188865	9.8812e-05	0	0.0064298	0.00651162
Prolixibacter bellariivorans	Common in two disease groups		0.00105084	0	0.00388239	0.0104384	0.00285871	0.0137643	0	0.00575668	0.00804826	0.0080223	0.0064876	0.017413	0.000769035	0.064241	0	0.0291957	0.00361512	0.00515866	0.00264031	0	0.00714787	0.00831849	0.0144569	0.00315475	95.426	17		Desulfovibrio aminophilus	Common in two disease groups		0	0.0265717	0.0719464	0.00138535	0	0.00718368	0.00154752	0.00354444	0.000986752	0.00781052	0.0103989	0.00205127	0.00690205	0.00552249	0	0.0163617	0
Corynebacterium pseudotuberculosis	Common in two disease groups		0.015675	0	0.00922348	0.00607937	0.0104855	0.00498956	0	0	0.0171128	0.00562227	0	0.00806641	0	0.0121371	0.00537243	0	0.00198216	0.0147081	0	0.00414549	0.0104299	0.00827219	0.00573649	0.00125181	95.4343	14		Anaerococcus hydrogenalis	Common in two disease groups		0.00488191	0.0209748	0.0114332	0.00999267	0.00175882	0.0125926	0.000728246	0.0155096	0.00278676	0.00494891	0.00550531	0.021621	0.0123296	0.00757558	0	0.00584427	0.0104985
Alkaliphilus oremlandii	Common in two disease groups		0.00354658	0	0.00293985	0.0119688	0.00686091	0.00748433	0.00160237	0.00972716	0.00248428	0.00640006	0.00392432	0.0209024	0.0160846	0.00374938	0.00428356	0.0085711	0.0146043	0.00858695	0.0232817	0.000448738	0.0110247	0.00825731	0.00643409	0.00140403	95.4425	20		Propionibacterium avidum	Common in two disease groups		0.0111746	0.000733844	0.00861389	0.0378359	0.00726049	0	0.00334791	0.00553148	0.0108217	0.0156996	0.0059453	0.000347392	0.0117335	0	0.00337683	0	0.0105827
Geobacter lovleyi	Common in two disease groups		0.00247385	0	0.0089093	0.00150929	0.00707667	0.00832309	0	0.00227613	0.00056461	0.00690006	0.0325174	0.00791913	0.0268902	0.00828511	0.00299952	0.0116438	0.00460107	0.00851125	0.00350615	0	0.0124785	0.00824261	0.00836277	0.00182491	95.4508	18		Sphingomonas sp.	Common in two disease groups		0.00103525	0.0207995	0.0222305	0.00540512	0.0148105	0.00903243	0.00670593	0.00552074	0.00645184	0.0234765	0.0088643	0	0.00497784	0.00297534	0.00156089	0.00708162	0.00119923
Anaerostipes sp.	Common in two disease groups		0.013442	0.0147888	0.014991	0.00912961	0.0051349	0.00377443	0.00557462	0.00447061	0.0115796	0.0138557	0.00871063	0.0107854	0.00806835	0.0049346	0.00371858	0.001035	0.00673728	0.0158761	0.0216142	0	0.00275342	0.00824214	0.00563182	0.00122896	95.459	20		Clostridium stercorarium subsp. stercorarium	Common in two disease groups		0.000537924	0.0211281	0.0214267	0.00221428	0	0.00849365	0.00130477	0.0141241	0.00459761	0.00274939	0.0262709	0.00205127	0.0149335	0.00595068	0.000867162	0.00534712	0.0126866
Comamonas sp.	Common in two disease groups		0	0	0.00163823	0	0.000830645	0	0.0096546	0.00294979	0	0	0.00714544	0.00159742	0.0029458	0.00664404	0	0.00269532	0.000544323	0.000529925	0	0	0.00235692	0.00817122	0.00274494	0.000598994	95.4672	12		Gemella bergeriae	Common in two disease groups		0.0175282	0.0179627	0.00136766	0.00285018	0.00293852	0.0131419	0.00570459	0.00524148	0.00499882	0.00166086	0.00568775	0.0180809	0.00905632	0.00413912	0.00248926	0.0022427	0.0441086
Bacteroides salanitronis	Common in two disease groups		0.00876794	0.00884328	0.00517278	0.00853856	0.00836039	0.00496805	0.00195246	0.0229349	0.0066932	0.0179113	0.00315306	0.0123375	0.00261993	0.0172426	0.0124193	0.00849563	0.00634701	0.00755955	0.0129984	0.000673107	0.00360147	0.00815694	0.00568801	0.00124123	95.4754	21		Gemella bergeri	Common in two disease groups		0.0176703	0.0179627	0.00136766	0.00285018	0.00293852	0.0131419	0.00570459	0.00524148	0.00499882	0.00166086	0.00568775	0.0180809	0.00905632	0.00413912	0.00248926	0.0022427	0.0438036
Burkholderiales bacterium	Common in two disease groups		0.000897592	0.0117161	0.00561039	0.0028497	0.000927734	0	0.00426849	0.00574647	0.000975235	0.00234447	0.00991287	0.00246977	0.00693435	0.00409127	0	0.00257672	0.00128378	0.00320118	0.00611439	0	0.00165205	0.00815013	0.0032117	0.000700851	95.4835	18		Curtobacterium sp.	Common in two disease groups		0.00433384	0.00393209	0.0217267	0.0321355	0.0116468	0.00192269	0.0123903	0.00326519	0.0141724	0.00360227	0.00323021	0	0.00690205	0.00196526	0.00782486	0.000265146	0.00868918
Acidaminococcus fermentans	Common in two disease groups		0.012829	0	0.0148114	0.0214256	0.0110573	0.0011076	0.00789065	0.0115032	0.0173181	0.0162001	0.00226839	0.0141389	0.0114313	0.00178922	0.000493072	0.00235031	0.00674755	0.00966844	0.00545164	0.00116458	0.00691658	0.00814018	0.00633078	0.00138149	95.4916	20		Bacteroides coprosuis	Common in two disease groups		0.00265917	0.0037897	0.00249539	0.00261172	0	0.0183712	0.00182062	0.0071963	0.0195507	0.00485913	0.00109462	0.0095781	0.00863801	0.00556641	0	0.0509302	0.00213548
Halomonas sp.	Common in two disease groups		0.000481635	0	0.0068559	0.00737757	0.0037433	0.0133449	0.00860431	0.00298041	0	0.0231447	0.0212435	0.00780584	0.00901987	0.011704	0.00250645	0.00959532	0.00313242	0.000919258	0.00881883	0.0025108	0.00944972	0.00810468	0.00635256	0.00138624	95.4997	19		Simonsiella muelleri	Common in two disease groups		0.0107382	0.00105148	0.00241141	0.00190769	0.0442815	0.00198608	0.00242749	0.000343704	0.000130121	0.0194814	0.00515117	0.0109511	0.00140132	0.00775125	0.0253211	0	0.00100988
Syntrophus aciditrophicus	Common in two disease groups		0.000853807	0	0.00881954	0.00497115	0.00204964	0.0102802	0.000888708	0.0111663	0.00422944	0.00595561	0.0260752	0.0113292	0.0257171	0.00270092	0	0.0122475	0.00542268	0.00763525	0.00485303	0	0.0135138	0.00804225	0.00746088	0.0016281	95.5078	18		Enterococcus gallinarum	Common in two disease groups		0.0103829	0.00867469	0.0126929	0.00562087	0.00837584	0.0103107	0.0127544	0.00763667	0.00572533	0.0129614	0.00413166	0.00165425	0.00993476	0.00615928	0.00571306	0.00785496	0.00792125
Ruminococcus lactaris	Common in two disease groups		0.00429093	0	0.0145085	0.00836969	0.0110034	0.00476373	0.00444354	0.00572606	0.00678559	0.0204335	0.00485436	0.0154417	0.00280242	0.00819394	0.00473555	0.000571407	0.0146351	0.0197586	0.00831643	0.00120732	0.0124895	0.00799048	0.00599639	0.00130852	95.5158	20		Ottowia thiooxydans	Common in two disease groups		0.000578522	0.00049288	0.020323	0	0.030597	0	0.00468303	0.00486556	0	0.0113567	0.0214954	0.0201488	0.00797918	0.0211128	0.00334622	0.00141411	0
Enterorhabdus caecimuris	Common in two disease groups		0.00365605	0	0.0246745	0.00822192	0.0190833	0.00178506	0.00191207	0.00379696	0.000461954	0.0114668	0.00129298	0.00906339	0	0.00458131	0.000184902	0.00276	0.00602863	0.0304977	0.0406628	0	0.00241199	0.00790667	0.0112416	0.00245312	95.5237	18		Desulfovibrio aespoeensis	Common in two disease groups		0	0.0365169	0.0626846	0.0013967	0	0.00490181	0	0.00473667	0.0018976	0.00760853	0.00843503	0.00310999	0.00598177	0.00408423	0	0.00637456	0.00123079
Comamonas badia	Common in two disease groups		0	0	0.00293985	0.00100267	0	0	0.000619402	0.00501158	0.0012832	0	0.00462752	0.00249243	0	0.0052309	0	0.00467907	0	0	0	0	0.000848052	0.00789791	0.00193749	0.000422795	95.5316	10		Desulfovibrio inopinatus	Common in two disease groups		0	0.0235925	0.0663557	0.0019304	0.00190896	0.0043736	0	0.00874296	0.00267833	0.0077993	0.00493653	0.0129362	0.00443404	0.0060934	0	0.00595475	0
Bergeyella zoohelcum	Common in two disease groups		0.00225493	0.00849354	0.00138016	0.00297636	0.00200649	0.0177215	0.0183532	0.00510344	0.00496857	0.00450004	0.00901686	0.00900674	0.00788587	0.0235562	0.0207193	0.016808	0.00450863	0.00161141	0.00668094	0	0.0076545	0.00789332	0.00696262	0.00151937	95.5395	20		Pelobacter propionicus	Common in two disease groups		0	0.0157174	0.0332678	0.00112417	0	0.00227131	0	0.00234148	0.00713497	0.00584667	0.0134682	0.00909837	0.00734127	0.014712	0	0.0101419	0
Coprococcus catus	Common in two disease groups		0.00218925	0	0.00593579	0.00700816	0.00889977	0.00551647	0.00661145	0.0130852	0.00392147	0.00880008	0.0158561	0.0186706	0.0142597	0.00142454	0.00203392	0.00807516	0.0170897	0.00602385	0.0199038	0	0.00589231	0.00787294	0.00610259	0.0013317	95.5473	19		Pseudomonas stutzeri	Common in two disease groups		0	0.0183351	0.0175517	0.00324762	0.0070889	0.0096029	0.00162844	0.00483333	0.00974824	0.00571201	0.0175676	0.00180313	0.0149021	0.014163	0.00164251	0.0177869	0.00196716
Pseudomonas stutzeri	Common in two disease groups		0	0	0.00289496	0.00369406	0.00313919	0.011248	0.00222177	0.00330703	0.00254588	0.00701118	0.0210734	0.00518879	0.00856366	0.00879795	0.00458146	0.00889454	0.00616214	0.00429348	0.00554785	0	0.00981317	0.00787111	0.00480186	0.00104785	95.5552	18		Candidatus Alistipes marseilloanorexicus	Common in two disease groups		0.00150213	0.00128149	0.00404301	0	0	0.0139342	0.00109237	0.00800185	0.0471906	0.00467958	0.00400289	0	0.00337782	0.00310709	0	0.0339498	0.00135703
Bacteroides stercoris	Common in two disease groups		0.00944661	0	0.00684468	0.00700816	0.00354912	0.00846289	0.0124688	0.0280995	0.00823304	0.00661117	0.00217766	0.0104795	0.0060089	0.0073848	0.00770425	0.013552	0.00629566	0.00779747	0.0132657	0	0.0101216	0.00782192	0.00585735	0.00127818	95.563	19		Corynebacterium lipophiloflavum	Common in two disease groups		0	0	0.00146364	0.00948168	0	0	0.124742	0	0.00273254	0.00170575	0	0.00686513	0.00071112	0	0.000693729	0	0
Sharpea azabuensis	Common in two disease groups		0.00550596	0	0.0101885	0.00950957	0.0151997	0.00488202	0.00271998	0.00865544	0.00411652	0.0235447	0.00706604	0.00783983	0.0173098	0.00330493	0.00351314	0.00347157	0.0108762	0.0154111	0.0133191	0	0.00932857	0.00781538	0.00603536	0.00131702	95.5709	19		Desulfarculus baarsii	Common in two disease groups		0	0.0319058	0.03262	0.00789193	0	0.012751	0.000738361	0.00441444	0.0016482	0.0034676	0.0249295	0.00683205	0.0114197	0.0111548	0	0.00667285	5.25979e-05
Bifidobacterium kashiwanohense	Common in two disease groups		0.00213452	0	0.0182338	0.0266395	0.0026106	0.000569928	0	0	0.0276967	0.0227335	0.000430994	0.000158609	0.00101669	0.000410267	0.00252699	0.00162797	0.000605944	0.0607359	0.00521647	0.00125006	0.000792984	0.00780583	0.015169	0.00331014	95.5787	18		Mycoplasma salivarium	Common in two disease groups		0	0.00775465	0	0.00890256	0	0	0	0	0.0660907	0	0.0151101	0	0.0105413	0	0	0.0274427	0
Intestinimonas butyriciproducens	Common in two disease groups		0.00314157	0	0.0107832	0.0117155	0.0082633	0.00409703	0	0.0102069	0.00187861	0.00910008	0.0108769	0.0136404	0.00800318	0.00164107	0.00643048	0.00653344	0.010301	0.0130102	0.0340781	0	0.00457067	0.00780468	0.00742756	0.00162083	95.5865	18		Mycobacterium xenopi	Common in two disease groups		0.00427294	0.00407448	0.0187634	0.0306139	0.0120222	0.00310589	0.00391432	0.00195481	0.00708076	0.00675565	0.000783407	0.0126054	0.00615955	0.00400737	0.00989584	0.00117106	0.00163054
Thiomonas sp.	Common in two disease groups		0	0	0.00609289	0.00193147	0.00345203	0.00524764	0	0.00624661	0.00201206	0.00314447	0.00795071	0.0100943	0.00636083	0.0168551	0.00151003	0.00380579	0.00126324	0.00460711	0.00734368	0	0.00223577	0.0077284	0.00408907	0.000892308	95.5942	17		Candidatus Accumulibacter phosphatis	Common in two disease groups		0	0.00380065	0.00497878	0.00483736	0	0.0020389	0.00153741	0.000193333	0.00356749	0.00475813	0.00147023	0	0.01371	0.0858676	0	0.00223165	0.0025247
Clostridium papyrosolvens	Common in two disease groups		0.00637072	0.0116661	0.0119165	0.00691317	0.00375408	0.00312923	0.00339325	0.0159942	0.00261774	0.00805563	0.0139393	0.0105135	0.00132952	0.00483203	0.00237291	0.00991876	0.0269902	0.0124695	0.00570819	0	0.00374465	0.00769162	0.00627548	0.00136942	95.6019	20		Fusobacterium ulcerans	Common in two disease groups		0.00697271	0.0156845	0.0148044	0.00426959	0.00791469	0.0173042	0.00569448	0.00906519	0.0102796	0.00226685	0.00581653	0	0.00856481	0.00413912	0.00198937	0.0116885	0.0141488
Verminephrobacter eiseniae	Common in two disease groups		0	0	0.00170556	0.00397903	0.00125136	0.000516161	0.00285464	0.00167393	0.00023611	0	0.00383358	0.0012802	0.000769035	0.0098692	0.00196202	0.00283547	0.00102702	0.00234681	0	0	0.00099123	0.00763721	0.00223258	0.000487189	95.6095	16		Ralstonia solanacearum	Common in two disease groups		0.00288246	0.0079518	0.0209829	0.0081304	0.033868	0.00512366	0.00425822	0.00622963	0.00209278	0.0139153	0.0172457	0.000909837	0.00875305	0.00817944	0.00328501	0.00364576	0.00273509
Syntrophobacter fumaroxidans	Common in two disease groups		0	0	0.00607044	0.00756755	0.00419638	0.0133987	0	0.00280689	0.00313102	0.0026778	0.0351828	0.0122356	0.0108708	0.00498018	0	0.00853876	0.0104756	0.00923584	0.00571888	0	0.00908627	0.007631	0.00778579	0.001699	95.6172	16		Anaerostipes sp.	Common in two disease groups		0.00141078	0.0168894	0.00951367	0.00392893	0	0.00719425	0.000586643	0.0159607	0.0114507	0.00226685	0.0132106	0.0255581	0.012089	0.00707055	0	0.00114897	0.0120554
Propionibacterium humerusii	Common in two disease groups		0.000459742	0.0333996	0.0149461	0.0121482	0.00105718	0.000720475	0.00428196	0.00124524	0.0116002	0.00428893	0.00555756	0.00142748	0.0164886	0.00234764	0.000554706	0.00323438	0	0.00415289	0.000758954	0.015599	0.00099123	0.00762635	0.00828613	0.00180818	95.6248	20		Eubacterium siraeum	Common in two disease groups		0	0.0145016	0.0156322	0.0053597	0.00042898	0.00595823	0.0125926	0.0196556	0.00739522	0.00392771	0.00633164	0	0.0222539	0.00124064	0	0.00458482	0.00962542
Proteiniphilum acetatigenes	Common in two disease groups		0.00398443	0	0.00267055	0.00136153	0.000776707	0.0131621	0.00902173	0.010952	0.00146799	0.00580005	0.0220601	0.00921067	0.00799015	0.0164563	0.00613258	0.0134227	0.00678863	0.0086194	0.0182577	0	0.0114102	0.00757807	0.00622425	0.00135824	95.6324	19		Clostridium butyricum	Common in two disease groups		0.00021314	0.0161993	0.020551	0.00233919	0	0.011346	0.00375249	0.0159393	0.00677714	0.000953871	0.0160545	0	0.0121936	0.00731209	0.00114261	0.00472845	0.0165157
Geobacillus sp.	Common in two disease groups		0.00907444	0.00896818	0.012657	0.00918238	0.00734636	0.00702194	0.00495522	0.00296	0.00277172	0.010889	0.0118183	0.00671824	0.012461	0.00721386	0.00488963	0.00238266	0.00584376	0.00641318	0.0110422	0.00476517	0.0087889	0.00757208	0.00314473	0.000686236	95.6399	21		Desulfosporosinus sp.	Common in two disease groups		0.00172542	0.0223329	0.0241261	0.00553003	0	0.00428908	0.00160821	0.0190326	0.00980246	0.00453369	0.0126633	0.00395366	0.011859	0.00335961	0	0.00678333	0.00849983
Simonsiella muelleri	Common in two disease groups		0.0013026	0.0321506	0.00759647	7.38812e-05	0.00331179	0.00262382	0.00402612	0	0.000482485	0.00361114	0.00703202	0	0	0.0138579	0.00962518	0.00871126	0.000801078	0.00180607	0.000481027	0.000737213	0.00343626	0.00755552	0.00733046	0.00159964	95.6475	18		Porphyromonas levii	Common in two disease groups		0.0020705	0.0034173	0.004091	0	0	0.0148216	0.00467291	0.00750778	0.0113205	0.00396137	0.00755504	0.00569062	0.0102903	0.00360115	0	0.0294313	0.00676409
Eubacterium ventriosum	Common in two disease groups		0.00522136	0	0.0097172	0.00595272	0.00540459	0.00894679	0.00719045	0.00957406	0.00205313	0.0152446	0.00502449	0.0186592	0.0132561	0	0.00722145	0.00809673	0.00887348	0.00373111	0.00772851	0	0.0123133	0.00754372	0.00492341	0.00107438	95.655	18		Desulfurispirillum indicum	Common in two disease groups		0	0.0178204	0.024306	0.00721062	0	0.0110925	0.000900193	0.00967741	0.00432653	0.00337783	0.0120516	0.00415217	0.010991	0.0240991	0	0.00830792	0.00149378
Clostridium lentocellum	Common in two disease groups		0.00375456	0.00676985	0.0137567	0.00745145	0.00531829	0.00906508	0.00531878	0.00685902	0.001314	0.00736673	0.0202454	0.0138557	0.0114964	0.00300862	0.000564978	0.00375188	0.0131562	0.00765688	0.00859435	0	0.0157165	0.00752146	0.00529046	0.00115447	95.6626	20		Desulfovibrio longus	Common in two disease groups		0	0.0354655	0.0671355	0.00376996	0	0.00239808	0.000354009	0.00272815	0.0017241	0.0119066	0.0022429	0.0086021	0.00699616	0.00279967	0	0.00496045	0
Dietzia cinnamea	Common in two disease groups		0.00199222	0.0247312	0.00210951	0.00551998	0.00280478	0.00196786	0.105258	0	0.0010163	0	0	0	0	0.000774949	0.0029687	0	0	0.00317955	0.00417959	0.00990429	0	0.0075078	0.0229772	0.00501403	95.6701	13		Acinetobacter bouvetii	Common in two disease groups		0	0.00612267	0.000443891	0	0.0112929	0	0.0071004	0	0	0.015722	0.00719017	0.0988248	0	0	0	0.00680543	0.000589097
Syntrophobotulus glycolicus	Common in two disease groups		0.0113622	0	0.0122194	0.006396	0.00603027	0.00615092	0.00822728	0.0200871	0.00216605	0.0148224	0.00734959	0.0105362	0.00173359	0.00363542	0.00221882	0.00260907	0.00880159	0.0147838	0.0157242	0.00108979	0.00602447	0.00749509	0.00553902	0.00120871	95.6776	20		Bacteroides fluxus	Common in two disease groups		0.00744973	0.00872945	0.00724622	0	0	0.0229455	0.00150706	0.00619741	0.00910848	0.00475813	0.00589165	0	0.00954783	0.0161722	0	0.0187702	0.00701656
Rikenella microfusus	Common in two disease groups		0.000383119	0	0.00755159	0.00775753	0.0013916	0.00789296	0	0.00363365	0.0100193	0.0069334	0.000850647	0.00529075	0.00152504	0.0571866	0	0.0381118	0.0066243	0.00397985	0.000972744	0	0.00897613	0.00746263	0.013923	0.00303825	95.685	17		Treponema caldaria	Common in two disease groups		0	0.0143373	0.0186914	0.00522344	0	0.00481729	0.00296356	0.0242848	0.00298194	0.00359104	0.0151959	0	0.00796872	0.00876133	0	0.0107053	0.000725851
Pseudobutyrivibrio ruminis	Common in two disease groups		0.00675383	0.0225329	0.00861756	0.00847523	0.00259981	0.00487127	0	0.00997212	0.00278199	0.0274669	0.00235913	0.00831566	0.00344111	0.0043192	0.00189011	0.00577876	0.00831889	0.0132049	0.0160449	0	0.00784173	0.00746066	0.00703765	0.00153574	95.6925	19		Rhodococcus sp.	Common in two disease groups		0.00799781	0.0086966	0.0111333	0.0275139	0.00829005	0.00123602	0.00908285	0.00132111	0.0113531	0.00232296	0.00392776	0	0.00607589	0.00497354	0.0010814	0.00406558	0.00487057
Haemophilus pittmaniae	Common in two disease groups		0	0.0204594	0.00524011	0.000517169	0.00806913	0.00954898	0.00331246	0.00241903	0.00592327	0.00772229	0.00376553	0.00474695	0.00620442	0.0109177	0.00395485	0.00199453	0.00227999	0.000627259	0.00128274	0.0193705	0.0255407	0.00745078	0.00698906	0.00152514	95.6999	20		Collinsella tanakaei	Common in two disease groups		0.00344068	0.00615553	0.0188114	0.0210641	0	0.00128884	0.00169924	0.00129963	0.0133591	0.00834918	0.00341265	0.00279568	0.0194617	0.00163589	0	0.000817535	0.00211444
Sporomusa ovata	Common in two disease groups		0.0148759	0	0.0169995	0.00935125	0.00393747	0.00840912	0.00142732	0.00758371	0.0181599	0.00995565	0.00791669	0.0143881	0.00654332	0.00125359	0.00442738	0.00250125	0.00373837	0.00907362	0.0134688	8.54739e-05	0.00895411	0.00743904	0.00549657	0.00119945	95.7074	20		Synechococcus sp.	Common in two disease groups		9.13455e-05	0.0143811	0.0415938	0.00417875	0.00193041	0.00126771	0.00319619	0.0134796	0.00842534	0.00396137	0.0169667	0.00929688	0.0100707	0.00311807	0.000887565	0.00387777	0.000557538
Delftia sp.	Common in two disease groups		0	0	0.00249101	0	0.000453079	0	0.00309701	0.00346013	0.00153985	0	0.00864257	9.06339e-05	0.00273724	0.00792043	0	0.0056386	0	0.000789481	0	0	0.0027424	0.00739738	0.00265073	0.000578438	95.7148	12		Eubacterium hallii	Common in two disease groups		0.00245618	0.0219825	0.00844593	0.00506446	0	0.00431021	0.00503704	0.0154559	0.0065928	0.00950505	0.0126633	0.00565753	0.00744584	0.00582991	0.000387672	0.00974413	0.0138333
Brachybacterium paraconglomeratum	Common in two disease groups		0.0108368	0.00776909	0.00982941	0.00305024	0.00492993	0	0.0794855	0.000561379	0.00488644	0.00166668	0.000612466	0.000713742	0	0.00108265	0	0	0.0016227	0.00436918	0.00612508	0.00131416	0.00710381	0.00737082	0.0169587	0.00370069	95.7221	17		Desulfobacterium autotrophicum	Common in two disease groups		0	0.0291456	0.0353673	0.0132289	0	0.00773302	0.00105191	0.00923704	0.0018217	0.00153742	0.0116009	0	0.014693	0.00676313	0.00148948	0.00794335	0.00265094
Anaerotruncus colihominis	Common in two disease groups		0.00541839	0	0.00723741	0.0164861	0.00450922	0.0109254	0	0.0105335	0.00259721	0.00804452	0.00739496	0.015555	0.0044578	0.00280349	0.00398567	0.0042586	0.0139983	0.00689985	0.020588	0	0.0075003	0.00735	0.00565765	0.0012346	95.7295	18		Pelobacter seleniigenes	Common in two disease groups		0	0.0182475	0.020371	0.00600695	0	0.0197023	0.00121374	0.00147148	0.00109519	0.0107058	0.0164301	0	0.0159061	0.00716936	0	0.0138208	0.000220911
Clostridium butyricum	Common in two disease groups		0.00680857	0	0.0120062	0.00886575	0.00895371	0.00500031	0.0034875	0.0161269	0.00219685	0.00605561	0.0138258	0.0115218	0.0107404	0.00325934	0.00116077	0.00779485	0.0048989	0.0120152	0.0120684	0.00406001	0.00519845	0.0073209	0.00446092	0.000973452	95.7368	20		Actinobaculum schaalii	Common in two disease groups		0.00470937	0.00136911	0.0144804	0.0359395	0.000579123	0.00375031	0.00771739	0.00332963	0.0142157	0.00425314	0.00139511	0.00712981	0.00687067	0.00176764	0.00259128	0.00119316	0.00332419
Eubacterium hallii	Common in two disease groups		0.00590003	0	0.0111086	0.00881297	0.00864087	0.00409703	0.00134653	0.00424606	0.0030181	0.0257225	0.0108202	0.0229417	0.0055527	0	0.00234209	0.00549844	0.0173156	0.0133238	0.00762161	0.000747897	0.00515439	0.00731456	0.00709361	0.00154795	95.7441	19		Sphaerochaeta coccoides	Common in two disease groups		0.00245618	0.0173603	0.0118051	0.00665421	0	0.00193326	0.00298379	0.01363	0.0100519	0.00985293	0.00549458	0.0108188	0.00651511	0.00985924	0.00167311	0.0107716	0.00266146
Proteiniphilum sp.	Common in two disease groups		0.00210168	0	0.000740572	0.0041479	0.00145633	0.00949521	0.00636907	0.00869626	0.0016733	0.00904453	0.0175574	0.0159742	0.00830297	0.0183822	0.00415002	0.0192985	0.00676809	0.00217378	0.0156815	0.000544896	0.0124785	0.00729529	0.00644447	0.0014063	95.7514	20		Negativicoccus succinicivorans	Common in two disease groups		0.0338993	0.00338444	0.00251938	0.0016011	0	0.00442642	0.0323463	0.00801259	0.00515063	0.0195936	0.00271509	0.0049462	0.00455953	0.00478689	0.00157109	0.00093906	0.00271405
Sphaerochaeta coccoides	Common in two disease groups		0.00247385	0	0.0144636	0.00311357	0.00289108	0.00403251	0.00148118	0.0103396	0.00305916	0.00794452	0.0136557	0.0250489	0.0133082	0.00758994	0.00178739	0.00501329	0.00876051	0.00977658	0.0154143	0	0.0123463	0.00727236	0.00637609	0.00139138	95.7587	19		Sphingobacterium spiritivorum	Common in two disease groups		0.00208065	0.00433735	0.00910577	0.00225971	0.00165157	0.0137969	0.000718132	0.00451111	0.0146278	0.0143642	0.00402435	0	0.00720532	0.00154805	0	0.0334747	0.000915204
Rhodoferax saidenbachensis	Common in two disease groups		0.0031963	0	0	0	0.000355991	0	0.00218137	0.00698151	0.00297703	0.000355559	0.0138485	0	0	0.0067922	0	0.00778407	0.00101675	0.00027037	0	0	0.00090312	0.00726903	0.00367135	0.000801153	95.766	12		Caloramator australicus	Common in two disease groups		0	0.0193976	0.020515	0.00233919	0	0.00755343	0.00241737	0.00754	0.00439159	0.00127931	0.0111072	0.0051778	0.018144	0.00652159	0	0.0122741	0.00937295
Gemella bergeri	Common in two disease groups		0.00468499	0.00691974	0.00862878	0.00773642	0.00567428	0.00726927	0.00894094	0.00350096	0.00385988	0.00571116	0.00624942	0.0123602	0.00995836	0.0111456	0.00665647	0.016021	0.0124167	0.00706207	0.00575095	0.00221164	0.00210361	0.00726792	0.00353211	0.000770769	95.7732	21		Clostridium leptum	Common in two disease groups		0.00375532	0.0101314	0.0160761	0.0065293	0.00076144	0.0165225	0.0041065	0.0193978	0.00431568	0.00216585	0.0108818	0.00565753	0.00808376	0.00677411	0	0.00681647	0.00603824
Corynebacterium glutamicum	Common in two disease groups		0.00673194	0	0.00582359	0.00772587	0.0053075	0.00190334	0.0153235	0	0.0188374	0.00791118	0.000260865	0.0021299	0	0	0.0176684	0.00176813	0.00164324	0.0102092	0.0068199	0.00696613	0.00323802	0.00724836	0.00577292	0.00125975	95.7805	17		Desulfosporosinus orientis	Common in two disease groups		0.00132958	0.0238116	0.0201191	0.0139216	0.00127622	0.00882114	0.00328722	0.0107085	0.000921691	0.00649755	0.00771602	0.0120429	0.00710074	0.00517116	0.000418278	0.00261832	0.00494421
Peptoniphilus duerdenii	Common in two disease groups		0.00371078	0.00871837	0.00617143	0.00565719	0.00597633	0.00821556	0.00117148	0.00638951	0.00373669	0.00533338	0.0167294	0.00585721	0.00877222	0.00258696	0.00681056	0.00555235	0.0143167	0.00967925	0.018557	0.00306638	0.00803997	0.0072425	0.0044442	0.000969804	95.7877	21		Bifidobacterium bifidum	Common in two disease groups		0.0040395	0.00473165	0.0177317	0.028411	0.000686369	0.00516591	0	0.0083563	0.00892414	0.0107507	0.00204973	0	0.00932822	0.00568718	0.00148948	0.0042092	0.00389225
Treponema caldaria	Common in two disease groups		0.00306495	0	0.00583481	0.0017837	0.0013053	0.00952747	0.00148118	0.011248	0.000780188	0.00796674	0.0123514	0.0122809	0.0227452	0.00614261	0.00589632	0.0264788	0.00283459	0.00945214	0.0105933	0	0.0039539	0.00723073	0.00705952	0.00154051	95.7949	19		Clostridium cadaveris	Common in two disease groups		0.00144123	0.0123549	0.0165439	0.00767618	0	0.0116735	0.00152729	0.0141456	0.00631087	0.0046908	0.0175891	0	0.0117544	0.00433675	0	0.00329224	0.0127918
Campylobacter fetus	Common in two disease groups		0.00997203	0	0.000190753	0.00661765	0.0094823	0.00498956	0.0086851	0.00186786	0.00487618	0.0046556	0.00355003	0.00805509	0.00444476	0.0101313	0.0152236	0.00320203	0.00238269	0.00779747	0.00584715	0.00371812	0.00261024	0.00722446	0.00373655	0.000815383	95.8022	20		Treponema azotonutricium	Common in two disease groups		0	0.0148193	0.00578258	0.00110146	0	0.0188889	0.00100134	0.0209552	0.00800245	0.00155986	0.0136399	0.0101902	0.00820925	0.0111987	0	0.00787706	0.00140962
Comamonas composti	Common in two disease groups		0.00153247	0	0.00408437	0	0.00149948	0.00224745	0.00409344	0.00185765	0.00106763	0	0.00686189	0	0	0.00622238	0	0.000754688	0	0	0	0	0.00223577	0.00720898	0.00210812	0.00046003	95.8094	11		Acidaminococcus fermentans	Common in two disease groups		0.000314635	0.0112596	0.0189554	0.00919779	0	0.00661322	0.00127443	0.0111167	0.00770968	0.000415215	0.00795211	0	0.0143165	0.00819041	0.00123443	0.00666181	0.0056911
Clostridium sticklandii	Common in two disease groups		0.00218925	0.00694472	0.0101436	0.00487616	0.00624602	0.0085059	0.00145425	0.00959447	0.00149878	0.00582228	0.0145971	0.0136177	0.02268	0.0064731	0.00219828	0.00329907	0.0106092	0.0139619	0.00659542	0.000886792	0.00668529	0.0072077	0.00541445	0.00118153	95.8166	21		Barnesiella viscericola	Common in two disease groups		0.00111645	0.00860897	0.00415098	0.00220293	0.000343184	0.0112826	0.00237691	0.0069063	0.023617	0.0080013	0.0057414	0.00699747	0.00173597	0.000658746	0	0.0233992	0.0010204
Actinobaculum schaalii	Common in two disease groups		0.0059657	0	0.0269299	0.0200851	0.00480048	0.00323676	0.00160237	0	0.0183652	0.012689	0.00159922	0.00330814	0	0.00763552	0.00175657	0.00171422	0.00330702	0.00559125	0.00593267	0.00226506	0.00343626	0.00720269	0.00729132	0.0015911	95.8238	18		Variovorax paradoxus	Common in two disease groups		0.00120779	0.00316539	0.0231543	0.00547326	0.00440777	0.000412005	0.00248817	0.0110522	0.000206025	0.0055549	0.0122984	0.00327541	0.0101753	0.023671	0.000408076	0.0111914	0.000957282
Cellulomonas flavigena	Common in two disease groups		0.0186305	0.0478136	0.01489	0.00848579	0.00830645	0.00457017	0.00122534	0	0.00664187	0.00890008	0.000896015	0.00687685	0	0.0012194	0.00210583	0	0.00232107	0.00506133	0.00972744	0.000416685	0	0.00720262	0.0106705	0.0023285	95.831	17		Bergeyella zoohelcum	Common in two disease groups		0.000487176	0.00509309	0.00226744	0.000567765	0.0016194	0.0156139	0.00334791	0.00071963	0.00696148	0.00636288	0.00262924	0.0104218	0.0062223	0.00599459	0.0091001	0.0221508	0.00433407
Desulfosporosinus youngiae	Common in two disease groups		0	0	0.00686712	0.00365184	0.00475733	0.0117642	0	0.00885957	0.00817145	0.0114779	0.00765582	0.013006	0.00376697	0.00597166	0.00092451	0.000690001	0.0137313	0.00814355	0.0328595	0	0.00710381	0.00718358	0.007415	0.00161809	95.8382	17		Spirochaeta bajacaliforniensis	Common in two disease groups		0.00188781	0.0136692	0.0229744	0.0025663	0	0.0091592	0.00241737	0.0109019	0.0136736	0.00304117	0.00895015	0.00764263	0.00692296	0.0100788	0	0.00887136	0.00429199
Gemella bergeriae	Common in two disease groups		0.00468499	0.00691974	0.00964987	0.00773642	0.00567428	0.00726927	0.0064364	0.00350096	0.00385988	0.00571116	0.00624942	0.0123602	0.00995836	0.0101769	0.00665647	0.016021	0.0124167	0.00706207	0.00575095	0.00221164	0.00210361	0.00716131	0.00349922	0.000763593	95.8453	21		Cupriavidus sp.	Common in two disease groups		0	0.0182037	0.0144685	0.00199853	0.00623094	0.0094233	0.00142615	0.00563889	0.000683136	0.00803496	0.0164301	0.0242678	0.0120158	0.00601655	0.00586609	0.00606523	0
Enterococcus gallinarum	Common in two disease groups		0.0031963	0	0.0073945	0.0078103	0.00701194	0.00661331	0.0157948	0.00655282	0.00438343	0.0109668	0.0072702	0.00429378	0.0122524	0.00559558	0.00382131	0.00403219	0.00611079	0.00426103	0.00995192	0.0112078	0.00693861	0.00713752	0.00357093	0.000779241	95.8525	20		Adlercreutzia equolifaciens	Common in two disease groups		0.00421204	0.0245235	0.0153922	0.0330326	0.00368923	0.00178536	0	0.00533815	0.00125784	0.00984171	0.00957258	0	0.00441313	0	0	0.000684962	0
Coriobacteriaceae sp.	Common in two disease groups		0.00214546	0	0.0508189	0.00981565	0.0143475	0.000698968	0	0.000183724	0.0046606	0.0126334	0.00139506	0.00273035	0.00246352	0	0.00247563	0.000603751	0.00128378	0.0286809	0.0182256	0	0.00288558	0.00708536	0.0124466	0.00271606	95.8596	17		Haemophilus parasuis	Common in two disease groups		0.00607955	0.00489594	0.000623847	0.00450805	0.0135558	0.00395103	0.0102865	0.00280333	0.00683136	0.0223991	0.00152389	0.00818853	0.00344056	0.0105948	0.0152722	0.00313757	0.00266146
Desulfovibrio magneticus	Common in two disease groups		0.00240817	0.00869339	0.00381507	0.0110189	0.00318234	0.0140116	0	0.0154022	0.00278199	0.0047556	0.0187369	0.0111933	0.0142858	0.00631355	0	0.00946595	0.00580268	0.00699718	0.00893642	0.00126074	0.00317193	0.00708208	0.00534723	0.00116686	95.8666	19		Clostridiisalibacter paucivorans	Common in two disease groups		0.000233439	0.016977	0.0150923	0.00199853	0	0.0108495	0.000991224	0.014833	0.00168073	0.00213218	0.00970136	0.00640194	0.0118694	0.00205309	0	0.0156215	0.00820528
Clostridium carboxidivorans	Common in two disease groups		0.00574678	0	0.00966109	0.0133936	0.00566349	0.012861	0.000929104	0.00463392	0.009352	0.00418893	0.00934578	0.0176283	0.00870704	0	0.00545461	0.0134335	0.00640863	0.00971169	0.0115233	0	0.00127758	0.00706951	0.00507057	0.00110649	95.8737	18		Halomonas sp.	Common in two disease groups		0	0.0223877	0.0239221	0.00911831	0	0.00868381	0.00161832	0.0046937	0.00729763	0.00439903	0.00996965	0.00233249	0.0150695	0.00585186	0.00284633	0.00762296	0.00372393
Lactobacillus delbrueckii	Common in two disease groups		0.00678667	0.0149386	0.0130385	0.0134992	0.0105934	0.00647352	0.00391839	0.00215365	0.00533813	0.0125446	0.00201887	0.00209591	0	0.0107581	0.00600931	0.00613454	0.00475512	0.00913851	0.0027472	0.00568402	0.0165425	0.00705871	0.00475645	0.00103794	95.8808	20		Desulfovibrio fructosivorans	Common in two disease groups		0	0.0317743	0.0606571	0.000999267	0	0.00396159	0.000799048	0.0035337	0.00356749	0.006015	0.00545165	0	0.0124969	0.00411717	0	0.000983252	0
Cryptobacterium sp.	Common in two disease groups		0.0080236	0	0.0225987	0.00773642	0.00902922	0.00379593	0	0.00120441	0.00329527	0.00886675	0.00733825	0.00931263	0.00432745	0.00227926	0.000996416	0.00348235	0.00575133	0.0231004	0.0280706	0	0.00264328	0.00702427	0.00794673	0.00173412	95.8878	18		Clostridium pasteurianum	Common in two disease groups		0.00081196	0.0178313	0.016316	0.00635897	0	0.007564	0.00141603	0.0149941	0.00553015	0.00666588	0.0127169	0	0.0142224	0.00111987	0.00142827	0.0100535	0.00355562
Bifidobacterium thermophilum	Common in two disease groups		0.00356848	0	0.0239227	0.0327294	0.00919104	0.00164526	0	0.000449103	0.0145977	0.00687784	0.000669176	0.00365934	0.00114704	0.00374938	0.00173602	0	9.24321e-05	0.0305951	0.0134367	0	0.00398695	0.0070039	0.0101681	0.00221885	95.8948	17		Opitutaceae bacterium	Common in two disease groups		0	0.0215553	0.0125729	0.00538241	0.00104028	0.00824011	0.00249829	0.0101715	0.00396869	0.0109527	0.0116652	0.0129362	0.010238	0.0127797	0	0.0110809	0
Campylobacter hyointestinalis	Common in two disease groups		0.00224398	0.00322255	0.00196364	0.00605826	0.0165374	0.00350559	0.0221638	0	0.00125241	0.000266669	0.0098108	0.00256041	0.00364966	0.00807998	0.0129534	0.00582188	0.00115027	0.0167089	0.000908607	0.00442328	0.00535264	0.00699683	0.00616173	0.0013446	95.9018	20		Desulfonatronovibrio hydrogenovorans	Common in two disease groups		0	0.0296276	0.0685272	0.000601831	0	0.00317984	0.000475383	0.0012137	0	0.00549879	0.00466824	0.0071629	0.00318958	0.00444654	0	0.00429758	0.00255626
Methylobacterium sp.	Common in two disease groups		0	0.0412187	0.000493714	0.0204123	0	0.00444113	0.0126439	0.00420524	0.00591301	0.00503338	0.0167861	0.00235648	0.00421014	0	0	0.00721266	0.00141729	0.00181689	0.00123998	0.0105453	0.00455966	0.00699653	0.00968245	0.00211288	95.9088	17		Vibrio parahaemolyticus	Common in two disease groups		0	0.00906899	0.020443	0.00432637	0.00964133	0.00313758	0.00486509	0.00369481	0.00756871	0.0121086	0.00273656	0	0.00892037	0.00837706	0.00355026	0.00866145	0.00317691
Campylobacter mucosalis	Common in two disease groups		0.00165288	0.0162127	0.000942546	0.00615325	0.00749738	0.00477449	0.00615363	0.0029702	0.00174516	0.00253336	0.0171264	0.00229983	0	0.0106328	0.0106319	0.01035	0.00163297	0.00776503	0.000352753	0.00192316	0.00328207	0.00691447	0.00500549	0.00109229	95.9157	20		Desulfovibrio alcoholivorans	Common in two disease groups		0	0.0294304	0.0311684	0.000738095	0	0.0100255	0	0.00314704	0.00408797	0.0136796	0.0130711	0	0.00327324	0.0154037	0	0.00562332	0.00156742
Draconibacterium orientale	Common in two disease groups		0	0	0.00684468	0.00139319	0.000604106	0.00876398	0	0.0014902	0.00566663	0.00434448	0.00129298	0.0195882	0.00245049	0.059067	0.000955327	0.0279019	0.00189999	0.00465037	0.00536613	0	0.0034693	0.0069075	0.0136927	0.002988	95.9226	17		Kineosphaera limosa	Common in two disease groups		0.00181676	0.00327491	0.0126089	0.022756	0.00329242	0.00170084	0.00843552	0.00261	0.00805667	0.00907861	0.00158828	0	0.00750859	0.00417206	0.00528458	0	0.00614344
Leptotrichia shahii	Common in two disease groups		0.00812211	0.0117661	0.00508301	0.00360963	0.000701194	0.0125922	0.00231603	0	0.0106763	0.0315114	0	0.000940326	0	0	0.0051978	0	0.00130432	0.0487964	0	0	0.0115533	0.00684679	0.0120975	0.00263989	95.9295	14		Desulfotomaculum ruminis	Common in two disease groups		0	0.0167141	0.0214507	0.00380403	0	0.00534551	0.00588666	0.0198059	0.00312291	0.00586911	0.0072009	0	0.0067661	0.0093542	0	0.0136661	0.0112454
Intestinibacter bartlettii	Common in two disease groups		0.00540745	0	0.0138913	0.00747256	0.0114241	0.00540894	0.0112031	0.00569544	0.0049891	0.0137557	0.00984482	0.0110687	0.000860277	0	0.00145867	0.00196219	0.00778484	0.00837066	0.0147622	0.00688065	0.00618968	0.00679403	0.00458886	0.00100137	95.9363	19		Pseudobutyrivibrio ruminis	Common in two disease groups		0.00220244	0.0214677	0.0108933	0.00865274	0	0.0110502	0.000455154	0.0120404	0.00420725	0.00408481	0.00805943	0	0.0116289	0.00119672	0.00174453	0.000662866	0.0151166
Pedobacter sp.	Common in two disease groups		0.000820968	0.0053959	0.00285008	0.00306079	0.0010464	0.0111297	0.00312394	0.0130546	0.00776082	0.00595561	0.00519462	0.013867	0.0051747	0.0198296	0.0104059	0.0152878	0.00943835	0.00363377	0.0103474	0.000395317	0.00387681	0.00678344	0.00528586	0.00115347	95.943	21		Butyricicoccus pullicaecorum	Common in two disease groups		0.000507475	0.0219277	0.00791806	0.0021348	0.00120115	0.00471165	0.0117935	0.0184311	0.00427231	0.00193019	0.0068253	0	0.0179453	0.00610438	0.00175473	0.00539131	0.0090258
Smithella sp.	Common in two disease groups		0.00614084	0	0.00440977	0.00640656	0.00352755	0.0120653	0.0044974	0.00632827	0.000810985	0.00712229	0.0215384	0.0127114	0.0197733	0.00845606	0.0028968	0.0040861	0.00897619	0.004964	0.00494924	0	0.00279747	0.00678132	0.00570996	0.00124602	95.9498	19		Desulfosporosinus youngiae	Common in two disease groups		0.0030956	0.0123549	0.024522	0.00255494	0.00154433	0.0119904	0.00199256	0.0147256	0.00901089	0.00239029	0.00957258	0.00448301	0.0154982	0.0014163	0	0.00540236	0.00860502
Leptospira noguchii	Common in two disease groups		0.00245196	0.101448	0	0	0.014121	0.000741981	0.0181646	0	0	0.00427782	0	0.00163141	0	0	0.00110941	0.000398907	0	0.00419614	0.000117584	0	0	0.00677426	0.0221531	0.00483421	95.9566	11		Vibrio Cholerae	Common in two disease groups		0.000223289	0.026747	0.0236222	0.00637032	0.00896569	0.00660265	0.00295344	0.0017937	0.00101928	0.00833796	0.00697554	0	0.00893083	0.00673019	0.00134665	0.0024968	0
Clostridium cadaveris	Common in two disease groups		0.00153247	0.00994244	0.0104802	0.00745145	0.00310683	0.00590359	0.00459166	0.00782868	0.00257667	0.00506671	0.0122833	0.00923333	0.00397552	0.00564117	0.00523889	0.0186192	0.0148713	0.00677007	0.00847677	0	0.00512135	0.00676657	0.00444748	0.000970519	95.9634	20		Dysgonomonas capnocytophagoides	Common in two disease groups		0.00212125	0.00594742	0.00185954	0.00387216	0	0.0183607	0.00192176	0.0126526	0.0114723	0.00619455	0.00445361	0.00747721	0.00590857	0.00278869	0	0.0225816	0.00706916
Alkaliflexus imshenetskii	Common in two disease groups		0.00105084	0.00384708	0.00647439	0.00527723	0.000658044	0.0117427	0.00280078	0	0.00977289	0.0055445	0.00299428	0.0094939	0.000417104	0.0493346	0.00294816	0.0310069	0.00148918	0.00311466	0.000309995	0	0.00204854	0.0067613	0.0118353	0.00258268	95.9701	19		Tolypothrix bouteillei	Common in two disease groups		0.00140063	0.00478641	0.00289129	0.00641575	0	0.00903243	0.00157787	0.00293222	0.0282146	0.00845018	0.00709359	0.00593875	0.00733081	0.00279967	0.000234644	0.0156768	0.000915204
Brevibacterium mcbrellneri	Common in two disease groups		0.00611895	0	0.0205901	0.00881297	0.00756211	0.00380669	0.000579007	0.000204138	0.00649815	0.00603339	0.000306233	0.0054267	0	0.00409127	0.00533134	0.00380579	0.00347134	0.00808947	0.00704438	0.00854739	0.00111238	0.00673413	0.00464081	0.00101271	95.9769	19		Eubacterium biforme	Common in two disease groups		0.000568372	0.0129354	0.00446291	0.00470109	0	0.0162055	0.00274104	0.0107407	0.00999764	0.000662099	0.00558043	0	0.0161675	0.00140533	0	0	0.0164947
Anaerococcus hydrogenalis	Common in two disease groups		0.00748723	0	0.00521766	0.00779975	0.0157715	0.0149902	0.00137346	0.0127484	0.0016733	0.00205557	0.00761046	0.00870085	0.00693435	0	0.00685165	0.00361172	0.0148405	0.00944132	0.0114698	0.00143169	0.00833734	0.00672854	0.0049762	0.0010859	95.9836	19		Corynebacterium glutamicum	Common in two disease groups		0.00249678	0.00346111	0.00508675	0.00958387	0.015143	0.00192269	0.00602826	0.000687407	0.00708076	0.0135786	0.00351996	0	0.00401574	0.00669726	0.0220463	0.00118211	0.000725851
Clostridium perfringens	Common in two disease groups		0.00752007	0	0.00644073	0.00252252	0.0043474	0.00636598	0.00280078	0.017464	0.00583088	0.0116779	0.00903954	0.012077	0.00308918	0.00482064	0.0050848	0.00515344	0.00691187	0.00900873	0.0112988	0.00148511	0.00328207	0.00672158	0.00415771	0.000907287	95.9903	20		Lachnoclostridium sp.	Common in two disease groups		0.00142093	0.0134173	0.0181396	0.00395165	0	0.00209172	0.00523933	0.0168415	0.00221206	0.00533046	0.00711505	0.00751029	0.00672427	0.000834412	0.00134665	0.00542446	0.00946763
Vibrio vulnificus	Common in two disease groups		0.00133544	0.0730694	0.00100987	0.000464396	0	0.00101082	0.0104625	0	0.00184781	0.00275558	0.00950456	0.00657096	0.0127999	0.00580072	0.000862876	0.00452813	0.00236215	0.00342829	0.00146446	0.00638918	0.00211462	0.0066971	0.0155575	0.00339492	95.997	19		Lawsonia intracellularis	Common in two disease groups		0	0.0237787	0.0374308	0.00110146	0	0.00818729	0.00127443	0.023157	0.0036217	0.0024464	0.00705066	0	0.010008	0.00497354	0	0.0112245	0.00228275
Veillonella montpellierensis	Common in two disease groups		0.00304306	0	0.00835948	0.00791585	0.0100001	0.00378518	0.00589779	0.0068284	0.0239189	0.00692229	0.0090282	0.00371599	0.00409283	0.00690616	0.00476636	0.00076547	0.00676809	0.00749466	0.009054	0.0129173	0.00251111	0.00667303	0.00500413	0.00109199	96.0037	20		Desulfonatronospira thiodismutans	Common in two disease groups		0	0.0338225	0.0616769	0.0010674	0	0.00436303	0.00124409	0.00784074	0.00137712	0.00788908	0.00296192	0	0.00402619	0.0032059	0	0.00666181	0
Porphyromonas levii	Common in two disease groups		0.00529798	0.0202846	0.000460052	0.00842246	0.00398062	0.00380669	0.00459166	0.00873709	0.0043629	0.00682229	0.0126009	0.0132892	0.00329773	0.0117496	0.00759125	0.00901313	0.0119032	0.00391496	0.00723679	0.00143169	0.00379971	0.00667038	0.00471303	0.00102847	96.0104	21		Thermincola potens	Common in two disease groups		0	0.0180175	0.0213428	0.0082553	0	0.0102579	0.00287253	0.00981704	0.00294941	0.00145886	0.0113326	0.00340775	0.00895174	0.00178959	0.00187715	0.00656238	0.0132547
Megasphaera genomosp.	Common in two disease groups		0.0107164	0	0.00465662	0.00954123	0.00745423	0.00531216	0.00297582	0.0087575	0.0110972	0.011289	0.00968603	0.00615177	0.0168666	0.00120801	0.00411921	0.00208078	0.00308107	0.0152705	0.0117905	0.000149579	0.00492311	0.00666937	0.00480396	0.00104831	96.017	20		Alicycliphilus denitrificans	Common in two disease groups		0.00185736	0.00421686	0.0214507	0	0.020709	0.00261993	0.0070296	0.000182593	0	0.00521824	0.0184262	0	0.015195	0.012066	0.00200977	0.00511512	0.000147274
Candidatus Accumulibacter sp.	Common in two disease groups		0	0.0151135	0.00682224	0.00193147	0.00210358	0.00641975	0.00106376	0.00269462	0.000246375	0.00568894	0.00423055	0.00428245	0.0207249	0.00686057	0.000626612	0.00212391	0.00156108	0.00121126	0.00384822	0	0.0109145	0.00666141	0.00528678	0.00115367	96.0237	19		Chryseobacterium sp.	Common in two disease groups		0.00384666	0.00296823	0.00301126	0.000590476	0.00972713	0.00385595	0.00246795	0.00403852	0.00770968	0.00487035	0.00283314	0.00746066	0.00596086	0.0110669	0.0155171	0.00968889	0
Lactobacillus rhamnosus	Common in two disease groups		0.00458648	0	0.000830338	0.00944624	0.0217694	0.00172054	0.016495	0.00562399	0.00543052	0.00121112	0.010548	0.010253	0.001134	0.00495739	0.00554706	0.00545532	0.0045908	0.00353644	0.00146446	0.0128638	0.00776463	0.00665507	0.00554962	0.00121103	96.0303	20		Vibrio sp.	Common in two disease groups		0.000355233	0.00578313	0.0153322	0.007926	0.00746426	0.0078598	0.0030647	0.00934444	0.00463014	0.00237907	0.004958	0.00984278	0.010374	0.00439164	0	0.0118543	0.00518616
Clostridium innocuum	Common in two disease groups		0.0110338	0	0.00803408	0.0059105	0.00754053	0.00267758	0.00288157	0.00737958	0.00632363	0.0143668	0.00259731	0.0105475	0.00607408	0.00540185	0.00542379	0.000690001	0.012201	0.016233	0.0108926	0.00207274	0.00552886	0.00661934	0.00441263	0.000962915	96.037	20		Campylobacter mucosalis	Common in two disease groups		0.00449623	0.00823657	0.00902179	0.000965201	0	0.0201988	0.00867827	0.00274963	0.00302532	0.00586911	0.0108496	0	0.00833474	0.00607145	0.00357067	0.0100866	0.000694293
Nakamurella multipartita	Common in two disease groups		0.00917295	0.0527099	0.00849413	0.0083908	0.00338731	0.000322601	0.00137346	0	0.0049583	0.00412226	0	0.00457701	0.00822477	0.00129918	0.00561897	0	0	0.00426103	0.00926779	0	0.000859066	0.00658399	0.0112209	0.00244861	96.0435	16		Mesorhizobium sp.	Common in two disease groups		0.000862708	0.012563	0.0196872	0.00591611	0.00386082	0.00432077	0.000445039	0.0115248	0.00204941	0.0148692	0.00661066	0.0033085	0.0156028	0.00928833	0.00775344	0.00401034	0.00371341
Thermoanaerobacter sp.	Common in two disease groups		0.0032182	0.00582057	0.00203096	0.00392626	0.000215752	0.00518312	0.00631521	0.00556275	0.00626204	0.00123334	0.0165706	0.00504151	0.015498	0.00550441	0.0109709	0.00129375	0.00769241	0.0068674	0.0173811	0	0.00874485	0.00653639	0.00503753	0.00109928	96.0501	20		Vibrio vulnificus	Common in two disease groups		0.00489206	0.00226725	0.00329919	0	0.00925525	0.000242978	0.00223531	0.00610074	0.000531328	0.00773197	0.00279022	0.0426465	0.00141178	0.0078281	0	0.00223165	0.000599616
Desulfosporosinus sp.	Common in two disease groups		0.00709317	0	0.0106934	0.00425345	0.0026106	0.00427983	0.00301622	0.00997212	0.00232003	0.00550005	0.0106841	0.0115445	0.013973	0.0123764	0.0050129	0.00273844	0.00206432	0.00341748	0.0200749	0	0.00158597	0.00651546	0.00527723	0.00115159	96.0566	19		Staphylococcus epidermidis	Common in two disease groups		0.00282156	0.00329682	0.00716224	0.00392893	0.0158187	0.000802882	0.00167901	0	0.00243977	0.0473906	0.000439995	0	0.00805239	0	0.0252497	0.00182288	0.00498628
Eubacterium biforme	Common in two disease groups		0.00229871	0	0.0147217	0.0112511	0.011985	0.00156999	0	0.00612413	0.00325421	0.0234669	0	0.0128927	0	0	0.00106832	0.00438797	0.00838051	0.0214782	0.0107857	0.00228643	0.00605751	0.00651309	0.00710491	0.00155042	96.0631	16		Brevibacterium mcbrellneri	Common in two disease groups		0.000588671	0.00331873	0.0197592	0.0196333	0.00256316	0.00141561	0.00687788	0	0.00466267	0.0158343	0.00319802	0.0173531	0.00751905	0.0022068	0.00191796	0	0.00239847
Barnesiella viscericola	Common in two disease groups		0.00931526	0.0088183	0.00465662	0.00310301	0.00322549	0.00324751	0.00564195	0.00882895	0.00406519	0.0105445	0.00285817	0.00888212	0	0.0278981	0.00477663	0.0118055	0.00674755	0.00545066	0.00781402	0	0.00737915	0.00650582	0.00579049	0.00126359	96.0696	19		Desulfotomaculum reducens	Common in two disease groups		0	0.0242716	0.0213788	0.00383809	0	0.0043736	0.000778819	0.00678815	0.00465183	0.00196385	0.00756578	0.00797348	0.0137413	0.00340352	0.000785546	0.0100866	0.0138964
Roseburia hominis	Common in two disease groups		0.0027694	0	0.0111983	0.0126759	0.00738951	0.00607564	0	0.00547089	0.00302836	0.0191446	0.00467289	0.00890478	0.0112879	0.00325934	0.0022291	0.00266297	0.0105578	0.010047	0.0168787	0.00114321	0.00419621	0.00648411	0.00536882	0.00117157	96.0761	19		Pseudomonas putida	Common in two disease groups		0.00142093	0.010701	0.0135567	0.00220293	0.0191111	0.0030425	0.00053607	0.00395259	0.00155061	0.00878684	0.0105492	0.00079404	0.00707983	0.0112755	0.00839616	0.00636352	0.00639591
Bacteroides coprosuis	Common in two disease groups		0.00572489	0	0.00663148	0.00575218	0.0042611	0.0107103	0.00216791	0.00707337	0.00120108	0.00986676	0.0135536	0.0103776	0.00705166	0.0237613	0.00573196	0.0108028	0.00806214	0.0027794	0.00489579	0	0.00303977	0.00647386	0.00537405	0.00117271	96.0826	19		Chlorobium chlorochromatii	Common in two disease groups		0	0.015805	0.024414	0.00123773	0.000568399	0.00405667	0	0.0141778	0.0119495	0.0116372	0.00535507	0.0167906	0.00689159	0.00375485	0.00248926	0.00771134	0.000620656
Pseudomonas putida	Common in two disease groups		0	0.0035473	0.00767502	0.00336687	0.00390511	0.0064305	0.00697501	0.00502179	0.00121135	0.000744451	0.0103892	0.00773787	0.00196821	0.00560698	0.00176684	0.00232875	0.00226972	0.00177363	0.00262962	0.0343071	0.00381073	0.00647017	0.00714361	0.00155886	96.089	20		Rothia sp.	Common in two disease groups		0.00230394	0	0	0	0.0730983	0	0	0	0.000368677	0.00649755	0	0	0	0.0208713	0.0191898	0	0
Staphylococcus epidermidis	Common in two disease groups		0.00420336	0.0244814	0.00519522	0.00359907	0.00832803	0	0	0.00212303	0.00885924	0.0167779	0	0.00103096	0.0182353	0.00698593	0	0.00890532	0.00260864	0.00236844	0.000406201	0.0188043	0.00440546	0.00646458	0.00721169	0.00157372	96.0955	17		Veillonellaceae sp.	Common in two disease groups		0.000801811	0.0136473	0.0259496	0.0226992	0	0.00349676	0	0.00307185	0.0123615	0.00589156	0.00114828	0	0.000376475	0	0	0	0.00201976
Simplicispira psychrophila	Common in two disease groups		0	0	0.00164946	0.00124543	0.000377566	0	0.00471284	0.000398068	0.000995767	0	0.00411713	0	0	0.00128778	0	0.00105656	0.0014481	0	0	0	0	0.00637872	0.00132975	0.000290174	96.1019	10		Corynebacterium pseudotuberculosis	Common in two disease groups		0.0153968	0.00334063	0.0104374	0.00859596	0.00418256	0.0015952	0	0.00570333	0.00531328	0.00776563	0.00621359	0	0	0.0138337	0.0111813	0	0.00484953
Desulfovibrio gigas	Common in two disease groups		0	0	0.0022666	0.00566775	0.00471418	0.0132481	0	0.00347034	0	0.00548894	0.028457	0.0146147	0.0157457	0.00496879	0.000184902	0.0126356	0.00721998	0.00413126	0.00179584	0	0.00452662	0.00634659	0.00718218	0.00156728	96.1082	16		Faecalibacterium sp.	Common in two disease groups		0.00149198	0.0243264	0.0119611	0.00453077	0	0.00340169	0.00227577	0.00799111	0.00492292	0.00736164	0.00550531	0.0083705	0.0102694	0.00461123	0	0.0107716	0.00528083
Bifidobacterium ruminantium	Common in two disease groups		0.0027694	0.0099924	0.0191202	0.0326344	0.00358148	0.00117212	0	0	0.012791	0.0124223	0	0.00200527	0	0	0.00209556	0	0	0.0400148	0.00415821	0	0.000627779	0.00633818	0.0112216	0.00244876	96.1146	13		Desulfitobacterium dichloroeliminans	Common in two disease groups		0.000943904	0.026265	0.0219066	0.00441721	0.000439705	0.00384538	0.00315573	0.00544556	0.00818679	0.000572323	0.00917552	0.0077088	0.00794781	0.00623613	0	0.00700429	0.00726903
Streptococcus equinus	Common in two disease groups		0.00478351	0	0.00424146	0.0236103	0.00658044	0.00337655	0.00278731	0.011299	0.00615938	0.00248891	0.00192813	0.000679754	0.00348021	0.0144277	0.00383158	0.00967079	0.00226972	0.00168711	0.00618922	0.0205137	0.00433938	0.00633588	0.00629186	0.001373	96.1209	20		Desulfonatronum thiodismutans	Common in two disease groups		0	0.0315005	0.0630085	0	0	0.00173254	0	0.00272815	0	0.0130512	0.00811309	0.00340775	0.00458045	0.00262401	0	0.00382253	0
Desulfosporosinus orientis	Common in two disease groups		0.00542934	0.00534594	0.00557673	0.00604771	0.00667752	0.00327977	0	0.00807364	0.00224817	0.00390004	0.00497912	0.0135384	0.0193432	0.00150431	0.000390349	0.00159563	0.0120983	0.00689985	0.0247783	0	0.00682847	0.00633543	0.00630236	0.00137529	96.1272	19		Desulfuromonas acetoxidans	Common in two disease groups		0	0.0190142	0.0116731	0.00553003	0	0.0092754	0.00287253	0.00336185	0.00361086	0.00271573	0.00815601	0.0286185	0.0110851	0.00869545	0	0.00704848	0.00307172
Clostridium clariflavum	Common in two disease groups		0	0	0.0172351	0.00405291	0.00423953	0.00849515	0.0070962	0.00451144	0.00210446	0.00557783	0.0117389	0.0053474	0.00719504	0.00423942	0	0.00749298	0.00840105	0.00740814	0.0172635	0	0.00904222	0.0063252	0.00492287	0.00107426	96.1336	17		Desulfovibrio hydrothermalis	Common in two disease groups		0	0.0236254	0.0415218	0.0031	0	0.00554623	0	0.00805556	0	0.00447758	0.00871406	0.00334158	0.00450724	0.00707055	0	0.00440806	0
Streptococcus peroris	Common in two disease groups		1.09462e-05	0	0.000706909	0.00983676	0.0150487	0.00243026	0.00801184	0.00248027	0.0217426	0.000566672	0	0.00227718	0	0.00151571	0.000112996	0.00340688	0.00197189	0.00497481	0.000951365	0.0507181	0.000682847	0.00630494	0.0116641	0.00254531	96.1399	18		Veillonella montpellierensis	Common in two disease groups		0.017041	0.00797371	0.0136287	0.00850512	0.000686369	0.00762738	0.0146964	0.0064337	0.003047	0.00542023	0.0010517	0	0.00428763	0.00369996	0.00100999	0.000928013	0.0119713
Scardovia inopinata	Common in two disease groups		0.00500243	0	0.00678857	0.00764143	0.0133443	0.00362388	0	0.0016331	0.020172	0.0344892	0.00893746	0.00274167	0.0096716	0	0.00127377	0.00235031	0.00199243	0.00757036	0.00333512	0	0.00438344	0.00628713	0.00816166	0.00178102	96.1462	17		Desulfobacter postgatei	Common in two disease groups		0	0.0197043	0.0206709	0.00847106	0	0.0093071	0.00136546	0.00554222	0.00110603	0.000718209	0.0180827	0.0027626	0.0226199	0.0111767	0	0.00561227	0.00239847
Bacteroides clarus	Common in two disease groups		0.00556069	0	0.00814629	0.00370462	0.00957939	0.00574229	0.00646333	0.0080022	0.00195047	0.0105668	0.00763314	0.00912003	0.0172707	0.00990339	0.00724199	0.00214547	0.00880159	0.00787318	0.00813471	0	0.00363451	0.00627604	0.00398496	0.00086959	96.1524	19		Bacteroides clarus	Common in two disease groups		0.00776437	0.00891565	0.00423496	0.00598424	0	0.00386651	0.00223531	0.00475815	0.00927113	0.011525	0.00747992	0.00115797	0.00768637	0.00570914	0	0.0156878	0.0024195
Clostridium celerecrescens	Common in two disease groups		0.0008757	0	0.007776	0.0107022	0.00737872	0.00588208	0	0.00884937	0.00415758	0.0134335	0.00782595	0.0122582	0.012461	0.000786345	0.000760153	0.00833391	0.0065216	0.00805703	0.0106788	0	0.00583724	0.00622939	0.00445477	0.00097211	96.1587	18		Alistipes finegoldii	Common in two disease groups		0.00188781	0.0037897	0	0.00105604	0	0.00788092	0.000445039	0.00621889	0.0193989	0.00797885	0.00233949	0	0.00352423	0.00455633	0	0.0199081	0.00148326
Mycobacterium abscessus	Common in two disease groups		0.00398443	0.0195102	0.0154174	0.0159689	0.0039159	0.00251628	0.003878	0.00440937	0.00747338	0.00420004	0.00208692	0.00088368	0.00671277	0.00469528	0.00197229	0.000819376	0.00319404	0.00529925	0.00258686	0.0136651	0.00157495	0.00619925	0.005425	0.00118383	96.1649	21		Brachybacterium paraconglomeratum	Common in two disease groups		0.00190811	0.00142388	0.0044989	0.0163857	0	0.00253542	0.0735225	0.000332963	0.00567111	0	0.00136291	0	0	0.00248128	0	0.000729153	0.0090258
Faecalibacterium sp.	Common in two disease groups		0.00706033	0.00272293	0.00989673	0.00633268	0.00752975	0.0061079	0.00181781	0.00575668	0.00432183	0.0121557	0.00601124	0.015657	0.0104406	0.00477505	0.000503344	0.0023611	0.0033481	0.0132049	0.0109567	0	0.00523149	0.006189	0.00424769	0.000926922	96.171	20		Microscilla marina	Common in two disease groups		0	0.00542168	0.00487081	0.00111282	0.0100167	0.00279952	0	0.00152519	0.037746	0.000942649	0.00328387	0.0046319	0.00747722	0.00160295	0.00138746	0.0155	0
Fibrobacter succinogenes	Common in two disease groups		0.00245196	0.0136896	0.0029174	0.00762032	0.00787495	0.000935542	0.003878	0.0122176	0.00591301	0.00871119	0.00696396	0.0141615	0	0.00345308	0.00232155	0.00889454	0.00975672	0.00899792	0.00989847	0	0.000484601	0.00617835	0.00446613	0.000974589	96.1772	19		Desulfocurvus vexinensis	Common in two disease groups		0	0.0247316	0.0688391	0.0013967	0	0.00370805	0	0.012223	0.0027217	0.00711476	0.00375606	0	0.00276082	0	0	0.00297185	0
Alcanivorax sp.	Common in two disease groups		0.00106179	0.0475139	0.000583481	0.000116099	0.0228697	0.00212916	0.0060863	0.026099	0	0.00230002	0.00384492	0.00058912	0.00229407	0.000877515	0.00338987	0.000862501	0.00353296	0.000735407	0.000545164	0.00443396	0	0.00617671	0.0117758	0.00256969	96.1834	19		Eubacterium eligens	Common in two disease groups		0.00752078	0.0144359	0.00960964	0.00468974	0	0.00385595	0.00256909	0.0133615	0.00946631	0.00193019	0.00756578	0	0.00953737	0.00130651	0	0.00531398	0.0109193
Psychrobacter sp.	Common in two disease groups		0.000952323	0.0547334	0.00461174	0.00382071	0.00115427	0.00536592	0.00382414	0.00476661	0.000677532	0.000988898	0.00717946	0.0039539	0.00314131	0.00230205	0.000965599	0.00616688	0.00197189	0.000702962	0.00382684	0	0.00154191	0.00616397	0.0114888	0.00250707	96.1896	20		Clostridium perfringens	Common in two disease groups		0.00283171	0.0166484	0.0239821	0.00131722	0	0.00791262	0.00565402	0.0210626	0.00554099	0.00478058	0.00522629	0	0.00883671	0.0019982	0	0.00132573	0.00984633
Acetobacterium woodii	Common in two disease groups		0.00512284	0	0.00844925	0.0104489	0.00663437	0.00362388	0.00312394	0.0115746	0.00375722	0.010189	0.00829097	0.0162688	0.00754697	0.00445595	0.00204419	0.00203766	0.00549458	0.0118314	0.0125067	0.000523528	0.00191638	0.00616384	0.00444978	0.000971022	96.1957	20		Geobacillus sp.	Common in two disease groups		0.0029738	0.020449	0.0145164	0.00783516	0.000268113	0.00417288	0.00161832	0.0159178	0.00477111	0.00427559	0.00868186	0	0.00788506	0.00764146	0	0.00285032	0.00901528
Streptococcus phage	Common in two disease groups		0.000558259	0	0.00129039	0.0276105	0.0114241	0.0022582	0.0314549	0.00979861	0.00792507	0.000433337	0	0.00410118	0	0.00480924	0	0.00548766	0.00627511	0.00144918	0.00175308	0.0171589	0.00356843	0.00613827	0.00886482	0.00193446	96.2019	17		Clostridium straminisolvens	Common in two disease groups		0	0.0154217	0.0209709	0.00483736	0.00269185	0.0113883	0.00265001	0.00853889	0.00587714	0.00577934	0.0108282	0	0.012957	0.00298632	0	0.00216536	0.0105617
Lachnoclostridium sp.	Common in two disease groups		0.00167478	0	0.0142392	0.00671264	0.0110465	0.00604338	0	0.00636909	0.00343899	0.00912231	0.00746301	0.00672957	0.00209855	0.00280349	0.00300979	0.00420469	0.0149535	0.0059157	0.0159701	0.00118595	0.00950479	0.00611477	0.00476612	0.00104005	96.208	19		Actinobacillus pleuropneumoniae	Common in two disease groups		0.00116719	0.00470974	0.00771411	0.00176007	0.0156042	0.00281009	0.0144132	0.00167556	0.00487954	0.0077993	0.00280095	0.00317616	0.0102485	0.00792692	0.0191694	0.0109373	0.00132547
Eubacterium eligens	Common in two disease groups		0.00765143	0	0.00696811	0.00518224	0.0128265	0.00671009	0.00599204	0.00632827	0.00842809	0.0136112	0.00478631	0.0105475	0.00492704	0.00128778	0.00294816	0.00572485	0.00509404	0.00631585	0.0113309	0	0.00470283	0.00610583	0.00368729	0.000804633	96.2141	19		Caloranaerobacter azorensis	Common in two disease groups		0.00021314	0.00995618	0.0211028	0.00499633	0	0.00883171	0.00390421	0.010483	0.00298194	0.00175063	0.0114613	0	0.00837657	0.00585186	0	0.0134451	0.0066063
Clostridium tetani	Common in two disease groups		0.000908538	0	0.00446587	0.00663876	0.00128372	0.0120868	0.00106376	0.00512385	0.00103683	0.00221113	0.0152436	0.00973181	0.0107404	0.00382916	0.0011505	0.00442032	0.0144091	0.00561288	0.00792092	0.0124258	0.00965898	0.00609722	0.0048433	0.00105689	96.2202	20		Riemerella anatipestifer	Common in two disease groups		0	0.00573932	0.0168799	0.00341795	0.00890134	0.0111241	0.00115306	0.00419963	0.00876149	0.00690154	0.00131999	0	0.00302226	0.00570914	0.00647821	0.0100424	0.00113612
Rikenellaceae bacterium	Common in two disease groups		0.00207979	0	0.012298	0.00473895	0.000388354	0.0118825	0.00397225	0.002368	0.00571796	0.00668895	0.00379956	0.00881414	0.0100757	0.0278754	0.00265026	0.0124955	0.000708646	0.00383926	0.0068199	0.00042737	0.0078197	0.00605439	0.00632982	0.00138128	96.2262	20		Fusobacterium mortiferum	Common in two disease groups		0.00761213	0.0138992	0.0097776	0.00255494	0	0.0164908	0.00754544	0.0063263	0.00526991	0.00301872	0.0131355	0	0.0104995	0.00622515	0	0.003237	0.00727955
Fusobacterium ulcerans	Common in two disease groups		0.0029117	0	0.00644073	0.00508725	0.00497308	0.0132051	0	0.00328662	0.00448608	0.00474449	0.0128278	0.00661627	0.00384518	0.00496879	0.00945055	0.00808595	0.00745619	0.00926829	0.0111812	0.00392112	0.0102868	0.00601224	0.00371288	0.000810216	96.2323	19		Psychrobacter sp.	Common in two disease groups		0.000131944	0.00920043	0.0100655	0.00722197	0.00054695	0.0062646	0.00160821	0.00691704	0.00381689	0.00599256	0.00684676	0	0.00122354	0.00705957	0.0283919	0.00788811	0.00278769
Histophilus somni	Common in two disease groups		0.000908538	0.0356479	0.00641829	0.00130875	0.00221146	0.00752735	0.00601898	0.00511365	0.00565637	0.000900008	0.00046502	0.00483758	0.0108968	0.0149975	0.00405757	0.00130453	0.00550485	0.00554799	0.00157136	0.00536349	0	0.00598005	0.00771333	0.00168319	96.2382	20		Desulfovibrio putealis	Common in two disease groups		0	0.0286966	0.0336278	0	0	0.00594767	0.000940651	0.00831333	0.00237471	0.0054539	0.0104848	0.00805619	0.010374	0.00353527	0	0.00406558	0.00116767
Treponema azotonutricium	Common in two disease groups		0.00292265	0	0.00290618	0.00267028	0.0013916	0.00888227	0	0.0183009	0	0.00205557	0.0102985	0.00704678	0.0110793	0.00502577	0.00743717	0.0193955	0.00390269	0.00304977	0.0132015	0	0.00409708	0.00596958	0.00577363	0.00125991	96.2442	17		Campylobacter fetus	Common in two disease groups		0.0114994	0.0128368	0.00231543	0.00180549	0.00449357	0.00465883	0.00759601	0.00340481	0.0098133	0.00509479	0.00973356	0.00833742	0.010008	0.00886014	0.00206078	0.00481683	0
Lactococcus lactis	Common in two disease groups		0.00124787	0	0.00902151	0.00870743	0.0112946	0.0060864	0.00534571	0.00217407	0.0066316	0.0111223	0.00100943	0.00808907	0.0089547	0.00289466	0.00328715	0.00706173	0.00288594	0.00874918	0.0108605	0.00849397	0.00186131	0.00595323	0.00364103	0.000794539	96.2502	20		Propionibacteriaceae bacterium	Common in two disease groups		0.00550103	0.00182913	0.0069343	0.0144439	0.0108747	0.000982474	0.00535059	0	0.0122964	0.00411848	0.000504385	0	0.0077282	0.00295338	0.00209139	0.00132573	0.00753202
Streptococcus pseudoporcinus	Common in two disease groups		0.0059657	0.0155132	0.00265933	0.00374683	0.00510254	0.00439812	0.00663838	0.0127178	0.00544079	0.00512227	0.00134969	0.00299092	0.00285455	0.00423942	0.00536216	0.00249047	0.007867	0.00675925	0.0126671	0.00424164	0.00583724	0.00593381	0.00363703	0.000793665	96.2561	21		Candidatus Amoebophilus asiaticus	Common in two disease groups		0	0.01115	0.00704227	0.00148754	0	0.00584203	0.00121374	0.00419963	0.00185423	0.0043317	0.0143267	0.0293133	0.00759225	0.00898091	0	0.0098988	0.00294548
Candidatus Arthromitus sp.	Common in two disease groups		0.00493676	0	0.00692322	0.00398959	0.00827409	0.00346258	0.00475324	0.0142692	0.00542026	0.00906675	0.00695262	0.0101623	0	0.00274651	0.00497181	0.00434485	0.00885294	0.0044557	0.0113416	0	0.00801795	0.00590127	0.00374571	0.000817382	96.262	18		Atopobium minutum	Common in two disease groups		0.00130929	0.00594742	0.0104854	0.0220179	0	0.00151069	0.000920422	0.00200852	0.00614822	0.00131298	0.00209266	0.000876752	0.021114	0.000922245	0	0.000983252	0.00358718
Megamonas sp.	Common in two disease groups		0.0177658	0	0.0151256	0.00551998	0.00490836	0.000838761	0	0.00278648	0.016928	0.014589	0.00301696	0.0212083	0.00608711	0.00748737	0.00315361	0.00076547	0	0.00391496	0.00669162	0	0.003227	0.00590045	0.00665079	0.00145132	96.2679	17		Streptococcus pseudoporcinus	Common in two disease groups		0.00700316	0.013954	0.00238741	0.00195311	0.0021449	0.00720481	0.00474371	0.0143496	0.0121121	0.00170575	0.00504385	0	0.0106459	0.00140533	0.000734537	0.00107163	0.0262253
Campylobacter coli	Common in two disease groups		0.0145366	0.0113164	0.00184021	0.00882353	0.00495151	0	0.00208712	0.000857378	0.000472219	0.0021778	0.00945919	0.00530208	0	0.0110658	0.00219828	0.015428	0.00560755	0.0027794	0.00696955	0.001218	0.00163002	0.00588618	0.00483272	0.00105459	96.2738	19		Streptobacillus moniliformis	Common in two disease groups		0.00532849	0.00867469	0	0.00152161	0.000589848	0.00346507	0.0036918	0.00796963	0.0144434	0.000785541	0.00375606	0.00315962	0.00414123	0.0068839	0.000877363	0.0151023	0.0154007
Rubrivivax benzoatilyticus	Common in two disease groups		0	0	0.000706909	0.000960456	0	0.0027421	0.0118494	0.00333765	0.000390094	0	0.00695262	0	0	0	0	0.00186516	0	0	0.000299306	0	0.0020155	0.00587716	0.00291974	0.000637139	96.2797	10		Microcystis aeruginosa	Common in two disease groups		0	0.0145673	0.0234782	0.00928864	0.00675644	0.00535607	0.00294333	0.0058	0.00360002	0.00144764	0.00750139	0.00509509	0.00271899	0.00847587	0	0	0.00187249
Mycobacterium neoaurum	Common in two disease groups		0.00052542	0.106019	0.00197486	0.00491838	0	0	0	0	0.00232003	0.00107779	0.00276744	0	0	0	0	0	0	0.000432592	0.000320685	0	0	0.00585462	0.0230143	0.00502214	96.2855	9		Eubacterium ventriosum	Common in two disease groups		0.00452668	0.0207886	0.00548266	0.00174872	0	0.00471165	0.00169924	0.0179693	0.00491207	0.00273817	0.0100233	0.00416871	0.00902495	0.00303023	0	0.00655133	0.0162633
Gottschalkia acidurici	Common in two disease groups		0	0	0.00672125	0.00743034	0.00282635	0.00706495	0.00499562	0.00972716	0.000472219	0	0.0144156	0.00926731	0.0169579	0.00503717	0.00187984	0.00687844	0.00837024	0.00829496	0.00674507	0	0.00461472	0.00583921	0.00466881	0.00101882	96.2913	17		Clostridium beijerinckii	Common in two disease groups		0	0.0126725	0.0181036	0.00331575	0	0.00874719	0.00205325	0.0195804	0.00749281	0.00159353	0.0108174	0.00992549	0.00999751	0.00489668	0	0.00465111	0.00614344
Clostridium sporosphaeroides	Common in two disease groups		0.00225493	0.00864343	0.0100763	0.00553054	0.00734636	0.00591434	0.00122534	0.00319475	0.00272039	0.00653339	0.00835902	0.00993574	0.00281545	0.0049232	0	0	0.0164118	0.00722429	0.0200963	0	0.00600245	0.00582145	0.0051471	0.00112319	96.2972	18		Acetivibrio cellulolyticus	Common in two disease groups		0	0.0109748	0.0262616	0.00859596	0	0.00642306	0.00140592	0.00845296	0.000954222	0.00139153	0.00799504	0.00473115	0.0142329	0.00476493	0	0.00849574	0.0075215
Intrasporangium chromatireducens	Common in two disease groups		0.00304306	0.0373216	0.0112993	0.00378905	0.00702273	0.000483901	0.00154851	0	0.00646735	0.00374448	0	0.00331947	0.0033238	0.00132197	0.00555733	0.00574641	0.00103729	0.00792725	0.0052913	0.0056306	0.00573812	0.00580756	0.00779408	0.00170081	96.303	19		Verrucomicrobia bacterium	Common in two disease groups		0	0.0041621	0.0184755	0.00388351	0	0.00544058	0.00562368	0.00453259	0.00806751	0.00292895	0.010914	0.0165425	0.0129779	0.011056	0.00627417	0.00629723	0
Isoptericola variabilis	Common in two disease groups		0.016912	0.0175367	0.0158662	0.0104911	0.00664516	0.00405401	0.00459166	0	0.00834596	0.00036667	0.00206424	0.00288895	0	0.00390893	0.00834113	0	0	0.00412044	0.00392305	0.00107911	0	0.00578324	0.0056994	0.00124371	96.3088	16		Mucilaginibacter paludis	Common in two disease groups		0.00124839	0.0037897	0.0085659	0.00433773	0.000536225	0.0072682	0.00262978	0.000214815	0.0211555	0.00960604	0.00566628	0.00170388	0.00495692	0.00476493	0	0.0116333	0.00075741
Caldanaerobacter subterraneus	Common in two disease groups		0.00271467	0	0.00725985	0.00500281	0.0021791	0.000559174	0.00336632	0.0108907	0.00143719	0.0075334	0.00534206	0.0139463	0.0180788	0.00788624	0.00215719	0.00587579	0.01292	0.00549392	0.0105398	0	0.00170712	0.00578305	0.0049927	0.0010895	96.3145	19		Bifidobacterium moukalabense	Common in two disease groups		0	0.00187294	0.00283131	0.0168399	0	0.00126771	0	0.00122444	0.0146386	0.0139826	0	0	0.011493	0	0	0.00139202	0.00206184
Oxalobacteraceae bacterium	Common in two disease groups		0.00103989	0.0348985	0.00203096	0.00339854	0.000237327	0.000365614	0.00150811	0.000867585	0	0.000488893	0.00244986	0.00314953	0	0.00392033	0.00410893	0.00146625	0	0.000951703	0.000106895	0	0.0101876	0.00578162	0.00758914	0.00165609	96.3203	17		Candidatus Arthromitus sp.	Common in two disease groups		0.00148183	0.0122234	0.0108933	0.00173736	0.00233794	0.00297912	0.00216451	0.0226522	0.00338315	0.00304117	0.0123628	0	0.0159688	0.00434773	0	0.00230898	0.0165894
Desulfovibrio alaskensis	Common in two disease groups		0	0	0.00530743	0.0124859	0.00309604	0.0114523	0.00210058	0.0131261	0.000472219	0.00770007	0.0150168	0.00850825	0.00806835	0.00147012	0.00135595	0.0110724	0.00838051	0.00374192	0.00199894	0	0.00741219	0.0057644	0.00487903	0.00106469	96.3261	18		Hylemonella gracilis	Common in two disease groups		0.0020299	0.000558597	0.0297887	0	0.00721759	0	0.00346928	0.00360889	0.000813257	0.00974071	0.00959405	0	0.00756088	0.0310489	0.00103039	0	0.00117819
Synechococcus sp.	Common in two disease groups		0.00181708	0.00347236	0.0182562	0.0102695	0.00085222	0.00238724	0.000403958	0.00435834	0.00153985	0.00876675	0.0102758	0.00637836	0.00194214	0.00978942	0	0.00144469	0.00454971	0.00924666	0.00974882	0	0.00244503	0.00575136	0.00479194	0.00104569	96.3318	19		Anaerococcus vaginalis	Common in two disease groups		0.00125854	0.0184885	0.00880584	0.00321355	0	0.00689845	0.00602826	0.0119867	0.00343737	0.000673321	0.0070292	0	0.0062955	0.00396346	0	0.010186	0.0143698
Pelobacter seleniigenes	Common in two disease groups		0	0.00814381	0.00206462	0.00336687	0.00361385	0.011119	0	0.00319475	0.00117028	0.00378892	0.0187709	0.00657096	0.0233448	0.00323655	0	0.0116114	0.00619295	0.00311466	0.00183859	0	0.0100334	0.00574727	0.00625791	0.00136559	96.3376	17		Ramlibacter tataouinensis	Common in two disease groups		0	0.0089047	0.0157401	0.00376996	0.00254171	0.00546171	0.00348951	0.00589667	0	0.00543146	0.0161189	0.00177005	0.0152368	0.0200808	0	0.0132905	0.00158846
Thioalkalivibrio sp.	Common in two disease groups		0.000766237	0.0218834	0.00662026	0.0028497	0.00258902	0.00851665	0.00258533	0.00257213	0.00494804	0.00280003	0.0100717	0.00626507	0.00440566	0.00422803	0	0.00642563	0.00395404	0.00364459	0.00760023	0	0.0045927	0.00573789	0.00466302	0.00101755	96.3433	19		Thioalkalivibrio sp.	Common in two disease groups		0	0.0143373	0.0149843	0.00844834	0.00225215	0.00313758	0.000930537	0.00625111	0.000325303	0.00776563	0.0121482	0.000711327	0.00809422	0.00543466	0.00264229	0.0119868	0.00221963
Dietzia sp.	Common in two disease groups		0.00657869	0.0102422	0.00278275	0.00573107	0.0015642	0	0.0663972	0	0.00691904	0	0	0	0	0	0.00680028	0	0.000821619	0.00195748	0.0013255	0.0088145	0	0.00572747	0.0143055	0.00312171	96.3491	12		Mycobacterium abscessus	Common in two disease groups		0.00735839	0.00056955	0.0151763	0.019622	0.00158723	0.00913807	0.00205325	0.00200852	0.00434821	0.00172819	0.0022429	0	0.00652557	0.00098812	0.00127524	0.00113792	0.000957282
Desulfotomaculum ruminis	Common in two disease groups		0.00489297	0	0.0080453	0.0049606	0.00603027	0.0035271	0	0.00431751	0.00479405	0.0088223	0.00713409	0.0157136	0.00237228	0.00213111	0.00667702	0.00226406	0.0147481	0.00732162	0.0135543	0	0.00589231	0.00569315	0.00450567	0.000983218	96.3547	18		Bifidobacterium breve	Common in two disease groups		0.00060897	0.00422782	0.00971762	0.0260491	0	0.00132053	0.00127443	0.00316852	0.00812173	0.00712598	0.00214632	0.005062	0.00894129	0.00439164	0.0026729	0	0.00867866
Spirochaeta bajacaliforniensis	Common in two disease groups		0.0033605	0	0.00463418	0.0046123	0.00306368	0.0081833	0.00273345	0.00660385	0.00255614	0.00940009	0.00837037	0.00880281	0.00497918	0.00763552	0.00232155	0.0088622	0.0083497	0.00428266	0.0120898	0	0.0075774	0.00569233	0.00327738	0.000715184	96.3604	19		Streptococcus phage	Common in two disease groups		0.0156708	0.000262869	0.00112772	0.00622271	0.00752861	0	0.0352997	0.000751852	0.00641931	0.00692398	0	0	0.00211244	0.0134274	0.000265249	0	0.00409212
Coprococcus eutactus	Common in two disease groups		0.00454269	0	0.0137679	0.0078103	0.00810149	0.00710797	0	0.00564441	0.00312075	0.0156557	0.00970872	0.0122809	0.00421014	0	0.0020031	0.00298641	0.00648052	0.0105336	0.00404063	0	0.0043504	0.00568518	0.0046109	0.00100618	96.3661	17		Campylobacter coli	Common in two disease groups		0.00454698	0.00796275	0.00662238	0	0	0.00701466	0.007242	0.000966667	0.00301447	0.00270451	0.011397	0	0.0092341	0.0198173	0	0.00228689	0.00100988
Clostridium stercorarium subsp. stercorarium	Common in two disease groups		0.00286792	0	0.00466785	0.00589994	0.00584688	0.0036884	0	0.00925764	0.00359297	0.0108668	0.0169109	0.00827034	0.00466635	0.00839907	0	0	0.00934592	0.00596977	0.0189845	0	0.00620069	0.0056596	0.0052374	0.0011429	96.3718	16		Ruminococcus gauvreauii	Common in two disease groups		0.00130929	0.0164184	0.0199991	0.00610915	0	0.00239808	0.00196222	0.011847	0.00648437	0.00307483	0.00684676	0	0.0109073	0.00129553	0	0.0141632	0.00853138
Clostridium methoxybenzovorans	Common in two disease groups		0.00320725	0	0.0106261	0.00743034	0.00432583	0.0017743	0.00135999	0.00806344	0.00186835	0.0152001	0.0107749	0.00895009	0	0.00384055	0.00147922	0.00493782	0.00398485	0.00931155	0.00877608	0	0.00896512	0.00563401	0.00430564	0.000939567	96.3774	18		Ornithobacterium rhinotracheale	Common in two disease groups		0.00355233	0.00173056	0.008146	0.0026685	0	0.0122756	0.00179027	0	0.015441	0.00705865	0.00138438	0.00928034	0.00282356	0.00334863	0.00205058	0.0250011	0.00228275
Streptomyces cattleya	Common in two disease groups		0.0279896	0.0115662	0.0256732	0	0	0	0.00879282	0	0.0154806	0.0174779	0	0.00586854	0	0.00270092	0.00314333	0	0	0	0.00253341	0	0.00372262	0.0056166	0.0087384	0.00190688	96.383	11		Fusobacterium varium	Common in two disease groups		0.00835304	0.0179846	0.0112053	0.00367912	0	0.0107861	0.00382329	0.00925852	0.00739522	0.00186285	0.00730822	0	0.00584582	0.00362311	0	0.0074241	0.0156216
Butyrivibrio crossotus	Common in two disease groups		0.00685235	0	0.00952644	0.00358852	0.00825251	0.00297868	0	0.00566482	0.00106763	0.0119112	0.0034593	0.0141955	0.0138687	0.00387474	0.00384185	0	0.00649079	0.013551	0.00377339	0	0.00837038	0.00560829	0.00473309	0.00103285	96.3886	17		Anaplasma phagocytophilum	Common in two disease groups		0	0	0	0	0	0	0.00430879	0	0	0	0	0.0608267	0	0	0.00970201	0.0100535	0.00536499
Vibrio sp.	Common in two disease groups		0.00382024	0	0.00754037	0.00492893	0.00326864	0.0053014	0	0.00532799	0.00614912	0.00692229	0.0135877	0.00888212	0.00934573	0.0117838	0.00189011	0.00323438	0.00444701	0.00478014	0.00409408	0	0.00431736	0.00558384	0.00359304	0.000784065	96.3942	18		Eubacterium acidaminophilum	Common in two disease groups		0.00123824	0.0125301	0.0176837	0.00265714	0	0.00928597	0.00322654	0.013297	0.00177832	0.00593645	0.00741553	0.0106037	0.010876	0.00525899	0.00526418	0.00234213	0.00452342
Propionimicrobium lymphophilum	Common in two disease groups		0.00730115	0.00884328	0.029073	0.00603715	0.00267532	0.00167752	0.00109069	0.00184745	0.00831517	0.0103668	0.00205289	0.00295693	0.00116007	0.000843326	0.00151003	0	0.0042108	0.0116151	0.00228755	0.00272448	0.00486804	0.00556324	0.0063997	0.00139653	96.3998	20		Alistipes timonensis	Common in two disease groups		0	0.00155531	0.00141565	0.00205531	0	0.0139659	0.000728246	0.00477963	0.0269784	0.00160475	0	0	0.00194512	0.00301925	0	0.0317181	0.000725851
Sphingobacterium spiritivorum	Common in two disease groups		0.00443323	0	0.00302961	0.00333521	0.00401299	0.0169795	0.00226217	0.00174538	0.00398307	0.00660006	0	0.00568728	0.00398856	0.0133793	0.0116899	0.0178106	0.0124373	0.000951703	0.00487441	0	0.00237895	0.0055295	0.00546435	0.00119242	96.4053	18		Clostridium novyi	Common in two disease groups		0.00269977	0.013954	0.00833796	0.00506446	0	0.00716256	0.00135535	0.0151874	0.00364339	0.000403993	0.00566628	0	0.0199114	0.00184449	0	0.00732467	0.00876281
Streptobacillus moniliformis	Common in two disease groups		0.0112527	0	0.00578992	0.00557276	0.00420716	0.0110007	0.00473977	0.00720606	0.00319261	0.000544449	0.00404908	0.00466764	0.00809442	0.00573234	0.00818705	0.0107381	0.0044162	0.00493155	0.00849815	0	0.00856863	0.00552866	0.00332773	0.000726169	96.4108	19		Desulfosporosinus meridiei	Common in two disease groups		0	0.0209419	0.0126809	0.00612051	0	0.00476447	0.00258932	0.00787296	0.00335062	0.00219951	0.00504385	0.00755992	0.0102589	0.0127248	0.00133645	0.00324804	0.00637487
Sebaldella termitidis	Common in two disease groups		0.00180613	0	0.0104129	0.00611103	0.00422874	0.00349484	0	0.00230676	0.00455794	0.0100445	0.0108543	0.00527942	0	0.006154	0	0.0058111	0.00933565	0.0152056	0.0133939	0	0.00745625	0.00551171	0.00464235	0.00101304	96.4164	16		Geobacter daltonii	Common in two disease groups		0	0.01977	0.0232623	0.00880036	0	0.0081239	0.000151718	0.00124593	0.00215784	0.00638533	0.0117618	0.0058395	0.00723669	0.00382073	0	0.0115228	0.00585941
Arsenicicoccus bolidensis	Common in two disease groups		0.0194405	0	0.0218917	0.00313467	0.00648335	0.0030432	0.00774253	0.000816551	0.00766843	0.0102668	0	0	0	0.00623378	0.00283516	0	0	0.00337422	0.0044789	0.000576949	0	0.00550415	0.00618302	0.00134925	96.4219	14		Peptoniphilus harei	Common in two disease groups		0.00081196	0.00875136	0.00729421	0.00352014	0	0.00769077	0.00767693	0.00830259	0.00515063	0.00349005	0.00765163	0.0130355	0.0115452	0.0015261	0.000683527	0.00665076	0.014517
Curvibacter gracilis	Common in two disease groups		0.000602044	0	0.000381507	0	0	0	0.00367602	0.00575668	0.00175542	0.000555561	0.00102078	0.00256041	0	0.00384055	0.000739608	0.00123984	0	0	0	0	0	0.00550277	0.00160725	0.00035073	96.4274	11		Campylobacter ureolyticus	Common in two disease groups		0.00695241	0.0113253	0.0124889	0.00153297	0.000418256	0.00703578	0.00936605	0.00350148	0.00373014	0.00572323	0.00497946	0.00246483	0.00226931	0.00704859	0.000663124	0.00489416	0.00237743
Geodermatophilaceae bacterium	Common in two disease groups		0.0223741	0.0291279	0.0102782	0.00294469	0.00476812	0.00370991	0.000632868	0	0.00657001	0.00526672	0	0.0024018	0.000834208	0.00404569	0.00390349	0.00133688	0.0016227	0.00147081	0.00653128	0.00181632	0.00558393	0.00549367	0.00728275	0.00158923	96.4329	19		Acidithiobacillus caldus	Common in two disease groups		0	0.0146002	0.00994556	0.00423553	0	0.00790205	0.00160821	0.00566037	0.0038711	0.00518457	0.0132321	0.0105872	0.0144106	0.00870643	0	0.0181957	0
Dysgonomonas capnocytophagoides	Common in two disease groups		0.00569205	0	0	0.00371517	0.00180153	0.00816179	0.00522452	0.00786951	0.00239189	0.00557783	0.00355003	0.013935	0.0105449	0.0124106	0.00321524	0.0127003	0.00505296	0.00302815	0.0109567	0	0.00566102	0.0054866	0.00429953	0.000938235	96.4383	18		Desulfovibrio bastinii	Common in two disease groups		0	0.0349288	0.049068	0.00219157	0	0.00326435	0.00031355	0.0042963	0.00151808	0.0100437	0.00232876	0	0.00385887	0.00166882	0	0.0027288	0.00149378
Mycobacterium tuberculosis	Common in two disease groups		0.00534177	0	0.00725985	0.0104067	0.00746502	0.00153773	0.0077156	0.000734896	0.00864367	0.0053556	0.00125896	0.00402188	0	0.00876376	0.00117105	0.000797813	0.00440593	0.00936562	0.0035596	0.00706228	0.00587028	0.00548288	0.00338051	0.000737688	96.4438	19		Desulfotomaculum gibsoniae	Common in two disease groups		0	0.0193209	0.028409	0.00374725	0.000750716	0.000169028	0.00147672	0.0109126	0.00129037	0.00381548	0.00672871	0	0.0102799	0.000296436	0	0.00496045	0.01478
Desulfobacterium autotrophicum	Common in two disease groups		0	0	0.00409559	0.00570996	0.00587924	0.00846289	0.00141385	0.00935971	0.0003285	0.00361114	0.0177615	0.00812306	0.0156023	0	0.000842331	0.00534751	0.00810322	0.00465037	0.00639232	0	0.00872282	0.00547828	0.00496723	0.00108394	96.4493	17		Intestinibacter bartlettii	Common in two disease groups		0.0147066	0.0154545	0.012105	0.0042923	0.00066492	0.0119059	0.00739372	0.0120296	0.000553015	0.00217707	0.00456093	0	0.00743539	0	0	0.00669495	0.0133599
Candidatus Alistipes marseilloanorexicus	Common in two disease groups		0	0	0.00646317	0.00430622	0	0.00584982	0.00179088	0.00358262	0.00523547	0.00192224	0.0108656	0.00878016	0.000808139	0.0352488	0.000965599	0.0228778	0.00166378	0.00403392	0.00296099	0	0.00477993	0.00546772	0.00849887	0.00185461	96.4548	17		Comamonadaceae bacterium	Common in two disease groups		0.000720615	0.00562979	0.0215947	0.000272527	0.0107138	0.000412005	0.00411661	0.00402778	0.0013229	0.0100325	0.00714724	0	0.0156865	0.0231989	0.00104059	0.00723629	0.000147274
Eubacterium dolichum	Common in two disease groups		0.0042362	0	0.00872977	0.00644878	0.0111544	0.00654879	0	0.00768578	0.00506096	0.0251225	0.00622674	0.00805509	0.002268	0.000490041	0.000914238	0.00144469	0.00782592	0.00619688	0.002341	0	0.00835937	0.00545008	0.00561369	0.00122501	96.4602	18		Desulfotomaculum acetoxidans	Common in two disease groups		0.00109615	0.0156517	0.0215467	0.00340659	0	0.0105431	0.00219485	0.00776556	0.00351327	0.00289528	0.0070292	0.00787423	0.00919227	0.00216288	0	0.00840735	0.00760566
Enterobacter cloacae	Common in two disease groups		0.00394065	0.0234322	0.00529621	0.00078103	0.00717375	0.00243026	0.00739243	0.00142896	0.00356218	0.000933342	0.00378821	0.0085649	0.0237098	0	0.00169493	0.0025336	0.0036562	0.00274696	0.00340995	0	0.00549582	0.00538766	0.00650287	0.00141904	96.4656	19		Desulfobacula sp.	Common in two disease groups		0	0.0240526	0.024426	0.00391758	0	0.00634911	0	0.00300741	0	0.00869706	0.0094438	0.00906528	0.0132185	0.00105399	0.00153029	0.00755668	0.000662734
Propionicicella superfundia	Common in two disease groups		0.0152591	0.0194602	0.0154622	0.00578384	0.00492993	0	0	0	0.00412679	0.00283336	0.00259731	0.000373865	0	0.00414825	0.00465337	0.000560626	0.00282432	0.00158978	0.00432925	0	0.00200449	0.00534965	0.00556317	0.00121398	96.471	16		Clostridium cellulolyticum	Common in two disease groups		0	0.0171632	0.0221226	0.00272527	0	0.0124658	4.04581e-05	0.0164978	0.00847956	0.000448881	0.0139833	0	0.00531248	0.00133945	0	0.00399929	0.0100988
Clostridium straminisolvens	Common in two disease groups		0.00556069	0	0.00678857	0.00691317	0.00349518	0.0075381	0	0.00688965	0.0016117	0.00750007	0.0137011	0.00989042	0.00402766	0.00365821	0.00209556	0.00525047	0.00402593	0.00431511	0.0150722	0	0.0073351	0.00532672	0.00403702	0.00088095	96.4763	18		Solitalea canadensis	Common in two disease groups		0.00282156	0.00256298	0.00724622	0.0027934	0	0.00514479	0.00451108	0.00501593	0.0254495	0.00635166	0.00403508	0.00387094	0.00460136	0.000395248	0	0.0203279	0
Arabidopsis lyrata	Common in two disease groups		0	0.115063	0.000605922	0.000506614	0.00331179	0	0	0	0	0.00110001	0	0	0	0.00160688	0	0	0	0	0	0	0	0.00531277	0.0250437	0.00546499	96.4816	6		Butyrivibrio crossotus	Common in two disease groups		0.000426279	0.00638554	0.012081	0.00186227	0.00190896	0.00313758	0.0022252	0.0193978	0	0.00267084	0.00198535	0	0.0122668	0.00248128	0.00196897	0.00826373	0.0127182
Desulfosporosinus meridiei	Common in two disease groups		0.000711506	0	0.00483616	0.0029658	0.00555561	0.00380669	0.00223523	0.00926785	0.00160144	0.00581116	0.0141888	0.00931263	0.00800318	0.00517392	0	0.00347157	0.00378972	0.00668355	0.019177	0	0.00360147	0.00529981	0.00478399	0.00104395	96.4869	18		Fluviicola taffensis	Common in two disease groups		0.00210095	0.00469879	0	0	0	0.00653927	0.00270058	0	0.0143892	0.0102906	0.000364874	0	0.000366018	0.00119672	0	0.0102744	0.00025247
Lactobacillus plantarum	Common in two disease groups		0	0.00901814	0.0159111	0.0104806	0.00743266	0.00647352	0	0.00517489	0.00342872	0.00615561	0.0011342	0.00226585	0	0.009231	0.00250645	0.00256594	0.00199243	0.0131941	0.00399787	0.00517117	0.00230186	0.00526955	0.00440773	0.000961845	96.4922	18		Desulfatibacillum alkenivorans	Common in two disease groups		0	0.0240416	0.0258057	0.00539377	0	0.00405667	0.0023668	0.0054563	0.00610485	0.0011222	0.0106779	0.000612072	0.0130616	0.00435871	0	0.00153564	0.00529135
Desulfotomaculum reducens	Common in two disease groups		0.00106179	0.015763	0.00466785	0.00573107	0.00500545	0.00330128	0	0.00692027	0.00373669	0.00903342	0.0100263	0.00568728	0.00319345	0.00382916	0.0019312	0.00146625	0.00581295	0.00476933	0.00901125	0	0.0039539	0.00526494	0.00371892	0.000811536	96.4974	19		Capnocytophaga cynodegmi	Common in two disease groups		0.00841394	0	0.0012237	0	0.003893	0.00515535	0	0.00392037	0.0063434	0.0144091	0.00156681	0	0.00380658	0.0026789	0.0113139	0.00597684	0.00524927
Propionibacterium jensenii	Common in two disease groups		0.0102128	0	0.0127917	0.0135203	0.00517805	0.00369915	0.00483403	0	0.0105017	0.00578894	0.000975409	0	0	0.00323655	0.00130459	0	0.00402593	0.0021197	0.0065099	0	0.00566102	0.00523681	0.0043465	0.000948483	96.5027	15		Defluviimonas sp.	Common in two disease groups		0	0.000306681	0	0	0	0.000528212	0	0	0	0.0192458	0	0.0961119	0.000407848	0.000834412	0	0	0
Clostridium pasteurianum	Common in two disease groups		0.000733398	0	0.00614899	0.00322966	0.00354912	0.00351635	0.001939	0.00899226	0.00185808	0.00308892	0.0168542	0.0088368	0.00796408	0.0125131	0.000647157	6.46876e-05	0.00274215	0.00521274	0.0186318	0	0.00144279	0.00521881	0.00539805	0.00117795	96.5079	19		Pelotomaculum thermopropionicum	Common in two disease groups		0	0.00546549	0.0288529	0.000317948	0	0.00686676	0.002296	0.0114067	0.00191929	0.000740653	0.0121482	0.0024152	0.0126537	0.00440262	0	0.00990985	0.00236691
Caldilinea aerophila	Common in two disease groups		0.0016091	0	0.0167863	0.00938292	0.00364621	0.00612941	0.00164276	0.00256193	0	0.0111001	0.00563695	0.00938061	0	0.00231345	0.00593741	0.00213469	0.00201297	0.00764607	0.0213255	0	0.00357944	0.00521733	0.00567719	0.00123887	96.5131	17		Bacteroides paurosaccharolyticus	Common in two disease groups		0.00278096	0.0103943	0.00741418	0.000863003	0	0.0077119	0.00296356	0.0140596	0.00755787	0.00493769	0.00110535	0.00390403	0.00584582	0.00692782	0	0.0136882	0.00648006
Coprobacter fastidiosus	Common in two disease groups		0.00182802	0	0.00519522	0.00451731	0.0053075	0.0131729	0	0.00887999	0.00285385	0.00665562	0.00655565	0.00330814	0.00375394	0.0184392	0.00318442	0.0104147	0.00535079	0.00353644	0.00587922	0	0.00461472	0.00521213	0.00444114	0.000969137	96.5183	18		Mycobacterium tuberculosis	Common in two disease groups		0.0070945	0.00336254	0.00313123	0.0195879	0.00845091	0.00254598	0.00194199	0.00286778	0.00166989	0.00788908	0.00157754	0	0.00872168	0.00197624	0.0123749	0.00170136	0.00929931
Ruminococcus gauvreauii	Common in two disease groups		0.00215641	0	0.00794431	0.00497115	0.00723848	0.00600037	0.000969499	0.00440937	0.00578982	0.00668895	0.00250657	0.00634437	0.00913718	0	0.00177711	0.00298641	0.012961	0.00701881	0.015457	0	0.00385478	0.00519833	0.00409294	0.000893153	96.5235	18		Desulfococcus multivorans	Common in two disease groups		0	0.0183132	0.0116491	0.0031	0	0.00414118	0.0017397	0.00520926	0.00216869	0.00386037	0.00980868	0.0165259	0.014191	0.0105509	0.000183634	0.00531398	0.00293496
Verminephrobacter aporrectodeae	Common in two disease groups		0	0	0.00315304	0	0.00026969	0.000602188	0.00371641	0	0	0.000900008	0.00436665	0.00129153	0	0.00485482	0.000934782	0.00146625	0.0008627	0.00105985	0.000919297	0	0	0.00519424	0.00152801	0.000333439	96.5287	13		Cellulomonas flavigena	Common in two disease groups		0.00455713	0.00243154	0.0108333	0.0201784	0.0031959	0.00372918	0.000606872	0.00270667	0.0117543	0.00116709	0.00722236	0	0.0039739	0.00102106	0.000887565	0	0.00669046
Streptococcus gallolyticus	Common in two disease groups		0.00136828	0	0.00558795	0.0225549	0.0124813	0.00180656	0.0172221	0.00485848	0.00524574	0.00522227	0	0.00101963	0	0.00202854	0.000246536	0.00711563	0.00704538	0.000973332	0.00900056	0.00948761	0.00276443	0.00519307	0.00599948	0.00130919	96.5339	18		Propionibacterium jensenii	Common in two disease groups		0.00710465	0.00424972	0.0135447	0.0151593	0.00928742	0.00255655	0.000890079	0.00369481	0.0115374	0.00415215	0.00300485	0	0.00619093	0.000757558	0.00168331	0	0.0067115
Bifidobacterium angulatum	Common in two disease groups		0.00121503	0	0.0046454	0.0235259	0.000830645	0.00183882	0	0	0.0127191	0.0161113	0	0.00906339	0	0.00442177	0	0.000830157	0.000410809	0.0250687	0.00450028	0	0.00764348	0.00519003	0.00776354	0.00169414	96.5391	14		Desulfovibrio cuneatus	Common in two disease groups		0	0.0233516	0.0273173	0.0020326	0	0.00338056	0.00064733	0.0195696	0	0.00860729	0.00254339	0	0.00673472	0.00464416	0	0.00328119	0.00265094
Curvibacter lanceolatus	Common in two disease groups		0.00070056	0.0199848	0	0	0.00195256	0.00132266	0.00140039	0.00065324	0	0.000988898	0.00285817	0	0	0	0	0.00164953	0	0.00085437	0.00145377	0	0.00287457	0.00516355	0.0042819	0.000934386	96.5443	12		Megasphaera genomosp.	Common in two disease groups		0.0120779	0.0118839	0.00581857	0.00692673	0	0.00724707	0.00286241	0.00729296	0.013641	0.000370326	0.0110643	0	0.0125178	0.00136141	0.000765143	0	0.00950971
Yersinia pestis	Common in two disease groups		8.757e-05	0.0566319	0.00573382	0.00251196	0.00144554	0.00865645	0.00102336	0.00338868	0.00387015	0	0.00562561	0	0	0	0.00146894	0.00420469	0.00330702	0.00395822	0.002341	0.00476517	0.0030618	0.00514817	0.0119757	0.00261331	96.5494	17		Denitrovibrio acetiphilus	Common in two disease groups		0	0.0173932	0.0109053	0.00450805	0	0.00734215	0.00232634	0.0154022	0.00518316	0.00580178	0.00893942	0.00168733	0.00562621	0.0108254	0	0.00687171	0.00218807
Sutterella sp.	Common in two disease groups		0.000634882	0.0431672	0.00473517	0.0036624	0.0050486	0.00515086	0.00235642	0.0048891	0.00196074	0.00556672	0.00137238	0.00413517	0.00159021	0.00260975	0	0.000355782	0.00392323	0.00435837	0.00342064	0	0.00365654	0.00514524	0.00895166	0.00195341	96.5546	19		Chitinophaga pinensis	Common in two disease groups		0	0.00782036	0.00941769	0.00316813	0	0.00220793	0.00389409	0.00129963	0.0131422	0.0103243	0.0022429	0.00689822	0.00144315	0	0.00132625	0.0199302	0.000326107
Geobacter sp.	Common in two disease groups		0	0	0.0019412	0.00550943	0.00542616	0.00480675	0	0.00243944	0.000626204	0.00384448	0.00936846	0.0077492	0.0147159	0.0037038	0.000318442	0.0100266	0.00734322	0.00865184	0.00890435	0	0.00658617	0.00514258	0.0041407	0.000903575	96.5597	17		Mobilicoccus pelagius	Common in two disease groups		0.00101495	0.00108434	0.00998155	0.025504	0.007046	0.00157407	0.00138569	0.000332963	0.00730847	0.00797885	0.00363801	0	0.00418306	0.000812454	0.00984483	0	0.00210392
Alistipes finegoldii	Common in two disease groups		0.00126976	0	0.00197486	0.00218477	0.00140239	0.00287114	0	0.00566482	0.000636469	0.010289	0.00046502	0.0100264	0.013595	0.02726	0.000267081	0.013552	0.00817511	0.00308222	0.00786747	0.000160264	0.00534163	0.00514127	0.00669455	0.00146087	96.5648	19		Desulfitibacter alkalitolerans	Common in two disease groups		0.000872857	0.00991237	0.0142285	0.00314542	0	0.00410949	0.000515841	0.0114926	0.00177832	0.00446636	0.0110643	0	0.00995568	0.0103643	0.00155069	0.00484997	0.00967802
Pelobacter carbinolicus	Common in two disease groups		0	0	0.00628364	0.00675485	0.00471418	0.00775317	0.00483403	0.00102069	0.00169383	0.00457782	0.0109336	0.0104682	0.013608	0.00804579	0	0.00507797	0.00417999	0.00436918	0.000619991	0	0.0100665	0.00509483	0.00408519	0.000891461	96.5699	17		Clostridium methoxybenzovorans	Common in two disease groups		0	0.0123549	0.016184	0.004826	0	0.00535607	0.00246795	0.00948407	0.00262411	0.00373693	0.0103131	0.00454918	0.00633733	0	0.000306057	0.00389986	0.00924672
Mesorhizobium sp.	Common in two disease groups		0.00207979	0	0.00760769	0.00469673	0.00141318	0.00400025	0.00787718	0.00624661	0.000513282	0.00233335	0.00244986	0.00378396	0.0171404	0	0.00348232	0.00439875	0.00302972	0.0029957	0.00498131	0.00502159	0.010474	0.00509175	0.00391812	0.000855005	96.575	19		Clostridium termitidis	Common in two disease groups		0.000832259	0.0203614	0.0255417	0.00704029	0	0.00713086	0.00148684	0.0038237	0.00110603	0.000942649	0.0170954	0	0.0138459	0.000592872	0	0.00227584	0.00170417
Microcystis aeruginosa	Common in two disease groups		0.00678667	0	0.00994161	0.00747256	0	0.00653804	0.00271998	0.00122483	0.00156038	0.00963342	0.00442336	0.00725071	0.0121873	0.00162967	0.000801242	0.004485	0.00807241	0.00819762	0.00257617	0	0.00270936	0.0050873	0.00373323	0.000814659	96.5801	18		Desulfovibrio piezophilus	Common in two disease groups		0	0.0203943	0.0450969	0.000352014	0.000418256	0.00101417	0.000171947	0.0125237	0.00243977	0.00792274	0.00313363	0.00239866	0.0060236	0.00124064	0	0.0014804	0.000368185
Bacteroides paurosaccharolyticus	Common in two disease groups		0.000711506	0	0.0143514	0.00409513	0.00702273	0.00119362	0	0.0165964	0.00152958	0.0117779	0.000986751	0.00678621	0.00254173	0.00950452	0.00437601	0.0068461	0.00525836	0.0119828	0.00660611	0	0.00275342	0.0050767	0.00496937	0.00108441	96.5852	18		Coprococcus eutactus	Common in two disease groups		0.00280126	0.00261774	0.00555464	0.00339524	0	0.00581033	0.00215439	0.013297	0.000661449	0.00157108	0.010474	0	0.0128943	0.00490766	0	0.00238632	0.0179885
Bifidobacterium stercoris	Common in two disease groups		0.000634882	0	0.0105363	0.0205495	6.47256e-05	0.000655954	0.00363562	0.000694068	0.0178211	0.0065445	3.40259e-05	0	0	0.00396591	0.00168466	0.00127219	0	0.0362512	0.00153929	0	0.00100224	0.00507443	0.0092248	0.00201302	96.5903	16		Clostridium innocuum	Common in two disease groups		0.00140063	0.0138445	0.00376708	0.00575714	0.000386082	0.00322209	0.00123397	0.0132326	0.00921691	0.00430925	0.00314436	0.00555828	0.00812559	0.00481983	0	0.00259623	0.0155164
Azohydromonas australica	Common in two disease groups		0	0	0.00142504	0	0.000528592	0.00475298	0	0.00312331	0	0.00102223	0.0126917	0.00413517	0.00636083	0.00193737	0	0.00315891	0.00202324	0	0	0	0	0.00504069	0.0030943	0.000675231	96.5953	11		Streptococcus peroris	Common in two disease groups		0.0129508	0	0	0.00773296	0.0130303	0.00141561	0.0314461	0.00114926	0.000889161	0.0147345	0.000665359	0	0.00260395	0.00385367	0.0119158	0	0.0010204
Desulfotomaculum gibsoniae	Common in two disease groups		0.00405011	0	0.00760769	0.00711371	0.006958	0.00500031	0	0.00999254	0.00272039	0.00718896	0.0112059	0.00762457	0	0.00447875	0	0.000517501	0.0107632	0.00779747	0.00772851	0	0.0038658	0.00502776	0.00381738	0.00083302	96.6003	16		Delftia acidovorans	Common in two disease groups		0.00251708	0.00910185	0.0169159	0.0010674	0.00452574	0.00247203	0.000374238	0.00853889	0.00936872	0.00139153	0.00407801	0	0.00532294	0.0228585	0	0.0076782	0.000410264
Actinobacillus pleuropneumoniae	Common in two disease groups		0.00853807	0	0.00659782	0.00727202	0.0041748	0.0100114	0.00631521	0.00244965	0.00219685	0.0010889	0.002189	0.00156343	0	0.0144733	0.00074988	0.00498094	0	0.00188178	0.000128274	0.00516049	0.00522048	0.00502272	0.00383669	0.000837235	96.6054	18		Actinobaculum urinale	Common in two disease groups		0.00581566	0.00164293	0.00872186	0.0182253	0.00260606	0.00364466	0.0051483	0	0.0167856	0.00425314	0.000311216	0.00334158	0.00265624	0.00153708	0.00527438	0.000795439	0.00610136
Leucobacter sp.	Common in two disease groups		0.00270372	0	0.00677735	0.00642767	0.00599791	0.0022367	0.00907559	0	0.00483511	0.00392226	0.000204155	0.00226585	0	0.0417902	0.00521835	0	0.000626484	0.002336	0.00442545	0.00179495	0.00207057	0.00502207	0.00884902	0.00193102	96.6104	17		Lachnospira multipara	Common in two disease groups		0.00187766	0.0124096	0.00650241	0.0075967	0	0.00433134	0.00135535	0.0128244	0.00597473	0.00572323	0.00688968	0	0.0127583	0.00360115	0.00145887	0.00217641	0.0130127
Anaerococcus tetradius	Common in two disease groups		0.00486013	0.00824373	0.000549818	0.00455953	0.00327943	0.00563476	0.00323166	0.00289875	0.000657001	0.00980009	0.00453678	0.00628772	0.0153937	0.00200575	0.00190038	0.00599438	0.00913024	0.00512622	0.0102192	0.00148511	0.00512135	0.00501953	0.00365943	0.000798554	96.6154	21		Blautia wexlerae	Common in two disease groups		0.00133973	0.0128696	0.0152003	0.00497362	0	0.00177479	0.00165878	0.0111167	0.00832775	0.000976315	0.00691115	0.00271297	0.00798964	0.000812454	0	0.00174555	0.0128023
Desulfarculus baarsii	Common in two disease groups		0	0	0.0037814	0.00214256	0.00292344	0.0103232	0	0.00234758	0	0.00186668	0.0192019	0.0124622	0.0129433	0.00959569	0	0.00767626	0.00543296	0.003504	0.000908607	0	0.00557291	0.00501915	0.00536896	0.0011716	96.6204	15		Thermoanaerobacterium thermosaccharolyticum	Common in two disease groups		0.00153257	0.00290252	0.0126809	0.0117187	0	0.00640193	0	0.00882889	0.00289519	0.0030075	0.00719017	0.00954502	0.00317912	0.00284359	0	0.00633037	0.0030086
Kocuria rhizophila	Common in two disease groups		0.00237534	0.0221082	0.00439855	0.00673375	0.00256745	0	0.000888708	0	0.0139305	0.00458893	0.000340259	0.00224319	0	0.00112823	0.00314333	0.00163875	0.000893511	0.00673762	0.00701231	0.0128638	0.00425127	0.00501376	0.00558405	0.00121854	96.6254	18		Coriobacterium glomerans	Common in two disease groups		0.000334934	0.00364731	0.0158481	0.0268894	0	0.00250373	0.000910308	0.00320074	0.0060181	0	0.00284387	0	0.0126642	0	0	0	0.00196716
[truncated: 3,974 more rows]
[truncated: 9 more columns]
