# Supplementary material for: Discriminating Microbial Community Structure Between Peri-Implantitis and Periodontitis With Integrated Metagenomic, Metatranscriptomic, and Network Analysis
Source: Front Cell Infect Microbiol. 2020 Dec 11;10:596490. doi: 10.3389/fcimb.2020.596490 (PMC7793907; doi:10.3389/fcimb.2020.596490)
Supplement: Supplementary file 7 [file Table_6.xlsx]

## Sheet: Supplementary_Table_S6
Supplementary Table S6. Relative read abundances (%) of CDS clusters assigned with putative functional genes in the NCBI nr of peri-implantitis (in the descending order of mean values)
Function		Peri-implantitis; sample IDs
		1	2	3	4	5	6	7	8	9	10	11	12	13	14	15	16	17	18	19	20	21	Mean	Standard deviation	Cumulative sum of mean	Number of samples detected
Membrane protein		2.55167	0.54069	1.70264	1.99239	2.51423	2.14468	1.56757	1.90715	2.40426	1.97116	1.94825	1.68315	1.24989	2.20401	2.42372	2.03873	2.02193	1.8862	1.95547	3.07438	1.97882	1.98862	0.511051	1.98862	21
hypothetical protein ET33_03555		0.0280968	1.59266	0	0.0165997	0.0427007	0.152291	2.26388	0.102258	0.0377119	0	0.371383	1.16716	3.89531	1.12046	0.487587	1.537	0.425148	0.447047	0.0201793	0.677406	2.24268	0.791788	1.02305	2.78041	19
Transposase		0.787654	0.223672	0.853497	0.770294	0.942669	1.01631	0.565912	0.91438	0.736743	0.82998	0.995735	0.768267	0.834759	0.861622	0.835281	0.733959	0.890345	0.842367	0.807762	0.266583	0.759954	0.773226	0.200874	3.55363	21
unnamed protein product		0.0613744	4.70727	0.0518945	0.0371723	0.268725	0.296437	1.97587	0.318313	0.053512	0.289381	1.11919	0.750108	2.16139	1.10946	0.268855	0.502853	0.223406	0.23561	0.283856	0.771489	0.685491	0.770079	1.0784	4.32371	21
Transcriptional regulator		0.842542	0.211667	0.845733	0.799217	0.842849	0.563693	0.427143	0.556029	0.903631	0.751769	0.464903	0.532184	0.402294	0.53411	0.583569	0.514876	0.628668	0.751215	0.735012	0.824112	0.511235	0.629831	0.183325	4.95354	21
Putative Uncharacterized protein		0.731487	0.0792742	0.812343	0.617379	0.890042	0.361693	0.190057	0.866031	0.635925	1.42816	0.355938	1.06385	0.349162	0.720936	0.332852	0.227942	0.703642	0.989773	1.27884	0.0530959	0.516246	0.628793	0.379142	5.58234	21
ABC Transporter ATP-binding protein		0.69572	0.119345	0.740067	0.698505	0.68063	0.578758	0.405758	0.504297	0.675652	0.635009	0.463922	0.492963	0.356795	0.420517	0.714011	0.509221	0.565124	0.636983	0.645655	0.669093	0.507967	0.557904	0.150595	6.14024	21
ABC transporter permease		0.639055	0.12677	0.688936	0.579524	0.523652	0.465032	0.299112	0.421132	0.623835	0.564959	0.417679	0.373902	0.268455	0.336819	0.501051	0.372846	0.44545	0.548253	0.559292	0.645823	0.393062	0.466411	0.142388	6.60665	21
ABC transporter		0.795283	0.133289	0.888724	0.607346	0.718774	0.372204	0.237187	0.278625	0.633229	0.680934	0.302601	0.362027	0.198781	0.305473	0.427208	0.334642	0.40025	0.633272	0.508754	0.438238	0.407606	0.460212	0.205325	7.06686	21
ABC transporter, ATP-binding protein		0.319978	0.139473	0.642111	0.508519	0.316551	0.366577	0.230642	0.37128	0.28396	0.406953	0.441644	0.416478	0.239304	0.20521	0.370741	0.394689	0.513425	0.568636	0.548495	0.211077	0.223442	0.36758	0.136121	7.43444	21
hypothetical protein T265_11686		0.0468684	0.669045	0	0	0	0.0648705	0.767087	0.0446851	0.0774789	0	0.0926953	0.60968	1.6792	0.538375	0.106355	0.562545	0	0.298168	0.0371579	0.82748	0.561648	0.33254	0.426398	7.76698	16
PUTATIVE LIPOPROTEIN		0.0979084	0.142743	0.191594	0.315357	0.208418	0.564711	0.308135	0.378454	0.14128	0.258402	0.374996	0.446287	0.391784	0.621297	0.206659	0.373716	0.480236	0.309918	0.468245	0.0586825	0.41015	0.32138	0.152257	8.08836	21
DNA-binding protein		0.373333	0.108256	0.239412	0.293393	0.340354	0.292557	0.255423	0.381599	0.32693	0.290799	0.248309	0.26713	0.156243	0.244386	0.394579	0.281279	0.36813	0.286509	0.289351	0.23081	0.265473	0.282584	0.0701252	8.37095	21
ATPase AAA		0.382752	0.0555018	0.381472	0.266887	0.339863	0.29286	0.170039	0.289253	0.289218	0.335168	0.254133	0.277328	0.184666	0.244513	0.301337	0.241349	0.296601	0.345526	0.368832	0.134913	0.262954	0.272151	0.0824503	8.6431	21
Transporter		0.35518	0.0595492	0.279305	0.307019	0.343439	0.302339	0.167237	0.318481	0.326263	0.299276	0.322143	0.265187	0.180916	0.25666	0.289865	0.207548	0.310168	0.243203	0.344737	0.197313	0.272641	0.268975	0.0723571	8.91207	21
Histidine kinase		0.423444	0.0954639	0.398086	0.332084	0.34602	0.202	0.163718	0.151421	0.386434	0.335458	0.238335	0.155712	0.103268	0.211436	0.235991	0.130192	0.193494	0.337039	0.237591	0.438576	0.219412	0.254056	0.107448	9.16613	21
TetR family Transcriptional regulator		0.328254	0.0833512	0.332259	0.295417	0.277968	0.225334	0.159459	0.150312	0.284547	0.239204	0.133258	0.147231	0.11311	0.162126	0.255566	0.181328	0.21974	0.278245	0.235572	0.454018	0.197454	0.226369	0.0876179	9.3925	21
Integrase		0.218181	0.0535815	0.191554	0.211621	0.19174	0.33463	0.140461	0.271157	0.284721	0.286656	0.231084	0.275345	0.21065	0.2115	0.227157	0.188684	0.314543	0.230083	0.241217	0.0857035	0.227911	0.22039	0.0678433	9.61289	21
ATPase		0.376011	0.0555707	0.380908	0.240836	0.242238	0.172598	0.112586	0.187374	0.273925	0.294239	0.182878	0.193641	0.12731	0.168581	0.169225	0.157203	0.212949	0.318985	0.263224	0.170393	0.183375	0.213526	0.0824417	9.82641	21
MFS transporter		0.313075	0.0558563	0.308833	0.268114	0.247478	0.176561	0.123357	0.158328	0.284654	0.217143	0.171425	0.139323	0.102103	0.17319	0.171481	0.125394	0.162319	0.239847	0.198125	0.333792	0.170795	0.1972	0.0743983	10.0236	21
ABC transporter substrate-binding protein		0.27198	0.0453685	0.28672	0.240848	0.225276	0.164715	0.119333	0.12924	0.266292	0.248067	0.16526	0.152463	0.0935588	0.146237	0.206732	0.162846	0.150654	0.243913	0.219115	0.297118	0.164698	0.190497	0.0674563	10.2141	21
Peptidase		0.247247	0.046954	0.193418	0.196983	0.268312	0.161894	0.137491	0.172282	0.268427	0.230712	0.160666	0.174177	0.0833279	0.160025	0.246834	0.174763	0.163847	0.18887	0.169251	0.200917	0.213574	0.183808	0.0545152	10.3979	21
Glycosyl transferase family 2		0.263879	0.0291788	0.162308	0.151688	0.220526	0.162335	0.112317	0.181983	0.234078	0.193265	0.150731	0.160771	0.0885222	0.170988	0.208784	0.199797	0.194563	0.177461	0.165844	0.23295	0.174075	0.173145	0.051819	10.5711	21
Glycosyl transferase		0.220523	0.0356488	0.19563	0.181041	0.196826	0.172598	0.123021	0.150859	0.227793	0.191682	0.162158	0.157096	0.113547	0.161782	0.152317	0.138207	0.171317	0.195712	0.197947	0.229324	0.139498	0.167358	0.0441839	10.7384	21
Oxidoreductase		0.19435	0.0141118	0.17675	0.193352	0.205513	0.169186	0.10214	0.16494	0.186851	0.193746	0.166281	0.144209	0.112491	0.131532	0.175745	0.120529	0.15264	0.177882	0.19873	0.294021	0.159958	0.163569	0.0529028	10.902	21
TonB-dependent Receptor		0.156726	0.0213006	0.0889045	0.116628	0.176754	0.186632	0.116744	0.273094	0.156666	0.176296	0.210102	0.207886	0.140648	0.176615	0.162324	0.19658	0.225891	0.129457	0.235448	0.0436909	0.140299	0.158985	0.0607332	11.061	21
Transposase, partial		0.168837	0.0450829	0.131479	0.145982	0.18943	0.246742	0.0946305	0.137453	0.139905	0.154565	0.243374	0.192563	0.130223	0.153647	0.143409	0.189936	0.162333	0.147406	0.174223	0.0579279	0.21134	0.155261	0.050477	11.2162	21
Methyltransferase		0.238137	0.0499772	0.162844	0.153219	0.173062	0.1692	0.126305	0.153485	0.194084	0.176282	0.151098	0.128047	0.128317	0.0910957	0.175745	0.15462	0.140323	0.145485	0.166064	0.130003	0.135597	0.149666	0.0375103	11.3659	21
sodium:proton antiporter		0.185294	0.0386425	0.129495	0.141376	0.160476	0.205205	0.115859	0.136807	0.158854	0.163813	0.134213	0.124359	0.0682425	0.123065	0.197238	0.171177	0.163847	0.143248	0.158453	0.190735	0.162683	0.146337	0.039844	11.5122	21
Conserved domain protein		0.093562	0.0335315	0.129361	0.250654	0.403914	0.0880808	0.19194	0.0871239	0.222895	0.153381	0.0472115	0.0468892	0.00696624	0.142023	0.185356	0.163347	0.0619198	0.173513	0.106789	0.257471	0.152105	0.142764	0.0923125	11.655	21
XRE family transcriptional regulator		0.255092	0.0260866	0.239318	0.171666	0.17594	0.107631	0.0755318	0.112632	0.22798	0.202031	0.0774337	0.0884532	0.05823	0.114599	0.160712	0.106041	0.0921368	0.170934	0.130101	0.197944	0.138387	0.139471	0.062493	11.7945	21
16S rRNA methyltransferase		0.162983	0.0713567	0.123394	0.126016	0.151234	0.179505	0.0877375	0.137888	0.14998	0.134651	0.115522	0.148403	0.0502322	0.143767	0.17658	0.18059	0.122534	0.124865	0.131584	0.189474	0.129798	0.135147	0.0351086	11.9296	21
GNAT family acetyltransferase		0.151128	0.0577176	0.155858	0.196983	0.176263	0.147242	0.110826	0.0889911	0.177097	0.108902	0.0748552	0.0743145	0.0647472	0.0938458	0.156449	0.151456	0.102288	0.13405	0.113919	0.389028	0.110371	0.135063	0.0702954	12.0647	21
Uncharacterized protein		0.141655	0.0351269	0.112679	0.082809	0.0955474	0.111566	0.0439248	0.184791	0.0765181	0.230396	0.0732714	0.15217	0.0918233	0.160242	0.135043	0.277878	0.224683	0.198463	0.175405	0.0566551	0.169503	0.134769	0.0658377	12.1995	21
GntR family transcriptional regulator		0.177933	0.0207492	0.235751	0.192377	0.167705	0.123921	0.0748033	0.101163	0.219559	0.186163	0.0722767	0.072251	0.0725266	0.0837368	0.131731	0.102812	0.100746	0.193646	0.117573	0.112961	0.13406	0.128307	0.0565597	12.3278	21
Flavodoxin		0.138641	0.0129202	0.101121	0.127636	0.11562	0.194446	0.0749714	0.160027	0.149233	0.146115	0.16416	0.123613	0.102443	0.0895679	0.161196	0.16249	0.159014	0.136195	0.149044	0.0421928	0.130599	0.125773	0.0434455	12.4535	21
RNA methyltransferase		0.155569	0.0276032	0.129294	0.166035	0.173114	0.120014	0.0868969	0.137509	0.146164	0.137858	0.0943052	0.0997029	0.0568586	0.129482	0.136816	0.136164	0.115591	0.149867	0.134867	0.102114	0.114259	0.121432	0.034907	12.575	21
Radical SAM protein		0.150173	0.0342996	0.11166	0.108721	0.144625	0.150681	0.0608043	0.106989	0.140399	0.147395	0.14204	0.125344	0.0984983	0.0862322	0.138325	0.142966	0.133949	0.130681	0.155239	0.0515302	0.122203	0.118226	0.0346388	12.6932	21
Hydrolase		0.161705	0.0573138	0.132887	0.139782	0.149349	0.110782	0.0736377	0.101429	0.140719	0.132036	0.0870671	0.0843128	0.03971	0.0812668	0.11475	0.087823	0.110161	0.111245	0.118754	0.2793	0.102712	0.115083	0.0484517	12.8083	21
Acyltransferase		0.124121	0.0495242	0.0961456	0.113415	0.136196	0.126081	0.0842966	0.178937	0.121957	0.134871	0.116648	0.117649	0.0645652	0.0842715	0.111849	0.109522	0.141836	0.130194	0.124194	0.128921	0.0869409	0.113435	0.0285281	12.9217	21
AraC family transcriptional regulator		0.123839	0.0259488	0.110507	0.102331	0.106171	0.111346	0.0712167	0.114275	0.133433	0.123132	0.107015	0.124892	0.0908645	0.116916	0.111981	0.092081	0.143906	0.141932	0.109496	0.117737	0.124902	0.10971	0.0254902	13.0314	21
peptidylprolyl isomerase		0.15857	0.042168	0.101644	0.0834163	0.138803	0.101165	0.0709141	0.134167	0.137983	0.121921	0.104384	0.116291	0.103717	0.0966341	0.135541	0.136533	0.133602	0.0964548	0.134964	0.0361894	0.115577	0.109554	0.0317534	13.141	21
haloacid dehalogenase		0.188281	0.00920763	0.207296	0.173057	0.178806	0.0675534	0.0647832	0.0607874	0.16933	0.139647	0.0665438	0.0702407	0.0401348	0.0892751	0.0707374	0.053258	0.0814858	0.1398	0.117696	0.176126	0.0900796	0.107339	0.0570323	13.2483	21
Single-stranded DNA-binding protein		0.135653	0.0291788	0.109743	0.116401	0.124759	0.0974365	0.0817412	0.0935396	0.132953	0.135477	0.0904964	0.106666	0.0575261	0.0614817	0.129431	0.103695	0.119896	0.125417	0.118919	0.123166	0.113342	0.105091	0.0281623	13.3534	21
Acetyltransferase		0.0953113	0.0356291	0.112063	0.112263	0.099962	0.145728	0.0843863	0.112281	0.10689	0.0810328	0.0913995	0.104309	0.0823084	0.0916941	0.130838	0.12364	0.137323	0.100916	0.119111	0.139757	0.0971966	0.104954	0.0246687	13.4584	21
Diguanylate cyclase		0.17434	0.0188879	0.113739	0.11091	0.101021	0.113547	0.0618803	0.135964	0.129203	0.129229	0.145339	0.101207	0.0790559	0.122505	0.080422	0.0806516	0.114897	0.093573	0.1269	0.0587051	0.107246	0.104725	0.033976	13.5631	21
Thioredoxin		0.140646	0.0529808	0.115589	0.109467	0.133562	0.107398	0.0427367	0.105501	0.111081	0.102667	0.0928524	0.0835273	0.0744562	0.0870852	0.168463	0.11113	0.106787	0.0966127	0.0954292	0.144994	0.09234	0.103586	0.0288619	13.6667	21
DNA-binding helix-turn-helix protein		0.0769568	0.0377562	0.196783	0.134177	0.0925398	0.116905	0.0542027	0.127022	0.105743	0.130247	0.0787557	0.120685	0.0936559	0.0547848	0.0643493	0.0537326	0.163236	0.193554	0.151571	0.0190465	0.0976615	0.103017	0.0485856	13.7697	21
Transcriptional regulator, TetR family		0.102591	0.0452405	0.157252	0.127244	0.0772434	0.119436	0.0623286	0.0977793	0.130324	0.0870332	0.091465	0.085298	0.0452684	0.0795353	0.148537	0.146934	0.145711	0.131839	0.109812	0.0690111	0.0804439	0.10192	0.034029	13.8716	21
ABC transporter, permease protein		0.093535	0.0141118	0.188456	0.0893249	0.0941791	0.107342	0.0354738	0.0723833	0.107544	0.171534	0.145247	0.0958554	0.0444189	0.0517164	0.0753965	0.0851997	0.146169	0.185698	0.12951	0.0821443	0.10607	0.101015	0.0471886	13.9726	21
LuxR family transcriptional regulator		0.24321	0.0111181	0.204454	0.129104	0.186848	0.068489	0.0548528	0.0625844	0.154157	0.164157	0.0943969	0.0621462	0.04363	0.0483043	0.0712502	0.0523089	0.0627807	0.128931	0.134854	0.0606424	0.082123	0.100969	0.0611927	14.0736	21
Tetratricopeptide repeat protein		0.0616839	0.0115317	0.204159	0.18867	0.0575969	0.0965284	0.0374689	0.196625	0.0489481	0.0908453	0.221843	0.0964278	0.0945297	0.0752447	0.0319842	0.0561319	0.146849	0.0976259	0.169196	0.0310646	0.0598421	0.0987998	0.0636898	14.1724	21
Alpha/beta hydrolase		0.150159	0.031365	0.148603	0.131533	0.145064	0.104274	0.0651307	0.0271508	0.132112	0.119485	0.0704966	0.0501111	0.0310204	0.079739	0.123424	0.108217	0.0718486	0.13126	0.0915554	0.173536	0.082433	0.0985008	0.0431394	14.2709	21
3-oxoacyl-ACP synthase		0.109306	0.0340338	0.0573924	0.0702832	0.089403	0.129067	0.0893067	0.106792	0.0704997	0.0848725	0.107054	0.0968006	0.0795656	0.110805	0.146061	0.14584	0.125048	0.0816905	0.0962946	0.123402	0.11373	0.0984403	0.0281354	14.3693	21
sugar ABC transporter permease		0.214225	0.0133929	0.212459	0.146361	0.126902	0.0585142	0.0752068	0.0302533	0.209671	0.1623	0.0476173	0.0562618	0.0281684	0.0477568	0.0835721	0.0390735	0.0599896	0.14384	0.107064	0.0986452	0.077486	0.0970838	0.0630906	14.4664	21
multidrug transporter MATE		0.086605	0.0304984	0.0438086	0.0924879	0.0917394	0.126687	0.0725841	0.117054	0.0891154	0.0923867	0.10458	0.0978657	0.098741	0.0846662	0.119248	0.141002	0.121979	0.0909149	0.108823	0.102092	0.0992244	0.0958144	0.0253156	14.5622	21
Glutamine amidotransferase		0.1488	0.0183365	0.167685	0.139314	0.140546	0.0635635	0.0581928	0.0675119	0.142534	0.13132	0.050379	0.0574333	0.0396857	0.0527477	0.0956742	0.0583202	0.0740149	0.111548	0.0789726	0.109537	0.0791264	0.0897735	0.0419667	14.652	21
Putative membrane protein		0.0568127	0.0165639	0.115375	0.151713	0.118718	0.105733	0.116901	0.0841197	0.0918778	0.105475	0.0550517	0.101886	0.0644317	0.0638625	0.0750303	0.0640547	0.104371	0.116417	0.0940418	0.109886	0.0665845	0.0894717	0.0303937	14.7415	21
Conjugal transfer protein		0.0869549	0.0344474	0.0465173	0.0910835	0.0652645	0.12981	0.0393407	0.183808	0.0578623	0.0711376	0.0750908	0.103377	0.1143	0.0769635	0.0716897	0.103471	0.153723	0.0727161	0.135376	0.0420014	0.0834017	0.0875398	0.0388947	14.829	21
Beta-lactamase		0.0928353	0.0321528	0.101214	0.106519	0.106068	0.0773906	0.0587532	0.110021	0.111801	0.0984834	0.099868	0.0777094	0.060633	0.0574457	0.109491	0.0654784	0.0969554	0.107035	0.103438	0.0786413	0.0850551	0.0874756	0.0221192	14.9165	21
TonB-denpendent receptor		0.122668	0.0149095	0.0507413	0.0684993	0.0856725	0.114676	0.0513558	0.0804415	0.116899	0.0859184	0.0927869	0.0885331	0.061701	0.135415	0.132376	0.145418	0.091498	0.0695843	0.0792611	0.0288119	0.0989532	0.0864819	0.0342788	15.003	21
MULTISPECIES: Membrane protein		0.0757458	0.0402083	0.0543082	0.117603	0.126463	0.0997754	0.0706339	0.0804977	0.121796	0.0758581	0.0841352	0.0572203	0.0541037	0.0966341	0.0825904	0.100426	0.0591842	0.0704922	0.100017	0.126894	0.0765689	0.0843407	0.0252232	15.0873	21
MarR family transcriptional regulator		0.0970741	0.0237626	0.125807	0.108569	0.0901904	0.071791	0.0623959	0.0623457	0.145043	0.0955658	0.0434812	0.0500045	0.0285325	0.0621819	0.0943556	0.0670076	0.0710571	0.113469	0.0618429	0.235721	0.0547917	0.0840471	0.0465185	15.1714	21
ATP-binding protein		0.126328	0.0152837	0.135543	0.0893375	0.106003	0.0813392	0.0494056	0.0807083	0.121076	0.0912582	0.0812818	0.0550236	0.0457781	0.0622965	0.0896085	0.0886535	0.0773615	0.098797	0.0738488	0.120913	0.0587571	0.0832668	0.0295901	15.2546	21
Predicted protein		0.0759207	0.36285	0.0130071	0.0206105	0.0872474	0.074295	0.261767	0.0176606	0.0414884	0.0288597	0.0626302	0.0497915	0.191329	0.035929	0.083616	0.107492	0.0199271	0.0418058	0.0304269	0.0645057	0.0739469	0.0831003	0.0874825	15.3377	21
Nitroreductase		0.0968722	0.0253284	0.0965211	0.0767612	0.0870537	0.102445	0.0494728	0.095856	0.090183	0.0784867	0.0934021	0.0674316	0.0835949	0.0862067	0.102985	0.085371	0.0809581	0.0813747	0.123356	0.0584573	0.0765043	0.0827915	0.0206656	15.4205	21
DEAD/DEAH box helicase		0.104152	0.0179229	0.154651	0.0977513	0.116988	0.058184	0.0478813	0.0936098	0.121703	0.115755	0.0660071	0.0751133	0.0483025	0.0681022	0.0586645	0.0477477	0.0832355	0.120536	0.0990557	0.0799028	0.0598162	0.0826229	0.0328209	15.5031	21
UNKNOWN		0.0133083	0.462637	0.0169093	0.0128926	0.041823	0.0443844	0.267696	0.0322328	0.015373	0.0268366	0.116072	0.0686165	0.170976	0.0857866	0.0456101	0.0688663	0.0512133	0.0369634	0.0259212	0.0651928	0.0648149	0.0825774	0.105723	15.5857	21
Major facilitator transporter		0.12657	0.0143186	0.0871077	0.112858	0.1142	0.0748728	0.061813	0.0522098	0.137263	0.101731	0.0559811	0.0563816	0.0298553	0.0646773	0.0826197	0.0510565	0.069113	0.0707554	0.0831623	0.16555	0.0834663	0.0807411	0.0360036	15.6665	21
MATE efflux family protein		0.0488331	0.0196561	0.0399333	0.0721178	0.0410356	0.109791	0.0566909	0.145314	0.0422357	0.0817071	0.127132	0.131335	0.0946146	0.0609724	0.135101	0.094823	0.122423	0.0595967	0.125719	0.0112409	0.0720094	0.0805849	0.0404371	15.747	21
SAM-dependent methyltransferase		0.101959	0.0383569	0.0817439	0.0800887	0.0862405	0.0901996	0.0731893	0.0819858	0.0835774	0.0613388	0.0505623	0.0573135	0.034989	0.0668672	0.105725	0.0907759	0.0584759	0.0658077	0.068725	0.206819	0.0670107	0.0786548	0.0347398	15.8257	21
chemotaxis protein CheY		0.0882736	0.0224233	0.0902455	0.0797724	0.0927721	0.08255	0.0467381	0.0855937	0.0932256	0.0790372	0.115548	0.0816102	0.0763859	0.0836095	0.101696	0.0807439	0.0927894	0.0715186	0.0917615	0.0346689	0.0602683	0.0786301	0.0218105	15.9043	21
peptide ABC transporter ATP-binding protein		0.0732698	0.0139739	0.0857533	0.0894134	0.0872603	0.0954415	0.0470855	0.0579095	0.090957	0.0933914	0.0668317	0.0800792	0.0712887	0.0587953	0.0657412	0.058452	0.0793334	0.0871251	0.0958688	0.148463	0.0769952	0.0773062	0.0253986	15.9816	21
Polysaccharide biosynthesis protein		0.108525	0.00905991	0.0907685	0.0826318	0.0740034	0.101647	0.04991	0.0792904	0.0897293	0.0827255	0.075706	0.0660869	0.0379381	0.0771672	0.124845	0.108638	0.0813609	0.074282	0.0729009	0.0419338	0.077486	0.0765065	0.0260635	16.0581	21
Permease		0.111149	0.0138164	0.0868529	0.085972	0.0897903	0.0782574	0.0520507	0.090788	0.0897159	0.087391	0.0850645	0.0677644	0.057963	0.0577895	0.0768031	0.0547081	0.0876653	0.0780191	0.0785742	0.107521	0.0667524	0.0764004	0.0213405	16.1345	21
Cell surface protein		0.148693	0.0304393	0.0151795	0.0371343	0.054912	0.26156	0.0964799	0.0415966	0.0458788	0.0321902	0.0252091	0.0385019	0.00406566	0.0398631	0.155042	0.285721	0.0620864	0.0448587	0.0247124	0.0353559	0.123314	0.0763235	0.0775421	16.2109	21
Endonuclease		0.0854612	0.0633603	0.0638021	0.0806075	0.101292	0.0616373	0.0569151	0.0815225	0.0867668	0.0695274	0.0818708	0.0599762	0.0700265	0.0923689	0.0820044	0.0683258	0.0956778	0.0692816	0.0910747	0.0621629	0.066352	0.0757149	0.013134	16.2866	21
Aminotransferase		0.0888792	0.0103598	0.11335	0.113491	0.10568	0.0629994	0.0263392	0.0718639	0.104582	0.115315	0.082787	0.0749003	0.0483389	0.054632	0.0753086	0.0484727	0.0759729	0.1011	0.102119	0.0473628	0.0634974	0.0755881	0.0295662	16.3622	21
Excinuclease ABC subunit A		0.0798096	0.0292379	0.0963602	0.0671581	0.0816322	0.0877781	0.0404166	0.0872222	0.0840845	0.0871157	0.0801693	0.0813306	0.070075	0.0903955	0.0725835	0.0633032	0.0842492	0.081072	0.0751538	0.0577139	0.0852617	0.0753392	0.0164498	16.4375	21
NADH dehydrogenase		0.134617	0.0296811	0.106364	0.0807087	0.112367	0.0638249	0.0495065	0.0766511	0.0932256	0.104167	0.0581014	0.0534527	0.043897	0.0572038	0.0751475	0.0554991	0.0739038	0.0627548	0.100237	0.0799366	0.0618054	0.0749072	0.0258666	16.5124	21
peptide ABC transporter permease		0.0948538	0.0377759	0.0854181	0.0940568	0.0930303	0.0967899	0.0542699	0.0748401	0.0804814	0.0606094	0.059515	0.0646225	0.0601111	0.0619527	0.0976521	0.0718061	0.0741815	0.0767032	0.0864866	0.0600229	0.0815159	0.0746045	0.0164012	16.587	21
Polysaccharide deacetylase		0.0965358	0.0151655	0.0733764	0.0716244	0.0568224	0.0997479	0.0483632	0.0960525	0.100672	0.0763811	0.0655752	0.0592972	0.0446495	0.0598393	0.0972273	0.0870321	0.0921784	0.0757821	0.105031	0.0795987	0.056755	0.0741765	0.0228879	16.6612	21
tetratricopeptide repeat protein, partial		0.30375	0	0.20448	0.0279868	0.117427	0.00862647	0.0217214	0.0873345	0.128869	0.13816	0.02445	0.0447858	0.0016384	0.0340829	0.0509432	0.00189831	0.0809443	0.103021	0.0929429	0.0112297	0.0642983	0.0737424	0.0757469	16.7349	20
Lipoprotein		0.132976	0.00388001	0.131694	0.0432833	0.0378601	0.187457	0.0550545	0.0330891	0.0145723	0.025364	0.0245678	0.0438538	0.00309476	0.0258964	0.213985	0.228139	0.0343968	0.126878	0.0505925	0.0120519	0.117643	0.0736348	0.0705252	16.8086	21
Ferredoxin		0.0621145	0.0255155	0.0667656	0.108329	0.0782632	0.089209	0.0611854	0.0720464	0.0712336	0.0751425	0.0862032	0.0800925	0.0725751	0.0828965	0.0604667	0.0722543	0.0959139	0.0608599	0.0939868	0.0494578	0.0808701	0.0735896	0.0177497	16.8822	21
Transketolase		0.0726777	0.0296811	0.0976743	0.117805	0.0977547	0.0682	0.0374689	0.0707268	0.116045	0.0919601	0.0592009	0.062985	0.0609121	0.059852	0.0825465	0.0501337	0.0741121	0.0781507	0.0820359	0.0507869	0.0754969	0.0731527	0.0228485	16.9553	21
Alpha-amylase		0.131307	0.00525869	0.112532	0.0893755	0.103718	0.0683514	0.0358437	0.0657852	0.12181	0.0987312	0.0520937	0.0538521	0.0334719	0.0435299	0.0930223	0.0468117	0.0555042	0.0842828	0.0857585	0.0677946	0.0771243	0.0726647	0.0317972	17.028	21
FOG: Ankyrin repeat		0	0.101028	0.0448143	0.0622997	0.00336907	0.146705	0.0383095	0.154706	0.0176683	0.0919601	0.147289	0.162528	0.103122	0.0475022	0	0.0139341	0.120937	0.0295154	0.0500292	0	0.120769	0.0693565	0.0568167	17.0973	18
Uracil phosphoribosyltransferase		0.086161	0.032596	0.0699302	0.0911594	0.0803543	0.0886312	0.0483184	0.073717	0.0873673	0.0680962	0.0534942	0.0665928	0.029115	0.0550012	0.0702685	0.0491055	0.085624	0.0782165	0.0754148	0.114639	0.0518726	0.0693179	0.0207619	17.1667	21
Protease		0.0751671	0.0410158	0.0519213	0.0609838	0.0596881	0.106517	0.0753413	0.0518307	0.0686047	0.0568661	0.0722898	0.0609747	0.0596014	0.077511	0.101447	0.0998324	0.0593647	0.0495827	0.0604966	0.0853769	0.0812059	0.0693152	0.0178191	17.236	21
4-alpha-glucanotransferase		0.0839138	0.0126839	0.0765813	0.0583775	0.0806383	0.0952076	0.0439136	0.0831791	0.0829369	0.0834962	0.0682191	0.0640766	0.0448679	0.0554977	0.0971393	0.080098	0.0743621	0.0799403	0.0795083	0.0252752	0.0796172	0.0690252	0.0219194	17.305	21
Helicase		0.0869414	0.0461957	0.0646737	0.0815058	0.0907584	0.0628618	0.0427704	0.0877416	0.0886217	0.082175	0.0623815	0.0626388	0.0350254	0.0610106	0.0834842	0.0628287	0.0811387	0.0691106	0.0644116	0.0648324	0.0633037	0.0687815	0.015642	17.3738	21
4Fe-4S ferredoxin		0.0709284	0.0100939	0.0658269	0.0785831	0.0871183	0.0636873	0.0154673	0.0970633	0.0675105	0.111847	0.065693	0.0815037	0.0795292	0.0371513	0.0902092	0.0691036	0.0964138	0.0797956	0.102806	0.013854	0.0595837	0.0687509	0.0285526	17.4425	21
glycosyl transferase family 1		0.122278	0	0.110722	0.089502	0.0989036	0.0576061	0.0294551	0.0356722	0.123905	0.105433	0.0480754	0.035147	0.0166389	0.0642954	0.0575364	0.0341959	0.0513938	0.0750584	0.0496034	0.179505	0.0508264	0.0683692	0.0428648	17.5109	20
Alanine racemase		0.0679276	0.0279577	0.0562794	0.0761159	0.0769594	0.0870214	0.0353393	0.0835722	0.0738892	0.0723762	0.0823813	0.0689493	0.0457175	0.0626021	0.0781364	0.0709887	0.0709738	0.0680973	0.0885059	0.0697883	0.0563805	0.0676171	0.015845	17.5785	21
Acyl carrier protein		0.0819491	0.0120438	0.0527125	0.0597566	0.0667748	0.092855	0.0833551	0.0654061	0.0722345	0.0802621	0.0702479	0.0497516	0.0276344	0.047655	0.109652	0.112448	0.0694601	0.0509513	0.0842612	0.0529269	0.0602425	0.0667895	0.0240449	17.6453	21
Cysteine desulfurase		0.0875604	0.0246784	0.0722903	0.0912101	0.0839815	0.0612521	0.0501117	0.0731134	0.0782529	0.0891113	0.0434288	0.0667127	0.0301344	0.062322	0.0779019	0.0633164	0.0683353	0.0723871	0.065593	0.0668485	0.0698007	0.0665878	0.0175978	17.7119	21
MerR family transcriptional regulator		0.114096	0.018435	0.149059	0.0967391	0.0972255	0.0492411	0.0396433	0.0285968	0.114817	0.0874736	0.02873	0.0417104	0.00944205	0.0557014	0.0642028	0.0234256	0.0351883	0.0784402	0.049782	0.165246	0.0461635	0.0663504	0.0431976	17.7782	21
Elongation factor G		0.0785581	0.020631	0.0581835	0.0574159	0.0576615	0.0831966	0.0366395	0.0713164	0.0675905	0.0766013	0.0786771	0.0929664	0.0757548	0.070292	0.0820044	0.0798607	0.0726401	0.0549253	0.0665546	0.0411228	0.0675145	0.0661956	0.0172604	17.8444	21
DNA mismatch repair protein MutS		0.0654517	0.0153723	0.0362859	0.0606422	0.0659744	0.0953727	0.0524318	0.103002	0.0617723	0.0582285	0.0739259	0.0805718	0.0561911	0.0758049	0.0815209	0.0834332	0.099941	0.0491353	0.0721729	0.0329794	0.065887	0.0660046	0.0218478	17.9104	21
phosphohydrolase		0.0895251	0.00720854	0.0774931	0.0859594	0.0943986	0.079757	0.0340728	0.0765528	0.0956276	0.112617	0.0588475	0.046836	0.0318942	0.0492974	0.0766859	0.0678908	0.0511994	0.0944283	0.0497408	0.035998	0.0690644	0.0659569	0.0263602	17.9764	21
Hemolysin		0.0861744	0.00961139	0.0384046	0.0506849	0.059843	0.115006	0.0567582	0.0962912	0.0542593	0.0497234	0.0695935	0.0731962	0.0495647	0.0814578	0.0698876	0.115138	0.0817774	0.0558464	0.0849206	0.00671301	0.0730169	0.0656128	0.02802	18.042	21
collagen-binding protein		0.0660841	0.00760245	0.0479253	0.0600476	0.0753201	0.0806926	0.0412012	0.119778	0.0764113	0.0694862	0.0882058	0.0744344	0.0764709	0.0597883	0.0411121	0.0446102	0.0893039	0.074861	0.115485	0.0234054	0.0431281	0.065493	0.0272896	18.1075	21
N-acetylmuramoyl-L-alanine amidase		0.074427	0.00810468	0.0650223	0.0524183	0.058436	0.0748453	0.0300267	0.110161	0.0746098	0.0588616	0.0780358	0.0911158	0.0689099	0.0685223	0.0335666	0.0593221	0.103551	0.0639917	0.087297	0.0557653	0.0575171	0.0654528	0.0234929	18.173	21
Aspartate aminotransferase		0.0912744	0.00268843	0.0560648	0.0739397	0.0807286	0.0986885	0.0391725	0.0781111	0.0631201	0.0856432	0.0507586	0.0539186	0.0548682	0.0407544	0.0781071	0.0746535	0.062017	0.0680842	0.0853876	0.0552359	0.0740115	0.0651061	0.0215351	18.2381	21
succinate dehydrogenase		0.0994962	0.0192425	0.0958506	0.0691825	0.08899	0.0576199	0.0346444	0.0452887	0.0841245	0.0818448	0.0642663	0.0486333	0.0340059	0.0685733	0.0809641	0.0565405	0.03816	0.0606231	0.0662936	0.10404	0.067437	0.0650391	0.0231106	18.3031	21
Metallo-beta-lactamase		0.0767012	0.00498295	0.0386996	0.0795573	0.080393	0.0660675	0.0579462	0.0743628	0.0555804	0.0728304	0.0634024	0.0713057	0.0502443	0.0542373	0.0738435	0.0784238	0.0684742	0.0520435	0.0890279	0.0525214	0.073314	0.0635219	0.0183557	18.3666	21
Peptide deformylase		0.0520357	0.00665707	0.0823741	0.0752682	0.0757073	0.0951664	0.042804	0.0705864	0.0601042	0.0776197	0.0464131	0.049259	0.0271004	0.0597247	0.0729204	0.0552486	0.0695157	0.0605178	0.0527766	0.149455	0.0522343	0.0634994	0.0277168	18.4301	21
multidrug ABC transporter ATP-binding protein		0.0749115	0.013196	0.115831	0.11778	0.102479	0.0407797	0.0415038	0.04286	0.0815357	0.0815282	0.0403006	0.0496717	0.0287266	0.0505451	0.058899	0.0371224	0.0561708	0.0943362	0.0589032	0.0794748	0.0569746	0.0630252	0.0283579	18.4932	21
Pyridine nucleotide-disulfide oxidoreductase		0.0782083	0.0208181	0.0768092	0.0977007	0.0594299	0.078106	0.0415375	0.0605909	0.0627464	0.0612425	0.0524994	0.0490061	0.0491642	0.051449	0.0746493	0.0656629	0.0778892	0.061781	0.0694393	0.0787765	0.0553601	0.0629936	0.0165252	18.5561	21
DNA-directed RNA polymerase subunit beta		0.0641329	0.0286667	0.0637753	0.0674112	0.0683625	0.0589544	0.0352497	0.0752051	0.0537255	0.0712064	0.0610988	0.0694951	0.0518463	0.0551158	0.0669573	0.0573974	0.0569623	0.056807	0.0669804	0.114054	0.0546755	0.0618133	0.0163308	18.618	21
short-chain dehydrogenase		0.0736197	0.0204439	0.0756962	0.0711562	0.0572742	0.0834443	0.0374689	0.0458643	0.0751169	0.0607883	0.0608501	0.0515755	0.052708	0.0379788	0.0674994	0.0760773	0.0620309	0.0567675	0.0632303	0.106259	0.0591188	0.0616652	0.01823	18.6796	21
Cytidine deaminase		0.0793521	0.00710021	0.0620186	0.0697771	0.0750232	0.0726853	0.0416271	0.0860851	0.0819093	0.0661557	0.0608763	0.0721045	0.039977	0.0496666	0.0666789	0.056356	0.0585593	0.0616758	0.0608538	0.0751159	0.0464348	0.0614301	0.0177244	18.7411	21
Mobilization protein		0.0551845	0.0385243	0.0199264	0.0412337	0.0777081	0.0791242	0.0526111	0.056646	0.0826166	0.107002	0.0675385	0.107584	0.0429989	0.0608196	0.0591773	0.0397722	0.0779031	0.0510565	0.072324	0.0180666	0.077796	0.0612197	0.0240055	18.8023	21
Phosphoribosylformylglycinamidine synthase		0.0788676	0.0116006	0.0752671	0.0744205	0.0699889	0.0750792	0.0414478	0.0549754	0.0585162	0.0655364	0.0655359	0.0575665	0.0378653	0.0393539	0.0688034	0.087678	0.0616976	0.0658866	0.0750988	0.0495479	0.055218	0.0604739	0.0174043	18.8627	21
DNA primase		0.0588177	0.0179623	0.0564939	0.064944	0.0664262	0.0738685	0.0395872	0.0806942	0.0552334	0.0646556	0.0614391	0.0715187	0.0473316	0.0474385	0.0662101	0.0563955	0.0751536	0.0585571	0.083959	0.0591556	0.0635362	0.0604466	0.0145733	18.9232	21
Elongation factor P		0.07767	0.0103992	0.0606777	0.0726112	0.0702213	0.0791379	0.0520956	0.0571514	0.0601175	0.0665823	0.0436775	0.0569141	0.0316151	0.0520347	0.0869126	0.0805198	0.0808332	0.061781	0.0595488	0.0547291	0.0529188	0.060388	0.0177753	18.9836	21
Amidohydrolase		0.0364532	0.0189766	0.0557698	0.074547	0.0583069	0.0795507	0.037368	0.0708531	0.0477204	0.0595635	0.0925644	0.0690691	0.0946632	0.0362601	0.0302407	0.0399963	0.0727096	0.0705712	0.093039	0.0660488	0.0599583	0.0602014	0.0214792	19.0438	21
peptidase S41		0.0824739	0.00940458	0.0416229	0.0395383	0.0700276	0.0765376	0.0523085	0.0897351	0.0687515	0.0750186	0.0574732	0.0666195	0.055293	0.052875	0.0853009	0.0626441	0.0770699	0.0485432	0.0663485	0.0213893	0.0620895	0.0600507	0.0202104	19.1038	21
Adenylate kinase		0.0503267	0.00985758	0.0698631	0.0762424	0.0677816	0.0761524	0.0561753	0.070825	0.0541391	0.057045	0.0627218	0.0515489	0.0320641	0.0496411	0.0617707	0.0642128	0.0707377	0.0620442	0.0577493	0.0913465	0.0680957	0.0600162	0.0167711	19.1639	21
cupin		0.0998461	0	0.0871211	0.0816829	0.0830005	0.0499015	0.0650186	0.0533469	0.0875941	0.0859322	0.0470152	0.030514	0.0155587	0.0577385	0.0578734	0.0383352	0.0565596	0.0712949	0.0829837	0.0459886	0.0592738	0.0598371	0.0253809	19.2237	20
hypothetical protein N321_02607, partial		0.00557093	0.232219	0	0	0	0.00799359	0.067518	0.047563	0	0.0147808	0.0348556	0.0976793	0.351031	0.0288756	0.0381378	0.0527966	0	0.0387266	0	0.119663	0.117165	0.0597417	0.0879519	19.2834	15
GTP-binding protein		0.103156	0.0220294	0.0845733	0.0846562	0.0780954	0.0635497	0.0426807	0.0549614	0.0761845	0.0728992	0.049489	0.052361	0.0254862	0.0538044	0.0686715	0.0587948	0.0493109	0.067492	0.0457571	0.047971	0.0523634	0.059728	0.0195698	19.3432	21
Serine/threonine protein kinase		0.0986888	0.0169283	0.0838358	0.0734463	0.0685432	0.0667004	0.030419	0.0163129	0.0874874	0.0663621	0.0270416	0.0244165	0.00440548	0.026011	0.114575	0.07584	0.0277868	0.0592414	0.0513068	0.168062	0.0602812	0.0594139	0.0389937	19.4026	21
30S ribosomal protein S7		0.0591541	0.0190061	0.0645262	0.0640077	0.0525111	0.0676084	0.0330529	0.0936519	0.0621326	0.0734359	0.058769	0.0645692	0.0620651	0.0468147	0.0567452	0.0492637	0.0711126	0.0603204	0.0739175	0.0515528	0.0625287	0.0593688	0.0151467	19.4619	21
Thioesterase		0.070121	0.0373426	0.0380023	0.0398546	0.0515171	0.0838295	0.0393519	0.0765809	0.0410347	0.0460213	0.0532193	0.0514291	0.0969812	0.0636333	0.0873668	0.0810999	0.0655303	0.0487932	0.067104	0.0586487	0.044084	0.0591212	0.0180854	19.5211	21
Methionine aminopeptidase		0.0737542	0.024511	0.0747174	0.065526	0.072506	0.0698235	0.0324028	0.0603803	0.0702728	0.0709725	0.0323426	0.0579792	0.0365667	0.0472476	0.0752647	0.0646215	0.0566707	0.0597941	0.0639995	0.0557428	0.0655382	0.0586016	0.0153401	19.5797	21
Peptidase M23		0.0780333	0.0153526	0.0558637	0.0641089	0.0565772	0.0852466	0.0488676	0.0385221	0.0918778	0.0675869	0.0575255	0.0386084	0.0456932	0.0803501	0.0858137	0.0375047	0.053213	0.0608468	0.0575158	0.039591	0.0589379	0.0579827	0.0191059	19.6376	21
50S ribosomal protein L6		0.0540138	0.0115612	0.0600072	0.0700428	0.0639736	0.0666041	0.0333555	0.0592572	0.058703	0.0524071	0.0478005	0.0655012	0.0373556	0.0553959	0.0668547	0.0776987	0.0761951	0.0750715	0.063505	0.0487482	0.0696715	0.0577964	0.0158199	19.6954	21
Aspartate carbamoyltransferase		0.0611725	0.0220294	0.0638691	0.0740156	0.0651354	0.0564229	0.0356532	0.0694633	0.0767716	0.0755691	0.0572899	0.0556627	0.0292485	0.0522257	0.0636167	0.0638965	0.0621003	0.0649787	0.0614445	0.0502349	0.0519243	0.0577488	0.0142226	19.7532	21
Phosphoglycerate mutase		0.0737004	0.00496326	0.0837285	0.0846056	0.0754491	0.0411374	0.0402485	0.0514798	0.0967219	0.0726928	0.0405231	0.0468094	0.0504628	0.0314984	0.0367459	0.0321394	0.0508662	0.066992	0.0689448	0.106349	0.0559671	0.0577155	0.0244876	19.8109	21
Prolyl-tRNA synthetase		0.0695828	0.0259882	0.0663767	0.0748127	0.0622697	0.0670719	0.0416608	0.0687894	0.0586897	0.0645592	0.0641878	0.0594303	0.0430839	0.0646391	0.0550749	0.0444652	0.0608922	0.0519777	0.0601807	0.0559455	0.050736	0.0576388	0.0114923	19.8685	21
Pseudouridine synthase		0.0781948	0.0191046	0.080993	0.0707767	0.0872344	0.0497088	0.0389596	0.0575304	0.0749968	0.0875974	0.0310599	0.0529201	0.0215055	0.0561853	0.0697411	0.0380452	0.0505468	0.0634654	0.061156	0.056565	0.0518726	0.0570552	0.0197518	19.9256	21
Integrase, partial		0.087843	0.0119059	0.0335772	0.0295557	0.0717186	0.0853842	0.0473433	0.0945083	0.0863264	0.108957	0.0381148	0.0639435	0.0175855	0.0592536	0.0494488	0.0532185	0.0405902	0.0647023	0.0404273	0.0303662	0.079811	0.0568848	0.0266796	19.9825	21
50S ribosomal protein L2		0.0524394	0.019272	0.0644591	0.0552271	0.0560479	0.0569182	0.0406632	0.0763422	0.0540457	0.0651923	0.0567402	0.065195	0.0429989	0.0476677	0.0669573	0.072017	0.0634195	0.0580176	0.0632852	0.0310871	0.0791135	0.0565289	0.0143759	20.039	21
Aminopeptidase		0.0572029	0.0287652	0.0673824	0.0615152	0.0752297	0.0688054	0.0369309	0.066094	0.0646013	0.0621371	0.0532062	0.054105	0.0355837	0.0454015	0.0549138	0.070145	0.0613504	0.0570175	0.0665546	0.0498295	0.049031	0.0564668	0.0122046	20.0955	21
50S ribosomal protein L3		0.0555209	0.00995606	0.0594306	0.0669051	0.0636768	0.0618024	0.033277	0.0799502	0.0545395	0.0616003	0.067316	0.0659938	0.0546498	0.0413528	0.0637633	0.0703955	0.0644749	0.0588861	0.0558948	0.0280798	0.06032	0.056085	0.0159013	20.1516	21
Cytidylate kinase		0.0745616	0.00956215	0.0476705	0.0578461	0.0628119	0.0774181	0.0322011	0.0662906	0.0598773	0.0652336	0.0535858	0.0548639	0.0321855	0.0414164	0.0706055	0.0785161	0.0662107	0.0602546	0.0517051	0.0486581	0.0663003	0.0560845	0.0168217	20.2077	21
Acetate kinase		0.0609034	0.0104484	0.0621393	0.0577955	0.0579455	0.0713507	0.0416608	0.0706847	0.0546462	0.0686742	0.0477743	0.0539719	0.038108	0.062844	0.0644372	0.0602185	0.0641972	0.057057	0.0561146	0.0514627	0.0636912	0.056006	0.0134886	20.2637	21
Glucose-6-phosphate isomerase		0.0714397	0.0142595	0.0654112	0.0672847	0.0632508	0.0619125	0.0452698	0.0616157	0.0763313	0.0593983	0.0425781	0.0467961	0.0311903	0.0401814	0.0631625	0.0502128	0.0574067	0.0716239	0.0550706	0.0771433	0.049341	0.0557562	0.0155051	20.3194	21
30S ribosomal protein S12		0.0601229	0	0.0686563	0.0523423	0.0636897	0.0664115	0.0221698	0.0578533	0.0549131	0.0707385	0.0672375	0.0608415	0.0354502	0.0447139	0.0760119	0.0685895	0.0631835	0.0597414	0.0672139	0.0310984	0.0774989	0.0556418	0.019222	20.3751	20
Peptide chain release factor 2		0.0693136	0.0116597	0.0607715	0.0606169	0.0617663	0.0695071	0.0280428	0.0637917	0.0573285	0.0695963	0.0526827	0.0602424	0.0550746	0.0504814	0.0665177	0.061484	0.0641	0.0580966	0.0488479	0.0458197	0.0494185	0.0554838	0.0139563	20.4305	21
molecular chaperone DnaJ		0.0724355	0.0099659	0.0767288	0.0626413	0.0773854	0.0646229	0.0334228	0.0491072	0.0557939	0.0622472	0.0453398	0.0506036	0.0498924	0.035598	0.0721	0.0568042	0.0542267	0.0595835	0.0498644	0.0644607	0.0605654	0.0553995	0.0157888	20.4859	21
DNA methyltransferase		0.0589253	0.0403855	0.0719282	0.0554548	0.064632	0.069452	0.0398674	0.0505392	0.0591968	0.0837164	0.0408242	0.0484203	0.0221366	0.0576239	0.0635435	0.0548795	0.0541572	0.0415032	0.0509084	0.0632893	0.0663649	0.0551309	0.0136195	20.5411	21
UDP-N-acetylglucosamine 1-carboxyvinyltransferase		0.0603652	0.0123589	0.0622734	0.068183	0.0595977	0.0613897	0.0360567	0.0536136	0.0667899	0.0858771	0.0377875	0.0543314	0.0388969	0.0586425	0.0709718	0.0663484	0.0541017	0.0577281	0.049727	0.0505616	0.0492635	0.0549936	0.0152163	20.5961	21
Amidophosphoribosyltransferase		0.0645232	0.0180804	0.060557	0.064033	0.0660261	0.0671544	0.0298137	0.0500759	0.0475869	0.0639399	0.0510727	0.057633	0.0402683	0.0442811	0.0693015	0.0740471	0.0555181	0.0644918	0.0667194	0.0444005	0.0543138	0.0549447	0.0139482	20.651	21
Peptidyl-prolyl cis-trans isomerase		0.0556151	0.0191538	0.0307881	0.0539618	0.0495551	0.0796745	0.0274712	0.0713304	0.0458254	0.0427321	0.0519759	0.0464233	0.0318942	0.0522893	0.0913813	0.0866498	0.0566013	0.0514513	0.04279	0.0937118	0.0646341	0.0545671	0.0205806	20.7056	21
Uracil-DNA glycosylase		0.0738753	0.00480569	0.0680931	0.0736108	0.0654065	0.0668655	0.0441378	0.059903	0.0648549	0.0645179	0.0366619	0.0491126	0.0192725	0.0543773	0.0581664	0.0489077	0.0575039	0.0628864	0.0552767	0.0592119	0.0578529	0.0545381	0.0169665	20.7601	21
50S ribosomal protein L19		0.0494117	0.0253087	0.066484	0.0577196	0.0355366	0.0569595	0.0232457	0.0623036	0.0636005	0.0553935	0.0316358	0.0509764	0.0373191	0.0750283	0.0715725	0.0663353	0.0651276	0.0748084	0.0529002	0.0577814	0.0634587	0.0544241	0.0155261	20.8145	21
Holliday junction resolvase		0.0612533	0	0.0576472	0.0556699	0.0520205	0.0695759	0.0440593	0.0690983	0.0462658	0.0535356	0.0431671	0.069362	0.0258625	0.0481261	0.0748691	0.0624595	0.0583649	0.0613994	0.0713212	0.0481625	0.0706144	0.0544207	0.0172987	20.869	20
50S ribosomal protein L4		0.056705	0.0203454	0.0664035	0.061123	0.061392	0.0598075	0.0311363	0.0643392	0.0587831	0.0544164	0.0472115	0.0751266	0.0344914	0.0469802	0.0512216	0.0623277	0.063489	0.0617416	0.0656754	0.0481174	0.0513559	0.05439	0.0130569	20.9233	21
Acyl-CoA dehydrogenase		0.0444194	0.0205719	0.0243247	0.0407023	0.0441981	0.0949738	0.0443619	0.0742505	0.0313999	0.0577744	0.0835069	0.0696283	0.0383386	0.042957	0.0735505	0.0767759	0.0673494	0.0437797	0.0611835	0.0353109	0.0678374	0.0541521	0.0204049	20.9775	21
50S ribosomal protein L13		0.0508919	0.0312961	0.0593501	0.0658676	0.0494905	0.0576474	0.0415599	0.0477455	0.0757308	0.0744268	0.043599	0.0574467	0.037841	0.0460762	0.059148	0.0549322	0.0574761	0.0639391	0.0696453	0.0366625	0.0500772	0.05385	0.0121533	21.0313	21
DNA topoisomerase I		0.0603517	0.0155693	0.0466648	0.0556066	0.0568999	0.0633434	0.0355075	0.0695054	0.0541792	0.0609673	0.0604313	0.058565	0.0423921	0.0526713	0.0629867	0.0601262	0.0707377	0.0489774	0.0529002	0.0483539	0.0520405	0.0537513	0.0121621	21.0851	21
hypothetical protein N331_02236, partial		0	0.0357276	0	0	0	0.0159734	0.18229	0.0317133	0	0.0177397	0.0149344	0.101447	0.258649	0.0346558	0.00763342	0.0659925	0.0629057	0.0410031	0.00831073	0.136761	0.111831	0.0536937	0.0690954	21.1388	16
Glyceraldehyde-3-phosphate dehydrogenase		0.0525605	0.012743	0.057379	0.0584913	0.0541504	0.0580189	0.0243329	0.0587378	0.0651618	0.0628389	0.064816	0.054318	0.0212264	0.0562234	0.0736677	0.0545763	0.0515188	0.0613336	0.0528178	0.068324	0.062025	0.0535839	0.0154399	21.1924	21
Triosephosphate isomerase		0.0556554	0.0489334	0.0438891	0.0571376	0.0472574	0.0655722	0.035642	0.0627669	0.0510832	0.0564257	0.0528135	0.0735557	0.0442004	0.0461399	0.0563936	0.0502392	0.0571012	0.050925	0.0599747	0.0500547	0.05939	0.0535786	0.00838244	21.246	21
Thymidylate synthase		0.0760822	0.00357473	0.0695815	0.0628817	0.0686852	0.0639762	0.0378388	0.0614051	0.0600909	0.0488289	0.0534156	0.0707066	0.020207	0.0502141	0.0605692	0.0512674	0.0548793	0.0657945	0.0550569	0.0423843	0.0464089	0.0535166	0.0171203	21.2995	21
Acetyltransferase, GNAT family		0.071978	0.00997575	0.0593367	0.0624262	0.0506264	0.0637836	0.0454379	0.0778725	0.0446111	0.0315984	0.0613082	0.0373969	0.0205468	0.0534861	0.0646863	0.0727025	0.0467141	0.0504381	0.101254	0.0432741	0.053978	0.0534967	0.0200274	21.353	21
Arylsulfatase		0.0502056	0.0111673	0.0319681	0.0427013	0.0446499	0.0637699	0.0421763	0.0872362	0.0321472	0.0472462	0.0966481	0.0678842	0.0655967	0.0515	0.0364822	0.0611413	0.0810553	0.0515961	0.100553	0.0114211	0.0367991	0.053045	0.0244105	21.406	21
Ribulose-phosphate 3-epimerase		0.0529238	0.00471706	0.0522297	0.0636535	0.0596494	0.0622564	0.0350031	0.0489388	0.0619591	0.0566321	0.0515308	0.057633	0.0303408	0.0410727	0.0704883	0.0699869	0.0596424	0.066742	0.0622137	0.0528593	0.0528543	0.0530156	0.0151669	21.459	21
Elongation factor Tu		0.0537043	0.00687372	0.0553139	0.0584407	0.0423393	0.0736896	0.0248597	0.0677927	0.0603444	0.059591	0.0446592	0.067405	0.0311782	0.0557269	0.0716018	0.0460339	0.0652803	0.0586361	0.0507298	0.0514289	0.0621154	0.0527498	0.0161866	21.5118	21
RNA-binding protein		0.0601364	0.00151655	0.0596586	0.0606675	0.0544473	0.0596699	0.0501117	0.0702635	0.0536721	0.0645592	0.0553004	0.0447991	0.0416154	0.0553577	0.0439691	0.0570415	0.0616282	0.0392793	0.0535321	0.0702839	0.0499997	0.0527385	0.0144335	21.5645	21
Methionyl-tRNA formyltransferase		0.0520895	0.00342701	0.0524041	0.0576942	0.0512719	0.0550884	0.0462673	0.0566741	0.0584628	0.0547604	0.056269	0.0644095	0.0350375	0.0629204	0.0690085	0.0570942	0.058226	0.0609652	0.0512381	0.0466757	0.0574913	0.0527369	0.0133554	21.6173	21
UDP-glucose 4-epimerase		0.0760687	0.0166525	0.0662828	0.0484075	0.0536728	0.0613897	0.0275945	0.0498513	0.0591167	0.0432276	0.0584418	0.0531997	0.0367973	0.0467638	0.0730083	0.0752599	0.0553515	0.0455298	0.0475566	0.0593358	0.0535388	0.0527165	0.0146057	21.67	21
hypothetical protein UY3_00022		0	0.210535	0	0.000936266	0	0	0.274869	0	0	0	0	0.072464	0.257326	0	0.0490385	0.0966291	0.0407985	0.0341737	0	0	0.0684703	0.0526305	0.087304	21.7226	10
30S ribosomal protein S13		0.0489273	0.0358851	0.0652637	0.0577828	0.0431138	0.0564229	0.02913	0.0587097	0.0568615	0.0707385	0.0409812	0.068723	0.031433	0.0284937	0.0699315	0.0568569	0.0660441	0.0485169	0.067365	0.0307379	0.0728877	0.0526098	0.0151123	21.7752	21
Enolase		0.0726104	0.0249148	0.051452	0.0547969	0.0535566	0.0618987	0.0286817	0.0580779	0.0652552	0.0684677	0.0446854	0.0508433	0.0331685	0.0629331	0.0554852	0.0679567	0.0680298	0.0447929	0.0514167	0.0337565	0.0496381	0.0524961	0.0136615	21.8277	21
Fe-S oxidoreductase		0.0492637	0.0109999	0.033765	0.0384502	0.0566417	0.0714332	0.040058	0.0523923	0.0407145	0.0588341	0.0573423	0.0624125	0.051555	0.042575	0.0944288	0.0783579	0.0539073	0.0430691	0.0625022	0.0329906	0.0675016	0.0523426	0.0179366	21.8801	21
Efflux ABC transporter, permease protein		0.0273837	0.0204833	0.0674897	0.0705236	0.0386475	0.0479615	0.0185271	0.108743	0.0396602	0.0276348	0.0845017	0.0563816	0.0315423	0.0376478	0.0656533	0.0696573	0.0952334	0.0684526	0.081143	0.00978793	0.0314	0.0523074	0.0272532	21.9324	21
Nef attachable protein		0.00252979	0.0649556	0	0	0.00223314	0.0254116	0.231325	0	0	0	0.0337693	0.0315258	0.269754	0.183745	0.025054	0.0119962	0.0180524	0.012422	0.0201381	0.0518006	0.112464	0.0522465	0.0795979	21.9846	16
30S ribosomal protein S4		0.0565705	0.0159139	0.057446	0.0645897	0.0601915	0.0715708	0.0283679	0.0458222	0.0565145	0.0611186	0.0492272	0.0601759	0.0460816	0.0648429	0.058518	0.0616159	0.0478806	0.050346	0.0592603	0.0297467	0.0504518	0.0522025	0.013491	22.0368	21
Peptide chain release factor 1		0.0558438	0.00890235	0.0602754	0.0601488	0.0614436	0.0564642	0.039251	0.0687473	0.0536854	0.0683714	0.0644365	0.051003	0.0384114	0.0488645	0.0601736	0.0545895	0.0542822	0.0535436	0.0510458	0.043184	0.0419786	0.052126	0.0131149	22.0889	21
Phosphoenolpyruvate carboxykinase		0.0664474	0.0215665	0.0647139	0.0529497	0.0498261	0.0528733	0.0390156	0.060268	0.0603044	0.059536	0.0731929	0.0630382	0.0247581	0.0414037	0.0502399	0.0595725	0.0448117	0.0492143	0.056774	0.0478133	0.0551792	0.0520714	0.0127696	22.141	21
Purine nucleoside phosphorylase		0.0687619	0.0244322	0.0561587	0.0664623	0.057171	0.0608393	0.0271462	0.0533048	0.0559006	0.0589579	0.043455	0.0580591	0.0371492	0.0356107	0.0593385	0.0595989	0.0675855	0.0550568	0.0628731	0.0340719	0.0509814	0.0520436	0.0131504	22.193	21
Nicotinate phosphoribosyltransferase		0.0540138	0.0215862	0.0586394	0.0609585	0.0550024	0.0588031	0.044261	0.0628651	0.065789	0.0586277	0.0532062	0.0485534	0.0379624	0.0429442	0.0483059	0.0524934	0.0535462	0.0579913	0.0609362	0.0417761	0.0478427	0.0517193	0.0101619	22.2448	21
Methionyl-tRNA synthetase		0.0563417	0.00414589	0.0567487	0.0750658	0.0632895	0.0672094	0.0525551	0.0482228	0.0640142	0.0613526	0.0462168	0.0589377	0.0271853	0.0476295	0.061463	0.0578983	0.047825	0.0562938	0.0462242	0.0384984	0.0486693	0.0517041	0.0151165	22.2965	21
Fructose-bisphosphate aldolase		0.052695	0.00923717	0.0629171	0.0749519	0.041965	0.0633158	0.0391725	0.0590185	0.0871538	0.0770692	0.0387823	0.0442133	0.0364817	0.0374823	0.0524377	0.0572128	0.0570456	0.0546226	0.0531063	0.0417198	0.0434123	0.0516197	0.0168911	22.3481	21
NUDIX Hydrolase		0.0717761	0.00273767	0.117735	0.0711183	0.0743519	0.0263472	0.0330193	0.0152039	0.0734488	0.0646556	0.0283374	0.036039	0.0116144	0.0349741	0.0594557	0.0216328	0.0353411	0.0685184	0.0355644	0.157283	0.0440581	0.0515815	0.03652	22.3997	21
Glutamate racemase		0.064725	0	0.0563867	0.0552018	0.0589523	0.0678148	0.0452698	0.0654061	0.0492283	0.0508382	0.0350127	0.0471555	0.0413969	0.0512835	0.055954	0.068629	0.0572956	0.0517408	0.0603181	0.0381943	0.0558896	0.0512711	0.0148945	22.4509	20
HAD family hydrolase		0.0683179	0.011768	0.0479253	0.0671328	0.0759913	0.0428985	0.0217326	0.0845829	0.0650551	0.0630867	0.0803263	0.0502841	0.0323311	0.0296141	0.0333175	0.0246516	0.0652387	0.0642549	0.0656479	0.0480836	0.0337249	0.0512365	0.0208556	22.5022	21
Phosphoglycerate kinase		0.057028	0.0105469	0.0573521	0.0560115	0.0581649	0.0576612	0.0294999	0.0580078	0.0443042	0.057678	0.0525518	0.0594303	0.0235444	0.0469929	0.0567159	0.0660189	0.0636695	0.0635707	0.0621176	0.039163	0.0547013	0.0511777	0.0143729	22.5534	21
Nucleotidyltransferase		0.0825681	0.0067457	0.0478449	0.0418283	0.0539181	0.0599726	0.0345884	0.0557335	0.0702328	0.0622884	0.0641616	0.0460239	0.0318335	0.0630222	0.0502399	0.0368324	0.0561291	0.0587413	0.0544387	0.033948	0.0630195	0.0511481	0.0163878	22.6045	21
30S ribosomal protein S17		0.0578623	0.0372737	0.0535707	0.0531268	0.0539181	0.0794956	0.00900016	0.0538383	0.0467062	0.0510721	0.0324735	0.0529601	0.0252921	0.0665616	0.0648475	0.0597835	0.0400486	0.0712818	0.0367046	0.0526904	0.0736111	0.0510533	0.0167726	22.6556	21
Shikimate kinase		0.0743732	0.0190554	0.0708152	0.0538227	0.0621536	0.0544142	0.0330865	0.0322047	0.0484276	0.0673667	0.0650516	0.0426556	0.0493584	0.0524167	0.0621956	0.0547609	0.0384655	0.0485827	0.0479275	0.0529494	0.0414878	0.0510272	0.0136565	22.7066	21
30S ribosomal protein S15		0.0463975	0.0120438	0.0688574	0.0469145	0.0504457	0.0584316	0.0180115	0.0577972	0.0445043	0.0622059	0.0460335	0.0497383	0.049322	0.052162	0.0713381	0.0428305	0.0520465	0.0785192	0.0497545	0.0435557	0.0693744	0.0509659	0.0156459	22.7576	21
30S ribosomal protein S8		0.0549019	0	0.0660415	0.0495335	0.0629797	0.0556387	0.00848458	0.0630476	0.049255	0.0781289	0.0497508	0.0540917	0.0380595	0.0654794	0.0564522	0.0620641	0.069113	0.0568859	0.0507985	0.0382844	0.0411261	0.050958	0.0185252	22.8085	20
LysR family transcriptional regulator		0.0752613	0.0143186	0.094912	0.0722064	0.081942	0.031025	0.0457405	0.0181801	0.0832037	0.0820925	0.0322902	0.0176267	0.00911437	0.0510798	0.0426944	0.0300829	0.034369	0.076769	0.0439713	0.0879112	0.044859	0.0509357	0.0272874	22.8594	21
6-phosphofructokinase		0.0678873	0.0129596	0.0775467	0.0728137	0.0684528	0.0498189	0.0274264	0.037048	0.0700059	0.0633069	0.0645019	0.0449588	0.046033	0.0370622	0.0213619	0.0213691	0.0576844	0.0561096	0.0714448	0.0525777	0.0480364	0.0508765	0.0189417	22.9103	21
Penicillin-binding protein		0.061482	0.0338663	0.0543484	0.0663863	0.0658454	0.056987	0.0421315	0.0546946	0.063814	0.0550082	0.0510073	0.0399264	0.0189448	0.0411109	0.0512216	0.0538908	0.0520465	0.0584518	0.0467462	0.0483202	0.0491601	0.0507329	0.0112257	22.9611	21
50S ribosomal protein L11		0.0514571	0.0150867	0.0635875	0.0654501	0.0501876	0.0629856	0.0359222	0.0606049	0.0552601	0.0609122	0.0439393	0.0487797	0.0330836	0.0367057	0.0665177	0.0535217	0.075834	0.0529383	0.0606752	0.0301522	0.0413586	0.0507124	0.014671	23.0118	21
Ribonuclease		0.0653575	0.0202962	0.0691122	0.0507861	0.054202	0.0468746	0.0381526	0.0438989	0.0513902	0.0558752	0.0497115	0.0444662	0.0300616	0.0478205	0.0762024	0.0479981	0.0486165	0.0499775	0.0678046	0.0693377	0.0355203	0.0506411	0.0136803	23.0624	21
Phosphoribosylglycinamide formyltransferase		0.0539869	0.0109901	0.0676372	0.0550246	0.0635735	0.0667417	0.0354963	0.0357003	0.0465727	0.0617242	0.0566355	0.0539852	0.0231682	0.0477186	0.0662101	0.044597	0.0562263	0.0508328	0.0536557	0.0578265	0.0542363	0.0505971	0.014325	23.113	21
LacI family transcriptional regulator		0.086309	0.00906976	0.103856	0.112947	0.0909649	0.0380968	0.0527793	0.0248625	0.102513	0.0742342	0.0230626	0.023418	0.00536425	0.0254253	0.0345922	0.0259831	0.0301753	0.0695843	0.0441499	0.0518569	0.0314	0.0505069	0.0329077	23.1635	21
50S ribosomal protein L1		0.0480391	0.0277805	0.0536914	0.0486732	0.0508846	0.0609494	0.0331874	0.0703618	0.0534586	0.0652473	0.0486644	0.0483138	0.0408508	0.0421931	0.0513681	0.0637514	0.0584759	0.0465825	0.065593	0.0291836	0.0532547	0.0505002	0.0115778	23.214	21
Phosphatidate cytidylyltransferase		0.0562475	0	0.0616566	0.0535949	0.0641802	0.0717084	0.0283006	0.0642409	0.0520841	0.0429798	0.0535465	0.0533062	0.0440305	0.0429315	0.0661075	0.0549191	0.0558097	0.0464246	0.0594114	0.0276855	0.0574009	0.0503127	0.0160717	23.2643	20
hypoxanthine phosphoribosyltransferase		0.0513494	0.0115218	0.0542814	0.0597439	0.0666844	0.0454162	0.0337814	0.0548631	0.055914	0.0495445	0.036531	0.0546376	0.049237	0.0532442	0.0567159	0.0533371	0.0595869	0.060702	0.0574608	0.0410778	0.0483593	0.05019	0.0118971	23.3145	21
30S ribosomal protein S1		0.0578623	0.0110984	0.0547775	0.0451306	0.0475284	0.0555974	0.0239519	0.0605628	0.0492417	0.0553109	0.0598292	0.0555695	0.0510696	0.0522384	0.0718362	0.058307	0.0607811	0.0553332	0.047172	0.0256581	0.0527638	0.0500771	0.0139827	23.3646	21
Translation initiation factor IF-2		0.0671337	0.0189569	0.0478314	0.0539112	0.0595719	0.0538914	0.030206	0.0528275	0.0483476	0.0467783	0.0504052	0.0505371	0.0355715	0.0439882	0.0814183	0.0679172	0.0554765	0.0475826	0.0488754	0.0354798	0.0518597	0.0499318	0.0134185	23.4145	21
Deoxyribose-phosphate aldolase		0.0472183	0.00862661	0.0646335	0.0612369	0.0666973	0.0455401	0.0256219	0.0621351	0.0802279	0.07517	0.0420807	0.0409249	0.0506448	0.0495011	0.0503718	0.0448211	0.0578094	0.0617679	0.0529277	0.0204319	0.0398732	0.0499172	0.0173275	23.4644	21
DNA gyrase subunit A		0.04886	0.0182085	0.0526454	0.0631474	0.0606691	0.0542491	0.0236941	0.050834	0.0597706	0.0511547	0.0446199	0.0611078	0.0353531	0.0448158	0.0604081	0.0549586	0.0579066	0.0507934	0.0563207	0.0509445	0.0464735	0.049854	0.0117385	23.5143	21
Orotate phosphoribosyltransferase		0.0858784	0.0193114	0.0606375	0.0544553	0.0613016	0.0693557	0.0210489	0.0479701	0.0603844	0.0668025	0.035641	0.0410714	0.0354623	0.041671	0.0578148	0.0443597	0.0360771	0.0509513	0.0570075	0.0412355	0.0578271	0.0498221	0.0160275	23.5641	21
Cell division protein ftsZ		0.0509861	0.00560336	0.0573387	0.0565302	0.0531436	0.0609769	0.0248037	0.0568847	0.0564611	0.0554485	0.0494366	0.0578594	0.0342122	0.0427532	0.0667082	0.067759	0.0641416	0.0540305	0.0511282	0.0309632	0.0441744	0.0495878	0.0150354	23.6137	21
50S ribosomal protein L27		0.0464917	0.0249345	0.0682272	0.0415753	0.046741	0.0675672	0.0216093	0.0555089	0.0501091	0.0546503	0.0601171	0.0562884	0.0487637	0.0340575	0.0698583	0.059098	0.0572262	0.0590835	0.0474193	0.0262663	0.0432186	0.0494672	0.0138572	23.6632	21
GMP synthase		0.0519953	0.00626316	0.0583042	0.0530509	0.0505619	0.0612246	0.0350143	0.0541752	0.062613	0.0627151	0.0359944	0.0484602	0.0262508	0.0530405	0.0521593	0.0662825	0.0456587	0.0551884	0.0609088	0.0479485	0.0495218	0.0493967	0.0139416	23.7126	21
long-chain fatty acid--CoA ligase		0.072126	0.00914854	0.0518409	0.0437135	0.0584231	0.0486357	0.0343642	0.0413017	0.0673904	0.0456635	0.0518188	0.0516554	0.0345521	0.0525185	0.0655654	0.0516366	0.0552959	0.0419374	0.0491638	0.0702613	0.040209	0.0493915	0.0141489	23.762	21
Glycosyltransferase		0.0502325	0.0235459	0.0462894	0.0616291	0.0527305	0.0514286	0.038388	0.0494442	0.073262	0.0567009	0.0339787	0.0388747	0.0327802	0.063888	0.0594704	0.0566328	0.044159	0.0532804	0.0392184	0.0614646	0.0419269	0.0490155	0.012084	23.811	21
1-deoxy-D-xylulose-5-phosphate synthase		0.0591541	0.00698204	0.0459944	0.0517097	0.0630055	0.0701262	0.0288498	0.0503988	0.0530983	0.0586552	0.0546853	0.057846	0.0358628	0.0357126	0.0592799	0.0667571	0.0577538	0.046043	0.0399465	0.0311885	0.0561996	0.0490119	0.0149375	23.86	21
50S rRNA methyltransferase		0.0551172	0.021793	0.0293801	0.0460036	0.0436818	0.0745564	0.0379172	0.0497249	0.0573285	0.0356858	0.0673422	0.049938	0.0418703	0.0772309	0.0619025	0.0555782	0.0494636	0.0315419	0.0481748	0.0428349	0.0511622	0.0489632	0.0140822	23.909	21
tRNA delta(2)-isopentenylpyrophosphate transferase		0.0582794	0.0168396	0.0391287	0.0526587	0.04647	0.0661363	0.0261935	0.0550316	0.038219	0.0470397	0.0438346	0.05304	0.0409722	0.0545556	0.0707081	0.0637646	0.054921	0.049188	0.0564718	0.0363809	0.0574009	0.0489159	0.0129538	23.9579	21
30S ribosomal protein S9		0.0467473	0.0163669	0.057084	0.0533166	0.0562157	0.0593947	0.0333219	0.0675962	0.0479739	0.0608434	0.0457063	0.0595368	0.0380473	0.0386409	0.0496832	0.0498305	0.0491581	0.0453193	0.0452489	0.0327203	0.0744506	0.0489144	0.0129182	24.0068	21
50S ribosomal protein L16		0.0460342	0	0.0620186	0.0545185	0.0469347	0.0535337	0.0168347	0.0670767	0.0548598	0.0539072	0.0484419	0.0655544	0.0234595	0.0561471	0.0690964	0.0663484	0.0561986	0.0433454	0.0653732	0.0217046	0.051498	0.0487088	0.018491	24.0555	20
Glutamine synthetase		0.067349	0.0144171	0.0846806	0.0676136	0.0841752	0.0325385	0.028211	0.0309131	0.0778125	0.0785418	0.035052	0.0344281	0.0209109	0.0284173	0.0485697	0.0292919	0.0471862	0.0641628	0.0430235	0.0683578	0.036502	0.048674	0.0222805	24.1042	21
50S ribosomal protein L30		0.0482814	0.0702833	0.0641373	0.0506849	0.0603464	0.0506582	0.0267763	0.0544981	0.0488947	0.0386722	0.0337562	0.031832	0.0457539	0.057382	0.0490385	0.0305311	0.0491998	0.0645181	0.0699063	0.0298706	0.0418752	0.0484236	0.0131993	24.1526	21
Translation initiation factor IF-3		0.0467608	0.0123392	0.0499233	0.055847	0.0404289	0.0543041	0.0290852	0.0527011	0.0593436	0.0494206	0.0406409	0.0568875	0.0432295	0.0622201	0.0358229	0.0637646	0.0481722	0.0577544	0.0664584	0.0337903	0.0567163	0.0483624	0.0130615	24.201	21
50S ribosomal protein L18		0.0417012	0.00878418	0.0641105	0.0500649	0.0498261	0.0501354	0.0199617	0.0608155	0.058663	0.0532328	0.045366	0.0509764	0.0647715	0.0496666	0.0430461	0.0709887	0.0464503	0.0434507	0.0478726	0.0364034	0.0584342	0.0483201	0.0142442	24.2493	21
Glycosyltransferase, group 2 family protein		0.0407727	0.0135505	0.105881	0.030416	0.0387766	0.0461867	0.0257676	0.114766	0.0588365	0.0474251	0.0498555	0.0447325	0.0300616	0.0495775	0.0306509	0.0330753	0.0555876	0.0716897	0.0699613	0.0230112	0.0311287	0.0481767	0.0254245	24.2974	21
30S ribosomal protein S20		0.0466262	0.0110492	0.0649687	0.0461174	0.0469347	0.0518551	0.0418625	0.0787007	0.0412749	0.0593983	0.0586774	0.0537189	0.0308748	0.0341211	0.049903	0.0501469	0.0575178	0.0476089	0.0693981	0.0313011	0.0374449	0.0480715	0.0148487	24.3455	21
Guanylate kinase		0.0717358	0.0171055	0.0696888	0.0619707	0.0622827	0.0456226	0.035911	0.0446008	0.0660692	0.0536457	0.0454838	0.053932	0.0115659	0.0463309	0.0401451	0.038823	0.0407985	0.0541094	0.0542739	0.054684	0.0384911	0.0479653	0.0153141	24.3935	21
ribose 5-phosphate isomerase		0.0385793	0.0149882	0.0631718	0.0420055	0.0577002	0.0538226	0.0240191	0.0415123	0.0457854	0.0561917	0.0514392	0.0480342	0.0397707	0.0409835	0.0590162	0.0510697	0.046242	0.0580571	0.0501941	0.0697545	0.0537197	0.0479075	0.0125224	24.4414	21
Phosphoglucosamine mutase		0.0572164	0.0212416	0.0568158	0.0600476	0.0623085	0.0513598	0.0358437	0.0530942	0.0542726	0.0562468	0.0386383	0.0500179	0.0217604	0.0340957	0.0481008	0.0480113	0.0563652	0.0521224	0.0615269	0.0416184	0.0450915	0.047895	0.0118604	24.4893	21
30S ribosomal protein S2		0.0554536	0.0411734	0.0519616	0.0497992	0.0386475	0.042981	0.0343979	0.0517886	0.0427428	0.0576918	0.0436906	0.048367	0.0261901	0.0656195	0.0542837	0.0497251	0.0583649	0.0459509	0.0482847	0.0420915	0.056148	0.047874	0.00898512	24.5372	21
Transporter, major facilitator family protein		0.0524259	0.0199417	0.118499	0.0691445	0.0631733	0.0459803	0.0374577	0.0238376	0.0720743	0.0568523	0.0320284	0.0342417	0.019673	0.0372404	0.0416249	0.0247966	0.0373407	0.0794008	0.0481885	0.0499984	0.0409065	0.0478489	0.0233521	24.585	21
50S ribosomal protein L10		0.0498558	0.00838042	0.0683345	0.0473827	0.0603851	0.0553498	0.0275497	0.0429022	0.0467729	0.0490215	0.056714	0.0435077	0.0425742	0.0494247	0.0624007	0.0341036	0.0345773	0.0581229	0.063505	0.0366062	0.0617408	0.0475815	0.014155	24.6326	21
Diacylglycerol kinase		0.0514032	0.00285584	0.0652101	0.0580485	0.0745068	0.0352764	0.0360006	0.0443481	0.0628799	0.0728717	0.0270154	0.0515223	0.0320763	0.0349869	0.0506502	0.0429755	0.0471029	0.065005	0.0524194	0.0538956	0.0373028	0.0475406	0.0168386	24.6801	21
Endonuclease III		0.0470703	0.0194296	0.0395578	0.0463452	0.0495292	0.0573722	0.0222594	0.0553544	0.045652	0.0494069	0.0571983	0.0701874	0.0253406	0.0343121	0.0626204	0.0601789	0.0632529	0.0433981	0.0600845	0.0343648	0.0524668	0.0473991	0.0140417	24.7275	21
4-hydroxy-3-methylbut-2-en-1-yl diphosphate synthase		0.0583063	0.0182577	0.0540266	0.0551005	0.0500972	0.0501491	0.0342858	0.0452747	0.0515503	0.0597975	0.050667	0.048367	0.0345399	0.0328352	0.0544449	0.0515047	0.061156	0.0516619	0.0517738	0.0300509	0.0511105	0.0473789	0.011024	24.7749	21
signal peptidase		0.0725566	0.0176077	0.0441439	0.047952	0.0601657	0.0420179	0.0336245	0.0497951	0.056341	0.0577331	0.0429445	0.037783	0.0265178	0.0490173	0.0711037	0.0473522	0.0496997	0.0430165	0.0414712	0.0573534	0.0458664	0.0473364	0.0129988	24.8222	21
Cobalt transport protein		0.0479584	0.0182282	0.0606106	0.0784439	0.0338069	0.0421418	0.0452698	0.0537119	0.0405677	0.039264	0.0576695	0.0396202	0.023326	0.0263929	0.068188	0.0578192	0.0688908	0.0815589	0.0752224	0.00797452	0.0259751	0.0472686	0.0206187	24.8695	21
DNA repair protein RadA		0.0477431	0.0280759	0.0466112	0.0466741	0.0418746	0.0543592	0.0425686	0.0593555	0.0335217	0.0543476	0.0462822	0.0528669	0.0258503	0.0489918	0.0506502	0.0574369	0.0611283	0.0456877	0.0535596	0.0439274	0.0495218	0.0471921	0.00926054	24.9167	21
TonB-linked outer membrane protein, SusC/RagA family		0.00192426	0.0149686	0.0359105	0.0267342	0.0482771	0.110589	0.0603111	0.0711479	0.0102353	0.0413834	0.0782845	0.0463434	0.0794443	0.0700883	0.00833669	0.00620904	0.0513938	0.0291601	0.114496	0.0101033	0.0714282	0.046989	0.0334329	24.9637	21
50S ribosomal protein L20		0.0534217	0	0.068777	0.055012	0.0473348	0.0506444	0.0479822	0.0405858	0.0480807	0.0545815	0.0405624	0.0422562	0.0279985	0.0305053	0.0687594	0.0644897	0.0486027	0.0492801	0.0473094	0.0452227	0.054133	0.0469304	0.0149014	25.0106	20
Adenylosuccinate lyase		0.044702	0.0147224	0.0565476	0.0502674	0.0498003	0.0453887	0.0294102	0.053361	0.0550066	0.0462691	0.0563475	0.0534261	0.0347098	0.0530787	0.0536537	0.0405499	0.0526992	0.0513724	0.0544113	0.0475092	0.0420432	0.0469179	0.0102656	25.0575	21
50S ribosomal protein L28		0.0431276	0.0164851	0.0663499	0.0543161	0.0436172	0.0609219	0.0191435	0.0396452	0.0649883	0.0416449	0.0461906	0.041737	0.0530842	0.0458216	0.0667668	0.060759	0.0376323	0.0714923	0.0476391	0.0251175	0.0387107	0.0469138	0.015238	25.1045	21
Phospho-N-acetylmuramoyl-pentapeptide-transferase		0.059033	0.00529808	0.0553541	0.0592758	0.0627861	0.0525293	0.0298361	0.0480263	0.0544327	0.0567697	0.035209	0.0359591	0.0276344	0.0493992	0.0492876	0.0525198	0.0427009	0.0623206	0.0487243	0.0378677	0.058925	0.0468518	0.014123	25.1513	21
Orotidine 5'-phosphate decarboxylase		0.0499365	0.00905991	0.0498697	0.0516718	0.0400803	0.0439303	0.0339607	0.0513113	0.0480673	0.0495583	0.0624993	0.0429352	0.0505113	0.0451341	0.067558	0.0632505	0.0457698	0.0458456	0.0502902	0.041686	0.0366312	0.0466456	0.0119117	25.198	21
hypothetical protein T265_11688		0	0	0	0	0	0	0.0535862	0	0	0	0	0.262404	0.400777	0	0	0.0656498	0.0084152	0.0412137	0.0219651	0	0.125109	0.0466248	0.102204	25.2446	8
50S ribosomal protein L15		0.059652	0	0.0552066	0.0547083	0.0443917	0.0414126	0.0242321	0.0561125	0.0468663	0.0595773	0.0569758	0.0581389	0.0218332	0.0616344	0.0520128	0.0514256	0.0482694	0.059294	0.0450428	0.0456395	0.0318391	0.0463936	0.0154756	25.291	20
Uridylate kinase		0.055023	0.00904022	0.0481935	0.0531268	0.0507168	0.0484844	0.0302396	0.0470295	0.0460923	0.0588341	0.0461906	0.0447192	0.0340181	0.0463436	0.0492583	0.0550377	0.0555042	0.0553332	0.0514167	0.0427448	0.0456985	0.0463355	0.0109508	25.3373	21
50S ribosomal protein L22		0.0495866	0	0.0592697	0.0545944	0.043088	0.0486219	0.0349471	0.0582464	0.0486679	0.0545953	0.0352352	0.0605353	0.0370643	0.0386154	0.0589136	0.056646	0.0416039	0.0549516	0.0521035	0.0343985	0.0485014	0.0461993	0.0137216	25.3835	20
Recombinase		0.0669453	0.0331376	0.0354277	0.0534684	0.0450113	0.051236	0.0420194	0.0472822	0.0606246	0.0538521	0.0259683	0.0613874	0.0199521	0.034694	0.037962	0.0530603	0.075959	0.0518856	0.0638896	0.0119055	0.0435673	0.0461541	0.0159248	25.4297	21
Glycerol-3-phosphate dehydrogenase		0.0497077	0.0130876	0.0381364	0.0501029	0.0602302	0.052488	0.033277	0.0572918	0.0632669	0.0474251	0.0387823	0.0448523	0.0453048	0.0443829	0.0512655	0.0523221	0.0485332	0.041819	0.04404	0.053828	0.0386203	0.0461316	0.0106703	25.4758	21
hypothetical protein Q611_LSC00290G0001, partial		0.00610918	0.0914953	0	0.00382098	0.00179426	0.00876406	0.251937	0.00870397	0.00350964	0.00216069	0.0109292	0.0632246	0.189254	0.0633787	0.0613897	0.0450716	0.0266481	0.0183304	0.00405234	0.0166812	0.0896275	0.046042	0.0658315	25.5218	20
signal peptide protein		0.0769434	0.0374509	0.0912512	0.0706755	0.0760429	0.0349049	0.0139205	0.0253819	0.0938928	0.0682063	0.0149344	0.0264534	0.00771869	0.0353816	0.0341233	0.0148437	0.0291894	0.0717818	0.0315808	0.0719283	0.0398474	0.0460216	0.0272546	25.5679	21
CRISPR-associated protein Cas2		0.0694482	0.0112855	0.0531684	0.0489389	0.0456438	0.0571246	0.0163415	0.0781252	0.085032	0.0620132	0.0345939	0.0456911	0.0170879	0.0494883	0.051793	0.0508192	0.0525603	0.0471615	0.0449054	0.00652153	0.0384524	0.0460093	0.0204041	25.6139	21
Transcription-repair coupling factor		0.047003	0.0115612	0.0472414	0.0512543	0.0608111	0.0523092	0.0262832	0.0508621	0.0478271	0.0552421	0.0479707	0.0467029	0.0370521	0.0377751	0.0513974	0.0560923	0.053949	0.0508855	0.0473918	0.0416071	0.044846	0.0460031	0.0108839	25.6599	21
Cell division protein		0.0576335	0.00161503	0.0373587	0.0460415	0.0565901	0.0482505	0.0348238	0.0687754	0.0432766	0.0513198	0.0491487	0.0457576	0.0214813	0.0273606	0.0690964	0.0480113	0.0331054	0.0542278	0.0350425	0.0805561	0.0563675	0.0459924	0.0175047	25.7059	21
Prolipoprotein diacylglyceryl transferase		0.0574317	0.00787819	0.040349	0.0428405	0.0430105	0.0755195	0.0333891	0.0504128	0.0497888	0.0485261	0.0327221	0.0456777	0.0286902	0.0455542	0.0665617	0.0517025	0.0602534	0.0566491	0.0351523	0.0419788	0.050581	0.0459366	0.0143323	25.7518	21
Ribosome recycling factor		0.0357535	0.0234474	0.0522968	0.0624515	0.0395382	0.0358817	0.0463346	0.0667679	0.0408346	0.0491867	0.0440702	0.0547574	0.0278043	0.0392393	0.0619465	0.0464162	0.0459365	0.0495696	0.0507023	0.0423055	0.0468093	0.0458119	0.0107154	25.7976	21
Cation transporter		0.0473798	0.0054261	0.0345561	0.0436249	0.058578	0.0460491	0.0244898	0.0682279	0.0559674	0.0495583	0.0551565	0.0486466	0.0441276	0.0529387	0.055998	0.0308211	0.0522409	0.0362791	0.0717883	0.0364034	0.0431281	0.0457803	0.0148027	25.8434	21
Phosphoribosylamine--glycine ligase		0.0493579	0.0126248	0.0526723	0.0568086	0.0636122	0.0506169	0.0251063	0.0511428	0.0439172	0.0544439	0.0468058	0.036638	0.033654	0.048699	0.0541079	0.0481168	0.0473251	0.0461746	0.0551531	0.0478133	0.036037	0.0457537	0.0115363	25.8891	21
Response regulator receiver domain protein		0.0372875	0.00943413	0.092914	0.05319	0.0427395	0.0304472	0.0172382	0.0618543	0.052738	0.0568248	0.0503267	0.0504971	0.027064	0.0274369	0.0354419	0.0346705	0.0850269	0.080164	0.0485182	0.0369103	0.0274863	0.0456291	0.0215178	25.9348	21
C4-dicarboxylate ABC transporter		0.0476355	0.0162881	0.0510765	0.0474839	0.0438883	0.0562303	0.0293878	0.0401646	0.0594103	0.0541549	0.0755096	0.0429219	0.0400619	0.0439373	0.0428556	0.0448738	0.0482972	0.039253	0.0496996	0.0340832	0.050413	0.0456013	0.0116887	25.9804	21
4-hydroxy-3-methylbut-2-enyl diphosphate reductase		0.0534755	0.00950306	0.0336845	0.0511404	0.0413324	0.0642652	0.0263616	0.0522238	0.0436503	0.0496821	0.0462691	0.0423228	0.0464214	0.0443574	0.0521739	0.0548531	0.0613227	0.0497933	0.0500705	0.0434881	0.0397182	0.045529	0.0118421	26.0259	21
50S ribosomal protein L14		0.0326451	0.00871524	0.0576337	0.0427772	0.0518398	0.0722587	0.0164984	0.0426214	0.0466261	0.0574166	0.043743	0.0566745	0.0314573	0.0281245	0.0540347	0.0609963	0.0546016	0.0572149	0.0524744	0.0290371	0.0572975	0.0454613	0.0158758	26.0714	21
50S ribosomal protein L5		0.0548077	0.0289326	0.0595245	0.046826	0.0456826	0.0598212	0.0196143	0.0520694	0.0456653	0.0633619	0.0323949	0.0501776	0.0119785	0.0603485	0.0561152	0.046113	0.0376046	0.0391346	0.0517051	0.0368765	0.0554892	0.0454402	0.0137173	26.1168	21
molecular chaperone DnaK		0.0665282	0.0155496	0.0413145	0.0387285	0.0521496	0.0553085	0.0298025	0.0422002	0.0585429	0.0600039	0.0396723	0.0385552	0.0290179	0.0372531	0.078781	0.0527175	0.041465	0.0371607	0.0411416	0.0347815	0.0621541	0.0453728	0.014593	26.1622	21
Signal peptidase I		0.0350807	0.00535717	0.0382839	0.0343762	0.0376019	0.0460491	0.0231	0.0757667	0.037445	0.0529851	0.055824	0.0520814	0.0394309	0.0388191	0.0619904	0.0444916	0.0663218	0.0490827	0.0711152	0.036685	0.0501289	0.0453341	0.0161286	26.2075	21
iron ABC transporter ATP-binding protein		0.0464648	0.00425422	0.0568694	0.0756351	0.0538019	0.0463793	0.0434653	0.0420739	0.0569682	0.0316259	0.0508371	0.0436142	0.0390304	0.0367311	0.049903	0.0288437	0.0438257	0.0490038	0.064027	0.0552359	0.03233	0.0452819	0.0145298	26.2528	21
Glycosyltransferase, group 1 family protein		0.0165782	0.00786834	0.0586931	0.0467754	0.0266815	0.0599863	0.0118582	0.107354	0.0418087	0.0310341	0.0656014	0.0559023	0.0465306	0.0549375	0.027618	0.0166102	0.0779309	0.0570175	0.100113	0.0125925	0.02706	0.0452644	0.0278554	26.2981	21
30S ribosomal protein S11		0.0407189	0.0158745	0.076474	0.0399431	0.0417713	0.0533686	0.0247364	0.0573199	0.0370046	0.0605957	0.0273688	0.0516554	0.0425742	0.0305562	0.064027	0.0463239	0.0583232	0.0517276	0.0571174	0.0326978	0.0397311	0.0452338	0.0146864	26.3433	21
ATP-dependent DNA helicase RecG		0.0354575	0.00769108	0.0283073	0.0372862	0.0473606	0.0613346	0.0289171	0.0662625	0.0530716	0.0429386	0.0602611	0.0633311	0.0419309	0.039774	0.0566426	0.0609567	0.0576428	0.0408058	0.0552217	0.0303888	0.0341124	0.0452236	0.0149707	26.3885	21
Cysteinyl-tRNA synthetase		0.0576066	0.0250329	0.0496685	0.043916	0.0602173	0.0618024	0.0223715	0.0599591	0.0456787	0.0403237	0.0359682	0.0435476	0.0391396	0.0321986	0.0551042	0.0492241	0.0513105	0.0482405	0.04665	0.0343985	0.0470548	0.0452102	0.0110073	26.4337	21
DNA polymerase III subunit alpha		0.0674297	0.0119256	0.0485824	0.0489769	0.0526789	0.0568907	0.0277738	0.049009	0.0535253	0.0510308	0.0414786	0.0480608	0.0246367	0.0320204	0.0526867	0.0548663	0.0487554	0.0422664	0.0475704	0.0512937	0.0333374	0.0449903	0.0126748	26.4787	21
Magnesium transporter		0.0428719	0.0163177	0.0401478	0.0415753	0.046883	0.0619125	0.0309009	0.0653079	0.0383525	0.030924	0.053612	0.0357461	0.0369429	0.0327715	0.0476173	0.060614	0.054921	0.0424506	0.0508672	0.0675694	0.0436577	0.0448554	0.0128073	26.5236	21
Peptidyl-tRNA hydrolase		0.0464378	0.00555412	0.0514922	0.048281	0.0739905	0.0571246	0.0197824	0.042116	0.0565812	0.0658391	0.0417796	0.0465165	0.0198186	0.0420275	0.0666789	0.042145	0.049172	0.0418979	0.0411828	0.0443892	0.0373416	0.044769	0.0158813	26.5683	21
S-adenosylmethionine tRNA ribosyltransferase		0.0448365	0.0144368	0.0350388	0.0360716	0.0491678	0.0636736	0.0355635	0.0681717	0.0399271	0.0441496	0.0512036	0.0466097	0.0405231	0.0512835	0.0535658	0.0623541	0.0515605	0.0406742	0.0495485	0.0108692	0.0490826	0.0446815	0.0139079	26.613	21
excisionase		0.093091	0.0243436	0.0528466	0.0418283	0.0543699	0.0328549	0.0245235	0.0632863	0.0637339	0.060458	0.0287039	0.0344547	0.0318457	0.0205491	0.0451705	0.0402599	0.0613366	0.0218438	0.0426801	0.0394896	0.0600229	0.044652	0.0181963	26.6577	21
DNA gyrase subunit B		0.043168	0.0181592	0.0422263	0.0514693	0.0456955	0.0473562	0.0514567	0.0489247	0.0521108	0.0423055	0.0417011	0.0421231	0.0243576	0.0575985	0.0483059	0.0448079	0.0380628	0.0404241	0.0368969	0.0802182	0.0380261	0.0445426	0.0121007	26.7022	21
Dihydrofolate reductase		0.0604594	0.00794712	0.0534634	0.0500396	0.0392026	0.0578538	0.0269556	0.0436602	0.038219	0.0405439	0.0302353	0.048833	0.0395765	0.044663	0.0537709	0.0605876	0.0495053	0.041819	0.0457159	0.0458873	0.0522084	0.0443403	0.0121607	26.7466	21
PHOSPHOGLUCOMUTASE		0.0587773	0.0173812	0.0417033	0.0619707	0.0589007	0.0462555	0.0285024	0.0569689	0.0499356	0.054265	0.0429315	0.0447991	0.025729	0.0446248	0.0398227	0.0432392	0.0543655	0.0548463	0.0409493	0.0169064	0.0442131	0.044147	0.0129486	26.7907	21
Aspartate-semialdehyde dehydrogenase		0.04485	0.00307249	0.0543752	0.0476104	0.0592363	0.0322083	0.0359558	0.0499496	0.0478805	0.0569624	0.0472639	0.0428953	0.0304621	0.0406398	0.0418593	0.0446102	0.0485055	0.0488458	0.0540404	0.0560018	0.0360757	0.0439667	0.0122753	26.8347	21
metallo-beta-lactamase domain protein		0.038835	0.0128316	0.043527	0.0587191	0.0348137	0.0472048	0.02245	0.0662765	0.0252347	0.0492555	0.060392	0.0651151	0.0272339	0.0234264	0.0366727	0.0612072	0.0825134	0.0542542	0.0743433	0.0132008	0.0252388	0.0439403	0.0202835	26.8786	21
Leucyl-tRNA synthetase		0.0522644	0.0119256	0.0459273	0.0425116	0.0430493	0.0538363	0.0418177	0.0474366	0.0514435	0.0551595	0.0402221	0.040845	0.0351953	0.0439118	0.0545035	0.0448079	0.0414095	0.0453324	0.0402487	0.0405259	0.0489793	0.043874	0.00913508	26.9225	21
Dihydroorotase		0.0474605	0.0226695	0.0443182	0.0546324	0.0564481	0.0484018	0.0163415	0.0603382	0.0466795	0.0477967	0.0479445	0.0452783	0.0301344	0.0346558	0.0495806	0.0450452	0.0460892	0.0492011	0.0470072	0.0383633	0.0429215	0.0438718	0.0105119	26.9664	21
GTP-binding protein YchF		0.0378123	0.0197644	0.0520018	0.0469525	0.0448048	0.0430911	0.0287377	0.0550035	0.0413016	0.0499023	0.0544497	0.0435609	0.0330472	0.0358908	0.0473243	0.0462712	0.0583371	0.0512013	0.0510732	0.0363584	0.0444069	0.0438711	0.00941535	27.0102	21
Transcription elongation factor GreA		0.0482275	0	0.047979	0.0376404	0.0462247	0.0576474	0.0261711	0.050483	0.0556071	0.0558614	0.0353923	0.0602824	0.0183137	0.037495	0.0641149	0.0529153	0.0608505	0.0546884	0.0477215	0.019666	0.043929	0.0438672	0.0163797	27.0541	20
D-alanine--D-alanine ligase		0.0635947	0.0252496	0.0581165	0.0588836	0.0641802	0.0514011	0.0309009	0.0313062	0.0552734	0.0540723	0.0291358	0.0334029	0.0166025	0.0315111	0.0487894	0.0500678	0.0330776	0.0530304	0.042213	0.0451101	0.0430119	0.0437586	0.0135724	27.0979	21
potassium transporter		0.0609572	0.0047663	0.0570035	0.0499764	0.0547571	0.0402294	0.0392958	0.0503988	0.04732	0.0494482	0.0349603	0.0449988	0.0347827	0.0329371	0.0390609	0.0343277	0.0534213	0.0406215	0.0513892	0.0619714	0.0348099	0.0436873	0.0127152	27.1415	21
Pyruvate kinase		0.0601768	0.0207098	0.0557832	0.0548601	0.0516591	0.0469297	0.0234699	0.0428179	0.0623194	0.0691146	0.0324473	0.0326441	0.0126339	0.0409326	0.0444966	0.0357119	0.0442284	0.0535567	0.0449192	0.0408638	0.0471452	0.0436867	0.0140568	27.1852	21
peptidase S9		0.0482679	0.0162783	0.029246	0.0395762	0.0401578	0.0564092	0.0302172	0.069351	0.0439705	0.0338004	0.0609679	0.0517353	0.0461422	0.0577767	0.0384894	0.050081	0.0659608	0.0358975	0.0573784	0.0066229	0.0389303	0.0436789	0.0156307	27.2289	21
O-methyltransferase		0.0597865	0.0138361	0.0287364	0.0473574	0.0426878	0.0585417	0.0457069	0.0362057	0.0388596	0.0358097	0.0437822	0.0345878	0.0261173	0.0334973	0.081389	0.081759	0.0376462	0.0331999	0.0472956	0.0366062	0.0534355	0.0436592	0.01647	27.2726	21
50S ribosomal protein L17		0.0464782	0.00931595	0.0477912	0.0527725	0.0540988	0.0448384	0.033759	0.044671	0.0421957	0.0431175	0.0438346	0.0475682	0.0189448	0.0433134	0.0639244	0.0490528	0.0557959	0.0353843	0.0600159	0.0295102	0.0465381	0.0434724	0.0127602	27.316	21
dTDP-glucose 4,6-dehydratase		0.0775489	0	0.0538255	0.0396521	0.0464958	0.0530384	0.029074	0.0395469	0.0581959	0.0383144	0.0438215	0.0370374	0.0304864	0.0431861	0.0550017	0.0503315	0.0483944	0.0505039	0.0405234	0.0348266	0.0405965	0.0433524	0.0146542	27.3594	20
conserved domain protein, partial		0.0585082	0.00510112	0.0917473	0.0609838	0.0904099	0.0314103	0.0352833	0.01015	0.093706	0.0464342	0.00933236	0.0073356	0.00303408	0.0421294	0.0624739	0.0295292	0.0393543	0.0521487	0.0484907	0.0689097	0.0225522	0.0432869	0.0285124	27.4027	21
Glutamate dehydrogenase		0.0514301	0.0163078	0.0430711	0.0422332	0.0507555	0.0506857	0.0330977	0.0453028	0.046853	0.0554623	0.044188	0.0429485	0.0345763	0.0452105	0.0454636	0.0452825	0.0474917	0.0443981	0.0554003	0.0140793	0.0540297	0.0432508	0.01095	27.4459	21
Lysyl-tRNA synthetase		0.0574855	0.0097591	0.0498831	0.0505204	0.0547442	0.0462555	0.0264849	0.0372025	0.0477471	0.0459388	0.0324996	0.033829	0.0148306	0.0503032	0.0543277	0.0446893	0.040729	0.0423717	0.0389986	0.0838563	0.0453498	0.0432288	0.0154473	27.4892	21
DNA-directed RNA polymerase subunit beta'		0.0496405	0.00863646	0.040939	0.044131	0.044211	0.0563954	0.0234923	0.0467628	0.0460657	0.0425257	0.0437691	0.0508699	0.0331564	0.0409708	0.0566573	0.0599812	0.0539073	0.0375687	0.0412377	0.0379015	0.0489276	0.0432261	0.0115451	27.5324	21
1-deoxy-D-xylulose 5-phosphate reductoisomerase		0.0490484	0.00526854	0.0414351	0.0392093	0.0497099	0.0583216	0.0229543	0.0419335	0.0472667	0.0552834	0.0449995	0.0488197	0.0401469	0.0431861	0.0560419	0.0431206	0.0500469	0.0429112	0.0417322	0.0285303	0.0562384	0.0431526	0.0122075	27.5755	21
Threonine synthase		0.0520357	0.0109704	0.0601279	0.0547969	0.0571193	0.0360606	0.0297128	0.0440674	0.0544995	0.0603204	0.0329447	0.0364783	0.0308626	0.0390992	0.0425626	0.0406949	0.0436313	0.0464114	0.0481198	0.0456057	0.0393824	0.0431192	0.0117623	27.6187	21
30S ribosomal protein S3		0.0419703	0.00434285	0.0360982	0.0451938	0.0415003	0.0601239	0.0364938	0.0525888	0.0379521	0.0475627	0.0504183	0.04195	0.042562	0.0444848	0.0558515	0.0590584	0.0372713	0.0424243	0.0440538	0.0307154	0.0526734	0.043109	0.0117983	27.6618	21
Ribonuclease HII		0.0400057	0.00994621	0.0402685	0.049989	0.047309	0.0532585	0.0217438	0.0458222	0.0415018	0.0394292	0.0494759	0.0544778	0.0268455	0.0441792	0.0564961	0.0518079	0.0408957	0.0459772	0.043779	0.0508206	0.0485531	0.0429801	0.0113094	27.7047	21
AMP-binding enzyme		0.0388619	0.0333838	0.0463564	0.0671961	0.0236997	0.059381	0.0305198	0.0596503	0.0317068	0.0438606	0.0482848	0.0461437	0.0319428	0.0325551	0.049229	0.0511884	0.0727929	0.0464114	0.0447131	0.0147551	0.0290879	0.0429391	0.0144514	27.7477	21
Dephospho-CoA kinase		0.0382295	0.014358	0.0345561	0.0489895	0.0452437	0.0398028	0.0223379	0.0568285	0.0584094	0.0529988	0.0559287	0.0491392	0.0207652	0.0413273	0.0606132	0.0479586	0.0390488	0.0420559	0.0440812	0.0398501	0.0487856	0.0429194	0.012286	27.7906	21
Glutamyl-tRNA synthetase		0.0543367	0.00676539	0.0493467	0.0409174	0.0435656	0.0559964	0.03516	0.0498232	0.0454651	0.045691	0.0353137	0.0451319	0.028229	0.0393029	0.0552654	0.0583861	0.0456032	0.0480563	0.0416086	0.0405934	0.0361403	0.0428904	0.0112831	27.8335	21
Dihydropteroate synthase		0.0591003	0.0108522	0.033014	0.0478508	0.0525498	0.0533961	0.0386345	0.04213	0.0568881	0.0460901	0.0374734	0.0522678	0.0303408	0.0486353	0.0429435	0.0507006	0.0395487	0.0420953	0.0419246	0.0413594	0.0305087	0.0427764	0.0109013	27.8763	21
2-C-methyl-D-erythritol 2,4-cyclodiphosphate synthase		0.054727	0.0223347	0.0414754	0.0475471	0.0480448	0.0551159	0.0349134	0.0436883	0.0395401	0.0352729	0.044044	0.0360523	0.0349768	0.0388701	0.0544156	0.060759	0.0642111	0.0393583	0.0365123	0.0243065	0.0403124	0.0426894	0.0108022	27.919	21
CDP-alcohol phosphatidyltransferase		0.0616301	0.0150178	0.0584785	0.0364511	0.0419133	0.0449485	0.0308337	0.0540348	0.0309462	0.0398007	0.0597637	0.0375567	0.0400255	0.0262147	0.065287	0.0439115	0.0482694	0.0483721	0.0520211	0.0335763	0.026298	0.0426357	0.0131237	27.9616	21
Rubredoxin		0.0382429	0.0194887	0.0517068	0.0345659	0.0289921	0.0321395	0.0153664	0.0613911	0.0287977	0.0477141	0.0399996	0.0529468	0.033569	0.0474767	0.0399253	0.0522693	0.0789585	0.0603072	0.0588894	0.0067468	0.0652541	0.042607	0.0177847	28.0042	21
Chorismate synthase		0.0422395	0	0.0530745	0.0503053	0.0537761	0.0517726	0.025196	0.0469312	0.036591	0.0588891	0.0516617	0.0433879	0.0199764	0.0363364	0.0500788	0.04929	0.0416178	0.0427928	0.0535046	0.0457746	0.0406094	0.0425622	0.013573	28.0468	20
Tyrosyl-tRNA synthetase		0.0515109	0.0152738	0.0430443	0.0407908	0.052795	0.0547306	0.0374241	0.0467347	0.0536721	0.046159	0.0307196	0.0414441	0.016469	0.0375714	0.057551	0.0337213	0.0481166	0.0394899	0.0417185	0.0610704	0.0435286	0.0425493	0.0118229	28.0893	21
Exodeoxyribonuclease III		0.0381622	0.00401787	0.053678	0.0591493	0.055764	0.0428022	0.0357877	0.0487984	0.0532851	0.0642565	0.0396592	0.0434012	0.0225371	0.0388446	0.0394125	0.0328117	0.0368547	0.042648	0.0404822	0.0589303	0.0421723	0.0425455	0.0133835	28.1319	21
ATP-dependent DNA helicase RecQ		0.055171	0.00468752	0.0328531	0.0308588	0.0488451	0.061596	0.0300715	0.0591449	0.044491	0.0424294	0.0431409	0.0392075	0.0225857	0.0452996	0.0581224	0.0657948	0.0487693	0.0328578	0.049782	0.0275954	0.0496897	0.0425235	0.0146984	28.1744	21
DNA helicase		0.0644559	0.00750397	0.0635875	0.0452697	0.0718864	0.0345747	0.029937	0.0199068	0.053552	0.0575542	0.0306018	0.0393273	0.0138839	0.0316766	0.0409656	0.0384407	0.0357299	0.0553332	0.042268	0.0854332	0.0304958	0.0424945	0.0192445	28.2169	21
Ribosome-binding factor A		0.0443387	0.00957199	0.0405769	0.0538606	0.0570935	0.0340794	0.0362472	0.0504409	0.0492016	0.0442322	0.0414655	0.0414308	0.0145272	0.0404615	0.0531116	0.0405631	0.0522687	0.0457667	0.052653	0.0483877	0.0402865	0.0424079	0.0118493	28.2593	21
DNA-directed RNA polymerase subunit alpha		0.0544713	0.00677524	0.0420788	0.0437894	0.0439141	0.042472	0.0173054	0.0529398	0.0423025	0.0512648	0.0372771	0.0422163	0.0225857	0.0447903	0.0543863	0.0611149	0.0507689	0.0466483	0.0464165	0.0363696	0.0506714	0.0424076	0.0129733	28.3017	21
Electron transfer flavoprotein subunit alpha		0.042549	0.0160912	0.031244	0.0317445	0.028437	0.0717772	0.0424341	0.0473805	0.0272497	0.0323966	0.0479968	0.0495785	0.0363846	0.0422312	0.0541665	0.0708965	0.0552265	0.0481221	0.0444109	0.0215357	0.0481785	0.0423825	0.0142866	28.3441	21
2-C-methyl-D-erythritol 4-phosphate cytidylyltransferase		0.044702	0.0191243	0.0394237	0.0358438	0.0495292	0.0613071	0.0294439	0.0535013	0.0613719	0.0489389	0.0442665	0.0418835	0.026445	0.0276661	0.0597781	0.0405631	0.0397709	0.0569254	0.0441362	0.0310083	0.0306379	0.0422032	0.012186	28.3863	21
Queuine tRNA-ribosyltransferase		0.0437466	0.0143481	0.0276771	0.0420055	0.0458633	0.0452099	0.0311587	0.0480824	0.0441173	0.0416999	0.0411906	0.039993	0.0309354	0.0487881	0.0540054	0.0617213	0.056754	0.0421085	0.044095	0.0361106	0.0464735	0.0421945	0.0103426	28.4285	21
Excinuclease ABC subunit B		0.0542963	0.0127331	0.0450289	0.045915	0.0544344	0.0486495	0.0288947	0.0505392	0.0507229	0.0511822	0.0479314	0.0414974	0.0242969	0.0306963	0.0428116	0.0475236	0.0389516	0.0464114	0.0414163	0.0440626	0.0376645	0.0421743	0.0104772	28.4706	21
DNA mismatch repair protein MutT		0.0447693	0.0150375	0.0235336	0.0541263	0.0370727	0.0534236	0.036023	0.0304077	0.0498689	0.0316259	0.0367273	0.0154567	0.0241634	0.0229299	0.0616827	0.0487759	0.0425343	0.027331	0.0328034	0.157395	0.0390724	0.0421315	0.0293163	28.5128	21
Ribose-phosphate pyrophosphokinase		0.0501787	0.0133338	0.0505938	0.0530382	0.0567192	0.0521303	0.0311699	0.0317133	0.0540991	0.0460764	0.0425126	0.0389279	0.0229012	0.0398377	0.0429728	0.0356987	0.0377434	0.0492011	0.050565	0.034545	0.0499997	0.0420932	0.0111181	28.5549	21
Phosphoribosylaminoimidazole-succinocarboxamide synthase		0.0556689	0.00337777	0.0329067	0.0448269	0.0496325	0.0534236	0.0382759	0.0409789	0.0431699	0.0485949	0.0295677	0.0548639	0.0325617	0.0399141	0.0431486	0.0486309	0.0420205	0.0513592	0.0483808	0.0335876	0.0486822	0.0420749	0.0116621	28.5969	21
50S ribosomal protein L29		0.0462225	0.0155693	0.0431247	0.0500902	0.0370856	0.0465307	0.0241872	0.0503426	0.0450648	0.0494757	0.0529444	0.0548373	0.0327195	0.0459107	0.0352222	0.0447816	0.0413678	0.0421743	0.045922	0.032022	0.0468093	0.0420193	0.00963886	28.639	21
Thioredoxin reductase		0.0601095	0.0173222	0.0401613	0.0405505	0.0452824	0.0581289	0.0236829	0.0486018	0.0502425	0.0444249	0.0423817	0.0413243	0.0230226	0.0410345	0.0560712	0.0525857	0.0438118	0.0348185	0.0436966	0.0374059	0.0359982	0.0419361	0.0110743	28.6809	21
50S ribosomal protein L23		0.0487389	0	0.0295678	0.0490275	0.0405579	0.048677	0.0383656	0.058092	0.0355501	0.0319011	0.0464393	0.0412045	0.0285203	0.0282518	0.0534486	0.0716874	0.0600868	0.0457009	0.0355644	0.0403907	0.0480622	0.0418969	0.0146639	28.7228	20
molecular chaperone GroES		0.0493175	0.0223445	0.0362725	0.0534937	0.0464312	0.0510434	0.0300379	0.050455	0.0459856	0.0398145	0.0295808	0.0498448	0.0177069	0.050074	0.0606278	0.039614	0.049783	0.0498064	0.0543838	0.0348266	0.0164685	0.0418054	0.0125353	28.7646	21
hypothetical protein Q611_LSC00001G0001, partial		0.00691656	0.0295629	0	0.00288471	0	0.0462693	0.268189	0	0.000987502	0.00367455	0.00824598	0.0435343	0.0267606	0.34172	0.0505037	0.00181921	0.0041104	0.00188172	0.0171847	0	0.0220355	0.0417277	0.0897923	28.8063	17
GTP-binding protein LepA		0.0465724	0.0178244	0.0562258	0.052684	0.0457987	0.0524055	0.0238958	0.0459907	0.0426227	0.0530539	0.0430754	0.0506569	0.022173	0.0207655	0.0381525	0.053759	0.0461448	0.0585966	0.0553866	0.0134598	0.0368636	0.0417194	0.0139555	28.8481	21
Rod shape-determining protein RodA		0.0520088	0.00436255	0.0235738	0.0344647	0.0377439	0.0642376	0.0242769	0.0428741	0.0378854	0.0454158	0.042277	0.0455313	0.0353531	0.0316257	0.0794403	0.0711469	0.0474779	0.0411874	0.0424878	0.0138428	0.0580854	0.0416809	0.0176991	28.8897	21
Methyl-accepting chemotaxis protein		0.050246	0.0202568	0.0369564	0.0310486	0.00516333	0.0464756	0.00767759	0.046117	0.0542192	0.0340206	0.0648684	0.0684168	0.0874421	0.0433898	0.0618146	0.0440038	0.044284	0.0402926	0.0334078	0.00254554	0.052118	0.0416555	0.0210878	28.9314	21
Prevent-host-death protein		0.0986754	0.0161207	0.0744894	0.0397028	0.0291857	0.0321395	0.0150526	0.0349984	0.0738492	0.0509758	0.0205233	0.0302876	0.0250736	0.0332172	0.0475001	0.0340772	0.03523	0.0548858	0.0270477	0.0338579	0.0671657	0.0416217	0.021519	28.973	21
Transcription termination factor Rho		0.0404229	0.0139148	0.0412876	0.0433466	0.0416422	0.0459666	0.0158371	0.0501601	0.0333082	0.0479205	0.0539654	0.0550103	0.0360691	0.0304926	0.0620344	0.0514784	0.0448811	0.046122	0.0522134	0.0291836	0.0385815	0.0416114	0.0121342	29.0146	21
Site-specific recombinase, phage integrase family		0.0186505	0.0121324	0.0507681	0.0456873	0.051117	0.0288787	0.0159828	0.0586956	0.0431031	0.0444662	0.0264919	0.0598297	0.0676356	0.0363237	0.0351929	0.0240188	0.0853185	0.0648865	0.0706618	0.00785062	0.0234047	0.0414808	0.0213208	29.0561	21
Glutaredoxin		0.0442714	0.0232505	0.0659476	0.0669683	0.0584231	0.0323321	0.0256555	0.0223917	0.0511766	0.0536182	0.0292929	0.0366247	0.0365788	0.0295504	0.0361306	0.0230565	0.0387155	0.044385	0.0430922	0.0740909	0.0342804	0.0414206	0.0152573	29.0975	21
recombinase RecR		0.0464513	0.0162389	0.0529941	0.0462819	0.0407774	0.0538501	0.0250727	0.0443902	0.0524711	0.0445763	0.026361	0.0392741	0.0276101	0.0480879	0.0461961	0.0427778	0.0469641	0.048609	0.0343007	0.0420239	0.0417719	0.0412895	0.0100113	29.1388	21
Fumarate hydratase		0.0631506	0.00646996	0.0471744	0.0386653	0.0489355	0.0455813	0.019816	0.0450641	0.0431966	0.0571138	0.036531	0.037783	0.020571	0.0373677	0.0838944	0.0634351	0.0348134	0.0346605	0.0519661	0.00688196	0.042999	0.0412415	0.0183165	29.1801	21
hypothetical protein V502_03873		0.00924451	0.0988712	0	0.000379567	0	0	0.109111	0	0	0	0	0.039101	0.312923	0.00895043	0.0574192	0.0633164	0.0190522	0.0226991	0	0.0277531	0.0966799	0.0412143	0.0720855	29.2213	13
Glucose-1-phosphate thymidylyltransferase		0.0526547	0.00351564	0.0618711	0.0366536	0.0428298	0.0472874	0.0166105	0.051578	0.0488146	0.0523245	0.0370153	0.0312062	0.0262144	0.0298687	0.0565694	0.0346309	0.04452	0.0620442	0.0457983	0.0296566	0.049948	0.0410291	0.0147625	29.2623	21
3-dehydroquinate synthase		0.0438139	0.0109999	0.0421593	0.0518489	0.049426	0.038427	0.0292197	0.0564073	0.0446645	0.0527786	0.0300258	0.0467428	0.0278407	0.0280481	0.0473389	0.0486573	0.0457282	0.0451482	0.0404273	0.0362683	0.0453885	0.0410171	0.0107415	29.3033	21
TonB-linked outer membrane protein		0.0458458	0.00290508	0.00693268	0.0210913	0.0257521	0.0691769	0.0222706	0.0686491	0.0360305	0.0370896	0.0895278	0.0554097	0.0750024	0.0320204	0.0201458	0.0423296	0.0543517	0.029897	0.0973524	0.00903328	0.020421	0.0410112	0.0268066	29.3443	21
50S ribosomal protein L32		0.0428046	0	0.0465576	0.0387285	0.0366338	0.0368448	0.0429385	0.0758369	0.0606113	0.0356583	0.0236647	0.0591108	0.025377	0.0111785	0.0518076	0.0485914	0.0522409	0.0642549	0.0541365	0.0100583	0.0439677	0.0410001	0.0188804	29.3853	20
Dihydrodipicolinate synthase		0.0456305	0.00710021	0.0436745	0.0496727	0.0492711	0.0408898	0.0283567	0.0511007	0.0576621	0.0575404	0.0421592	0.0345745	0.0242726	0.037686	0.0352808	0.0377947	0.0465197	0.0419901	0.0546311	0.0395009	0.0352362	0.0409783	0.0117551	29.4263	21
ArsR family transcriptional regulator		0.0426162	0.0270517	0.0655453	0.0487618	0.0635735	0.0316304	0.0225396	0.0283441	0.0346026	0.0518566	0.0195417	0.0227523	0.0218454	0.0269404	0.0458298	0.0345254	0.0305641	0.0631101	0.0489166	0.0845434	0.045001	0.0409568	0.0174824	29.4673	21
30S ribosomal protein S14		0.0362648	0.0172828	0.0593099	0.0567453	0.041255	0.0571796	0.00450568	0.0497951	0.045692	0.0356307	0.0321855	0.0465697	0.0329743	0.0228026	0.0706641	0.04142	0.0448533	0.051754	0.043257	0.0342409	0.0349649	0.0409213	0.0149866	29.5082	21
Flavin reductase		0.0629084	0.0157958	0.0522968	0.0529876	0.0536599	0.0385233	0.0227077	0.0423125	0.0675905	0.0513611	0.0384551	0.0427888	0.0165539	0.0347195	0.0390902	0.0270904	0.052602	0.049188	0.0455785	0.0265254	0.0263109	0.040907	0.0144832	29.5491	21
3-phosphoshikimate 1-carboxyvinyltransferase		0.0398442	0.0129399	0.0383242	0.0453204	0.0400416	0.0477139	0.0226517	0.0474507	0.0453317	0.0481545	0.039764	0.0375433	0.0300859	0.0417984	0.0494781	0.0485518	0.037799	0.0406215	0.0436966	0.0582095	0.0432315	0.0408834	0.00971958	29.59	21
glyoxalase		0.0649403	0.0242747	0.0614018	0.0325289	0.041965	0.0379455	0.044261	0.0201595	0.0566079	0.045058	0.0247118	0.0276383	0.0168452	0.0409326	0.0267829	0.0143032	0.034369	0.0484116	0.0475704	0.101686	0.0436965	0.0407662	0.0197855	29.6307	21
D-tyrosyl-tRNA(Tyr) deacylase		0.0309496	0.0145943	0.0400674	0.0352492	0.0419391	0.042871	0.0409546	0.0614893	0.044531	0.0442873	0.0237694	0.0374102	0.0146728	0.0347959	0.0544303	0.0559341	0.0587259	0.0424901	0.053958	0.0321233	0.0498964	0.0407209	0.0129714	29.6715	21
Methyltransferase domain protein		0.0337889	0.00320051	0.0596452	0.0607181	0.0358335	0.0329787	0.0174399	0.0515921	0.0528581	0.0386034	0.058324	0.0606551	0.0306199	0.0216695	0.0364529	0.0539831	0.0471446	0.0513724	0.0563619	0.0125813	0.0387236	0.0406927	0.0168392	29.7122	21
Electron transfer flavoprotein subunit beta		0.0426701	0.0119158	0.0314853	0.0325795	0.0276625	0.0650219	0.0309457	0.0485036	0.0308528	0.0270568	0.0394629	0.0448789	0.0249522	0.0488645	0.0566866	0.0672976	0.0463669	0.0404505	0.0570625	0.0224593	0.0541847	0.040541	0.0146535	29.7527	21
preprotein translocase subunit SecY		0.0467339	0.0222854	0.0475633	0.0473827	0.0582682	0.0559139	0.0299258	0.0291302	0.0465194	0.0468058	0.0327221	0.0307003	0.0229862	0.0406907	0.0512948	0.0340509	0.0402569	0.0415032	0.036842	0.0372595	0.0501418	0.0404275	0.0101919	29.7931	21
Arginyl-tRNA synthetase		0.0478104	0.0128021	0.0342745	0.0440804	0.0491678	0.0481404	0.0234027	0.0421441	0.0426761	0.0419064	0.0425388	0.039993	0.0180346	0.0413273	0.0539907	0.0498305	0.0464225	0.0411479	0.0474742	0.0353897	0.0444973	0.0403358	0.0105165	29.8335	21
GTP pyrophosphokinase		0.0431814	0.0142694	0.036715	0.0462946	0.0541246	0.0447558	0.0336245	0.0545262	0.0425293	0.05293	0.037408	0.0416039	0.0243333	0.0286974	0.0321161	0.0323767	0.0535601	0.0416742	0.0382156	0.050922	0.0424048	0.0402982	0.0104542	29.8738	21
ABC transporter, solute-binding protein		0.0447962	0.00474661	0.05168	0.0298213	0.0260361	0.0378079	0.0131808	0.0450922	0.0364041	0.0673255	0.111111	0.0373437	0.0304621	0.0248015	0.0320868	0.0566855	0.0521576	0.0467404	0.0407707	0.0109819	0.045169	0.0402477	0.0223591	29.914	21
Translation initiation factor IF-1		0.0271549	0.0142891	0.0572449	0.0510392	0.0321159	0.0446045	0.0242545	0.0498794	0.0359905	0.0330709	0.0282981	0.0347343	0.0283747	0.0354834	0.0550749	0.0612731	0.0426315	0.0583203	0.0497957	0.0463828	0.0346291	0.040221	0.0127384	29.9542	21
30S ribosomal protein S5		0.0401403	0.0124968	0.0338052	0.045295	0.0455406	0.0527357	0.0131696	0.0361215	0.0391131	0.0482921	0.0379839	0.0336293	0.0411421	0.0429697	0.0661954	0.0438851	0.0439229	0.0449245	0.0392184	0.03664	0.0460602	0.0401562	0.0115413	29.9944	21
Serine hydroxymethyltransferase		0.0475144	0.00987727	0.0466514	0.0363752	0.0431654	0.0411236	0.0286705	0.0450922	0.0408079	0.0529851	0.0371462	0.0517752	0.0288844	0.0337901	0.0441889	0.042646	0.0389793	0.0361475	0.0462104	0.050708	0.0397699	0.0401195	0.00963949	30.0345	21
DNA polymerase I		0.0538657	0.00705098	0.0331079	0.0441816	0.0472703	0.0438203	0.0360567	0.0407402	0.0495753	0.0433927	0.0426304	0.0393939	0.0229133	0.0416074	0.0484818	0.0437006	0.039882	0.0366607	0.0414026	0.0375185	0.0475456	0.040038	0.0099832	30.0745	21
Ribonuclease III		0.0355113	0.00666691	0.04464	0.0545691	0.0521238	0.0300069	0.0250054	0.0466786	0.0501091	0.0439295	0.0303007	0.0474484	0.0113596	0.059139	0.0340207	0.0418418	0.0564069	0.0552148	0.0400976	0.041044	0.0311804	0.0398712	0.0140596	30.1144	21
MULTISPECIES: Transcriptional regulator		0.0426701	0.0122112	0.0381498	0.0616038	0.0724802	0.0422518	0.0455276	0.0463416	0.0568214	0.0486912	0.0282588	0.0310332	0.00366516	0.0442938	0.0258013	0.0397458	0.0272314	0.0399373	0.0527766	0.0441865	0.0328595	0.0398351	0.0156391	30.1542	21
Elongation factor Ts		0.0501114	0.00742519	0.0460212	0.0441563	0.0400674	0.038881	0.0217102	0.0400102	0.0447846	0.0444524	0.0337562	0.0553032	0.0352681	0.0346558	0.0629721	0.0570415	0.0357854	0.0323577	0.0475566	0.0245768	0.0390207	0.0398054	0.0124678	30.194	21
hypothetical protein MS3_01958, partial		0	0.601854	0	0	0	0	0.0373904	0	0	0	0.00230364	0	0.00425984	0.0239866	0	0	0	0	0	0.115721	0.0491601	0.0397464	0.131692	30.2338	7
Preprotein translocase subunit SecA		0.049304	0.00995606	0.0497624	0.0463705	0.0501488	0.0398854	0.0306319	0.0361776	0.039033	0.0384383	0.0344237	0.0409515	0.0244425	0.0353943	0.0393978	0.0433183	0.0363548	0.0481484	0.0370205	0.0551909	0.0501935	0.0397402	0.0101545	30.2735	21
50S ribosomal protein L31		0.044083	0.014486	0.0529538	0.0432074	0.0393575	0.0548269	0.0238174	0.043576	0.0470932	0.0481407	0.0213218	0.0326441	0.0182287	0.0512071	0.076217	0.0414464	0.0322444	0.0427006	0.0235311	0.0435895	0.0398215	0.0397378	0.0143592	30.3133	21
Glycerol kinase		0.0588042	0.0105272	0.0561721	0.0501915	0.0532985	0.0334465	0.030206	0.0299725	0.053552	0.0446589	0.0361383	0.0385552	0.023059	0.0287738	0.059192	0.0301356	0.0510745	0.0376476	0.0429548	0.0330131	0.0298629	0.0395827	0.0130188	30.3529	21
Trigger factor		0.0510668	0.0169479	0.0558637	0.0507608	0.0434365	0.0481679	0.0223155	0.0430706	0.04337	0.0476728	0.0318845	0.045731	0.0247702	0.0335864	0.0390023	0.0293315	0.0444367	0.042977	0.0431197	0.0291273	0.0444069	0.0395736	0.0103705	30.3924	21
Malate dehydrogenase		0.0589657	0.011837	0.0562258	0.0387159	0.0476575	0.0477552	0.0270341	0.0290741	0.0475469	0.0518703	0.0370284	0.0279312	0.0203283	0.045898	0.0542544	0.0549191	0.0362437	0.0436349	0.0410042	0.0157125	0.0373028	0.0395686	0.0135009	30.432	21
5'-nucleotidase		0.0420511	0.00875463	0.0356691	0.0537088	0.0575066	0.033873	0.0302396	0.0581622	0.0533785	0.0474389	0.038887	0.0440003	0.0324525	0.0386536	0.0358229	0.0401281	0.0412984	0.0331999	0.0468011	0.0292624	0.02923	0.0395485	0.0114134	30.4715	21
Adenylosuccinate synthetase		0.0480391	0.0126051	0.046276	0.0426001	0.047735	0.0408347	0.0305086	0.039589	0.0444643	0.0491591	0.0362954	0.0369443	0.0203647	0.0387682	0.0394858	0.0500942	0.0305225	0.0395951	0.0414987	0.0559117	0.0376257	0.0394723	0.00993314	30.511	21
5-formyltetrahydrofolate cyclO-ligase		0.0436927	0.0169184	0.0561453	0.0516971	0.0475026	0.0290989	0.0230104	0.037385	0.0355768	0.0550632	0.0399996	0.04416	0.0286538	0.0444593	0.0305337	0.0253239	0.0498802	0.0439902	0.0428999	0.0398838	0.0418882	0.0394173	0.0106073	30.5504	21
Alanyl-tRNA synthetase		0.0470299	0.00688356	0.0439025	0.0423344	0.0385701	0.0415089	0.0384216	0.0327522	0.0361773	0.0439983	0.0533764	0.043308	0.0360327	0.0367184	0.052716	0.04784	0.0389516	0.0396083	0.045661	0.0298031	0.0297467	0.0393019	0.00981951	30.5897	21
Alcohol dehydrogenase		0.0367493	0.0093455	0.0515459	0.0519122	0.0490387	0.0245449	0.0354402	0.0335945	0.0356035	0.0413421	0.019738	0.0327905	0.0173671	0.0214403	0.0349584	0.0367797	0.0247735	0.0373713	0.038147	0.150209	0.0417977	0.0392614	0.0277165	30.629	21
50S ribosomal protein L9		0.0385121	0.0142891	0.0384314	0.0441184	0.0308122	0.0426646	0.0159156	0.0442218	0.0482275	0.0474113	0.0392404	0.0294489	0.0273916	0.0337137	0.0658731	0.0495801	0.0527686	0.0388977	0.0408806	0.0328217	0.0479202	0.0391972	0.0118997	30.6682	21
serine protease		0.0390234	0.00248163	0.0157829	0.0257094	0.0473865	0.0360468	0.0391165	0.0286529	0.0435702	0.0324516	0.0269238	0.0187584	0.0130587	0.0278189	0.0420791	0.0257062	0.0321194	0.0341605	0.0152203	0.239055	0.0376516	0.0391797	0.047169	30.7074	21
Peptidase T		0.030371	0.014811	0.0376	0.0383363	0.0415261	0.0545243	0.0265634	0.0487142	0.0356435	0.042567	0.0412299	0.0419767	0.0365424	0.0338156	0.0486136	0.0519925	0.0428398	0.0436086	0.0528041	0.0190915	0.0374707	0.0390782	0.0102846	30.7465	21
Glucosamine-6-phosphate deaminase		0.0425355	0.00437239	0.0480996	0.0544679	0.0471412	0.0370374	0.0258909	0.0558458	0.0424893	0.0489802	0.037709	0.0449189	0.0398556	0.0319567	0.0341819	0.0239266	0.0516993	0.0493064	0.0608813	0.0176273	0.0216868	0.0390767	0.0141622	30.7855	21
Excinuclease ABC subunit C		0.0416205	0.0136194	0.0439963	0.0426887	0.0440045	0.0488558	0.0174287	0.0428039	0.0492016	0.0538934	0.0328923	0.0372771	0.0221002	0.042435	0.0494048	0.0431865	0.0327999	0.0464246	0.040647	0.0335087	0.0415911	0.0390657	0.0105214	30.8246	21
phosphoglyceromutase		0.0509188	0.0130089	0.0442779	0.0492679	0.0449984	0.0538776	0.0353169	0.0305341	0.0437437	0.0495307	0.0359158	0.0397533	0.0196608	0.0344139	0.046284	0.0438192	0.0364381	0.0383714	0.0420345	0.0376424	0.02985	0.0390314	0.0100248	30.8636	21
amino acid ABC transporter substrate-binding protein		0.0683717	0.0071593	0.0531952	0.0566568	0.0539568	0.0354552	0.0185047	0.0326118	0.0669233	0.0484022	0.0318583	0.0301146	0.02511	0.0189194	0.0388557	0.0479586	0.0227322	0.0550832	0.0426663	0.0258158	0.0357528	0.0388621	0.0165562	30.9025	21
peptide ABC transporter substrate-binding protein		0.0534486	0.0138164	0.0381901	0.0616924	0.0568224	0.0497639	0.0375586	0.0280914	0.0435035	0.0335113	0.0328792	0.0259741	0.021991	0.0365656	0.0491557	0.0294897	0.035355	0.0351869	0.0412515	0.0495929	0.0394599	0.0387286	0.0118391	30.9412	21
Holliday junction DNA helicase RuvB		0.0394809	0.0187501	0.0434197	0.0437515	0.0383119	0.0443706	0.0437343	0.0392802	0.0316801	0.0350803	0.0440571	0.0308601	0.0128523	0.0388191	0.0483059	0.04871	0.0487276	0.0487011	0.047433	0.0329456	0.0333891	0.0386981	0.00963245	30.9799	21
tRNA (Guanine-N1)-methyltransferase		0.0386332	0.0138853	0.0383107	0.054683	0.0438754	0.0394864	0.0222034	0.0433514	0.03938	0.0425257	0.0375258	0.0445994	0.0248916	0.0317148	0.0420791	0.0492505	0.0515049	0.0402531	0.0359491	0.0408074	0.0350166	0.0385679	0.00948057	31.0185	21
UDP-N-acetylenolpyruvoylglucosamine reductase		0.0390503	0.00306264	0.0413949	0.0432327	0.0510137	0.0398028	0.0335124	0.0383817	0.0451315	0.0513474	0.032408	0.032897	0.0154495	0.0262911	0.0540933	0.0467853	0.0365214	0.0501617	0.0364711	0.0427673	0.0497285	0.0385478	0.0123046	31.057	21
iron ABC transporter permease		0.0407054	0.0112461	0.0539461	0.0573653	0.0405192	0.0410961	0.0304302	0.0303095	0.0479606	0.0397457	0.063049	0.0298749	0.017003	0.0305435	0.0340207	0.0219096	0.0347578	0.0293312	0.0475566	0.079441	0.0285713	0.038542	0.0158568	31.0956	21
tRNA (Guanine-N(7)-)-methyltransferase		0.032995	0.0355602	0.0330677	0.0358185	0.030696	0.0490209	0.0271798	0.0386344	0.0428496	0.0346261	0.0371855	0.0431216	0.029649	0.036833	0.0564961	0.0403786	0.0508662	0.0413453	0.0336962	0.0407511	0.0379357	0.0385098	0.00717776	31.1341	21
Seryl-tRNA synthetase		0.0402614	0.0188486	0.0373319	0.0328579	0.0393704	0.0427196	0.0375586	0.0364724	0.0377119	0.047315	0.0415048	0.0421764	0.0300252	0.0278444	0.0586352	0.0477213	0.0456448	0.0302128	0.0404547	0.0364823	0.0364762	0.0384584	0.00822925	31.1725	21
Ornithine carbamoyltransferase		0.0493579	0.00646996	0.0748649	0.0592252	0.0498648	0.0390186	0.0152655	0.0267858	0.0513635	0.0521043	0.0384551	0.0289829	0.0242483	0.0462799	0.033464	0.026629	0.0304669	0.052833	0.0539717	0.0188663	0.0278738	0.0383996	0.0167045	31.2109	21
UDP pyrophosphate synthase		0.0536774	0.0131073	0.0387935	0.0469904	0.0521109	0.0378767	0.0293766	0.0580078	0.0357903	0.0372685	0.0290704	0.0398998	0.0289694	0.0257818	0.046328	0.0375047	0.0480055	0.0333973	0.038875	0.0362683	0.034177	0.038156	0.0103659	31.2491	21
potassium transporter TrkA		0.0585351	0.00482539	0.0390214	0.0323898	0.0393575	0.0402018	0.0215421	0.0524344	0.0447312	0.0529163	0.0357719	0.0312595	0.0229498	0.0288374	0.04183	0.0355801	0.0466863	0.0340026	0.0410866	0.0627148	0.0325625	0.0380589	0.013098	31.2872	21
Cell division protein FtsK		0.0597596	0.0110689	0.0609459	0.041841	0.057442	0.0349599	0.02848	0.0269683	0.042129	0.0373098	0.0314133	0.0231118	0.0181438	0.0349105	0.0459764	0.0317966	0.0264121	0.0335026	0.0364436	0.0877985	0.0282096	0.0380297	0.0171183	31.3252	21
50S ribosomal protein L24		0.0457247	0.0180607	0.0412072	0.0397913	0.0325677	0.0357029	0.0263056	0.048672	0.0491483	0.0636509	0.0249212	0.0273188	0.0262508	0.0417474	0.0553387	0.0321657	0.0431175	0.0430954	0.0280917	0.021592	0.0536422	0.0380054	0.0121954	31.3632	21
PadR family transcriptional regulator		0.0632448	0	0.0736044	0.0498752	0.048716	0.0261821	0.0415599	0.0332155	0.0431832	0.043723	0.0348687	0.0193841	0.0100731	0.0239612	0.0513388	0.0572788	0.0297171	0.0517276	0.0487929	0.0248584	0.0216222	0.0379489	0.0180791	31.4011	20
Formate--tetrahydrofolate ligase		0.0379065	0.0134422	0.0396651	0.0484202	0.03604	0.0395277	0.0276954	0.0532627	0.0354033	0.0335113	0.0375127	0.0371306	0.0219424	0.0396976	0.0513681	0.0509379	0.0513383	0.0382924	0.0281329	0.0374622	0.0368249	0.0378816	0.00992773	31.439	21
30S Ribosomal protein S10		0.0336409	0.00957199	0.0340868	0.0340219	0.0335875	0.0506994	0.020085	0.0364584	0.0359371	0.0496821	0.0307065	0.0499114	0.0583271	0.0366675	0.0492436	0.052823	0.0239125	0.043556	0.0385041	0.0211077	0.0505035	0.0377635	0.0125087	31.4768	21
AAA domain protein		0.0192964	0.0180509	0.0761924	0.0566568	0.049284	0.040078	0.0229095	0.0416106	0.0222321	0.0642702	0.0265966	0.0448923	0.0172093	0.0328225	0.0159408	0.0174275	0.0485749	0.0993234	0.0421444	0.00512487	0.0321104	0.0377499	0.0228209	31.5145	21
RNA polymerase sigma factor RpoD		0.0353094	0.00653889	0.0278514	0.0318963	0.0332002	0.0536025	0.020892	0.0358407	0.04337	0.0457461	0.0367404	0.0322047	0.0462515	0.0466746	0.0622981	0.0582147	0.0466447	0.0277258	0.0385728	0.0102385	0.0506326	0.0376403	0.0142753	31.5522	21
Esterase		0.0472183	0.0217438	0.0584785	0.0491919	0.0481997	0.0370787	0.0363929	0.0232621	0.0667765	0.0480169	0.0286384	0.0196637	0.00944205	0.0465982	0.0307681	0.0247175	0.0176497	0.0502802	0.0318555	0.0605185	0.0306896	0.0374848	0.0155671	31.5897	21
Replicative DNA helicase		0.038687	0.011512	0.0329872	0.037767	0.0343361	0.0424857	0.0237613	0.0419756	0.0413683	0.0408192	0.0373687	0.0446926	0.0405717	0.041671	0.0536391	0.0556309	0.0441451	0.0410953	0.0301247	0.0137527	0.0382199	0.0374577	0.0107483	31.6271	21
Beta-galactosidase		0.0594367	0.00705098	0.041006	0.0516212	0.0504457	0.0342445	0.028536	0.047212	0.0616522	0.0457736	0.0493712	0.0312196	0.0252192	0.0223824	0.0327314	0.0147514	0.0425343	0.0394372	0.0572548	0.0211527	0.0234305	0.0374506	0.0151808	31.6646	21
30S ribosomal protein S6		0.0491829	0.0112855	0.0410597	0.0534811	0.0397834	0.0495575	0.0236716	0.0540348	0.0437704	0.0532879	0.0140836	0.0281309	0.0163355	0.0437973	0.0445552	0.0291337	0.0342857	0.0315682	0.0479138	0.0240024	0.049651	0.0372653	0.0136412	31.7018	21
ATP-dependent protease		0.0591541	0.00905007	0.0595513	0.0472561	0.0400287	0.0283146	0.0142456	0.036669	0.0483609	0.0558614	0.0410074	0.0397533	0.0270154	0.0295759	0.0393392	0.0167552	0.0350911	0.0407663	0.0461967	0.032236	0.0350941	0.0372058	0.0135917	31.739	21
30S ribosomal protein S18		0.0331295	0	0.0515861	0.0602247	0.0338327	0.060234	0.0185943	0.0442358	0.0453851	0.0564532	0.0146726	0.0354399	0.011663	0.047273	0.0490532	0.04229	0.0340774	0.0502538	0.0327484	0.017143	0.0420432	0.0371587	0.0166869	31.7762	20
Threonyl-tRNA synthetase		0.0426566	0.00820316	0.0350925	0.0430429	0.0373051	0.0478652	0.0235596	0.0315308	0.0475602	0.0457874	0.034908	0.0399664	0.0196972	0.0489918	0.0469141	0.0498965	0.0350078	0.0414637	0.038092	0.0271449	0.0351845	0.0371367	0.0106417	31.8133	21
multidrug transporter		0.0484159	0.00819331	0.0343416	0.0397913	0.0528209	0.042128	0.0325933	0.0135473	0.0537655	0.0369382	0.0378922	0.0223396	0.0114445	0.0426132	0.0409069	0.041275	0.0251206	0.0432007	0.0175556	0.0935879	0.0373416	0.0369435	0.0184335	31.8503	21
sugar ABC transporter substrate-binding protein		0.0843175	0.00705098	0.0693134	0.0703212	0.0372018	0.0175831	0.0273255	0.0110344	0.0780527	0.0673255	0.015903	0.0192376	0.00677206	0.0392138	0.0346068	0.00841055	0.0235376	0.0465299	0.0479275	0.0362345	0.0251613	0.0368124	0.0245702	31.8871	21
Translation factor SUA5		0.0448096	0	0.0262557	0.0290875	0.0290308	0.0635772	0.039251	0.0424108	0.0250612	0.0266439	0.0561381	0.0446926	0.0423193	0.0349996	0.0405114	0.050226	0.0396737	0.0243703	0.0438065	0.0189564	0.0495606	0.0367325	0.0141454	31.9238	20
Transglycosylase		0.0430199	0.0305181	0.0419983	0.0362866	0.0420811	0.0287962	0.0196255	0.0369217	0.0411548	0.0252952	0.0380624	0.027159	0.0183986	0.0418238	0.0304604	0.0294897	0.0321472	0.0338973	0.0384766	0.103612	0.0319037	0.0367204	0.0169061	31.9605	21
UDP-N-Acetylglucosamine 2-epimerase		0.0458054	0.00284599	0.0308953	0.0449787	0.0288501	0.0452511	0.0312372	0.0637074	0.03934	0.0352454	0.0357195	0.0376499	0.0402319	0.0304289	0.0517783	0.0275782	0.0443395	0.0325683	0.0585048	0.0143271	0.0292042	0.0366899	0.0136128	31.9972	21
Holliday junction DNA helicase RuvA		0.0358746	0.0108325	0.0291119	0.0420561	0.0363627	0.0369961	0.0138309	0.0435058	0.036591	0.0353142	0.0462429	0.0482472	0.0215905	0.0342612	0.0513681	0.044887	0.0577955	0.0384898	0.0319654	0.0431953	0.03171	0.0366776	0.0114151	32.0339	21
Dihydrodipicolinate reductase		0.0338292	0.00737595	0.0412474	0.0428152	0.0401191	0.0369274	0.0290404	0.0389152	0.0392999	0.0528062	0.0321332	0.0248958	0.0112625	0.0414546	0.0429435	0.0352373	0.0350633	0.0477931	0.0565817	0.0474416	0.0326916	0.0366607	0.0118134	32.0706	21
UDP-N-acetylmuramate--alanine ligase		0.0434774	0.0134126	0.0303724	0.0471802	0.0511686	0.0496401	0.0271686	0.037399	0.0405677	0.034805	0.0327745	0.0385418	0.0189933	0.0399905	0.0397641	0.0424878	0.0329109	0.0338579	0.0341221	0.0386111	0.0400282	0.0365368	0.00909416	32.1071	21
Hydroxylamine reductase		0.0419569	0.00370275	0.0242174	0.0363373	0.0352139	0.0500803	0.0163863	0.0499355	0.0251413	0.0365666	0.0440964	0.0456378	0.0350132	0.0232737	0.0505183	0.0581224	0.0527686	0.036516	0.0469522	0.0183369	0.0363857	0.0365314	0.0138613	32.1436	21
Deoxyuridine 5'-triphosphate nucleotidohydrolase		0.0312322	0	0.0349718	0.0355908	0.0420424	0.0497914	0.0302508	0.0376236	0.0314266	0.0294239	0.0394106	0.0489661	0.0398071	0.0372404	0.0701367	0.0262335	0.0373963	0.0540699	0.0271988	0.0310646	0.029695	0.0363606	0.013361	32.18	20
Twitching motility protein PilT		0.0575797	0.016623	0.050044	0.0302262	0.036608	0.0471911	0.0125868	0.0456257	0.063427	0.0517465	0.0270154	0.0280111	0.0329743	0.029856	0.0483352	0.025258	0.0328276	0.0354501	0.0378447	0.019024	0.0331825	0.0362589	0.0134273	32.2163	21
hypothetical protein AZ22_5168		0.00710495	0.0912195	0	0	0.00313672	0.0101949	0.224085	0.00505392	0.00613853	0.0113127	0.00636119	0.0239772	0.0589582	0.125331	0.0535512	0.0168475	0.0211352	0.00872435	0.00353034	0.0218285	0.0611854	0.0361751	0.054367	32.2524	19
6,7-dimethyl-8-ribityllumazine synthase		0.035592	0.0132944	0.0297958	0.039804	0.0307734	0.0461042	0.0228871	0.0563793	0.0237534	0.0214693	0.0408242	0.0518018	0.031251	0.046942	0.0429728	0.0414859	0.035841	0.0387003	0.0474467	0.0282149	0.0340479	0.036161	0.0108228	32.2886	21
glycoside hydrolase		0.0569472	0.00743504	0.0261752	0.0373874	0.0380925	0.04543	0.0159941	0.059566	0.0508831	0.0439157	0.0568973	0.0334562	0.0453534	0.0228662	0.0285118	0.0160697	0.0383406	0.039503	0.0645078	0.00692702	0.0250709	0.0361586	0.0167888	32.3248	21
Retrovirus-related Pol polyprotein LINE-1		0.00219338	0.108207	0.00130071	0.00103748	0.0114884	0.016056	0.0596499	0.0172535	0.0038566	0.00346811	0.0558763	0.0641299	0.179011	0.0424477	0.00474708	0.0483013	0.0128866	0.0143958	0.00842063	0.0437247	0.0591188	0.0360748	0.0435589	32.3608	21
DNA polymerase III subunit beta		0.043612	0.0114923	0.0443986	0.037476	0.0551573	0.0284247	0.0265634	0.0347036	0.0531116	0.0500537	0.0288871	0.0296486	0.0268091	0.0290029	0.0382697	0.0236893	0.0363409	0.0354632	0.0373914	0.0480949	0.0384265	0.0360484	0.0106589	32.3969	21
peptidase M16		0.0542694	0.00559351	0.0271943	0.0369952	0.0498778	0.0406008	0.0292533	0.0414141	0.0418087	0.042333	0.0372509	0.0302477	0.016736	0.0443702	0.0393685	0.0553804	0.0382017	0.0332131	0.0332017	0.0175259	0.0411778	0.0360007	0.0121462	32.4329	21
Alkaline phosphatase		0.0550903	0.0056329	0.057218	0.0433972	0.0377181	0.033419	0.0211386	0.0275579	0.0564077	0.0436267	0.0293321	0.0297018	0.0107406	0.0317275	0.0371562	0.0285273	0.0368686	0.0369239	0.0395069	0.0605072	0.0325366	0.0359398	0.0141279	32.4688	21
GTP-binding protein TypA		0.0436793	0.008666	0.0477778	0.0379314	0.0436172	0.0423481	0.0180451	0.0391679	0.0394067	0.040076	0.0313347	0.0378629	0.016918	0.0311164	0.0398813	0.0407213	0.0390904	0.0455166	0.0404273	0.0391742	0.0315937	0.0359216	0.0100179	32.5047	21
Endoribonuclease L-PSP		0.0249346	0	0.0285085	0.0330983	0.0310832	0.0579638	0.0226405	0.0481807	0.0284241	0.0361537	0.0524078	0.0466762	0.0306806	0.0365656	0.0457712	0.0412354	0.0507967	0.0442139	0.048738	0.00812094	0.0367216	0.0358531	0.014378	32.5406	20
50S ribosomal protein L7/L12		0.0336274	0.0170267	0.0400003	0.0335538	0.0298957	0.0374364	0.0379733	0.0348018	0.0360438	0.0425807	0.0424603	0.0356795	0.0154859	0.0223188	0.0571701	0.0556309	0.0551848	0.0265283	0.0420894	0.0297805	0.0270859	0.0358264	0.0113387	32.5764	21
Transcriptional regulator, AraC family		0.0377854	0.0116105	0.0254779	0.0474459	0.0246291	0.0567944	0.031551	0.0397435	0.0411815	0.0226941	0.0564261	0.0354798	0.00760946	0.0239357	0.0345922	0.0421978	0.0536712	0.0298312	0.0732581	0.0145749	0.0404544	0.0357592	0.0162246	32.6122	21
Amino acid permease		0.0465051	0.0150572	0.0398797	0.059124	0.036892	0.0441505	0.0240079	0.0340718	0.0431832	0.0407641	0.0333635	0.0260008	0.0329258	0.0245978	0.0282627	0.0293974	0.0275369	0.0465299	0.0329545	0.0507193	0.0336345	0.0356933	0.0103675	32.6479	21
Phosphopantetheine adenylyltransferase		0.0376105	0.0127036	0.0229569	0.0358059	0.0454373	0.0449485	0.017821	0.0497109	0.0334817	0.0346949	0.0426697	0.0348274	0.0302437	0.0444211	0.0368778	0.0373465	0.0427703	0.0410689	0.036787	0.0294088	0.0375353	0.0356728	0.0091633	32.6835	21
amino acid ABC transporter permease		0.0390369	0.00646011	0.0634937	0.0534684	0.0440174	0.0328274	0.0154673	0.031966	0.050376	0.0444662	0.0336645	0.0306604	0.0286781	0.041722	0.0223582	0.0277759	0.0304114	0.0529383	0.0386552	0.0307267	0.0294238	0.0356473	0.0132309	32.7192	21
starch-binding protein		0.0210054	0.00155594	0.00931956	0.0180801	0.0350074	0.0540565	0.0271013	0.0637496	0.0341222	0.0331948	0.0864127	0.0479011	0.0707183	0.0208801	0.0190909	0.0150151	0.0474917	0.0289101	0.0890279	0.00647648	0.013769	0.0353755	0.025325	32.7546	21
Dehydrogenase		0.0499634	0.00211726	0.037305	0.0478761	0.050407	0.0324009	0.0248037	0.0376236	0.0644545	0.0366354	0.0325258	0.0237242	0.0187263	0.0296141	0.0417421	0.0393899	0.0251901	0.0273179	0.0349738	0.0492776	0.0347583	0.0352775	0.0133246	32.7898	21
30S ribosomal protein S19		0.0463436	0	0.0275564	0.0453836	0.0402352	0.0494474	0.0173839	0.0421581	0.0481608	0.0411495	0.0227092	0.0260407	0.0120514	0.045045	0.0494488	0.0454275	0.0343551	0.0316077	0.0330781	0.00325513	0.0754969	0.0350635	0.0175574	32.8249	20
antitoxin		0.0681295	0	0.0544959	0.0371343	0.0559963	0.0174593	0.0179555	0.018517	0.0792137	0.0479756	0.00742138	0.0220201	0.0183622	0.0231209	0.0581957	0.0213428	0.0271897	0.0370949	0.0211409	0.0479034	0.055063	0.0350349	0.0212593	32.8599	20
DNA repair protein RecO		0.0368569	0.00430346	0.0278514	0.0498752	0.0371372	0.0402981	0.0166217	0.0445728	0.0379388	0.0390713	0.0254317	0.035573	0.0201463	0.0331662	0.0493315	0.0311639	0.0421871	0.0370555	0.0353996	0.0365837	0.0549726	0.0350256	0.0116163	32.895	21
Formate acetyltransferase		0.0498423	0.0058791	0.057084	0.0525827	0.0586812	0.0342307	0.0244002	0.0290039	0.0565412	0.0527924	0.0231542	0.0221266	0.0118329	0.0233882	0.0248489	0.0342091	0.0265926	0.0445824	0.0318143	0.0352658	0.0357012	0.0349788	0.0151821	32.9299	21
Radical SAM domain protein		0.0427912	0.0234179	0.0340197	0.0408668	0.0363369	0.0259345	0.0128334	0.0467066	0.0400873	0.0473563	0.0279447	0.0518018	0.0348433	0.0164112	0.023501	0.0308343	0.0581288	0.0487801	0.0586559	0.0056993	0.0249547	0.0348526	0.0144772	32.9648	21
chromate transporter		0.0372337	0	0.0169629	0.0278982	0.033084	0.0567531	0.0319209	0.0515359	0.0393533	0.0410806	0.0438739	0.0331899	0.0299281	0.0363237	0.0525842	0.0566592	0.0380489	0.0353448	0.037625	0	0.0305604	0.03476	0.0151147	32.9996	19
Rod shape-determining protein MreC		0.0206151	0.0186418	0.0358568	0.0339333	0.0356141	0.0493374	0.0278635	0.0400944	0.0367778	0.0277036	0.0324211	0.0406187	0.0170394	0.0370622	0.042753	0.0498965	0.0475195	0.0368712	0.0407707	0.0182355	0.0392661	0.0347091	0.00988354	33.0343	21
Adenine phosphoribosyltransferase		0.0626124	0	0.0321022	0.0347557	0.051672	0.0411099	0.0157251	0.0340157	0.0471866	0.0442597	0.0327745	0.0423627	0.00919932	0.031091	0.0524523	0.0285405	0.0267592	0.040661	0.0276383	0.028305	0.0455952	0.0347056	0.0146863	33.069	20
Adenylate cyclase		0.0468819	0.00306264	0.0314451	0.0478761	0.0311994	0.0411374	0.00873116	0.0361776	0.0392599	0.040888	0.0425911	0.0370774	0.0181559	0.0371385	0.0385334	0.0341431	0.0473945	0.0316472	0.0411278	0.0459436	0.0269825	0.0346378	0.0120065	33.1036	21
Sensor histidine kinase		0.0279488	0.00942428	0.0241102	0.047079	0.0326322	0.0464894	0.0327503	0.0471559	0.0325876	0.0252264	0.0303138	0.0380359	0.022173	0.030187	0.0579759	0.0492769	0.034619	0.0328183	0.0300423	0.0401091	0.0335054	0.0344981	0.0108702	33.1381	21
Aminoacyl-histidine dipeptidase		0.037449	0.00884326	0.00737519	0.0170299	0.0206533	0.057441	0.0295223	0.0500619	0.0234198	0.0271118	0.0429315	0.0422163	0.0288116	0.048839	0.0673675	0.0544181	0.0504357	0.0271468	0.034232	0.00421253	0.0449235	0.0344972	0.0173924	33.1726	21
FUR family transcriptional regulator		0.0286216	0.0152738	0.0308015	0.0255322	0.0443788	0.0312727	0.0141335	0.049037	0.0358837	0.0256118	0.0344761	0.0312994	0.0276465	0.0416456	0.0420791	0.0357514	0.0355355	0.0273047	0.0408943	0.0593471	0.0474035	0.0344728	0.0108587	33.2071	21
Riboflavin biosynthesis protein RibF		0.0347039	0.00232406	0.0222731	0.0386653	0.0351235	0.0421418	0.0206118	0.0600153	0.0276234	0.0352729	0.0383242	0.044626	0.0407052	0.0209055	0.0370096	0.0445838	0.0515744	0.0347263	0.0455099	0.0150367	0.0313354	0.034433	0.0130437	33.2415	21
tRNA pseudouridine synthase A		0.0468954	0.00358457	0.0256254	0.0354263	0.0350848	0.0429673	0.0220801	0.0393784	0.0364175	0.0384383	0.039332	0.0428021	0.0189205	0.0247633	0.0390316	0.03442	0.0365492	0.0291075	0.037886	0.0506517	0.042999	0.0343981	0.0106918	33.2759	21
30S ribosomal protein S16		0.034381	0.0214385	0.0469732	0.0362234	0.0347492	0.0227838	0.0141111	0.0540348	0.0296518	0.0369519	0.0276698	0.0483271	0.0397828	0.0331408	0.0411121	0.0371752	0.0264121	0.0409637	0.0411141	0.0369441	0.0163652	0.0343003	0.010239	33.3102	21
Biotin synthase		0.0366955	0.0109113	0.0255986	0.0382984	0.0275851	0.0472736	0.0249382	0.0375955	0.0315467	0.0262173	0.0490047	0.0393406	0.0300859	0.0257818	0.0330977	0.0463899	0.039757	0.032792	0.0340671	0.0413931	0.0402865	0.0342217	0.00901938	33.3444	21
Cell division protein FtsA		0.0370453	0.0131369	0.0289376	0.0310866	0.027172	0.0515387	0.0356756	0.0391819	0.0318136	0.0390576	0.0470414	0.0374635	0.0288601	0.0331153	0.0568624	0.0382693	0.0341191	0.0219227	0.0354271	0.0160279	0.0339962	0.0341786	0.0102794	33.3786	21
UDP-N-acetylmuramoyl-tripeptide--D-alanyl-D-alanine ligase		0.0373548	0.0138065	0.0353875	0.044207	0.0390606	0.036322	0.0240191	0.0359811	0.033068	0.034571	0.0395022	0.0381158	0.0230833	0.0358017	0.0385041	0.024032	0.035355	0.0387924	0.0369656	0.0412129	0.0320975	0.0341543	0.0072073	33.4128	21
CRISPR-associated protein CaS1		0.035592	0.0160616	0.0284682	0.031909	0.0397576	0.047879	0.01373	0.038143	0.0438104	0.0471774	0.0223034	0.0326707	0.0204861	0.0362473	0.0380499	0.0403126	0.0416178	0.0328446	0.0438752	0.0225832	0.0428698	0.0341138	0.0100775	33.4469	21
Phosphomethylpyrimidine kinase		0.0422798	0.0147913	0.0477376	0.0389057	0.0513493	0.0265123	0.0174287	0.0280773	0.0550866	0.0455672	0.041387	0.0276649	0.0161656	0.0310528	0.0448189	0.0218701	0.0342579	0.0363054	0.0413751	0.02407	0.0292042	0.0340908	0.0117524	33.481	21
TatD family Hydrolase		0.0253787	0.00415574	0.0192157	0.0227614	0.0276109	0.0318918	0.0246243	0.0534592	0.0209644	0.0276761	0.0381802	0.0479809	0.0478413	0.0312692	0.0755284	0.0427778	0.046853	0.0353185	0.0440263	0.014282	0.0340479	0.0340878	0.0156547	33.5151	21
phospholipase		0.0371395	0.00970002	0.0290851	0.0330983	0.0414099	0.0313002	0.0256443	0.0534733	0.030746	0.0362501	0.0395938	0.036891	0.0337268	0.0355343	0.0160434	0.0216064	0.0464225	0.0348711	0.0579828	0.0338016	0.0301729	0.0340235	0.0109892	33.5491	21
coproporphyrinogen III oxidase		0.0544444	0.00316112	0.0339795	0.0332628	0.043514	0.0462693	0.0320441	0.0218301	0.0523109	0.0438331	0.0358373	0.0200631	0.0149155	0.0397358	0.0396176	0.0419868	0.0274674	0.0330288	0.0251932	0.0348829	0.0357916	0.0339604	0.0122673	33.583	21
RNA polymerase sigma70 factor		0.0324567	0.00314143	0.0132887	0.0306817	0.0354333	0.0474938	0.0247028	0.0534171	0.0378987	0.0378052	0.0415964	0.0276915	0.0455597	0.0349359	0.0461082	0.0292392	0.0400069	0.030305	0.0524881	0.00796325	0.0398474	0.0339077	0.0133728	33.617	21
Valyl-tRNA synthetase		0.0337351	0.00357473	0.0355886	0.0342876	0.0293923	0.040078	0.0271126	0.0293689	0.0361906	0.0388374	0.0403006	0.0399131	0.0245032	0.0340065	0.0547526	0.0480641	0.0298976	0.0336999	0.0304818	0.0336439	0.0328337	0.033822	0.00976491	33.6508	21
tRNA uridine 5-carboxymethylaminomethyl modification protein		0.0292541	0.0136588	0.0158365	0.0321241	0.0380537	0.0448384	0.0290628	0.0448254	0.0327877	0.0285294	0.0455754	0.0397667	0.0263843	0.039252	0.0454782	0.0475236	0.0468391	0.0240808	0.0340259	0.00923602	0.0428181	0.0338072	0.0113963	33.6846	21
carbamoyl phosphate synthase large subunit		0.0490618	0.0117483	0.0369564	0.0341105	0.0370985	0.0398992	0.0203428	0.0322889	0.0438238	0.0430762	0.030484	0.0277714	0.0149641	0.0306326	0.0413465	0.0405895	0.0322583	0.0355554	0.035276	0.0418324	0.0301858	0.0337763	0.00934788	33.7184	21
Amino acid carrier protein		0.0457247	0.00466782	0.0419045	0.0560748	0.0319481	0.0385096	0.0170588	0.0386063	0.0461591	0.0285707	0.030929	0.0428287	0.0165175	0.0121843	0.0401158	0.0298983	0.0456448	0.0383845	0.0376524	0.0404358	0.0234822	0.0336808	0.0128432	33.752	21
hydrogenase		0.0403018	0.00640103	0.0391555	0.0396268	0.0434881	0.0440817	0.0122729	0.0384659	0.0461057	0.0479893	0.0365048	0.0301811	0.0328773	0.0368712	0.0462401	0.04142	0.0225794	0.025094	0.0359216	0.0149015	0.0251096	0.0335995	0.0117785	33.7856	21
Aspartate ammonia-lyase		0.0357266	0.0203848	0.0405233	0.0333513	0.0376149	0.0351663	0.0155121	0.0342403	0.0403141	0.0346536	0.0234029	0.0318187	0.0177554	0.0395703	0.0613165	0.0371224	0.0339385	0.0339368	0.0279955	0.0410327	0.0295529	0.0335681	0.00973962	33.8192	21
tRNA pseudouridine synthase B		0.0330353	0.00670631	0.0330543	0.0349582	0.0306702	0.0496538	0.0295671	0.0387467	0.036244	0.0368694	0.0412037	0.0303009	0.0196001	0.0247633	0.0403795	0.0406818	0.0410068	0.0340552	0.0382156	0.0294426	0.0354816	0.0335541	0.00891213	33.8528	21
S-adenosylmethionine synthetase		0.0445405	0.0110492	0.0372648	0.0422459	0.031264	0.0404357	0.0178994	0.0335243	0.0426227	0.0392915	0.0292143	0.0371173	0.0327923	0.037877	0.0355885	0.0354219	0.0349661	0.0366607	0.0352485	0.0128291	0.0354816	0.0334922	0.00904274	33.8863	21
Integrase core domain protein		0.0285678	0.0148701	0.0298226	0.0419549	0.0485353	0.0257969	0.0112642	0.0276281	0.0433433	0.0457598	0.0276175	0.0257079	0.0339695	0.0466364	0.026402	0.0148305	0.0446311	0.0524382	0.0590406	0.00770419	0.0458019	0.0334439	0.0143815	33.9197	21
DNA repair protein RecN		0.0287158	0.0204143	0.0264702	0.0410945	0.0337553	0.0483055	0.0106478	0.0398277	0.0304658	0.0372822	0.0280363	0.0303276	0.023326	0.0353179	0.0484671	0.0477081	0.0405902	0.0317524	0.0342869	0.0325739	0.0269825	0.0331594	0.00941733	33.9529	21
Branched-chain amino acid aminotransferase		0.0464109	0.00553443	0.0304931	0.0364511	0.0378472	0.0360331	0.0314277	0.034844	0.0471332	0.0425119	0.0332457	0.0287566	0.0241148	0.0235665	0.0324677	0.0382957	0.0428537	0.0357133	0.0364711	0.026165	0.0257167	0.0331454	0.00925028	33.986	21
DNA ligase		0.0392656	0.00981819	0.0352132	0.0297581	0.034078	0.0311764	0.0199169	0.0384098	0.025942	0.035906	0.0351043	0.0330435	0.0176341	0.0393411	0.0471778	0.0472731	0.0376879	0.0340947	0.033655	0.0308618	0.0401315	0.0331185	0.00899852	34.0191	21
Peptidase M24		0.0281103	0.0107636	0.0191487	0.0325289	0.0239966	0.0356203	0.032627	0.066445	0.0182688	0.0198866	0.0531669	0.0462502	0.0328044	0.0363237	0.0362038	0.0424482	0.0547405	0.0343711	0.0438889	0.00297355	0.0244897	0.0330979	0.0151094	34.0522	21
2-hydroxyglutaryl-CoA dehydratase		0.0286082	0.0267169	0.0208919	0.039222	0.0249389	0.0515387	0.0231337	0.0379044	0.0267159	0.0272357	0.027107	0.0471821	0.0361905	0.0262274	0.0367166	0.0481695	0.0606283	0.0313971	0.0324874	0.0058232	0.0361532	0.0330947	0.0120358	34.0853	21
thiouridylase		0.0415532	0.0174502	0.0250622	0.0323518	0.0364531	0.0444944	0.0285696	0.0349282	0.0268494	0.0289422	0.0379577	0.0259875	0.038909	0.0459998	0.0310758	0.0377552	0.035355	0.0305813	0.0282153	0.0314363	0.0346291	0.0330741	0.00686777	34.1184	21
Ribonuclease H		0.0266705	0.0171941	0.0394237	0.0231916	0.0283725	0.0399679	0.0200066	0.0350124	0.0276768	0.04598	0.0234552	0.0383954	0.0254013	0.0459489	0.0630746	0.0278418	0.0288978	0.0342658	0.0364436	0.0307717	0.0352749	0.0330127	0.0104503	34.1514	21
OmpA family protein		0.0613878	0.0071593	0.0397724	0.0271517	0.0346072	0.0558726	0.025465	0.0310816	0.0288244	0.0362363	0.0409943	0.0157895	0.00432053	0.020269	0.0671917	0.0742317	0.0301475	0.0253177	0.0217865	0.00838	0.036967	0.0329978	0.0189689	34.1844	21
HIT family hydrolase		0.0295098	0.0189766	0.0354948	0.0324783	0.0348783	0.0450585	0.0213179	0.0309552	0.0269295	0.0444387	0.0391095	0.0294755	0.00883523	0.0551412	0.0261969	0.0485518	0.0332164	0.036766	0.0246987	0.0280347	0.0428181	0.0329944	0.0106978	34.2174	21
CRISPR-associated protein		0.0529373	0.00662752	0.0456591	0.03158	0.0296375	0.0292777	0.00459535	0.0270806	0.105823	0.0421403	0.0273165	0.0294223	0.0305107	0.03351	0.0291711	0.0261808	0.0294532	0.0283838	0.0377074	0.0271787	0.0181993	0.032971	0.0199132	34.2504	21
sigma factor regulatory protein, FecR/PupR family		0.00166859	0	0.00805907	0.0157647	0.0179555	0.0688604	0.0281661	0.0771986	0.00503092	0.017258	0.0782845	0.0442399	0.0916048	0.0321986	0.00222703	0.00528626	0.0526436	0.0173434	0.0971738	0.0010475	0.0292042	0.032915	0.0321098	34.2833	20
Sulfatase		0.0472318	0.00561321	0.0171507	0.0279868	0.0332518	0.0476176	0.0276505	0.0353634	0.0412616	0.0304699	0.0415571	0.0278912	0.0263358	0.0322368	0.0498004	0.0493955	0.0329387	0.0268178	0.0357568	0.013426	0.0403511	0.0328621	0.0116822	34.3161	21
Glutathione peroxidase		0.0321068	0.0145746	0.0277441	0.0371217	0.0577906	0.0509884	0.0302172	0.0382554	0.0406477	0.0405439	0.0221856	0.0343082	0.0239935	0.0156983	0.0316179	0.0415386	0.0345079	0.0417795	0.0310863	0.01364	0.0283	0.0327927	0.0112401	34.3489	21
pyruvate phosphate dikinase		0.0429661	0.0108325	0.0358971	0.0322759	0.0325032	0.0434763	0.0182021	0.0460468	0.0241538	0.0406127	0.0309159	0.0389146	0.0319185	0.0252853	0.0336105	0.0365424	0.044159	0.0274626	0.0469797	0.00768167	0.0380649	0.0327858	0.0108727	34.3817	21
MULTISPECIES: DNA-binding protein		0.0446616	0	0.0170836	0.0402848	0.023235	0.0536437	0.0244674	0.0956454	0.0420356	0.0263412	0.0404577	0.0504173	0.0233624	0.0374314	0.0361892	0.0157533	0.0339941	0.0237123	0.036059	0.0201278	0.0032937	0.0327713	0.0201233	34.4145	20
50S ribosomal protein L21		0.0396962	0	0.045525	0.0298593	0.03098	0.0337905	0.0227862	0.0286529	0.0451048	0.0401173	0.0215966	0.0299415	0.0158864	0.0249161	0.0611113	0.0336686	0.036702	0.0380424	0.0320616	0.0251851	0.0521051	0.032749	0.0129976	34.4472	20
Tryptophanyl-tRNA synthetase		0.0424951	0.0162291	0.0429102	0.0297834	0.0411388	0.0343408	0.0159604	0.0316712	0.0343491	0.0321902	0.041976	0.0339221	0.0185443	0.0393411	0.0277353	0.0403126	0.0312168	0.0373581	0.0393695	0.0279784	0.0281321	0.0327121	0.00825927	34.48	21
GTP-binding protein Der		0.0281372	0.00937504	0.0250354	0.0337309	0.0360013	0.0426233	0.0211162	0.044306	0.0235666	0.0347224	0.0357719	0.0327772	0.0323554	0.035216	0.0334493	0.0448343	0.0452977	0.0254756	0.0371854	0.0262326	0.0396794	0.032709	0.00887606	34.5127	21
Acetolactate synthase		0.0542829	0.00342701	0.0392896	0.0412337	0.0321804	0.0284935	0.0240415	0.0296918	0.0501758	0.0401723	0.0303269	0.0212346	0.0067842	0.0294231	0.0256254	0.0207495	0.0265232	0.0409242	0.0294791	0.080466	0.0318004	0.0326822	0.0162989	34.5453	21
Metallophosphoesterase		0.071655	0	0.0393969	0.0343255	0.0275205	0.0349049	0.0171597	0.0200612	0.0449314	0.0539072	0.024895	0.0228722	0.017003	0.0282645	0.062049	0.0481036	0.0216212	0.0288706	0.0260037	0.0353447	0.0255617	0.0325929	0.0164753	34.5779	20
hypothetical protein EG14_09230		0	0	0.016802	0.0263673	0.0199175	0	0	0.184271	0	0	0.0107721	0.0324976	0.0798933	0.028099	0	0	0.11991	0.0677157	0.0972562	0	0	0.0325477	0.0499254	34.6105	11
exonuclease		0.0340176	0	0.0460882	0.0419422	0.0370082	0.0247375	0.014481	0.0524625	0.0392332	0.0428147	0.0379708	0.0344281	0.018702	0.0317912	0.0218014	0.014435	0.0425343	0.0504381	0.0416498	0.0216709	0.0341641	0.0324938	0.013378	34.643	20
50S ribosomal protein L33		0.0387543	0	0.0464503	0.0489262	0.0343232	0.0396653	0.00663523	0.00892859	0.0252881	0.0438744	0.0321724	0.0233514	0.0315544	0.0278698	0.0511337	0.0430019	0.0604339	0.0437402	0.0299599	0.0135387	0.0319683	0.0324557	0.0155836	34.6754	20
Penicillin-binding protein 2		0.0277604	0.0104583	0.0303724	0.0253551	0.0365176	0.037629	0.0129342	0.0379044	0.0298252	0.0362501	0.0379184	0.0379827	0.0306442	0.036833	0.0425919	0.0455857	0.0427287	0.0308313	0.0419383	0.00605973	0.0415523	0.0323654	0.0108891	34.7078	21
Glucose-1-phosphate adenylyltransferase		0.0493579	0.0051996	0.0570035	0.046206	0.0329033	0.0328274	0.0159716	0.0249327	0.048014	0.0483472	0.0208244	0.035786	0.0174277	0.0230827	0.0267829	0.0286723	0.0328554	0.0448324	0.0333803	0.0195083	0.0337637	0.0322704	0.0131774	34.7401	21
Cell division protein FtsH		0.0392791	0.0100151	0.03465	0.0317571	0.03999	0.031314	0.0169804	0.0379746	0.030279	0.0343233	0.0323164	0.0386617	0.0240056	0.0243559	0.0385481	0.0279868	0.0392432	0.0357133	0.0430372	0.0335988	0.032627	0.0322217	0.00804098	34.7723	21
DNA polymerase III subunit epsilon		0.0413379	0.0135308	0.0375464	0.0329971	0.0314576	0.0400367	0.0254762	0.0233323	0.0257018	0.0410669	0.0285075	0.0302344	0.0244304	0.0432371	0.0398813	0.0326008	0.0327721	0.0312129	0.040963	0.0262551	0.0329629	0.0321686	0.00755236	34.8045	21
Homoserine dehydrogenase		0.0368973	0.00245209	0.0509022	0.0379567	0.0411259	0.0311351	0.0113875	0.0267296	0.0443442	0.0413559	0.0218846	0.0332165	0.0108499	0.0232737	0.0552507	0.0245857	0.0276619	0.0412663	0.0362375	0.0382169	0.0387882	0.0321675	0.0132213	34.8366	21
iron ABC transporter		0.0216243	0.0241762	0.0198057	0.0132849	0.0243451	0.0383032	0.025846	0.05082	0.0187625	0.0251714	0.0501434	0.037144	0.0443825	0.0338156	0.0508993	0.0343013	0.045992	0.0201858	0.0520485	0.00816599	0.0357141	0.0321396	0.013367	34.8688	21
Aspartyl-tRNA synthetase		0.0410418	0.00180213	0.0308551	0.0324783	0.0368016	0.0438478	0.0214748	0.0363742	0.0317869	0.0391952	0.0296724	0.0356262	0.0318699	0.0329116	0.0452291	0.0398644	0.0325499	0.0248572	0.0306879	0.0232815	0.0307283	0.0320446	0.00929318	34.9008	21
phosphate starvation protein PhoH		0.0213687	0.002393	0.0174725	0.0275819	0.0248227	0.042582	0.0102891	0.056281	0.0168943	0.030924	0.0318845	0.0507368	0.0480112	0.0299069	0.0410535	0.0448475	0.051616	0.0326999	0.0422817	0.0193956	0.0298887	0.0320444	0.014469	34.9329	21
internalin		0.0491022	0.00532762	0.00817975	0.00674365	0.00877766	0.0971201	0.0320105	0.0133367	0.00504427	0.00686742	0.028429	0.00732228	0.0339088	0.00524548	0.135717	0.121294	0.0137198	0.0127773	0.0146159	0.000856021	0.0660032	0.032019	0.0399371	34.9649	21
CRP/FNR family transcriptional regulator		0.0321203	0.00482539	0.0278246	0.030454	0.0308122	0.029319	0.0176865	0.0608436	0.0323073	0.042622	0.0390179	0.0298616	0.0405959	0.0124262	0.0329365	0.0222655	0.0505329	0.0311076	0.0393008	0.0451439	0.0195814	0.0319802	0.012743	34.9969	21
Riboflavin biosynthesis protein RibD		0.0302229	0	0.0113042	0.0277843	0.0351752	0.0591333	0.0262832	0.037385	0.0182021	0.0224326	0.0348818	0.0455313	0.0256319	0.02321	0.0304458	0.0452561	0.0565179	0.0322656	0.0426663	0.0414495	0.024283	0.0319077	0.0139895	35.0288	20
Diaminopimelate decarboxylase		0.0312456	0.0134028	0.0395444	0.0346039	0.0460827	0.0196744	0.0158483	0.0389152	0.04724	0.0383832	0.0306148	0.0312728	0.0299039	0.0221278	0.0208198	0.0165443	0.0302309	0.0376213	0.0465538	0.0476556	0.0289717	0.0317742	0.0107471	35.0605	21
Aminodeoxychorismate lyase		0.0405843	0.00269828	0.0380157	0.0417018	0.0387508	0.0335153	0.0199169	0.025789	0.0371514	0.041521	0.0277484	0.0250023	0.00962409	0.0332808	0.0326728	0.0369906	0.0300226	0.0355685	0.032872	0.0523187	0.0310383	0.0317516	0.0110382	35.0923	21
ATPase/histidine kinase/DNA gyrase B/HSP90 domain protein		0.0299269	0.0159139	0.0528063	0.0306564	0.0160838	0.0225912	0.0170364	0.0568425	0.0338153	0.0179048	0.0504968	0.035533	0.00747596	0.0187539	0.0500348	0.0346573	0.0456865	0.0345684	0.0506474	0.0181905	0.0264142	0.031716	0.0146771	35.124	21
peptidase M20		0.0486851	0.00260965	0.0366346	0.0545059	0.0576744	0.030062	0.00813713	0.0231498	0.0426628	0.03614	0.0275782	0.030687	0.0360691	0.0192759	0.0274422	0.0246384	0.0311612	0.0424375	0.0340534	0.0240249	0.0283259	0.0317121	0.0133709	35.1557	21
ribonucleoside triphosphate reductase		0.0343271	0.0073661	0.0304394	0.0341231	0.0373954	0.0428847	0.0290404	0.0360794	0.0341756	0.031681	0.0227746	0.037104	0.0169423	0.0346049	0.036951	0.0441093	0.0350356	0.0345553	0.0318281	0.0203305	0.0339833	0.0317015	0.00856402	35.1874	21
Superoxide dismutase		0.0437331	0.00678509	0.0446802	0.0429923	0.0340263	0.0347123	0.0253417	0.0251011	0.0321872	0.0336765	0.0255364	0.0338822	0.0102309	0.03365	0.0297865	0.0547081	0.022996	0.0470957	0.0288472	0.0275842	0.0276929	0.0316784	0.0113106	35.2191	21
2-amino-3-ketobutyrate CoA ligase		0.0286216	0.00794712	0.0175529	0.0208636	0.03351	0.0393213	0.0275945	0.0397435	0.0257551	0.0264237	0.032408	0.047941	0.0278528	0.0305562	0.0490092	0.0520189	0.0444784	0.0241071	0.0450291	0.00518118	0.0386461	0.0316458	0.0127284	35.2507	21
3-ketoacyl-ACP reductase		0.0316493	0.0130778	0.0235201	0.0378935	0.0419391	0.0406421	0.0287377	0.0336647	0.0232864	0.0392915	0.0391619	0.0254283	0.0289936	0.0253107	0.0423721	0.0450584	0.0324805	0.0280548	0.0333666	0.0155661	0.034332	0.0316108	0.00865204	35.2824	21
50S ribosomal protein L35		0.0307343	0	0.0502586	0.0399431	0.0282176	0.0327999	0.0186168	0.0216476	0.0429964	0.0486087	0.027107	0.0363185	0	0.0264057	0.0582836	0.0273013	0.0375907	0.0431217	0.0250146	0.0208824	0.0463056	0.0315311	0.0149302	35.3139	19
Dihydroorotate dehydrogenase		0.0447289	0.0078191	0.0219647	0.0330603	0.0360529	0.044577	0.0291188	0.0400804	0.0370447	0.0213867	0.0239657	0.0293158	0.0173792	0.032606	0.0420205	0.0531658	0.0283978	0.0262915	0.0290258	0.0423843	0.021648	0.0315254	0.0108024	35.3454	21
fumarate reductase		0.0362918	0.0151557	0.0206237	0.0376657	0.0562803	0.0417015	0.0253641	0.0243852	0.0182154	0.0366904	0.0531277	0.0343615	0.0295034	0.0201416	0.0414197	0.0373729	0.0362437	0.0246466	0.0420757	0.00402105	0.0256521	0.0314733	0.012587	35.3769	21
3-Dehydroquinate dehydratase		0.0420242	0.018366	0.0381767	0.0357046	0.0296117	0.0387572	0.0238734	0.0226444	0.0332415	0.0324241	0.0256673	0.0365848	0.020122	0.0250943	0.0409216	0.0341695	0.0311474	0.0413058	0.0262647	0.0302987	0.0345387	0.0314733	0.00708108	35.4084	21
phenylalanyl-tRNA synthetase subunit beta		0.044083	0.018691	0.0292326	0.0306564	0.0289405	0.0444532	0.0260029	0.0372305	0.0316001	0.0343233	0.03123	0.0307536	0.0177918	0.0282645	0.0345482	0.0374784	0.0345218	0.0262652	0.0305917	0.0324725	0.0313741	0.0314526	0.00654197	35.4398	21
DNA methylase		0.0433563	0.00187107	0.0219378	0.0268607	0.039138	0.0151204	0.0126652	0.05301	0.0517772	0.0379841	0.0262432	0.0510696	0.0189569	0.0364765	0.0436321	0.0402995	0.036813	0.037924	0.0105498	0.0116126	0.0425857	0.031423	0.0151206	35.4712	21
O-sialoglycoprotein endopeptidase		0.0355786	0.00921748	0.024955	0.0344774	0.0333293	0.0350012	0.0234363	0.0430285	0.0338687	0.0377226	0.0270939	0.0328305	0.0210322	0.0198743	0.0344017	0.0361733	0.0405485	0.0254362	0.0304406	0.0432403	0.0374191	0.031386	0.00840016	35.5026	21
cell wall anchor		0.0519549	0	0.00136776	0.0132975	0.00551185	0.0911902	0.032414	0.00766511	0.00285575	0.000275247	0.00759154	0.00468626	0	0.0104655	0.147936	0.154211	0.00177747	0.00814536	0.0108108	0.0355587	0.0699299	0.0313164	0.0468737	35.5339	19
Inorganic pyrophosphatase		0.0505151	0.0102219	0.0455921	0.0323012	0.0297021	0.0434901	0.0249942	0.0211282	0.0288778	0.0325205	0.0375388	0.0372105	0.0207774	0.0254126	0.0365848	0.0412618	0.030703	0.031555	0.0224733	0.037282	0.0163264	0.0312604	0.010013	35.5652	21
iron ABC transporter substrate-binding protein		0.0269934	0.00288539	0.0432588	0.0437135	0.0267073	0.0227563	0.0112754	0.0458503	0.0443709	0.0305662	0.0406933	0.0285968	0.0340666	0.0581332	0.0266217	0.0100452	0.0398125	0.0380161	0.044562	0.00853769	0.0273571	0.0311819	0.0143612	35.5964	21
DTDP-4-dehydrorhamnose 3,5-epimerase		0.0467608	0	0.0273418	0.0271897	0.0364144	0.0376703	0.0244002	0.0338332	0.0429697	0.0318048	0.0235469	0.0289829	0.0196487	0.029525	0.0497711	0.0358833	0.0340496	0.0295549	0.0356331	0.0227859	0.0357528	0.03112	0.0104787	35.6275	20
DNA polymerase III subunit delta		0.0446347	0.0123688	0.0294337	0.0298467	0.0352655	0.0299244	0.0245459	0.0324855	0.0478538	0.037296	0.0285599	0.027199	0.0162505	0.0149725	0.0382257	0.028501	0.0313001	0.034779	0.0320204	0.0514514	0.025523	0.0310684	0.00985031	35.6586	21
NAD synthetase		0.0341387	0.00750397	0.031244	0.036312	0.036892	0.0297593	0.0221025	0.0353072	0.0272898	0.0301809	0.0326829	0.0293291	0.0224886	0.0265585	0.0320428	0.0424219	0.0350217	0.0299628	0.0344792	0.0406498	0.0351587	0.0310251	0.0074421	35.6896	21
GTP cyclohydrolase		0.04376	0.00398833	0.056333	0.0417271	0.0359497	0.0395139	0.0150077	0.0197945	0.041782	0.0351078	0.0244893	0.0220467	0.0135805	0.0406652	0.0322479	0.0300565	0.0276619	0.0385819	0.0215667	0.0278545	0.0378195	0.0309302	0.0122403	35.7205	21
carbohydrate kinase		0.0351749	0.00199909	0.044573	0.0516338	0.0386475	0.0276818	0.0184486	0.0262804	0.0525645	0.0475352	0.0240966	0.0241635	0.0217847	0.0285828	0.0219772	0.011904	0.0336469	0.0550437	0.0319379	0.0248246	0.026905	0.0309241	0.0136532	35.7514	21
Aspartate kinase		0.0319319	0.00498295	0.0287632	0.0402215	0.0349816	0.028067	0.0255434	0.0434497	0.0336551	0.0531778	0.0281149	0.0334695	0.0263965	0.0260619	0.0243508	0.0270377	0.0350772	0.0297523	0.0445895	0.0147551	0.0342545	0.0308873	0.0101806	35.7823	21
phosphonate ABC transporter ATP-binding protein		0.0298865	0.00425422	0.00937319	0.0225337	0.0357819	0.0485807	0.0229992	0.0562529	0.0222455	0.024731	0.0273426	0.0343748	0.0206074	0.0336755	0.0526428	0.0513202	0.0445339	0.0251861	0.0379272	0.00946129	0.0347066	0.030877	0.014438	35.8132	21
dTDP-4-dehydrorhamnose reductase		0.0473663	0.0036732	0.0297824	0.0288977	0.0340651	0.0386059	0.0123178	0.0308429	0.0455986	0.0331535	0.0263348	0.0373703	0.0152675	0.0453887	0.0315007	0.0385066	0.0359382	0.0336605	0.0245338	0.0143721	0.0409711	0.0308642	0.011569	35.8441	21
Putative DNA-binding protein		0.00643213	0.0124672	0.0155147	0.0171564	0.0174004	0.0230314	0.0391613	0.0878961	0.0112762	0.0135559	0.0493057	0.0422163	0.0560697	0.0338792	0.0265045	0.00958381	0.053213	0.0331078	0.0563344	0.0291273	0.0131748	0.0307814	0.0208093	35.8749	21
phosphotransferase		0.0528565	0.0160813	0.0529807	0.0414994	0.0408032	0.0289888	0.0200514	0.0187135	0.0412216	0.0229694	0.0243715	0.0148709	0.0086896	0.0390228	0.0447163	0.0260358	0.0248012	0.0296865	0.0289845	0.036043	0.032782	0.03077	0.0122154	35.9056	21
serine dehydratase		0.0244905	0.00503219	0.0197521	0.0289104	0.0402094	0.0366109	0.0397329	0.0381009	0.0285041	0.0248135	0.0338478	0.0334828	0.0225978	0.026533	0.0391341	0.0450716	0.0383128	0.0278048	0.0332292	0.0212766	0.037897	0.0307307	0.00925557	35.9364	21
GHKL domain protein		0.011707	0.0105075	0.0826692	0.036527	0.0358335	0.0232378	0.0119367	0.0319941	0.0271029	0.0465581	0.0203139	0.0303675	0.0288359	0.0254253	0.015809	0.00769869	0.0427565	0.0757163	0.0361414	0.0181792	0.0243088	0.0306489	0.0193552	35.967	21
Peptidase, S41 family		0.0159592	0	0.016507	0.0227234	0.0139281	0.0550471	0.031876	0.0672171	0.0055914	0.0187168	0.053913	0.0336692	0.0369793	0.0220769	0.0354126	0.0384143	0.0506717	0.0247914	0.064233	0.00354798	0.0319683	0.0306307	0.0192977	35.9976	20
universal stress protein		0.0507708	0.0136687	0.0467855	0.0475725	0.0257392	0.0259345	0.0169692	0.0265331	0.0443842	0.0330297	0.0312169	0.0264135	0.0181923	0.0436317	0.0238819	0.029226	0.0301475	0.0349237	0.0303445	0.0221777	0.0198268	0.0305414	0.0106813	36.0282	21
4Fe-4S binding domain protein		0.0238177	0.0255943	0.0373453	0.0414361	0.0238417	0.0370787	0.0166441	0.0400663	0.0139184	0.0253916	0.0401566	0.0453715	0.00996391	0.0117132	0.026358	0.0315066	0.0537962	0.0423059	0.0683403	0.00448285	0.0208085	0.0304732	0.0156515	36.0586	21
Ribonuclease R		0.0326316	0.0135308	0.01939	0.0342749	0.0356012	0.0391837	0.0184598	0.0383957	0.0332281	0.024786	0.0340049	0.0330568	0.0230347	0.0290539	0.0398227	0.0436347	0.0400764	0.0309761	0.0341908	0.0156787	0.0266338	0.0304593	0.00853002	36.0891	21
Transcriptional regulator, GntR family		0.0215705	0.00901067	0.0392092	0.0369193	0.0270946	0.0472186	0.0126204	0.0228409	0.0189494	0.0287909	0.0392011	0.0350804	0.0116509	0.0299069	0.0409656	0.049356	0.0562958	0.0329236	0.0549058	0.00541771	0.0194393	0.0304461	0.0148326	36.1196	21
Cell division protein FtsX		0.0358208	0.00974925	0.0269261	0.0335411	0.0368533	0.0402431	0.0217214	0.0378903	0.0372315	0.0347637	0.0348425	0.0272788	0.0230833	0.0304289	0.0335959	0.0249416	0.0366742	0.0309103	0.0334215	0.0195871	0.0297725	0.0304418	0.00742459	36.15	21
Rubrerythrin		0.0312456	0.00561321	0.0249415	0.0299985	0.0393317	0.0291264	0.0127325	0.0395188	0.0332815	0.0510446	0.0354839	0.0344813	0.0330472	0.0254763	0.0194132	0.0240057	0.0521437	0.0447797	0.0289296	0.00345788	0.0408936	0.030426	0.0128633	36.1804	21
Transcription elongation factor NusA		0.0422395	0.0138755	0.0350254	0.0346545	0.0331615	0.0377529	0.0238734	0.0329066	0.0321339	0.0325755	0.0298688	0.0291028	0.0231803	0.0205236	0.0331563	0.0366083	0.0323138	0.0254888	0.0298774	0.0335876	0.0269825	0.0304233	0.00639802	36.2108	21
inosine 5'-monophosphate dehydrogenase		0.0311514	0.00432315	0.0329336	0.0372229	0.0351365	0.0346297	0.0248821	0.0273052	0.0392866	0.0393053	0.0235076	0.028051	0.0212507	0.0263038	0.0325702	0.0313352	0.0339802	0.0384372	0.028751	0.0305014	0.0372641	0.0303871	0.00793257	36.2412	21
Histidine ammonia-lyase		0.0286486	0.0105272	0.00989616	0.0163087	0.0168066	0.0551709	0.0210041	0.0479841	0.0109559	0.0179599	0.0377352	0.0412045	0.0393338	0.029665	0.0462108	0.0515707	0.0528241	0.0185935	0.0383805	0.00869538	0.0367345	0.0302957	0.0156711	36.2715	21
Nicotinate-nucleotide adenylyltransferase		0.0477431	0.00510112	0.0332018	0.031871	0.0303604	0.0419079	0.0182021	0.0388731	0.033535	0.0386585	0.0375519	0.0236177	0.00410207	0.0244322	0.0456394	0.0358701	0.0322999	0.028568	0.0369244	0.00987804	0.0372124	0.0302643	0.012217	36.3018	21
Pantothenate kinase		0.0402748	0.010153	0.0349048	0.0429164	0.0389444	0.0272828	0.0168571	0.034858	0.0367644	0.0345986	0.0327876	0.0325243	0.0206439	0.0223824	0.0209809	0.0244802	0.0345218	0.0283048	0.0381744	0.0416409	0.019801	0.0301808	0.00905952	36.332	21
Cell filamentation protein fic		0.0577008	0.002393	0.0538121	0.0308082	0.0456051	0.0260996	0.0163303	0.0173658	0.0488146	0.0359473	0.0219762	0.0205556	0.0199642	0.0302761	0.033171	0.032614	0.0237598	0.0369765	0.0361826	0.00233153	0.0405707	0.030155	0.0147743	36.3621	21
Nuclease		0.0794193	0.00620407	0.0530075	0.0311625	0.0368274	0.00917681	0.0102779	0.0298322	0.0677373	0.0398145	0.0330755	0.024523	0.0117115	0.0326188	0.0155599	0.0189567	0.0216212	0.0337263	0.0249597	0.0106214	0.0398344	0.0300318	0.0190024	36.3922	21
Galactokinase		0.0229431	0.00770093	0.0296617	0.0302642	0.0341296	0.0399129	0.0162967	0.049037	0.0293315	0.0381768	0.0223296	0.0280377	0.0213356	0.0194159	0.0444819	0.0322317	0.033397	0.0244098	0.0361689	0.0405934	0.0297854	0.0299829	0.00984287	36.4221	21
iron transporter FeoB		0.0356862	0.00458904	0.0216965	0.0345912	0.0345814	0.0378767	0.0164536	0.0432672	0.0290513	0.0346811	0.0312431	0.0372505	0.0215055	0.0252598	0.0310318	0.0393108	0.0367853	0.0340026	0.0396443	0.0104525	0.0288425	0.0298954	0.0100205	36.452	21
molecular chaperone GroEL		0.0404767	0.00588894	0.0335236	0.0387159	0.0395769	0.0382206	0.0229655	0.0262523	0.0275166	0.0414798	0.0210992	0.0272123	0.0122091	0.0214912	0.0378155	0.0387571	0.0283423	0.0288969	0.024369	0.0442878	0.0285067	0.0298859	0.00998928	36.4819	21
ABC transporter, ATP-binding protein, partial		0.0361707	0.0156874	0.0537986	0.0282398	0.035898	0.0221372	0.0144473	0.0249186	0.0528848	0.0294652	0.010314	0.0194773	0.00530357	0.036502	0.0347826	0.0160961	0.0291338	0.0415032	0.0392734	0.0605973	0.020266	0.0298522	0.0146917	36.5118	21
ATP-dependent DNA helicase		0.0522644	0.0128513	0.0389946	0.0375139	0.0437592	0.0279569	0.0193117	0.0231498	0.0388729	0.0403925	0.0183768	0.0228722	0.00919932	0.0239994	0.0367752	0.0369115	0.0193161	0.0273442	0.0262784	0.0481963	0.0197751	0.0297196	0.0118022	36.5415	21
Cation diffusion facilitator family transporter		0.0203594	0	0.0334565	0.0355149	0.0348008	0.0287136	0.018146	0.0381852	0.0199903	0.0329333	0.0233767	0.0324311	0.0338118	0.0187921	0.033801	0.0417759	0.0357993	0.0405294	0.0323226	0.0386674	0.0302762	0.0296992	0.00985535	36.5712	20
phosphoesterase		0.0222837	0.0142891	0.0254645	0.0278349	0.0339876	0.028411	0.00533509	0.054091	0.0224323	0.031736	0.0259683	0.0328704	0.0190055	0.0267494	0.0394564	0.0433842	0.0476028	0.029318	0.0320204	0.0183256	0.0420819	0.0296499	0.0114404	36.6008	21
CTP synthetase		0.0268858	0.00780925	0.0295812	0.0312384	0.0293277	0.0301445	0.0172494	0.0423827	0.0275033	0.0393879	0.0389917	0.0314193	0.0143451	0.0313838	0.0407165	0.0361865	0.031564	0.0245414	0.0307016	0.0275053	0.0318262	0.0295567	0.00847267	36.6304	21
2-Isopropylmalate synthase		0.033143	0.00799636	0.0543618	0.0347431	0.0336004	0.0248338	0.0168683	0.0278387	0.0359638	0.0468471	0.0378922	0.0256147	0.017804	0.0228026	0.0226512	0.0131431	0.0321055	0.0369897	0.0459632	0.0308731	0.017941	0.0295227	0.0116532	36.6599	21
cobalt transporter		0.0247731	0	0.023909	0.0264685	0.0353301	0.0352764	0.0234923	0.0331453	0.0158401	0.0147532	0.0328138	0.0441867	0.0403896	0.0356999	0.0341819	0.0252844	0.0318417	0.0330025	0.0366084	0.0417423	0.0308962	0.0295064	0.0102404	36.6894	20
Phosphoribosylformylglycinamidine cyclo-ligase		0.0313937	0.00929626	0.0320217	0.032491	0.0330582	0.0208714	0.0268884	0.0365988	0.0368579	0.0288872	0.0343321	0.0336559	0.0143208	0.0340447	0.0304897	0.03442	0.0345912	0.0344105	0.0345479	0.017571	0.0279254	0.0294607	0.00762579	36.7189	21
3-methyl-2-oxobutanoate hydroxymethyltransferase		0.0322818	0.0038997	0.0215355	0.0300617	0.0306831	0.0372576	0.0190875	0.0361636	0.0259286	0.0163634	0.0398948	0.0283705	0.0358264	0.0314856	0.026739	0.041275	0.0467419	0.0249098	0.0265257	0.0268295	0.0358949	0.0294169	0.00949009	36.7483	21
cell division protein FtsY		0.031582	0.00888265	0.0265641	0.0394624	0.0346072	0.0318505	0.0166553	0.0439691	0.032254	0.036718	0.0317667	0.0248558	0.00995177	0.0257818	0.0325263	0.0353032	0.03523	0.0292786	0.0284351	0.0285528	0.0331695	0.0293998	0.00870798	36.7777	21
50S ribosomal protein L34		0.0178162	0	0.0308283	0.0331109	0.0335745	0.038372	0.0266194	0.023585	0.0232597	0.0325342	0.0345808	0.0175469	0.0451713	0.0208037	0.0378301	0.034064	0.0504079	0.0406478	0.0336825	0.0148677	0.0253809	0.0292707	0.0113959	36.807	20
Exopolyphosphatase		0.0423067	0.00892204	0.0307076	0.0244694	0.0313543	0.0331576	0.0212171	0.0389573	0.0400205	0.0415898	0.0232196	0.0258943	0.00959982	0.02074	0.026065	0.0224106	0.0334803	0.025502	0.0306879	0.0435107	0.0404932	0.0292527	0.00995565	36.8362	21
Peroxiredoxin		0.0329008	0.0114529	0.0330408	0.0472941	0.034491	0.0350012	0.00687061	0.0222232	0.0384192	0.0281027	0.0254055	0.0221	0.024576	0.0220132	0.036028	0.0307816	0.0357854	0.0393583	0.0338886	0.0310083	0.0230688	0.0292291	0.00938689	36.8655	21
Methylmalonyl-CoA mutase		0.0465993	0.00861676	0.0210796	0.0226222	0.0169744	0.0364045	0.0119703	0.0405156	0.0321205	0.0265889	0.0518973	0.0423095	0.0275494	0.0263293	0.0255815	0.0417759	0.0395348	0.0234623	0.0438889	0.00328892	0.0212993	0.0290671	0.0131061	36.8945	21
hypothetical protein UY3_00021		0	0.0873297	0	0.000771787	0.00218151	0	0.156029	0	0	0	0	0.0517619	0.143694	0	0.0203363	0.0625782	0.0294254	0.0192383	0	0	0.0355074	0.028993	0.0471582	36.9235	11
zinc ABC transporter permease		0.0346635	0.00991667	0.0400674	0.05152	0.0360659	0.0249714	0.029399	0.0413298	0.0415552	0.0210289	0.0285075	0.032005	0.0185443	0.0232227	0.0241163	0.0217119	0.0374102	0.0276995	0.0366909	0.0101822	0.0182122	0.0289914	0.0107154	36.9525	21
phosphodiesterase		0.0382429	0.0118764	0.0629171	0.0480406	0.0476446	0.0177895	0.0253977	0.0132385	0.0518038	0.0412733	0.0163087	0.0101181	0.00953914	0.0193777	0.0238087	0.0283823	0.0169832	0.0465036	0.029534	0.00627374	0.0436706	0.0289869	0.016577	36.9815	21
Membrane protein, partial		0.0470837	0.0260374	0.0247672	0.0210913	0.0261394	0.0371612	0.0485089	0.0349984	0.0358704	0.0157992	0.0118454	0.0189714	0.00934496	0.0211347	0.0297865	0.0331544	0.0253706	0.0257125	0.0263883	0.0670287	0.0216868	0.0289467	0.0132673	37.0104	21
hypothetical protein I79_026257		0	0.0175684	0	0	0.00241386	0.023568	0.185932	0	0	0	0	0.0258676	0.0908645	0.170415	0.00750156	0	0.00326332	0.00448719	0.00543975	0.0224142	0.0471452	0.0288991	0.0541806	37.0393	13
Preprotein translocase subunit SecE		0.0400461	0	0.038351	0.0282019	0.0298311	0.0339693	0.0113427	0.00925148	0.0433967	0.0408467	0.0193584	0.016535	0.0242847	0.0426641	0.0368631	0.0174539	0.0413956	0.0422401	0.0364985	0.0238334	0.0304054	0.0288938	0.0126331	37.0682	20
chromosome segregation protein SMC		0.0512148	0.0113938	0.0580763	0.0502041	0.0435914	0.0223573	0.0103115	0.0144037	0.0382991	0.0305387	0.0231018	0.0261339	0.0179981	0.0294613	0.0227391	0.0205782	0.0241069	0.032542	0.0275971	0.0283276	0.0232755	0.0288692	0.0129468	37.0971	21
(dimethylallyl)adenosine tRNA methylthiotransferase		0.0401537	0.00886296	0.0308819	0.0307323	0.0343878	0.0369686	0.0261711	0.0376096	0.0295183	0.0271118	0.0278531	0.0294489	0.00974545	0.0375078	0.0317791	0.0352373	0.0335081	0.0269889	0.0281466	0.0220989	0.0204985	0.0288196	0.0082174	37.1259	21
Mannose-1-phosphate guanylyltransferase		0.0317031	0.0104878	0.0232117	0.0209268	0.0326064	0.0304059	0.0157363	0.0265471	0.0404075	0.0319975	0.0248296	0.0401794	0.00924787	0.0422312	0.0350757	0.0357778	0.0322166	0.0274758	0.0306467	0.0326978	0.0297337	0.0287687	0.00895443	37.1547	21
Transaldolase		0.0194579	0.00313158	0.0503658	0.0399178	0.0445079	0.0232516	0.015344	0.0322889	0.0265291	0.0345298	0.0382587	0.02869	0.0293941	0.0321986	0.0141387	0.0162674	0.0231071	0.0388056	0.0463478	0.0313124	0.0157452	0.0287424	0.0121122	37.1834	21
Ferritin		0.0466531	0	0.033765	0.0359956	0.0404547	0.01856	0.0164088	0.0346755	0.0355367	0.0336077	0.0395022	0.0316855	0.0132286	0.0205363	0.0111498	0.0124181	0.0342579	0.0401083	0.0404959	0.0399289	0.0234951	0.0286887	0.0126126	37.2121	20
transglutaminase		0.0277604	0.00498295	0.0309222	0.0259751	0.0325806	0.0282183	0.0276057	0.0373428	0.0313332	0.0326306	0.0337954	0.0319917	0.0331928	0.0208164	0.0412293	0.0214746	0.0381461	0.0295812	0.0411004	0.0059471	0.0255617	0.0286756	0.00945766	37.2408	21
CAAX amino terminal protease		0.0615224	0.00503219	0.014509	0.0332501	0.0353688	0.0252741	0.0259693	0.0153583	0.0381389	0.0190196	0.0174998	0.0058312	0	0.0292321	0.0365848	0.0478268	0.021038	0.039503	0.0225008	0.0834846	0.0232368	0.02858	0.0192733	37.2694	20
Conjugal transfer protein TraG		0.0304786	0.0176274	0.0125512	0.0290875	0.0355882	0.0370787	0.0221585	0.0430285	0.024474	0.0223225	0.0208636	0.044839	0.0187385	0.0160038	0.0175671	0.0485518	0.0479639	0.0320156	0.0388063	0.0072086	0.0327304	0.0285564	0.0119859	37.2979	21
Asparaginyl-tRNA synthetase		0.023885	0.00688356	0.0133424	0.024558	0.0294955	0.0447971	0.0277626	0.0305902	0.0230595	0.0296579	0.0319237	0.0425491	0.0212628	0.0353179	0.0433684	0.0409454	0.0320639	0.0259494	0.0286137	0.0107115	0.0303537	0.0284329	0.0101469	37.3264	21
Aldose 1-epimerase		0.0282314	0.00616468	0.0355752	0.0405378	0.0432687	0.0147902	0.0224275	0.0275719	0.0443709	0.0423881	0.0316489	0.0338689	0.0124397	0.0200016	0.022534	0.0154897	0.027884	0.0399373	0.0283114	0.027832	0.0302117	0.0283565	0.0107014	37.3547	21
Cro/Cl family transcriptional regulator		0.0566108	0.0170169	0.0564805	0.0417398	0.0424555	0.0220546	0.0279532	0.0113573	0.0401273	0.0251163	0.00166229	0.0100515	0.0124276	0.0248142	0.0265485	0.0204068	0.0252873	0.042319	0.0336962	0.0232477	0.03264	0.0282863	0.0145452	37.383	21
2-nitropropane dioxygenase		0.0376643	0.00279676	0.0213478	0.0274427	0.0237513	0.0365834	0.0202532	0.0357845	0.0294516	0.0240704	0.0397378	0.02873	0.0347705	0.0338919	0.027955	0.0409981	0.0377851	0.0250677	0.0321165	0.012356	0.0188452	0.0281619	0.00959207	37.4112	21
2-amino-4-hydroxy-6-hydroxymethyldihydropteridine pyrophosphokinase		0.0298058	0	0.0137983	0.0249249	0.0253003	0.040023	0.0097511	0.0345772	0.0257418	0.0257218	0.0281934	0.0368511	0.0164932	0.0341466	0.0313102	0.0346836	0.0451727	0.0213569	0.0318281	0.0424294	0.0383749	0.0281183	0.0112032	37.4393	20
Imidazolonepropionase		0.0326855	0.0231225	0.0213344	0.0217619	0.0197885	0.0378629	0.0238286	0.0426775	0.0201771	0.0142578	0.0354315	0.0323246	0.0266877	0.0302889	0.036702	0.0298456	0.0402708	0.0180672	0.0368832	0.00651027	0.0393307	0.0280876	0.00963034	37.4674	21
conjugal transfer protein, partial		0.0342733	0.0258109	0.00765679	0.035945	0.0264879	0.0423757	0.0144585	0.0364584	0.0327611	0.0530401	0.0349211	0.0247094	0.0363968	0.0291557	0.00986045	0.0232543	0.0167749	0.0220148	0.0264845	0.016546	0.0381424	0.0279775	0.0112138	37.4954	21
Lysozyme		0.0267916	0.00630255	0.0156086	0.0256208	0.0318319	0.029718	0.0358549	0.0429583	0.0167208	0.0400898	0.0221202	0.0237908	0.0096605	0.0324533	0.054401	0.0265895	0.0553515	0.0158828	0.00379134	0.0185734	0.0525184	0.0279348	0.0149771	37.5233	21
Regulatory protein		0.045469	0.00281645	0.00914523	0.0226349	0.033368	0.0420042	0.0302284	0.0284564	0.0230061	0.026176	0.0452744	0.029156	0.0180224	0.0390483	0.0270027	0.0254689	0.0358965	0.0202121	0.0281603	0.0352095	0.0198656	0.0279344	0.0108441	37.5512	21
Preprotein translocase subunit YajC		0.0330622	0.0181888	0.0211333	0.0368813	0.0336262	0.0295942	0.00358661	0.0262242	0.0269561	0.0236575	0.0391488	0.0224328	0.0147335	0.0213257	0.0398667	0.0320207	0.0208575	0.024594	0.02588	0.0448848	0.0467448	0.0278762	0.0103375	37.5791	21
O-acetylhomoserine aminocarboxypropyltransferase		0.0411495	0.00236346	0.0343684	0.0344268	0.0342458	0.0250539	0.0150974	0.025059	0.040621	0.0313507	0.0278793	0.0200098	0.0259596	0.0200907	0.0237354	0.0216196	0.0287033	0.0334499	0.0345617	0.0467545	0.0183672	0.0278508	0.0100302	37.607	21
16S rRNA processing protein RimM		0.0366282	0.0155988	0.0336711	0.0392979	0.0299989	0.0382894	0.0130463	0.0133648	0.0288377	0.0352867	0.0261254	0.0233514	0.01852	0.0248651	0.0317937	0.0388362	0.0343829	0.0309234	0.0234486	0.0262776	0.0214543	0.0278095	0.00824984	37.6348	21
Urocanate hydratase		0.0224048	0.0128808	0.0146967	0.0172197	0.0166646	0.0447146	0.0218559	0.0518167	0.0110894	0.016391	0.0357849	0.0398199	0.0284839	0.0285701	0.0386799	0.0401149	0.0493942	0.0192515	0.0343831	0.00969782	0.029695	0.0277909	0.0129621	37.6626	21
Argininosuccinate synthase		0.0384448	0.00525869	0.0523907	0.0469145	0.0387895	0.0208989	0.0126764	0.0218722	0.0367378	0.0447552	0.0196595	0.0270525	0.020037	0.0278698	0.017362	0.0114689	0.0246763	0.0419901	0.0406058	0.0154985	0.0162619	0.0276772	0.0133287	37.6902	21
recombinase RecA		0.0339504	0.00598742	0.0358568	0.0257347	0.026746	0.037629	0.0234811	0.0205947	0.0206708	0.017024	0.0382195	0.0269061	0.0142966	0.0451468	0.0327168	0.0305706	0.0245652	0.023107	0.0275559	0.0364823	0.0320716	0.0275864	0.00913159	37.7178	21
3-phosphoglycerate dehydrogenase		0.0401941	0	0.038646	0.0274048	0.0287081	0.0335566	0.00824921	0.0290179	0.0361906	0.0341857	0.0285861	0.0362786	0.0135563	0.0245341	0.0278232	0.032904	0.02226	0.0383845	0.035537	0.00863906	0.0339962	0.0275549	0.0111626	37.7454	20
Cell wall surface anchor family protein		0.0648596	0	0.00130071	0	0.000606691	0.10693	0.0306543	0.00108098	0.00278903	0.00070188	0.0132328	0.00327506	0	0	0.130047	0.149307	0.00823468	0.00860592	0.00655243	0.000619489	0.0495993	0.0275427	0.0462045	37.7729	17
Chromosome partitioning protein parB		0.0309092	0.00641087	0.0285487	0.0345786	0.0357819	0.0221096	0.0212619	0.0296497	0.0317068	0.0422504	0.0287562	0.0238307	0.018872	0.0303398	0.0383722	0.0318494	0.0281618	0.0283706	0.0289983	0.0162644	0.0208343	0.027517	0.00803993	37.8004	21
riboflavin synthase subunit alpha		0.036386	0.014939	0.0189207	0.0196742	0.0244742	0.0402844	0.0191884	0.0370761	0.016187	0.027511	0.0375781	0.0304208	0.0268091	0.0306453	0.0264459	0.0269454	0.0309113	0.020291	0.0301934	0.0286204	0.0339704	0.0274987	0.00731033	37.8279	21
Ribokinase		0.0442175	0.015648	0.0455653	0.0409806	0.0336649	0.0262784	0.0267987	0.0195839	0.0458521	0.0407228	0.0177092	0.0138191	0.010862	0.0188175	0.0241896	0.0156083	0.0257178	0.0336078	0.0306879	0.0318868	0.0144019	0.0274581	0.0113387	37.8554	21
Magnesium chelatase		0.0345963	0.00232406	0.0223535	0.0198893	0.0290308	0.0399817	0.012385	0.0344368	0.0279303	0.0250613	0.0388085	0.0318053	0.0354987	0.026864	0.0401158	0.0353428	0.0319806	0.0290154	0.0303033	0.00679185	0.0217772	0.0274425	0.0103263	37.8828	21
CMP deaminase		0.0330757	0.0144762	0.0156622	0.021066	0.0230801	0.0312177	0.0026115	0.0439972	0.0172012	0.0308965	0.0273819	0.0320317	0.0297946	0.0303271	0.0384894	0.0460998	0.0446589	0.0211858	0.0337787	0.00225269	0.0366699	0.0274264	0.0122891	37.9103	21
DNA mismatch repair protein MutL		0.0379873	0.00405727	0.00847476	0.0186494	0.0262168	0.045774	0.0266642	0.0282458	0.0233131	0.0243319	0.0235338	0.0401927	0.0237993	0.0276788	0.0567599	0.043226	0.033147	0.0182514	0.0253993	0.0110832	0.0279642	0.027369	0.0125488	37.9376	21
Polyribonucleotide nucleotidyltransferase		0.0283929	0.00611544	0.0327727	0.0347937	0.0333551	0.0278881	0.0291076	0.0318397	0.0282773	0.0332499	0.0224474	0.0332698	0.0288359	0.024585	0.0258452	0.0228456	0.0323555	0.030305	0.0334215	0.0166812	0.0151898	0.0272178	0.00726477	37.9648	21
Primosomal protein N'		0.0252576	0.00562305	0.0265909	0.028923	0.0293923	0.0392112	0.0289731	0.0325416	0.0235666	0.0295615	0.0224736	0.0350138	0.0235202	0.0210201	0.0454489	0.0290678	0.0331609	0.0261862	0.0276933	0.00494465	0.0324204	0.027171	0.00922818	37.992	21
Argininosuccinate lyase		0.0269396	0.00437239	0.0601949	0.0318457	0.0299602	0.0265123	0.0080923	0.0195278	0.0396736	0.0530126	0.0285075	0.0190246	0.0249037	0.0250816	0.0201458	0.00910923	0.0293838	0.0351211	0.0404135	0.0217948	0.0163006	0.0271389	0.0136579	38.0192	21
4-phosphoerythronate dehydrogenase		0.0198885	0.0119059	0.038713	0.0286067	0.0198143	0.0312177	0.0221922	0.0423406	0.0104488	0.0234648	0.0357326	0.0245496	0.0207895	0.0179136	0.0350464	0.0353032	0.0489498	0.0397399	0.0394382	0	0.0237276	0.0271325	0.0120576	38.0463	20
tRNA modification GTPase TrmE		0.0230507	0.00471706	0.010741	0.0235838	0.0189623	0.0431736	0.0223155	0.0432812	0.0155065	0.0241942	0.048468	0.0430151	0.0292121	0.0234646	0.0278525	0.0390339	0.0390627	0.0171329	0.0375563	0.00447159	0.0305087	0.0271097	0.0128365	38.0734	21
30S ribosomal protein S21		0.0371799	0	0.0148845	0.0299479	0.0180717	0.0321257	0.0189866	0.025045	0.0244607	0.0339655	0.0184553	0.0584585	0.0424771	0.011013	0.0300795	0.0263917	0.0242597	0.0228307	0.0447269	0.0106777	0.0447298	0.0270842	0.0136097	38.1005	20
zinc metalloprotease		0.0379738	0.00291493	0.0184112	0.0247604	0.0247323	0.040422	0.0143128	0.0254381	0.0191762	0.0208087	0.0322379	0.0270791	0.0282533	0.0314093	0.0455661	0.056791	0.0307308	0.0172645	0.019932	0.0237546	0.0246059	0.0269798	0.0115825	38.1275	21
MULTISPECIES: 50S ribosomal protein L36		0.0153402	0.0282039	0.0374257	0.0419042	0.0310574	0.0219858	0.010659	0.0216617	0.0293982	0.0176433	0.00765698	0.0435609	0	0.0448922	0.0405553	0.0274332	0.033633	0.0353317	0.0348364	0.0258609	0.0165977	0.0269351	0.0123782	38.1544	20
Rrf2 family transcriptional regulator		0.032201	0.00805544	0.0305065	0.0367042	0.042236	0.0146251	0.0282334	0.0094761	0.0252614	0.0488839	0.0265573	0.0278114	0	0.0208928	0.0276034	0.0193258	0.0327721	0.0374766	0.0250558	0.0450988	0.0217772	0.0266931	0.0122359	38.1811	20
Thiol:disulfide interchange protein		0.0402748	0.0164162	0.0221792	0.0243935	0.0223185	0.0326072	0.0171261	0.0419896	0.0237801	0.0228455	0.038599	0.0272389	0.0152796	0.027195	0.0338889	0.0234124	0.0412706	0.0170539	0.032872	0.00935992	0.0285196	0.026601	0.00922215	38.2077	21
Pantoate--beta-alanine ligase		0.0305055	0.00763199	0.0222462	0.0220402	0.0245904	0.0403807	0.0141223	0.0404594	0.0233131	0.0226116	0.0342012	0.0298084	0.0165539	0.0183465	0.0275594	0.0436742	0.0363409	0.024515	0.0239432	0.0272801	0.0271246	0.0265357	0.00899924	38.2342	21
tRNA(Ile)-lysidine synthetase		0.0201307	0.00439209	0.0263764	0.0310866	0.0341812	0.021862	0.0166329	0.0338472	0.0282773	0.0295203	0.0396985	0.0292093	0.0156194	0.0199125	0.0229296	0.0250603	0.0374379	0.0309234	0.038669	0.022189	0.0244122	0.0263032	0.00855008	38.2605	21
Ribonuclease Z		0.0286082	0.0176176	0.0183709	0.019902	0.0247065	0.0356478	0.0146267	0.0469874	0.0194031	0.0292725	0.0262955	0.0334296	0.0239085	0.0206764	0.0431486	0.0354746	0.0333831	0.014909	0.0266905	0.00551909	0.033402	0.0262847	0.0100341	38.2868	21
Protein kinase		0.0344348	0.0356094	0.0202482	0.0209648	0.0190785	0.0426508	0.0239182	0.0310816	0.0216984	0.0195976	0.0311515	0.0279046	0.0380716	0.0240758	0.0242189	0.0258381	0.0358826	0.0208963	0.0301247	0.00880801	0.0140273	0.0262039	0.00836147	38.313	21
putative Cna protein B-type domain protein, partial		0.0299942	0.0182478	0	0.0553156	0.00214278	0.0758222	0.0448999	0.0324153	0.0122771	0	0.0599732	0.0299149	0	0.019174	0.0519102	0.0710942	0.0313973	0.00465825	0	0	0.00951945	0.0261313	0.02513	38.3392	16
multidrug ABC transporter ATPase		0.0689503	0	0.0507547	0.0317192	0.0355495	0.0279294	0.0199954	0.00794588	0.0466395	0.0297267	0.0140574	0.0107305	0.008726	0.0165131	0.0413611	0.0255349	0.0131922	0.0375292	0.0261685	0.0122997	0.0229009	0.0261059	0.0166695	38.3653	20
macrolide ABC transporter ATP-binding protein		0.0221357	0.00164457	0.0404697	0.0348569	0.0400932	0.0203486	0.0170476	0.0303797	0.033882	0.0340894	0.0329185	0.0254283	0.0130587	0.0311292	0.0235156	0.0133409	0.0207603	0.042069	0.0288746	0.0239573	0.0181089	0.0261004	0.0103004	38.3914	21
UDP-3-O-(3-hydroxymyristoyl) glucosamine N-acyltransferase		0.0315417	0.00641087	0.0155147	0.0206864	0.0239578	0.0406834	0.0296008	0.0282598	0.0265024	0.0165424	0.0374996	0.0228322	0.0193817	0.0375969	0.0277353	0.0414332	0.0292449	0.0231728	0.0293142	0.0019711	0.0379745	0.0260884	0.0104691	38.4174	21
flagellar motor protein MotA		0.0513629	0	0.0218171	0.0266203	0.0188332	0.0376153	0.0227638	0.0252415	0.0453317	0.0383006	0.0198689	0.0265999	0.015935	0.0295886	0.0323651	0.0368983	0.0146919	0.0220017	0.0192177	0.00421253	0.0379616	0.0260585	0.0126065	38.4435	20
GTPase Era		0.0280027	0.0071593	0.0133826	0.0225463	0.0223701	0.0415777	0.0148396	0.0357845	0.0171345	0.0310341	0.0219762	0.0326707	0.0238843	0.0369985	0.0304604	0.035936	0.0317306	0.0218964	0.0265531	0.021119	0.0298112	0.0260413	0.00866958	38.4695	21
Rod shape-determining protein MreD		0.025419	0.00623361	0.0142274	0.0247731	0.0259199	0.0371062	0.0216318	0.0235569	0.0255683	0.0387961	0.0297248	0.0221266	0.0290179	0.0245596	0.0377862	0.0373729	0.0244819	0.0362791	0.0345205	0.0101596	0.0168043	0.0260031	0.00913191	38.4955	21
fibronectin		0.0429527	0.00488447	0.0210528	0.0237356	0.0281401	0.0405871	0.0234027	0.0187978	0.030359	0.0316259	0.0121988	0.0237508	0.00643224	0.0296777	0.0547233	0.0478268	0.0269675	0.0196331	0.0172396	0.0102047	0.0318391	0.0260015	0.013009	38.5216	21
Pyridoxamine 5'-phosphate oxidase		0.0170761	0.00446102	0.0098023	0.0143603	0.0128696	0.0355653	0.0238174	0.0467768	0.00847384	0.0173406	0.030196	0.0350005	0.0335569	0.0334718	0.0336545	0.0350791	0.0515049	0.0181198	0.0353584	0.0264578	0.0229655	0.0259956	0.0126216	38.5475	21
RNA polymerase sigma-70 factor		0.0132545	0	0.0167484	0.0225083	0.0292115	0.047824	0.0335797	0.0251994	0.0160936	0.037007	0.0358373	0.025415	0.0194545	0.0400541	0.022153	0.0157138	0.0262038	0.0221991	0.0385453	0.0229887	0.0358174	0.0259909	0.0110354	38.5735	20
Prephenate dehydratase		0.0334659	0.00335808	0.0381498	0.0297834	0.0293664	0.0286173	0.0157923	0.0191487	0.0321472	0.0287909	0.0264657	0.0209684	0.0255591	0.0160675	0.0207172	0.0127213	0.0179413	0.0412663	0.0335451	0.0396135	0.0319683	0.025974	0.00961693	38.5995	21
Elongation factor Tu, partial		0.0298596	0	0.0314049	0.0227614	0.0187558	0.0236643	0.0257339	0.027614	0.0292781	0.0295203	0.0333504	0.0265333	0.0262872	0.0107583	0.0326728	0.0134727	0.0315223	0.0286996	0.0290532	0.0325739	0.0402994	0.025896	0.0089361	38.6254	20
Cytochrome c biogenesis protein		0.0318512	0.013324	0.0265909	0.0290622	0.0289017	0.0269113	0.0177649	0.0151056	0.0443042	0.0309653	0.0230233	0.0146579	0.0124276	0.0353052	0.0309	0.025759	0.0145114	0.0172513	0.0216629	0.0582207	0.0249805	0.02588	0.0110876	38.6513	21
peptidase C69		0.0237504	0.0076123	0.0118673	0.0242797	0.0295988	0.0395414	0.0195022	0.032317	0.0191896	0.0172029	0.0265311	0.0231384	0.017986	0.0314602	0.045405	0.0488155	0.0290922	0.0263704	0.0299873	0.0146537	0.0248255	0.0258632	0.0102543	38.6771	21
2,5-diketo-D-gluconic acid reductase		0.0342195	0.00365351	0.0450557	0.0350594	0.0336907	0.0150654	0.0128334	0.0163972	0.0494018	0.050618	0.0205102	0.0164019	0.00771869	0.0207528	0.0127028	0.0258249	0.0187329	0.0412268	0.0254679	0.0324049	0.0245542	0.0258235	0.0134133	38.703	21
cold-shock protein		0.0170626	0.0159927	0.029836	0.0231283	0.0239966	0.0122312	0.0334115	0.0240482	0.0215115	0.0383832	0.0276698	0.0154966	0.0276344	0.0208801	0.0266071	0.0291733	0.0139281	0.042727	0.0215392	0.0316052	0.0450785	0.0258067	0.00900357	38.7288	21
Transcription antitermination protein NusG		0.0240061	0.0175487	0.0183843	0.0229765	0.0208598	0.0284247	0.0130351	0.0292285	0.0293048	0.0299056	0.0260076	0.0246295	0.0252435	0.0301233	0.0317937	0.0303597	0.0307308	0.0264494	0.0274735	0.0269084	0.0279384	0.0257777	0.00489823	38.7546	21
PTS mannose transporter subunit IID		0.0536908	0.00344671	0.0714723	0.0370331	0.0379505	0.00668655	0.0177649	0.00327101	0.0475869	0.0354106	0.00808892	0.0144049	0	0.0276534	0.0142852	0.0123654	0.013206	0.0322393	0.0166489	0.0669161	0.0203047	0.0257346	0.0207026	38.7803	20
Cysteine synthase		0.0323221	0.00698204	0.0292862	0.0301123	0.0431267	0.0302683	0.0281885	0.0161304	0.0286643	0.031681	0.0159422	0.0134331	0	0.0145651	0.0295667	0.0269059	0.0247874	0.0348185	0.0313473	0.0417198	0.0302117	0.0257171	0.0108001	38.806	20
50S ribosomal protein L36		0.0254863	0	0.0253438	0.0259624	0.0139023	0.0126026	0.0154449	0.0430566	0.018122	0.036718	0.0312431	0.0153235	0	0.0360054	0.0386213	0.0381375	0.0150529	0.0198831	0.0250421	0.030614	0.0734173	0.0257133	0.0161743	38.8317	19
RNA pseudouridine synthase		0.0168877	0.0107636	0.0284682	0.0299985	0.0250551	0.022261	0.0194798	0.0331172	0.0211512	0.0393879	0.0372771	0.0223529	0.0190297	0.0140686	0.0242629	0.0178494	0.0286617	0.027331	0.0337924	0.0444343	0.0240247	0.0256978	0.00854489	38.8574	21
Dihydroxy-acid dehydratase		0.0328066	0.00737595	0.0408988	0.0348443	0.0321934	0.0186425	0.0133041	0.0222232	0.0349362	0.0373235	0.0276437	0.0221532	0.00567979	0.0199507	0.0187979	0.0078437	0.012845	0.0348448	0.0297401	0.0646184	0.0206405	0.0256812	0.0137862	38.8831	21
DNA-cytosine methyltransferase		0.0427104	0.00690326	0.0252231	0.0310486	0.0338714	0.0287962	0.00987439	0.0206789	0.0376185	0.0323691	0.0290573	0.0251487	0.0143937	0.019887	0.0374345	0.0316384	0.0228571	0.0307787	0.0294379	0.0033903	0.0260526	0.0256748	0.0102516	38.9088	21
Rod shape-determining protein MreB		0.0173049	0.00286569	0.0136776	0.023141	0.0247323	0.0410686	0.0108495	0.0378482	0.0189093	0.0187856	0.0517664	0.0392874	0.0305228	0.0237065	0.0287755	0.0315725	0.035355	0.0197515	0.0249322	0.00800831	0.0358174	0.0256514	0.012087	38.9344	21
Alpha-L-fucosidase		0.0224721	0.00310204	0.0179552	0.0274174	0.0367113	0.0253704	0.032089	0.0350686	0.034309	0.0394567	0.0336645	0.0269993	0.0148184	0.0155964	0.0196037	0.010823	0.0358271	0.0244098	0.0316357	0.024284	0.0262075	0.0256105	0.00944188	38.96	21
polynucleotide phosphorylase		0.0309496	0.0117286	0.0236408	0.0203069	0.0269397	0.0365972	0.0183029	0.0234024	0.0231129	0.0227629	0.027107	0.0255082	0.0158379	0.0318803	0.0370829	0.0334576	0.0241625	0.0214095	0.0255229	0.0330019	0.0249547	0.0256033	0.00653218	38.9856	21
MULTISPECIES: 50S ribosomal protein L33		0.041607	0.0202272	0.030654	0.0446371	0.0238546	0.0207476	0.0157475	0.0235428	0.0381123	0.0391126	0.0151176	0.0188382	0	0.0169205	0.0158822	0.0234915	0.025565	0.029897	0.0249459	0.0565087	0.0113923	0.025562	0.0128478	39.0112	20
Asparagine synthase		0.0259438	0.00234376	0.0192828	0.0313143	0.0356657	0.031768	0.0116565	0.0442779	0.016187	0.0291074	0.027696	0.031153	0.0312146	0.0154691	0.0274862	0.0194576	0.0275924	0.0305681	0.0350562	0.0158927	0.0258846	0.025477	0.00953894	39.0367	21
GTPase		0.0258227	0	0.0143615	0.0265065	0.0217376	0.0335428	0.0392958	0.0257188	0.0222588	0.0188407	0.024306	0.0248958	0.0242605	0.0210201	0.0444086	0.0289887	0.0242736	0.0191725	0.0176105	0.05973	0.0175535	0.0254431	0.0118978	39.0621	20
preprotein translocase subunit SecG		0.0134025	0.00843951	0.0425884	0.0245074	0.0163936	0.0354139	0.0248149	0.0254942	0.0312264	0.034282	0.0113219	0.0235644	0.00946632	0.0387045	0.0269734	0.018759	0.0344385	0.0319893	0.0266768	0.0303775	0.0247092	0.0254068	0.00962665	39.0875	21
DeoR family transcriptional regulator		0.0205748	0.00964093	0.0347036	0.0351732	0.0213891	0.0236506	0.0143913	0.0328645	0.0257018	0.043145	0.0172773	0.0216873	0.0200856	0.0248651	0.026402	0.0114953	0.0334525	0.0319498	0.0302895	0.025782	0.0288813	0.0254001	0.00840027	39.1129	21
3,4-dihydroxy-2-butanone 4-phosphate synthase		0.0228085	0.00533747	0.0144956	0.0229385	0.0162516	0.0317405	0.0260926	0.041386	0.0219919	0.0280064	0.0327745	0.0297018	0.0297461	0.0342739	0.0252885	0.0408531	0.0289672	0.0217648	0.0241217	0.00230901	0.0314904	0.0253495	0.009848	39.1383	21
Thymidylate kinase		0.0319723	0.00522915	0.0296885	0.0396901	0.0350461	0.0175419	0.0163975	0.0231217	0.0324274	0.039264	0.017683	0.0248425	0.0234109	0.022497	0.0364382	0.031388	0.0191078	0.0281469	0.0159072	0.017188	0.024438	0.025306	0.00891812	39.1636	21
DNA topoisomerase		0.0313398	0.0148307	0.0284548	0.0317318	0.0271978	0.0181197	0.0195919	0.0438989	0.0162538	0.0347912	0.0188872	0.023631	0.0174156	0.019556	0.0144024	0.0330885	0.0408679	0.0303313	0.0395756	0.0074564	0.0179539	0.0252084	0.00991241	39.1888	21
alkyl hydroperoxide reductase		0.0307208	0.00567229	0.0148577	0.0221541	0.0174908	0.0357029	0.0253977	0.0140246	0.0352832	0.0203821	0.0235338	0.0244431	0.00837405	0.015711	0.0456247	0.0452561	0.0226072	0.0270679	0.0227206	0.0492438	0.020886	0.0251026	0.0117397	39.2139	21
Fic family protein		0.0357266	0.0054458	0.0329872	0.0276072	0.0178651	0.0338042	0.0176865	0.0278948	0.0267693	0.0171617	0.0196987	0.0306205	0.00791287	0.0418748	0.0386946	0.0220019	0.0325777	0.0303181	0.0468286	0.00223016	0.0105657	0.0250606	0.0121342	39.239	21
Septum formation protein Maf		0.0231987	0	0.0362859	0.0241152	0.0196077	0.0191654	0.0133489	0.0264208	0.0279436	0.019749	0.0318059	0.0250289	0.00512152	0.0367184	0.0291858	0.0464821	0.030453	0.0209753	0.0353309	0.0271899	0.0268534	0.0249991	0.0105172	39.264	20
hypothetical protein N307_01336, partial		0	0.0389773	0	0	0.0214407	0.00436139	0.0147275	0.00432391	0.00261555	0	0.0380231	0.0450786	0.141085	0.0629967	0	0.00959699	0	0.012422	0.0150967	0.0559455	0.0580984	0.02499	0.0342468	39.2889	15
GTPase CgtA		0.0359688	0.0051996	0.0219915	0.0276831	0.0253907	0.0331713	0.0265409	0.0252415	0.0276901	0.025598	0.0185469	0.0221532	0.0187142	0.0327206	0.0342552	0.0344991	0.0202465	0.0228044	0.0200144	0.0260298	0.0194135	0.0249463	0.00712323	39.3139	21
conjugal transfer protein TraG, partial		0.0315551	0	0.0055381	0.0276325	0.038725	0.0514424	0.0256667	0.0222232	0.0276501	0.0521318	0.0134684	0.0148709	0.00480598	0.0184611	0.0382111	0.039904	0.034008	0.0183961	0.00924483	0.00682564	0.0387365	0.024738	0.015274	39.3386	20
FeoA domain protein		0.0189331	0.0150966	0.0311233	0.0397154	0.0241902	0.0290576	0.0114884	0.0283581	0.0243139	0.0206298	0.0380231	0.020103	0.0173913	0.00975253	0.0229442	0.0213955	0.0371185	0.0336342	0.0353447	0.01569	0.0239988	0.0246811	0.00875955	39.3633	21
Mannose-6-phosphate isomerase		0.0294156	0.00270813	0.0299701	0.0306184	0.0271075	0.0184362	0.0193565	0.0285406	0.0280104	0.0359335	0.0321724	0.0272788	0.022173	0.0151508	0.0152375	0.0109284	0.0296198	0.0306076	0.0333803	0.0344774	0.0171531	0.0246798	0.00871899	39.388	21
methylmalonyl-CoA carboxyltransferase		0.0381084	0.00830164	0.0269664	0.0253171	0.0212987	0.0285898	0.021699	0.0234024	0.0325342	0.0222813	0.0299473	0.0217139	0.0192118	0.0173789	0.0230614	0.0300038	0.024829	0.0257257	0.0280642	0.0267845	0.0221259	0.0246355	0.00605424	39.4126	21
UDP pyrophosphate phosphatase		0.0350941	0.00770093	0.028361	0.0243176	0.0288243	0.0205137	0.0117125	0.0214651	0.0299987	0.0256118	0.0195548	0.0257744	0.0101581	0.0221787	0.0380353	0.0306366	0.0342302	0.0277126	0.0176243	0.0291836	0.0285196	0.0246289	0.00805051	39.4373	21
Sigma-70 region 2		0.0121645	0	0.0202617	0.0167136	0.0163936	0.0269388	0.0192444	0.0532908	0.0146524	0.0179324	0.0567402	0.0325775	0.0506448	0.014667	0.00533314	0.0112976	0.0530602	0.023765	0.0622137	0.00203868	0.00678115	0.0246053	0.0192129	39.4619	20
Homoserine O-succinyltransferase		0.031286	0	0.0299299	0.0384502	0.0302571	0.0275992	0.0122281	0.0344649	0.0384192	0.0372685	0.0208898	0.0213411	0.0151704	0.0166913	0.0138457	0.0215669	0.035841	0.0285811	0.0304544	0.0149353	0.0172823	0.0245953	0.010337	39.4865	20
Thiamine biosynthesis protein ThiF		0.0363456	0.0108522	0.0221658	0.0472435	0.0351235	0.0188902	0.0231673	0.0136877	0.0358704	0.0399797	0.0270154	0.0175868	0.0274766	0.0106056	0.021274	0.0250339	0.0320778	0.0245282	0.0251795	0.00408863	0.0169723	0.0245316	0.010675	39.511	21
Copper-exporting ATPase		0.0325778	0.0128907	0.0235336	0.0353251	0.0286565	0.0297042	0.0131696	0.0284143	0.0198568	0.0268779	0.0211778	0.0244964	0.0136898	0.016755	0.0303286	0.0364765	0.0318695	0.0230149	0.0298774	0.0140568	0.0221776	0.0245203	0.00741143	39.5355	21
sugar transporter		0.0260111	0	0.0326251	0.0378302	0.0265911	0.0203486	0.022506	0.0277685	0.0470398	0.0236437	0.0232327	0.0167481	0.00451471	0.0201162	0.0340207	0.013064	0.0148169	0.0294891	0.0332155	0.0425195	0.0181477	0.0244881	0.0115167	39.56	20
sortase		0.0370184	0.00716915	0.0400272	0.0459403	0.0429073	0.00869526	0.00876479	0.0067526	0.0436903	0.0375712	0.00709416	0.0166549	0.010243	0.014998	0.0164243	0.0106912	0.0264676	0.04778	0.0239157	0.044806	0.0163264	0.0244732	0.0154716	39.5845	21
retrovirus-related Pol polyLINE-1 domain protein, partial		0.00238177	0.0707855	0	0	0.00138119	0.0151342	0.00860787	0.01088	0	0.00459663	0.0650647	0.0366114	0.155806	0.0179518	0.0129226	0.0196026	0.00745704	0.006211	0.00798105	0.0199813	0.0491214	0.0244037	0.0365016	39.6089	18
ribonuclease P		0.0279085	0.0166427	0.026658	0.0285182	0.0365693	0.0118184	0.00945969	0.0354195	0.0308528	0.0271118	0.00713343	0.0221399	0.0216512	0.0177608	0.0269001	0.0148964	0.0337164	0.0281732	0.0321303	0.0353897	0.0213639	0.0243911	0.00876582	39.6333	21
Cardiolipin synthetase		0.0200634	0.0142004	0.0141201	0.02161	0.026475	0.0246549	0.0187961	0.0358547	0.0284507	0.0243043	0.0217668	0.0240171	0.0194788	0.0271186	0.0150471	0.0272354	0.0266204	0.019541	0.0268004	0.0493677	0.0252776	0.0243238	0.00778537	39.6576	21
Aldo/keto reductase		0.0484428	0.00344671	0.0546837	0.0252159	0.0272107	0.0226187	0.0171373	0.0110063	0.0406744	0.0268504	0.00534025	0.012155	0.00646865	0.0160675	0.0138603	0.0130904	0.0168026	0.0400425	0.0341908	0.0571282	0.0159648	0.0242094	0.0160186	39.6818	21
Phosphopantothenoylcysteine decarboxylase		0.0231449	0.00776986	0.0213612	0.0278476	0.0305153	0.0246412	0.0139878	0.0306745	0.0273431	0.0254328	0.0284814	0.0244165	0.0192118	0.0239357	0.0206	0.0188381	0.0322305	0.0236071	0.0271301	0.0391855	0.0172306	0.0241707	0.00678858	39.706	21
Thymidine kinase		0.0151518	0.015195	0.0304931	0.0204966	0.0336133	0.0283422	0.00991923	0.0346474	0.0176683	0.0319424	0.0217537	0.0273321	0.0160078	0.0209437	0.0227245	0.0260622	0.0218018	0.0317393	0.0347815	0.0207923	0.0243863	0.0240854	0.00715131	39.7301	21
Peptidase, M23 family		0.0138869	0.0183956	0.0220317	0.0291761	0.0131536	0.0318643	0.0180564	0.0379044	0.0155331	0.018125	0.0489262	0.0219402	0.031518	0.017417	0.0158383	0.0206573	0.036813	0.0305418	0.0380371	0.00682564	0.0187806	0.0240677	0.0105072	39.7541	21
aspartate decarboxylase		0.0337485	0	0.0322229	0.0238621	0.0279336	0.0320707	0.0253417	0.035574	0.0238068	0.0118632	0.0226961	0.0261073	0.00866532	0.0205491	0.0285997	0.0337213	0.0301753	0.0204358	0.0243415	0.0130431	0.0306508	0.0240671	0.00918255	39.7782	20
pyruvate formate lyase-activating protein		0.0477566	0.00364366	0.0389142	0.0348443	0.0439787	0.0237056	0.0200514	0.0118346	0.0386727	0.0401035	0.0115051	0.0157762	0.00763374	0.0293467	0.029303	0.0155556	0.0142336	0.0207911	0.0177204	0.0196209	0.0191293	0.0240058	0.0125775	39.8022	21
DNA topoisomerase IV subunit B		0.0312456	0.00328914	0.0217635	0.0223945	0.0238417	0.0238982	0.00963902	0.0259013	0.0267426	0.0193912	0.0288217	0.0266531	0.0150854	0.0222042	0.0413611	0.0341563	0.0265648	0.0175013	0.0249459	0.0358853	0.0224489	0.0239874	0.0084811	39.8262	21
hypothetical protein M91_16983, partial		0	0.103057	0.00108616	0	0.00472445	0.0215043	0.0311587	0.015246	0.000920779	0.00227079	0.0459681	0.0202361	0.0994813	0.031091	0.00586059	0.0423032	0.0101927	0.00876383	0.00745906	0.0153408	0.0368636	0.0239775	0.0293962	39.8502	19
transposase, IS4 family, partial		0.00842367	0.00342701	0.0216428	0.0295177	0.026333	0.00793856	0.00145706	0.0836143	0.0162004	0.0190471	0.0315834	0.0347875	0.0266392	0.0184611	0.0214937	0.00483804	0.0587537	0.0181593	0.0481473	0.00474191	0.0178506	0.0239551	0.019914	39.8741	21
secretion protein		0.0110207	0.00472691	0.014442	0.0213317	0.0292374	0.0162348	0.0157026	0.0659396	0.0333082	0.0381768	0.0442273	0.0480076	0.012913	0.0213002	0.0162631	0.00420528	0.0453532	0.0227781	0.0247811	0.00444906	0.00855071	0.02395	0.0165648	39.8981	21
Outer membrane efflux protein		0.0094329	0.00213696	0.0137447	0.0138922	0.0123533	0.0319193	0.0119143	0.0702775	0.00368312	0.0261898	0.0341357	0.0343082	0.0293699	0.0368202	0.015472	0.0239002	0.0458254	0.0183567	0.0468973	0.00226395	0.019956	0.0239452	0.0170254	39.922	21
nitrite reductase		0.0341118	0.00641087	0.0270736	0.0177258	0.0179813	0.0188214	0.00929157	0.0559862	0.0204039	0.0127577	0.0335075	0.0256014	0.0228284	0.0323387	0.0174792	0.00580038	0.0334942	0.0189225	0.0271988	0.043612	0.0211055	0.0239263	0.0121633	39.9459	21
Phosphotransacetylase		0.0225663	0.013196	0.0139324	0.0253804	0.0264104	0.0348774	0.0163303	0.0298602	0.0220587	0.0246897	0.0245416	0.03315	0.022707	0.0101472	0.0315153	0.0363051	0.0342163	0.0234492	0.0294653	0.00828989	0.0191293	0.0239151	0.00816698	39.9699	21
kinase		0.0574855	0	0.0561989	0.0319596	0.0431396	0.00930063	0.00849579	0.010908	0.0469597	0.032314	0.00403137	0.0140455	0.00185685	0.0159147	0.0236768	0.0111789	0.0231349	0.036437	0.0190529	0.0398388	0.0152415	0.0238653	0.0174828	39.9937	20
Transcriptional regulator, LuxR family		0.0185428	0	0.0200739	0.016701	0.0164065	0.0359368	0.0144697	0.0261961	0.0241938	0.0286395	0.0318321	0.0320849	0.031967	0.0202562	0.0337277	0.0267213	0.0278007	0.0240676	0.0524057	0.000337903	0.0166364	0.0237618	0.0116883	40.0175	20
C4-dicarboxylate ABC transporter permease		0.0157574	0.00716915	0.0178211	0.0192567	0.022112	0.0393626	0.00478589	0.0380869	0.00999513	0.0171341	0.0344237	0.0265599	0.0361783	0.0103637	0.0104758	0.0172693	0.0335219	0.019791	0.0573921	0.0194294	0.0419786	0.0237555	0.0136131	40.0412	21
toxin RelE		0.040073	0	0.0226217	0.0243303	0.0251325	0.0295667	0.0225957	0.0247361	0.0360438	0.0312818	0.0257981	0.0223663	0.0178768	0.025489	0.0175378	0.0200904	0.0214685	0.0184883	0.0290258	0.0106665	0.03326	0.0237357	0.00864864	40.065	20
50S ribosomal protein L25		0.0280161	0.00482539	0.0145626	0.0198387	0.0254552	0.0245999	0.00835008	0.029762	0.0357102	0.0243319	0.02695	0.0217805	0.0338239	0.0189831	0.0357789	0.0352769	0.0257733	0.0209884	0.0196023	0.0211302	0.0226943	0.0237254	0.00821322	40.0887	21
S-ribosylhomocysteinase		0.0226201	0.0134422	0.0257595	0.0283916	0.0481739	0.0222472	0.0075543	0.0241886	0.0316268	0.0332636	0.0199343	0.0164419	0.0173064	0.0211602	0.0174206	0.0188644	0.0220378	0.0248308	0.0213606	0.0338016	0.0263238	0.0236548	0.00849807	40.1124	21
heme ABC transporter ATP-binding protein		0.0268589	0	0.0236811	0.0298213	0.0291986	0.0217657	0.0254762	0.0225461	0.0225925	0.0268091	0.0252615	0.0165484	0.010061	0.0244068	0.0392513	0.0341827	0.0183163	0.0220412	0.0317182	0.0166023	0.0296046	0.0236545	0.00846037	40.136	20
Integral membrane protein		0.0264417	0.00985758	0.0233324	0.0251906	0.024074	0.0263885	0.0152095	0.0372446	0.0203239	0.02224	0.0129318	0.0246029	0.0057162	0.0270295	0.0300648	0.0258644	0.0312585	0.0279232	0.0153989	0.0442203	0.0212218	0.0236445	0.00879042	40.1596	21
lactate dehydrogenase		0.0304786	0.009119	0.0485958	0.0389942	0.0391768	0.011557	0.0124074	0.00411333	0.0361372	0.0286532	0.00323295	0.0111831	0.00226949	0.0194287	0.0243654	0.018759	0.0224128	0.0316735	0.0202617	0.055495	0.0258976	0.0235339	0.0147645	40.1832	21
sodium:alanine symporter		0.0546328	0.0090993	0.0353875	0.0314408	0.0412034	0.0219858	0.00965023	0.0152319	0.033028	0.0344747	0.019293	0.017467	0.0173549	0.0103255	0.0276767	0.017678	0.0257039	0.0258967	0.0243278	0.00153183	0.0202014	0.0235043	0.0122263	40.2067	21
Phosphatidylserine decarboxylase		0.0182737	0.00480569	0.0142542	0.0221035	0.0189365	0.0336116	0.0199842	0.0407542	0.0222855	0.0229143	0.0369499	0.0210216	0.00972118	0.0459489	0.0279111	0.0367929	0.0307447	0.0194489	0.0235723	0.0102497	0.0125161	0.0234667	0.0108196	40.2302	21
Pyrroline-5-carboxylate reductase		0.0248942	0.00402772	0.0359909	0.0301377	0.0184976	0.0365284	0.0210714	0.0121575	0.0212046	0.0262861	0.0220024	0.0235644	0.0116387	0.0161566	0.0309	0.0263917	0.0191633	0.0254888	0.021237	0.0380479	0.0270084	0.0234474	0.00847142	40.2536	21
hypothetical protein M91_20944, partial		0	0.0546845	0	0	0	0.0122312	0.0992035	0.00242869	0	0	0.0030497	0.0138058	0.124421	0.0883966	0.00700341	0.00808098	0.0081097	0.00418453	0.00678595	0.00697207	0.0521697	0.0234061	0.0374106	40.277	15
Arginine deiminase		0.0299942	0.00260965	0.0426822	0.0350594	0.0309154	0.0208026	0.0107823	0.0174922	0.0294783	0.0279101	0.0145941	0.0207287	0.0135684	0.022357	0.0380646	0.0180998	0.0216907	0.0348053	0.0244239	0.00899949	0.0261946	0.023393	0.0101806	40.3004	21
UDP-N-acetylmuramoylalanyl-D-glutamate--2,6-diaminopimelate ligase		0.0279219	0.00621392	0.0260948	0.0307197	0.0295988	0.0266499	0.0215757	0.025424	0.0247009	0.0210564	0.0168192	0.0230053	0.0068206	0.0277552	0.0302993	0.032113	0.0211352	0.0244756	0.025935	0.0149804	0.0277704	0.0233841	0.00708437	40.3238	21
N-acetylglucosamine-6-phosphate deacetylase		0.0284063	0.0032596	0.0423872	0.0360842	0.0270946	0.019069	0.0178994	0.0221109	0.0313599	0.0454708	0.0215704	0.0161623	0.0141631	0.021122	0.0132596	0.0162806	0.0230238	0.0329894	0.0278856	0.0127502	0.0186902	0.0233828	0.0102822	40.3472	21
hypothetical protein AZ22_5144		0	0.0223248	0	0	0	0.0199633	0.135025	0	0	0.00368831	0.0062303	0.0352268	0.0577324	0.119106	0.00476173	0.00825236	0.00206908	0.0113956	0.00519249	0	0.0599067	0.023375	0.0389279	40.3705	14
UDP-N-acetylglucosamine acyltransferase		0.0294021	0	0.0132083	0.0221288	0.0293793	0.0300207	0.0155009	0.0252696	0.0359371	0.0234923	0.0192799	0.019637	0.0147335	0.0329753	0.0356764	0.0360019	0.0212185	0.0290285	0.0206463	0.0066229	0.0303408	0.0233572	0.00967681	40.3939	20
UTP--glucose-1-phosphate uridylyltransferase		0.0473125	0.00728732	0.0436611	0.0346165	0.0300248	0.0204449	0.0205894	0.0150073	0.0378587	0.0279376	0.020471	0.0131934	0.0150976	0.0160547	0.0149738	0.0163729	0.0189689	0.0177382	0.02077	0.0271899	0.0248772	0.0233547	0.010391	40.4173	21
Carbamate kinase		0.0348519	0.010281	0.0296751	0.0387538	0.0323999	0.0160009	0.00513334	0.0204403	0.0348829	0.0266164	0.0142799	0.0336692	0.0124033	0.0142723	0.0287462	0.0258512	0.0291477	0.0270284	0.0248773	0.0108917	0.0191939	0.0233046	0.00961393	40.4406	21
ATP synthase subunit A		0.020642	0.00905007	0.0130742	0.0143097	0.0152318	0.0402156	0.0161173	0.030506	0.0141586	0.0156203	0.0332195	0.0221	0.0299039	0.0205236	0.0288488	0.0426592	0.0339524	0.0181856	0.0332704	0.00617237	0.0314775	0.0232971	0.0103653	40.4639	21
PREDICTED: sialidase-like isoform X1		0	0.0698598	0	0.0202562	0	0.011502	0.200256	0	0	0	0.0192799	0.000372771	0.0247338	0.0718453	0.00756017	0	0.00885957	0	0	0	0.0535905	0.0232436	0.0465473	40.4871	11
UDP-galactose-4-epimerase		0.0310842	0.00316112	0.0201141	0.0271897	0.0317157	0.0250126	0.0127997	0.0229251	0.0241004	0.0294927	0.0239133	0.0298882	0.00921146	0.0291812	0.0364529	0.0301356	0.0198438	0.024594	0.0242316	0.00805336	0.0244767	0.023218	0.00854214	40.5103	21
NAD-dependent dehydratase		0.0177355	0.00778956	0.0327458	0.0215215	0.0273011	0.0237606	0.0171933	0.0240903	0.0296117	0.0248961	0.0248296	0.0176933	0.0266271	0.0133683	0.0222556	0.0165574	0.0234126	0.0274232	0.0370755	0.0329343	0.018406	0.0232014	0.00697791	40.5335	21
hypothetical protein TGME49_322800		0	0.0363283	0	0	0	0.0324972	0.0823912	0	0	0	0	0.0515755	0.0845415	0.108653	0.00581664	0.0111789	0.00673494	0.0254756	0.00140115	0	0.0406223	0.0232008	0.0331499	40.5567	12
Chromosomal replication initiator protein DnaA		0.0295232	0.014683	0.0282403	0.0297328	0.0303733	0.0179546	0.00906741	0.016692	0.0287844	0.0294652	0.0133114	0.0213678	0.0154617	0.0207655	0.0335812	0.0121149	0.029231	0.0287917	0.0255091	0.0302423	0.0221776	0.0231938	0.00739361	40.5799	21
conjugal transfer protein TraA		0.0235351	0.00974925	0.0132083	0.0197375	0.027172	0.0245173	0.0188633	0.045373	0.0180019	0.0369106	0.0305756	0.0306471	0.0202434	0.0190467	0.0141973	0.0272618	0.0413123	0.0168171	0.016594	0.00560919	0.0276671	0.0231924	0.0100276	40.6031	21
4-diphosphocytidyl-2C-methyl-D-erythritol kinase		0.0446481	0.00718884	0.0249281	0.0179282	0.0243193	0.0247375	0.0109168	0.0135894	0.0270362	0.0239878	0.031518	0.0249756	0.0121363	0.0225734	0.0318816	0.0274991	0.0183579	0.0230149	0.0185446	0.0267169	0.0289846	0.0231183	0.00833423	40.6262	21
23S rRNA methyltransferase		0.0237101	0.016554	0.0241772	0.0246339	0.029431	0.0149966	0.0207127	0.019233	0.033535	0.0237125	0.0255756	0.0148043	0.0177918	0.032084	0.0236182	0.0242825	0.0235792	0.0202647	0.0241492	0.0316503	0.0165202	0.023096	0.00544827	40.6493	21
3-isopropylmalate dehydrogenase		0.0279623	0.00298386	0.0448814	0.0314535	0.0249647	0.0218482	0.00683698	0.0153723	0.027183	0.0344885	0.0208375	0.0216473	0.0216026	0.0134957	0.0139189	0.00748776	0.0183301	0.03445	0.0412103	0.0348153	0.0191164	0.0230898	0.0112039	40.6724	21
Glycogen synthase		0.0169012	0.00224528	0.0200069	0.0242037	0.0283209	0.0196194	0.00943728	0.0288916	0.0242872	0.0321626	0.0183768	0.0276383	0.0306806	0.0259473	0.0271199	0.0222919	0.0344801	0.0285285	0.0214568	0.0145636	0.0251355	0.0229664	0.00771641	40.6954	21
phosphoribosylaminoimidazole synthetase		0.0317704	0.0122013	0.0266714	0.0332628	0.0269139	0.0376703	0.0114996	0.0173377	0.0269828	0.0225703	0.0173035	0.016535	0.0125247	0.0177353	0.03342	0.0214087	0.0202881	0.0270547	0.0167863	0.029972	0.021803	0.0229387	0.00761056	40.7183	21
Phosphoenolpyruvate-protein phosphotransferase		0.0306132	0.00575108	0.0401478	0.0264305	0.0266557	0.0147627	0.0042591	0.0156952	0.0295717	0.0313644	0.0274473	0.0151238	0.0175491	0.0233373	0.0233691	0.0264445	0.0201632	0.0294233	0.0161956	0.0393432	0.0173339	0.0229039	0.00943003	40.7412	21
isoleucyl-tRNA synthase		0.0247731	0.0101629	0.0166813	0.0220782	0.0230801	0.0259345	0.0135619	0.0317835	0.0250612	0.0245796	0.0236777	0.0265067	0.0144786	0.0244832	0.0227098	0.022371	0.0343135	0.0239492	0.0259212	0.0215808	0.0232884	0.0229036	0.00555735	40.7641	21
Nitroreductase family protein		0.0134294	0.0146436	0.0290448	0.0328832	0.0220603	0.0223848	0.0138757	0.0292706	0.0151995	0.0149046	0.0147119	0.0212879	0.00936923	0.0286337	0.0325556	0.0272222	0.0351744	0.0304365	0.0355644	0.0155435	0.0225522	0.0228928	0.00824955	40.787	21
Peptide chain release factor 3		0.0333583	0.0060662	0.0167082	0.0224451	0.0252616	0.0278606	0.0239855	0.0283441	0.0343624	0.022295	0.0243191	0.0271723	0.0136776	0.0204345	0.0218307	0.0231092	0.0248984	0.0215543	0.0283389	0.0133134	0.0205114	0.0228498	0.00659386	40.8099	21
Septum formation initiator		0.013712	0	0.0268189	0.0309854	0.0214924	0.0164825	0.0214861	0.0251292	0.0266492	0.0234923	0.0274081	0.0334296	0.0128281	0.0316384	0.0274276	0.0212109	0.03205	0.0290549	0.0280779	0.0163996	0.0140144	0.022847	0.00823413	40.8327	20
Membrane protein of unknown function		0.0610514	0	0.0692195	0.0375392	0.0128567	0.0159734	0	0	0.0537388	0.0637197	0.000314133	0.0162422	0	0.0571019	0.0285264	0	0.0124701	0.0265283	0.00901131	0	0.014699	0.0228091	0.0243575	40.8555	15
Cna protein B-type domain protein		0.010469	0.0147913	0.0231581	0.0348443	0.0302958	0.0355653	0.0191772	0.0266735	0.0101419	0.0292037	0.0203008	0.0164552	0.0223672	0.0234264	0.017406	0.015806	0.0449089	0.0276074	0.0195199	0.00637511	0.0291138	0.0227432	0.00940007	40.8783	21
multidrug ABC transporter permease		0.0370857	0	0.0293667	0.0248743	0.0248743	0.0299381	0.0128782	0.0202157	0.0379388	0.0270155	0.0257458	0.0164419	0.00450257	0.0125026	0.0295374	0.0260226	0.0187329	0.0292391	0.0168	0.0315264	0.0221905	0.0227347	0.00973351	40.901	20
FAD-dependent pyridine nucleotide-disulfide oxidoreductase		0.0173991	0.004333	0.0268859	0.0343509	0.0399383	0.013552	0.0118358	0.0270104	0.02362	0.0330297	0.0309682	0.0198234	0.0201705	0.00626403	0.0266071	0.0106121	0.023857	0.0286338	0.0270614	0.0274377	0.0235597	0.0227119	0.00931942	40.9237	21
ABC transporter ATP-binding protein, partial		0.0298731	0.027938	0.0185721	0.0279868	0.0241386	0.0156845	0.0165545	0.0279089	0.0136782	0.017024	0.021505	0.0246828	0.0228648	0.0212238	0.0275594	0.0242034	0.0298698	0.0207647	0.0305643	0.00910086	0.0223843	0.0225753	0.00586866	40.9463	21
TonB-dependent receptor plug domain protein		0.0232795	0.00817362	0.0285085	0.0209395	0.0224605	0.0368723	0.0211498	0.0246098	0.0201637	0.0327131	0.0133899	0.0249756	0.00500016	0.0486481	0.01093	0.0342222	0.0226905	0.0230544	0.0207837	0.00678059	0.0242959	0.0225544	0.0104185	40.9688	21
Lipid-A-disaccharide synthase		0.0339234	0.00281645	0.0158634	0.0188772	0.0218151	0.0360881	0.01642	0.0266033	0.0252347	0.0170791	0.0214657	0.0242834	0.0150612	0.0313074	0.0284825	0.0341695	0.0235376	0.0191462	0.0265394	0.00355925	0.030315	0.0225042	0.00896792	40.9913	21
arginine-specific protease ArgI polyprotein		0.0347308	0	0.00333895	0.00103748	0.00756428	0.0809265	0.0284239	0.000884436	0.00728617	0.0128128	0.00624339	0.0334296	0	0.0027246	0.115732	0.071437	0.00206908	0.00313182	0.0130499	0	0.0476618	0.0224993	0.0318883	41.0138	18
cobalt ABC transporter ATP-binding protein		0.0170761	0.0120044	0.0246868	0.0287459	0.0387637	0.0267187	0.0125868	0.0365146	0.0326009	0.0254466	0.0220286	0.0186385	0.0136898	0.0150235	0.015472	0.0150019	0.0277035	0.0205016	0.0331056	0.0160166	0.0199043	0.0224871	0.0081168	41.0363	21
large conductance mechanosensitive channel protein MscL		0.0161207	0.015648	0.0192962	0.0256461	0.0330453	0.0228939	0.0147163	0.0204684	0.0158668	0.0254604	0.0342274	0.025202	0.015668	0.0147943	0.0351782	0.0206704	0.0185801	0.0161328	0.0252481	0.0384534	0.0184447	0.0224648	0.00736886	41.0588	21
biopolymer transporter ExbD		0.0133352	0	0.0117869	0.0103116	0.017736	0.0212979	0.0398226	0.054835	0.0074463	0.0160469	0.026217	0.0403125	0.0401833	0.0175316	0.0110179	0.0257194	0.0491442	0.0184225	0.0276383	0.00642016	0.0161844	0.0224481	0.014754	41.0812	20
Aminotransferase, class I/II		0.0195521	0.00527838	0.0240699	0.0343762	0.0184202	0.0316442	0.0191099	0.0266033	0.0167208	0.021717	0.0344891	0.0273055	0.0112868	0.0186393	0.0299183	0.0328776	0.0352439	0.0227386	0.0256603	0.00256806	0.0128907	0.0224338	0.00933693	41.1037	21
AbrB family transcriptional regulator		0.0305594	0	0.0252231	0.0204207	0.0139797	0.0299106	0.0207687	0.0254802	0.0218051	0.0305524	0.0249212	0.0293025	0.0282412	0.0150999	0.0261382	0.00967609	0.0359104	0.0294233	0.0286686	0.00475317	0.0192456	0.0223848	0.00920948	41.1261	20
Outer Membrane Protein		0.0600422	0.00910915	0.00521627	0.00662978	0.0121855	0.0621464	0.0130911	0.019963	0.0160669	0.0131843	0.0133899	0.00970536	0.00673565	0.0212238	0.0582103	0.0676272	0.0275369	0.0131194	0.00916241	0.000642016	0.0244122	0.0223524	0.0207623	41.1484	21
Ketol-acid reductoisomerase		0.0349596	0.00314143	0.0373185	0.0268101	0.0245904	0.0163174	0.0150414	0.0134631	0.0323874	0.0409568	0.0221333	0.0218071	0.0109591	0.0170224	0.0111351	0.00445575	0.0129283	0.0421085	0.0269378	0.0299608	0.0249288	0.0223506	0.011318	41.1708	21
ATP phosphoribosyltransferase		0.0238177	0.00650935	0.0396115	0.031289	0.030838	0.0215318	0.00758793	0.0177589	0.0298786	0.0304561	0.0170679	0.0248159	0.00774296	0.0265203	0.0170397	0.0194181	0.022135	0.0392004	0.0257289	0.0116915	0.0185868	0.0223441	0.00945976	41.1931	21
UDP-N-acetylmuramoylalanine--D-glutamate ligase		0.0274106	0.00718884	0.0143481	0.0180674	0.0274173	0.031369	0.0186952	0.0248063	0.0239536	0.02641	0.0224343	0.0173871	0.0192967	0.0278062	0.0321307	0.0359887	0.020677	0.0218833	0.0248498	0.00299608	0.0238826	0.0223333	0.0077939	41.2154	21
CTP synthase		0.0151653	0.00316112	0.0316999	0.0226855	0.0139152	0.0278469	0.00451689	0.0187557	0.0260354	0.0340618	0.0219762	0.0278247	0.0157287	0.0318039	0.0169518	0.0380716	0.0213435	0.0332525	0.0174731	0.0272125	0.0190518	0.0223111	0.00924178	41.2378	21
DNA topoisomerase IV subunit A		0.0226336	0.0101826	0.0197253	0.0176119	0.0246291	0.0231278	0.0124411	0.0248204	0.0182688	0.0189645	0.0234291	0.0209684	0.0205953	0.0351779	0.0294788	0.0244011	0.0228294	0.0172645	0.0198084	0.0376312	0.0232626	0.0222501	0.00635647	41.26	21
Restriction endonuclease		0.0197674	0	0.0292192	0.0252918	0.0251196	0.0139509	0.0110513	0.0191909	0.0211913	0.0245658	0.015471	0.0113163	0.008726	0.0356617	0.0220212	0.0206836	0.020913	0.0287127	0.0149456	0.0791144	0.0201885	0.022243	0.0152363	41.2822	20
ATP-dependent Clp protease proteolytic subunit		0.0276528	0.00510112	0.0468123	0.024887	0.0312381	0.0131805	0.00830525	0.0196962	0.0373249	0.046503	0.016348	0.0113296	0.0116023	0.0153036	0.0169518	0.0198268	0.0150807	0.0319103	0.020454	0.0229999	0.024128	0.0222208	0.0114339	41.3045	21
Chorismate mutase		0.0283525	0.00448072	0.0341404	0.0328452	0.0299989	0.0151892	0.016476	0.0191066	0.0249011	0.0301396	0.0211123	0.0159493	0.0143573	0.0207018	0.031867	0.0158851	0.0206631	0.0336342	0.0224184	0.0152732	0.018406	0.0221856	0.00794738	41.3267	21
Cytochrome C		0.0214629	0.00572153	0.0191755	0.0328705	0.0254294	0.0266224	0.0154336	0.0134631	0.0166141	0.0150835	0.0577088	0.00939915	0.0147942	0.0242795	0.0442768	0.0323635	0.0132894	0.0201989	0.0149181	0.0107566	0.0320329	0.0221854	0.0123849	41.3488	21
glycine cleavage system protein T		0.0270607	0.0205719	0.0143883	0.0202183	0.0212858	0.0242835	0.0142344	0.0248484	0.0191228	0.0168589	0.0244369	0.0186519	0.013799	0.0207273	0.0439105	0.0317043	0.0217879	0.0183304	0.0229678	0.0208486	0.0252388	0.022156	0.00664694	41.371	21
5-NITROIMIDAZOLE ANTIBIOTIC RESISTANCE PROTEIN		0.0293079	0.0131664	0.0166813	0.0179915	0.0342716	0.0426508	0.00766639	0.0170991	0.0225524	0.0290936	0.0247249	0.0242168	0.00645652	0.0147179	0.042123	0.0274068	0.0226211	0.0273837	0.01941	0.00397599	0.0194781	0.0220474	0.0103473	41.393	21
1,4-alpha-glucan branching protein		0.0256612	0.00642072	0.0207042	0.015246	0.0172972	0.0303371	0.0100761	0.0223917	0.0202038	0.031213	0.0296201	0.025628	0.0223429	0.0243304	0.0251419	0.0210791	0.0280923	0.018633	0.0331743	0.00958519	0.0252905	0.0220223	0.00724995	41.4151	21
PAP2 family protein		0.00289311	0.0198924	0.021844	0.0150562	0.0120951	0.0272828	0.0229992	0.0369778	0.00866066	0.0132944	0.037408	0.03532	0.0166996	0.0320076	0.0150031	0.0207627	0.0266343	0.0231597	0.0524469	0.0067468	0.0149056	0.0220043	0.0119357	41.4371	21
ribonucleotide-diphosphate reductase subunit beta		0.0192829	0.00613514	0.022139	0.0350341	0.0232995	0.0271589	0.0195022	0.016692	0.0189894	0.0154001	0.0164396	0.0129272	0.0142359	0.0242795	0.0436321	0.0259172	0.0247596	0.0166065	0.0157286	0.0381042	0.0253292	0.0219806	0.00881131	41.4591	21
Cystathionine beta-lyase		0.047474	0	0.0251829	0.0340852	0.0174908	0.0290989	0.0190651	0.0185731	0.0284374	0.0250337	0.0157197	0.0180394	0.00563125	0.023592	0.0182851	0.035791	0.0183579	0.0150538	0.0177754	0.0307717	0.017476	0.0219492	0.0103372	41.481	20
PREDICTED: uncharacterized protein LOC104004307, partial		0.00153402	0.127824	0.00777747	0.0095904	0.0135279	0.0175831	0.0891946	0.00436602	0.00132112	0.0113952	0.0274081	0.0103444	0.0305107	0.0413273	0.0083953	0.00483804	0.00181913	0.00501354	0.0106597	0.0188212	0.0175923	0.0219449	0.0311254	41.5029	21
tryptophan synthase subunit beta		0.021732	0.00238315	0.0289241	0.0260383	0.0303991	0.0215455	0.0141559	0.0199911	0.0305592	0.0283642	0.0221725	0.0244165	0.0202312	0.0177608	0.0139043	0.0124181	0.0170109	0.0232123	0.0286137	0.039208	0.0168173	0.021898	0.00798876	41.5248	21
dioxygenase		0.0321472	0	0.016507	0.0200032	0.0144057	0.0348636	0.0175744	0.031966	0.0155331	0.00905563	0.0196987	0.0275584	0.0123548	0.013623	0.0338742	0.0368456	0.0290922	0.0237781	0.027968	0.0172556	0.0253034	0.0218766	0.00963204	41.5467	20
anaerobic ribonucleoside-triphosphate reductase activating protein		0.0261591	0	0.0188671	0.0191429	0.0211567	0.0233204	0.0293766	0.0284002	0.0198168	0.0285018	0.0185076	0.0181859	0.0134106	0.0281372	0.0371562	0.0202091	0.0270786	0.0196199	0.02077	0.015949	0.0253938	0.0218647	0.00746984	41.5686	20
Crossover junction endodeoxyribonuclease RuvC		0.0256343	0	0.0354009	0.0220276	0.0210535	0.0230865	0.00854062	0.022518	0.0247142	0.0331398	0.014581	0.0305539	0.00945418	0.0126681	0.0410242	0.0148569	0.0328971	0.0323709	0.0215255	0.0147101	0.0179022	0.0218409	0.0101816	41.5904	20
Polyphosphate kinase		0.0199423	0.00308234	0.0340734	0.0199399	0.020976	0.0123137	0.0204549	0.0219424	0.0235933	0.0189645	0.0277615	0.0157895	0.0239935	0.023541	0.0139482	0.0188908	0.0209547	0.0295023	0.0254542	0.0503251	0.0123869	0.0218014	0.0093192	41.6122	21
Exodeoxyribonuclease VII large subunit		0.0210592	0.00966062	0.0271005	0.0329591	0.0315996	0.0142124	0.0116789	0.0284143	0.0337886	0.025887	0.0327745	0.0155099	0.0150005	0.0115986	0.0224607	0.0118249	0.0174414	0.016896	0.0267729	0.0373608	0.0127357	0.0217493	0.00884031	41.634	21
Thiol peroxidase		0.0262399	0.00696235	0.0146833	0.0168275	0.0186783	0.0302133	0.0301276	0.0244273	0.0189494	0.00912444	0.026662	0.0181859	0.0102916	0.0276661	0.0348998	0.0360546	0.0304808	0.0193304	0.0159758	0.0163207	0.0242701	0.021732	0.00827821	41.6557	21
hypothetical protein LOAG_16235		0.00257016	0.0329801	0	0	0	0	0.21189	0.00366409	0.00221521	0	0	0.034681	0.0682182	0.0213257	0.0246438	0.0162411	0.00611005	0.00210542	0	0	0.0295013	0.0217213	0.0470088	41.6774	13
MULTISPECIES: translation initiation factor IF-1		0.015865	0	0.0323838	0.0194971	0.0260232	0.0130979	0.0329856	0.0292706	0.0433167	0.024263	0.0244893	0.0184522	0.00759733	0.0277298	0.0218161	0.0143691	0.010887	0.023936	0.029534	0.0185396	0.0220226	0.0217179	0.00968466	41.6991	20
Prevent-host-death family protein		0.00475009	0	0.0229167	0.0263293	0.0197756	0.00295804	0.0074086	0.029397	0.013358	0.0214005	0.0341227	0.0347209	0.0359599	0.0363746	0.0419032	0.0127477	0.027037	0.0247519	0.0179539	0.0176836	0.0245026	0.0217167	0.0117812	41.7209	20
Integrase core domain protein, partial		0.0159996	0.00445117	0.0242845	0.0201171	0.0152835	0.0123963	0.00453931	0.0593133	0.0155999	0.0172167	0.0477743	0.0395004	0.0322947	0.0122861	0.00753086	0.002742	0.0331887	0.0250414	0.0372266	0.00932613	0.0182768	0.0216376	0.0150669	41.7425	21
Branched-chain amino acid ABC transporter, permease protein		0.0176951	0	0.0405099	0.0215594	0.0217763	0.019413	0.0155009	0.0138421	0.0308928	0.046214	0.0407194	0.0221666	0.00686915	0.0156728	0.0127761	0.0158588	0.0226766	0.0328578	0.0237508	0.0136738	0.0176956	0.0215296	0.0113426	41.764	20
carbamoyl phosphate synthase small subunit		0.0307074	0.00284599	0.0158097	0.0240013	0.0213504	0.0316717	0.0187176	0.0177168	0.0291447	0.0188682	0.0237432	0.0131135	0.00592252	0.0306708	0.0323212	0.0302543	0.022635	0.0170276	0.014506	0.029972	0.0211055	0.0215288	0.00836741	41.7856	21
ATP-dependent helicase		0.0273433	0.0104287	0.0248879	0.0234446	0.0232221	0.0205687	0.0132593	0.0133227	0.0273965	0.0185241	0.0153009	0.0119154	0.0109105	0.0217713	0.0213619	0.0204727	0.0165666	0.0159486	0.0203716	0.0852305	0.00981653	0.0215269	0.0155761	41.8071	21
molecular chaperone GrpE		0.0249346	0	0.0155952	0.023976	0.0283854	0.0345747	0.0137748	0.0211141	0.0238602	0.0205197	0.0162302	0.0185587	0.0227556	0.00867033	0.0319549	0.029371	0.0247735	0.0217517	0.0226382	0.0265592	0.0219968	0.0215236	0.00778306	41.8286	20
DNA polymerase		0.0323491	0.000935534	0.0400406	0.0215721	0.0451146	0.0142261	0.0153776	0.014165	0.0245274	0.03336	0.00348164	0.0127008	0.0181681	0.00543646	0.0296693	0.0117062	0.0121507	0.0386477	0.0249597	0.0192492	0.0337895	0.0215061	0.0124888	41.8501	21
Glucokinase		0.0295636	0	0.0284414	0.02576	0.035343	0.0290714	0.0200402	0.0174079	0.0399538	0.0217032	0.0163873	0.0188915	0.0101581	0.021313	0.0276034	0.0224369	0.0165805	0.0229096	0.0164017	0.00816599	0.0234047	0.0215018	0.00904259	41.8716	20
RNA helicase		0.014802	0.0138853	0.00985593	0.0185482	0.0155416	0.0249026	0.024983	0.0253819	0.0176283	0.0117255	0.0208636	0.0230452	0.0227677	0.0470439	0.0211714	0.0219887	0.0225933	0.0173698	0.0251795	0.0344211	0.0164169	0.0214341	0.00810458	41.8931	21
hypothetical protein PANDA_008628		0.00216647	0.0974335	0	0.00135379	0.0057442	0.0124513	0.0526111	0.00617701	0.00186825	0.00461039	0.0543188	0.0263469	0.0719804	0.0314984	0.0059485	0.0102825	0.0103177	0.0035529	0.00862668	0.0044378	0.0373416	0.0213842	0.0269095	41.9144	20
Glycosyl hydrolase family 25		0.0177355	0.00420498	0.0107544	0.0279994	0.0327097	0.0218207	0.0226853	0.0136596	0.0277702	0.0435716	0.0136255	0.0121683	0.00226949	0.0163603	0.0310611	0.0257194	0.0382156	0.031134	0.0120883	0.0184608	0.0247738	0.0213709	0.0107728	41.9358	21
FAD-dependent oxidoreductase		0.024033	0.00398833	0.0367821	0.0273162	0.0348525	0.0138134	0.0173951	0.0211703	0.0259019	0.032259	0.0174867	0.0179329	0.0131922	0.0260492	0.0232373	0.00688136	0.0177747	0.0256335	0.0327484	0.016377	0.0137044	0.0213585	0.00880132	41.9572	21
C4-dicarboxylate ABC transporter substrate-binding protein		0.0162014	0.00661768	0.016507	0.0182192	0.0133343	0.0250677	0.00845096	0.0342824	0.0149727	0.0210839	0.0329316	0.0299415	0.0282533	0.013954	0.0109886	0.0100188	0.0262593	0.0121851	0.0290395	0.0516316	0.0279771	0.0213294	0.0109622	41.9785	21
imidazole glycerol phosphate synthase		0.0212879	0.00418529	0.0351059	0.0206485	0.022525	0.0187113	0.0108607	0.0134912	0.0287443	0.0286119	0.0191359	0.015936	0.0163233	0.0278062	0.0116333	0.00692091	0.0119979	0.0370292	0.0284763	0.0391405	0.0290492	0.0213153	0.00983743	41.9998	21
Dimethyladenosine transferase		0.0237774	0.00793727	0.0208383	0.0291634	0.0284629	0.021009	0.0159941	0.0234446	0.016881	0.0267953	0.0240573	0.0261605	0.0171001	0.0127572	0.0206	0.0190622	0.0206214	0.019462	0.0268553	0.0370905	0.00927404	0.0213021	0.00684334	42.0211	21
Phenylalanyl-tRNA synthetase subunit alpha		0.0258093	0.0152246	0.0142676	0.015246	0.0161612	0.0284247	0.0141223	0.0222934	0.0212446	0.0205472	0.0309421	0.0236044	0.0132893	0.0179518	0.0261089	0.0353032	0.0236487	0.0170803	0.0185446	0.0250274	0.0223843	0.0212965	0.00596848	42.0424	21
Shikimate 5-dehydrogenase		0.0157977	0.013905	0.00835408	0.0247731	0.0288888	0.0179821	0.0165433	0.0261961	0.0209244	0.0181938	0.021505	0.0246162	0.0206924	0.0225479	0.020307	0.0327985	0.0275647	0.0236992	0.0197122	0.0250274	0.0166493	0.0212704	0.00556238	42.0637	21
para-aminobenzoate synthase		0.0169684	0.00381107	0.00761656	0.00795826	0.0151673	0.0224123	0.0198048	0.0336086	0.010996	0.0130467	0.0123297	0.0174404	0.0149155	0.0172006	0.0289806	0.0303993	0.0265648	0.0177777	0.0144785	0.0952549	0.0197881	0.0212629	0.0185872	42.0849	21
branched-chain amino acid ABC transporter permease		0.00989041	0.0102318	0.0229435	0.0395636	0.028863	0.0243798	0.0140999	0.0306183	0.0153597	0.0310204	0.0184946	0.0235911	0.0170636	0.00870852	0.024087	0.0179284	0.0245513	0.0221991	0.0187232	0.0151831	0.0288942	0.0212569	0.00789268	42.1062	21
sugar ABC transporter ATP-binding protein		0.0188793	0.00284599	0.0299433	0.0301883	0.0214794	0.0225774	0.00869754	0.0221951	0.0205374	0.0252402	0.026662	0.0243499	0.0221245	0.0158765	0.0240577	0.0186403	0.0260649	0.0202516	0.0309214	0.0150142	0.0196718	0.0212485	0.00677798	42.1274	21
RelE/StbE family addiction module toxin		0.0272356	0	0.0368089	0.0214709	0.0129212	0.0247237	0.0133713	0.0343947	0.0174815	0.023396	0.0135731	0.0140322	0.00609243	0.0116368	0.0622981	0.00549718	0.0238986	0.0199621	0.0220063	0.00371694	0.0512784	0.0212284	0.0152467	42.1487	20
Chloride channel protein		0.0287024	0.00641087	0.00972184	0.0209395	0.0270558	0.0330062	0.0208696	0.0231498	0.0212046	0.0171479	0.024895	0.0226059	0.00940564	0.0241649	0.0232666	0.0350396	0.0226627	0.0199357	0.0201518	0.00547403	0.0292817	0.0211949	0.00799254	42.1699	21
phosphoribosylaminoimidazole carboxylase		0.0155421	0	0.0159572	0.0135632	0.0226025	0.0221096	0.0270677	0.019233	0.0267026	0.0196664	0.00825907	0.0164818	0.016736	0.0162585	0.0265192	0.0239661	0.0236764	0.019791	0.0197397	0.0720184	0.0188322	0.0211773	0.0132464	42.191	20
cytochrome C oxidase subunit II		0.0270473	0.00675554	0.0166679	0.014626	0.0221894	0.0260996	0.00698269	0.0197384	0.0211779	0.016969	0.0199998	0.0215541	0.0173913	0.0176335	0.0261089	0.0366874	0.020427	0.0139221	0.0202892	0.0464279	0.0253551	0.0211452	0.00881628	42.2122	21
RNA methyltransferase, TrmH family		0.0134833	0.00371259	0.0215624	0.0213064	0.0180717	0.0383582	0.00747585	0.0425371	0.00919445	0.0117668	0.0257458	0.0288631	0.00833764	0.0200143	0.0269148	0.0312957	0.0354522	0.0278442	0.0240943	0.00399852	0.0238567	0.0211374	0.0111485	42.2333	21
electron transporter RnfC		0.0109669	0	0.00733496	0.0247731	0.0236997	0.0241734	0.0137076	0.0337349	0.012157	0.0187168	0.0319106	0.0335893	0.0254134	0.0246232	0.0195011	0.0232806	0.0394931	0.0216859	0.0341221	0.00230901	0.0186127	0.0211336	0.0105964	42.2545	20
Preprotein translocase subunit SecD		0.0239254	0.00281645	0.0142274	0.0153092	0.0226799	0.0287962	0.0182693	0.0284423	0.0222188	0.0185517	0.0179448	0.0218603	0.00637156	0.0234519	0.0320868	0.0342354	0.0284673	0.0204884	0.0197122	0.0206346	0.0231851	0.0211274	0.00755578	42.2756	21
RHS family protein		0.0381353	0	0.00159572	0.00936266	0.00342071	0.0767164	0.02848	0.00408525	0.000653887	0.00115604	0.00416226	0.00921277	0.00455112	0.0130246	0.0527014	0.158799	0.00379101	0.00301339	0.00233525	0.00108129	0.0260655	0.021064	0.0373833	42.2967	20
ZINC PROTEASE		0.0404632	0.00246193	0.0181296	0.0149297	0.0244225	0.041784	0.014537	0.0120732	0.0192296	0.0166112	0.0157328	0.0135129	0.0127917	0.0150362	0.0394858	0.0418155	0.0194827	0.0117377	0.0142313	0.0343985	0.0192456	0.021053	0.0114746	42.3177	21
Glycine dehydrogenase		0.020642	0.00559351	0.0187062	0.0194718	0.0191947	0.0238845	0.0171821	0.0291443	0.00962148	0.0156616	0.0243584	0.0264667	0.024309	0.0278571	0.0327754	0.033484	0.0203437	0.0152249	0.03757	0.00036043	0.0200206	0.0210415	0.00901234	42.3387	21
Ferrochelatase		0.0186101	0.022118	0.0345025	0.0246213	0.028166	0.0198258	0.0173166	0.0188118	0.0171212	0.0152625	0.0264002	0.0168546	0.00462393	0.0175826	0.0143585	0.00906968	0.0183857	0.0243703	0.0254817	0.0537829	0.0134461	0.0209863	0.0100104	42.3597	21
glycine cleavage system protein H		0.0302229	0	0.0301846	0.0227867	0.0265266	0.0189727	0.0160613	0.0209738	0.0200303	0.0259145	0.0115313	0.0196903	0.00889591	0.0110512	0.0471778	0.0230038	0.0173164	0.026252	0.0169786	0.0237659	0.0228363	0.0209606	0.00946629	42.3807	20
DNA-directed RNA polymerase subunit omega		0.0234679	0.0078191	0.0332018	0.0279615	0.0244225	0.0180784	0.0221922	0.0206509	0.0240203	0.0244832	0.0156019	0.0145381	0.00803424	0.00257182	0.0310611	0.0129322	0.0222461	0.0234492	0.0201793	0.0404808	0.0226555	0.0209547	0.0088192	42.4017	21
F0F1 ATP synthase subunit alpha		0.0296712	0	0.0242308	0.0242544	0.0219571	0.029773	0.00852941	0.0128594	0.026369	0.0206848	0.0172119	0.0155632	0.0115052	0.0227644	0.0305044	0.0330226	0.0146641	0.0220543	0.0285175	0.0266493	0.0189227	0.0209385	0.00828185	42.4226	20
3'-5' exonuclease		0.0297789	0.00841981	0.0191084	0.0130065	0.0163807	0.036776	0.0150189	0.0256206	0.0158134	0.0124825	0.0298819	0.0233914	0.00456325	0.022166	0.0329951	0.0436742	0.0241902	0.0162118	0.0221024	0.0069946	0.0209635	0.0209305	0.00993505	42.4435	21
4-hydroxythreonine-4-phosphate dehydrogenase		0.0123664	0	0.0133022	0.0171185	0.0187687	0.0286311	0.0133153	0.0357986	0.0206842	0.0262311	0.0370546	0.028943	0.00930855	0.0218732	0.0269148	0.0259172	0.0324943	0.0155143	0.026196	0.00558667	0.0214284	0.0208308	0.00975298	42.4644	20
Polyprenyl synthetase		0.00841022	0.0115022	0.0208114	0.0207117	0.0195045	0.0151342	0.0133489	0.0325557	0.00895424	0.0137348	0.0324211	0.0272123	0.023326	0.0261765	0.00882019	0.0221205	0.0335358	0.0251861	0.0299186	0.0287894	0.0141952	0.0207795	0.008326	42.4851	21
Nicotinate-nucleotide pyrophosphorylase		0.0129046	0.0111082	0.00765679	0.0126269	0.0121855	0.0347673	0.00718443	0.0324714	0.0115164	0.0151111	0.0323949	0.0453316	0.026979	0.0263547	0.0248929	0.0296215	0.0302309	0.0170934	0.0294241	0	0.0163394	0.0207712	0.0114775	42.5059	20
histidyl-tRNA synthase		0.027895	0.00247178	0.0190414	0.0206611	0.0244484	0.0229627	0.017877	0.0185451	0.0228727	0.0157441	0.019882	0.0149241	0.00609243	0.0268767	0.0312956	0.0338663	0.0222461	0.0146985	0.0215118	0.0328555	0.0181993	0.0207127	0.00778494	42.5266	21
1-Acyl-sn-glycerol-3-phosphate acyltransferase		0.0234275	0.00423452	0.0107141	0.0173462	0.021686	0.0106214	0.0081035	0.0241465	0.0255416	0.0203958	0.0372116	0.0216873	0.0220031	0.0280226	0.0213179	0.0180207	0.0211769	0.0221333	0.0188606	0.0431502	0.0147119	0.0206911	0.00885486	42.5473	21
Transposase, IS4 family		0.0293617	0.00182183	0.0249013	0.0167769	0.0298828	0.0158221	0.00502126	0.0714989	0.01975	0.0208637	0.0165705	0.0273454	0.0113596	0.0217713	0.0172301	0.00267608	0.0256622	0.023107	0.0365398	0.00405484	0.0124644	0.0206896	0.0150209	42.568	21
Fis family transcriptional regulator		0.0271684	0.00706082	0.0314183	0.0284549	0.0193496	0.0321807	0.0161286	0.0141931	0.0245941	0.022818	0.0305887	0.0162422	0.0156801	0.0234901	0.0167027	0.0197872	0.0135115	0.0173566	0.0232426	0.0101033	0.0241151	0.0206755	0.00700042	42.5887	21
DNA processing protein DprA		0.0299269	0	0.0145761	0.0171058	0.0281531	0.0253428	0.0233354	0.0205245	0.0171478	0.0272082	0.0266097	0.0187184	0.00450257	0.0306071	0.0332735	0.0202354	0.0140392	0.016975	0.0259899	0.0251062	0.0148023	0.0206752	0.00837012	42.6093	20
nitrate reductase		0.0518338	0.00923717	0.0385655	0.0330477	0.0182782	0.0127952	0.00508851	0.00975687	0.0459455	0.0162396	0.0212563	0.0091462	0.0053157	0.0164622	0.0205414	0.00950471	0.00834577	0.0169092	0.0157011	0.0563848	0.0137431	0.0206714	0.0153117	42.63	21
heat-shock protein		0.0197405	0	0.0126451	0.0209774	0.0270817	0.0361294	0.0262495	0.0127611	0.0301322	0.0276486	0.0134553	0.0106506	0.0109834	0.0175571	0.0340207	0.0159774	0.0185246	0.0153038	0.0142725	0.0350631	0.0348228	0.0206665	0.00985555	42.6507	20
DNA topoisomerase III		0.0205075	0.00154609	0.0109555	0.0179662	0.0210922	0.0262096	0.0124635	0.0311658	0.0238602	0.0233134	0.0164789	0.032045	0.0139325	0.0205491	0.0390902	0.0227138	0.0365909	0.0184488	0.0207974	0.00488833	0.0192843	0.0206619	0.00932261	42.6713	21
ACP S-malonyltransferase		0.0254729	0.00397848	0.0273821	0.0293026	0.0201757	0.0189865	0.0107486	0.0203701	0.026756	0.0258182	0.0168061	0.0267729	0.012998	0.0126808	0.0236768	0.0237156	0.0198299	0.0183435	0.021759	0.025523	0.0226684	0.0206555	0.00638129	42.692	21
Aldehyde Dehydrogenase		0.0181257	0.0197644	0.0171104	0.0153345	0.0278691	0.0258381	0.0148732	0.0177449	0.0149193	0.0225152	0.0172119	0.0200631	0.0217119	0.0220005	0.0184316	0.0178757	0.0219823	0.02112	0.0121296	0.0472163	0.0198526	0.0206519	0.00711982	42.7127	21
RND transporter MFP subunit		0.00771049	0	0.00870272	0.0136644	0.00978451	0.015313	0.0162855	0.0620649	0.00796674	0.0115466	0.0463477	0.035999	0.0353895	0.0150107	0.0105637	0.00947835	0.0460059	0.0208963	0.0461417	0.00179089	0.0128907	0.0206454	0.0173063	42.7333	20
hypothetical protein N307_04932, partial		0	0	0	0	0	0	0.0229319	0.0314185	0.0108759	0.013377	0.0056413	0.0765645	0.0941171	0.0457579	0.00862972	0.00498305	0.0187467	0.0128957	0	0.0387012	0.0482302	0.0206129	0.0266216	42.7539	14
Endonuclease/exonuclease/phosphatase family protein		0.00900229	0.00638133	0.0159706	0.015752	0.0141088	0.0471223	0.0225508	0.030492	0.00684579	0.0161295	0.02534	0.0184388	0.00701479	0.0278062	0.0411414	0.0400358	0.0258011	0.0160802	0.0187644	0.00241038	0.0252259	0.0205912	0.0120508	42.7745	21
Tetraacyldisaccharide 4'-kinase		0.0268858	0	0.0176334	0.0184217	0.0188074	0.0211053	0.0200066	0.0281335	0.0273565	0.0199279	0.0277484	0.03094	0.0158743	0.0212366	0.0213326	0.0205518	0.0249957	0.015317	0.0293692	0.00482075	0.021338	0.020562	0.00754657	42.7951	20
glycosyl hydrolase		0.0269531	0.00430346	0.0248745	0.0239127	0.0278045	0.0144325	0.0115332	0.035588	0.0156799	0.0212628	0.0369629	0.0223663	0.0164447	0.0151763	0.0159994	0.010177	0.0280507	0.0272784	0.0337237	0.00726492	0.0115732	0.0205411	0.00931546	42.8156	21
ribosomal protein S12 methylthiotransferase		0.0239523	0.00734641	0.0107812	0.0173209	0.0190269	0.0304472	0.0153328	0.0286108	0.0259686	0.0180562	0.0297772	0.0283838	0.0152917	0.0154309	0.0209077	0.030597	0.0273008	0.016317	0.0210035	0.00526003	0.0241409	0.0205359	0.00752204	42.8361	21
Cobyrinic Acid a,c-diamide synthase		0.0194175	0	0.0211601	0.0141832	0.0190269	0.0246824	0.00857425	0.0327241	0.018082	0.0255017	0.0270154	0.0248425	0.0292606	0.0162712	0.0164536	0.0149887	0.0301198	0.0234755	0.031883	0.019925	0.0135881	0.0205322	0.00801771	42.8567	20
DNA protecting protein DprA		0.00998461	0.0130778	0.0144822	0.0276831	0.0105977	0.0350837	0.0126092	0.0270806	0.0179085	0.0197903	0.0345677	0.0180794	0.0164568	0.015329	0.0204242	0.022872	0.0327304	0.0215806	0.0256053	0.0118266	0.0227718	0.020502	0.00770287	42.8772	21
transcription antitermination factor NusB		0.0147212	0.0105765	0.0154343	0.0196236	0.0143541	0.0234442	0.0174287	0.0271508	0.0115031	0.0120008	0.0298688	0.0340153	0.0332413	0.00905228	0.0303432	0.0199849	0.0387988	0.0262389	0.0245888	0.00282712	0.0151381	0.0204921	0.00948196	42.8977	21
RNA polymerase sigma factor		0.0210726	0.00541625	0.0140263	0.0160431	0.0182395	0.0277781	0.00405736	0.0240763	0.0200303	0.0177397	0.03123	0.0321515	0.018071	0.0309	0.0173474	0.0191149	0.0370769	0.0237518	0.0311962	0.00889812	0.0110178	0.0204398	0.0090546	42.9181	21
Diaminopimelate epimerase		0.0372068	0.0174896	0.0296214	0.0206105	0.0183815	0.0272828	0.00965023	0.0128033	0.0313999	0.0257081	0.0147511	0.0102246	0.00589825	0.0284555	0.030226	0.0235838	0.0097483	0.0167908	0.0117724	0.0208036	0.0260138	0.0204011	0.00865977	42.9385	21
Saccharopine dehydrogenase		0.0212745	0.0025998	0.0169361	0.017865	0.0178135	0.0266499	0.00985198	0.0304218	0.0172546	0.0142853	0.0238086	0.0235245	0.0193695	0.0269786	0.0294641	0.0280527	0.0310224	0.0170145	0.0271988	0.00495591	0.0220743	0.0204008	0.00793428	42.9589	21
ATPase P		0.0222299	0.00846905	0.0301578	0.0275439	0.0383635	0.0155194	0.0119815	0.0179133	0.0225124	0.0350527	0.017827	0.0192643	0.0153888	0.0149471	0.0108274	0.012919	0.0173025	0.0342789	0.0197947	0.0157012	0.0199431	0.020378	0.00827615	42.9793	21
penicillin-binding protein, transpeptidase domain protein		0.0157708	0.00719869	0.0270602	0.0332248	0.0150253	0.0221784	0.0144361	0.0252977	0.0138384	0.0144918	0.0296724	0.0199832	0.0142602	0.0133429	0.0311491	0.0208814	0.0285784	0.0235544	0.030578	0.0140342	0.0133427	0.0203761	0.00753086	42.9997	21
histidinol phosphate phosphatase		0.00929833	0.00733656	0.0104862	0.015461	0.0106365	0.0113093	0.0109392	0.0866747	0.00752637	0.0166937	0.0236647	0.0428287	0.0322583	0.0223315	0.0141387	0.00460076	0.0362715	0.0228044	0.0349875	0.0043139	0.00330662	0.0203747	0.0190054	43.02	21
Chromosome partitioning protein ParA		0.0240734	0.00803575	0.0142945	0.0197375	0.0195174	0.0286036	0.00942607	0.0291443	0.0175081	0.0204096	0.0312562	0.0222997	0.0277557	0.0246614	0.0228856	0.0244802	0.0197327	0.0178829	0.015028	0.00123898	0.0294367	0.0203528	0.00767585	43.0404	21
ribonucleotide-diphosphate reductase subunit alpha		0.0268992	0.00469737	0.0274357	0.0307576	0.0229639	0.0209264	0.0212395	0.0186714	0.0226859	0.0169415	0.0146595	0.016575	0.00786433	0.0267876	0.0189004	0.0170979	0.0169693	0.0180672	0.0211134	0.0312786	0.0247609	0.0203473	0.00665969	43.0607	21
Lipase		0.0192022	0.00338762	0.0216696	0.0218631	0.0172584	0.0210502	0.0177762	0.0431408	0.0249811	0.0202031	0.0175129	0.024989	0.0190661	0.0169714	0.0169078	0.0139736	0.0298281	0.024094	0.0262372	0.0102047	0.0165073	0.020325	0.00775231	43.0811	21
DNA alkylation repair protein		0.033143	0	0.0185989	0.0243935	0.0242418	0.0340106	0.0209144	0.0169166	0.0292514	0.020093	0.0137826	0.018359	0.0117237	0.021975	0.0267536	0.0257985	0.0136643	0.0202516	0.0175006	0.0142145	0.0211443	0.0203205	0.00766907	43.1014	20
Amidase		0.0256612	0	0.0145224	0.0249755	0.0132827	0.0250952	0.0164872	0.0246098	0.0229928	0.0176709	0.0147119	0.0147244	0.00883523	0.0240248	0.0220212	0.0342222	0.0262177	0.0102903	0.021031	0.0490748	0.016081	0.0203111	0.0100039	43.1217	20
CopG family transcriptional regulator		0.0980295	0	0.0428834	0.0139048	0.0305153	0.0217244	0	0.00915321	0.0170411	0.0327682	0.00806274	0.0118355	0.0225735	0.0151763	0.00654921	0.00512806	0.0239125	0.0225412	0.0133933	0.00586825	0.0251226	0.0202944	0.020956	43.142	19
hypothetical protein AZ22_5165		0	0.0365351	0	0.00118931	0	0.0108966	0.156511	0	0.00164139	0.0120971	0.00339001	0.0281841	0.0188962	0.0551285	0.0181971	0.021	0.0045131	0.0031055	0.00943715	0.0194294	0.0254196	0.0202653	0.0343455	43.1623	17
Nucleotide sugar dehydrogenase		0.016955	0.00721839	0.0288437	0.0196236	0.0145864	0.0198533	0.0111633	0.0379746	0.016921	0.016446	0.0224605	0.0211148	0.0219182	0.0127827	0.0197649	0.0114162	0.0322722	0.0285811	0.0492875	0.00501223	0.0111728	0.0202556	0.0105442	43.1825	21
Isoleucine--tRNA ligase		0.0316628	0.00313158	0.0239761	0.020775	0.0195174	0.0303096	0.0184038	0.017071	0.0144522	0.0197627	0.0166098	0.021461	0.0126824	0.0131137	0.0310904	0.0358305	0.0208714	0.0196726	0.0232975	0.0114099	0.0201497	0.0202501	0.00760886	43.2028	21
Xylose isomerase		0.0310169	0.00545564	0.0226351	0.0335411	0.0153222	0.0252878	0.0111521	0.0165375	0.0403942	0.0332774	0.0406933	0.0132467	0.0173549	0.0115604	0.011604	0.00893786	0.0245096	0.0148827	0.0357842	0	0.0114957	0.0202233	0.0117631	43.223	20
Uroporphyrinogen-III synthase		0.0167262	0	0.00949388	0.015752	0.0171423	0.0307636	0.0166329	0.0328926	0.0172413	0.0218271	0.0208113	0.0197968	0.0131558	0.0319058	0.0298158	0.0220678	0.0241902	0.0164618	0.017377	0.023045	0.0274863	0.0202184	0.00788307	43.2432	20
dolichyl-phosphate beta-D-mannosyltransferase		0.0212745	0.00859707	0.0171909	0.0171564	0.0208469	0.0304059	0.0134946	0.0258733	0.0256083	0.0175745	0.0125915	0.0266132	0.00637156	0.0188048	0.0203509	0.0224106	0.02862	0.0148959	0.0291356	0.0342746	0.0120769	0.0201985	0.00745663	43.2634	21
Phosphoglycolate phosphatase		0.0246924	0.00465798	0.0105935	0.0149803	0.0209631	0.0267737	0.00729652	0.0323451	0.0276901	0.0298781	0.0147642	0.0140322	0.0184593	0.00892496	0.0290246	0.0246121	0.021524	0.0173961	0.0198359	0.0394108	0.0159519	0.0201813	0.00889033	43.2836	21
ADP-ribosylglycohydrolase		0.0194982	0.0015264	0.0268323	0.0204207	0.0283983	0.0274066	0.0124971	0.00926552	0.018469	0.0188544	0.0119763	0.0189581	0.0122698	0.016946	0.0282774	0.0255217	0.0327999	0.025673	0.0149456	0.0293525	0.0231593	0.0201451	0.00787743	43.3037	21
cyclic nucleotide-binding domain protein		0.0112226	0.00450041	0.0262959	0.0284549	0.0162903	0.0172667	0.0140102	0.0407262	0.0190695	0.0199004	0.028874	0.0290628	0.00389575	0.0197342	0.0138457	0.0148832	0.039993	0.029147	0.0251932	0.0028046	0.0178635	0.0201445	0.0105131	43.3239	21
NAD-dependent deacetylase		0.0345155	0	0.032424	0.01517	0.025481	0.0228251	0.00618691	0.0203561	0.0319337	0.0278413	0.00723814	0.0175469	0.0136655	0.00991804	0.0149006	0.0205386	0.0202326	0.0267257	0.0234212	0.0266606	0.0245672	0.0201023	0.00916564	43.344	20
Histidyl-tRNA synthetase		0.0189869	0	0.0184782	0.0259118	0.0237642	0.0246962	0.00706114	0.0259434	0.0190561	0.0271944	0.0283766	0.0289297	0.0140538	0.0188685	0.0128933	0.023742	0.0187606	0.0259625	0.0231464	0.0117027	0.0235726	0.0200524	0.00744814	43.364	20
Alpha-galactosidase		0.0288908	0.00110295	0.032196	0.0303021	0.0248872	0.0118184	0.00382198	0.0238938	0.0420756	0.0336077	0.0180364	0.0144715	0.0194666	0.00808467	0.0112523	0.0119435	0.0211352	0.0362001	0.0290258	0.0101484	0.0080728	0.0200207	0.0114757	43.384	21
Beta-glucosidase		0.0527892	0.00219604	0.0440768	0.0291887	0.0298569	0.00722312	0.00421427	0.00901282	0.048054	0.0518703	0.00217275	0.0104642	0.00157772	0.00981619	0.0142852	0.0113239	0.0110259	0.0458456	0.020193	0.00433642	0.010824	0.0200165	0.0180654	43.4041	21
peptidase, S9A/B/C family, catalytic domain protein		0.00962129	0.01811	0.0334699	0.01579	0.0171939	0.0279019	0.00901137	0.0378482	0.0084338	0.0255292	0.0237694	0.0265466	0.00746383	0.0142214	0.0101242	0.0104407	0.0299254	0.0294628	0.0349326	0.00742261	0.0229009	0.0200057	0.00999649	43.4241	21
Lysophospholipase		0.0285947	0.00884326	0.0376403	0.0289357	0.0305282	0.0180509	0.0147051	0.00951821	0.0249945	0.027511	0.0139658	0.0154966	0.0082891	0.0107201	0.0159848	0.0070791	0.0174136	0.0231334	0.0234349	0.0394671	0.0157452	0.0200025	0.00951755	43.4441	21
sigma-70 family RNA polymerase sigma factor		0.00841022	0.00723808	0.00372782	0.00728769	0.00660906	0.037574	0.00225284	0.0416527	0.0243006	0.0212904	0.0245285	0.0356262	0.0199642	0.0150744	0.0329219	0.0252053	0.0409929	0.0188567	0.0313335	0.000788441	0.0139756	0.0199815	0.0131806	43.4641	21
peptide transporter		0.0223241	0.0158647	0.0168691	0.0208003	0.0272366	0.0222472	0.00978473	0.0160743	0.0248343	0.0230244	0.0164789	0.0177199	0.0132528	0.0229808	0.0428849	0.0231224	0.0182191	0.0152775	0.0192589	0.00730997	0.0234693	0.019954	0.00723592	43.484	21
LacI family transcription regulator		0.0349865	0.00632224	0.0366614	0.0498499	0.0204597	0.0131942	0.00735256	0.00977091	0.062653	0.0306763	0.0122774	0.0111698	0.00325253	0.0100708	0.0106663	0.00755368	0.0137893	0.0477537	0.0147945	0.0080421	0.00754323	0.0199448	0.0169077	43.504	21
CAAX amino terminal protease family protein		0.0266839	0	0.0220183	0.0116401	0.0125727	0.0324559	0.0116117	0.0317274	0.0142788	0.0080785	0.0340834	0.0190912	0.0144301	0.0207273	0.0383576	0.0199454	0.0224961	0.0182646	0.0346303	0.019711	0.00596742	0.0199415	0.0102461	43.5239	20
NrdR family transcriptional regulator		0.032968	0.00678509	0.0428834	0.0309221	0.0276367	0.0184637	0.00505488	0.00710356	0.0266492	0.0275798	0.00943707	0.0170676	0.0182166	0.0107711	0.0101242	0.0135518	0.0161361	0.0261336	0.0167039	0.0329681	0.0205889	0.0198926	0.0102886	43.5438	21
NlpC/P60 family protein		0.0238716	0	0.0327458	0.0175993	0.0215698	0.0126026	0.00277963	0.0260698	0.0221921	0.0173268	0.0313478	0.0229387	0.0202676	0.0126426	0.0194132	0.0173748	0.0362992	0.0284627	0.0380645	0.00409989	0.00985528	0.0198821	0.0104967	43.5637	20
Carboxynorspermidine decarboxylase		0.0212072	0.0112658	0.0119478	0.0141705	0.0191301	0.0243247	0.0137636	0.0343105	0.0152396	0.0171204	0.0274342	0.0166149	0.0146	0.0198233	0.0300941	0.0284614	0.0282867	0.016646	0.0244926	0.00390841	0.0233272	0.0198176	0.00744809	43.5835	21
epimerase		0.012178	0	0.0167082	0.00574412	0.0156062	0.0188214	0.00451689	0.0305481	0.0118767	0.0112851	0.0243845	0.0266398	0.023775	0.025107	0.0311784	0.0157269	0.0254678	0.0265152	0.0138054	0.0579166	0.0183672	0.0198176	0.012219	43.6033	20
rRNA methyltransferase		0.0308285	0.00463828	0.0341136	0.0324783	0.0338714	0.0138409	0.00827163	0.0125786	0.0281572	0.0208362	0.00878262	0.00556494	0.00476957	0.0110384	0.0275301	0.0126686	0.0149557	0.020291	0.016333	0.0696193	0.00419786	0.0197793	0.0153379	43.6231	21
pseudouridine synthase, RluA family		0.0241272	0.00978865	0.0209724	0.0288345	0.0185622	0.0214355	0.0182693	0.0188539	0.0126774	0.0152487	0.0356933	0.0214343	0.00871387	0.00953609	0.0213472	0.0319416	0.0350356	0.0215016	0.0296851	0.00422379	0.00671657	0.0197428	0.00911216	43.6428	21
cell envelope biogenesis protein OmpA		0.0334256	0.0021862	0.013986	0.0198767	0.0149737	0.034272	0.0160053	0.00774934	0.0351497	0.0142578	0.00454183	0.0147111	0.00615311	0.0171369	0.0667668	0.0446234	0.011984	0.0149485	0.0066898	0.00593583	0.0285971	0.0197129	0.0157931	43.6625	21
type IV secretion protein Rhs		0.0129181	0.00337777	0.00425079	0.0100459	0.0319997	0.0275717	0.0289283	0.00346755	0.0276501	0.0108998	0.00314133	0.0242967	0.000388362	0.057573	0.0350464	0.0353428	0.0205659	0.0228439	0.00171709	0.0356601	0.0154739	0.0196742	0.0150603	43.6822	21
Single-stranded-DNA-specific exonuclease RecJ		0.0202653	0.00535717	0.0177675	0.0178903	0.0221765	0.0199358	0.0138309	0.0303375	0.0146924	0.0302221	0.0181542	0.0250023	0.0172214	0.0178245	0.019296	0.0289624	0.0269398	0.02791	0.0180776	0.00494465	0.0159002	0.0196528	0.00701182	43.7019	21
Cell division protein MraZ		0.0352153	0	0.0395444	0.0302515	0.0230284	0.00969962	0.0189642	0.016341	0.0273431	0.0207261	0.00606014	0.0106905	0.00384721	0.0232737	0.0232226	0.00887194	0.0241486	0.0244229	0.0101515	0.0261199	0.0302633	0.0196279	0.0106378	43.7215	20
Segregation and condensation protein B		0.00893501	0.00598742	0.0150722	0.0243809	0.0187171	0.0220684	0.0163751	0.033047	0.0188159	0.0131706	0.0132852	0.0298882	0.00830123	0.0174807	0.0195597	0.0247571	0.027648	0.0205542	0.0215255	0.0308956	0.0215189	0.0196183	0.0073742	43.7411	21
thiamine biosynthesis protein ThiH		0.0268185	0.00225513	0.0154343	0.0180041	0.0124823	0.0328962	0.0192444	0.0197664	0.0144255	0.0154827	0.0225128	0.0166815	0.017986	0.0193268	0.032497	0.0425932	0.0214685	0.0217385	0.0185309	0.00252301	0.0188581	0.0195965	0.00911117	43.7607	21
Pyruvate-flavodoxin oxidoreductase		0.0180584	0.00180213	0.0109421	0.0113364	0.0134634	0.0387297	0.0111409	0.0187978	0.0131044	0.0161157	0.0470545	0.0216873	0.0187263	0.0138394	0.0195011	0.0364897	0.0348967	0.015317	0.0187095	0.00626247	0.0246963	0.0195558	0.0112401	43.7803	21
Lactoylglutathione lyase		0.0181795	0.00915839	0.0258936	0.0149423	0.012818	0.011956	0.0163303	0.0188118	0.029198	0.0193636	0.0144632	0.0249756	0.0250372	0.0164494	0.0088495	0.00394162	0.0408401	0.0302128	0.0295478	0.0247007	0.0148281	0.0195475	0.00879563	43.7998	21
Exopolysaccharide biosynthesis protein		0.034206	0.00582001	0.0436611	0.0334905	0.0215569	0.0102224	0.0124186	0.0118486	0.0452116	0.0223225	0.00727741	0.0176001	0.00524288	0.00338665	0.0127614	0.00519398	0.0206075	0.0361343	0.0110581	0.0374397	0.0122965	0.0195122	0.0134904	43.8193	21
Ribonuclease P protein component		0.0201711	0	0.00925251	0.0142717	0.0141346	0.0416327	0.0120152	0.0346193	0.016107	0.0160056	0.0187432	0.0230985	0.0120514	0.0315366	0.0281309	0.0277364	0.0197327	0.0222254	0.0259212	0.00590204	0.0150348	0.0194439	0.00987354	43.8388	20
hemagglutinin		0.0167262	0	0.0181296	0.0132722	0.0255456	0.0042926	0.0151983	0.0444885	0.0249011	0.0152074	0.0258767	0.0219136	0.0361055	0.0101472	0.00777994	0.0152787	0.0229405	0.0172908	0.026663	0.0350293	0.0106303	0.0194008	0.0108155	43.8582	20
gliding motility protein		0.0179239	0.00171351	0.00780429	0.00952714	0.0284499	0.0200046	0.00820438	0.027249	0.021218	0.0169002	0.0243845	0.0350005	0.0198793	0.0264057	0.0236475	0.0236365	0.0258427	0.0171066	0.0202617	0.00854895	0.0236759	0.0193993	0.00825456	43.8776	21
TPR domain protein		0.0207631	0.0073661	0.0115187	0.0160557	0.0153093	0.0409723	0.0139878	0.0228128	0.00344291	0.00794088	0.0183506	0.0242168	0.0113596	0.0259728	0.0350903	0.0472204	0.0283562	0.0196989	0.0151791	0	0.0216222	0.0193922	0.0117488	43.897	20
Nucleoside diphosphate kinase		0.0267916	0.0181001	0.0350657	0.0269493	0.0266944	0.0104013	0.0140999	0.00804415	0.029505	0.0221436	0.0193453	0.0110899	0.00401712	0.0120697	0.0209663	0.00556309	0.0165666	0.0204753	0.0186682	0.0342521	0.0260526	0.0193743	0.00890923	43.9163	21
Penicillin-binding protein 1A		0.0199154	0.00543595	0.00741542	0.0176372	0.0156191	0.0309425	0.0138309	0.0306604	0.0164005	0.0155928	0.0174736	0.0230852	0.0132893	0.0166659	0.0308414	0.0246516	0.0263843	0.0156854	0.0267042	0.0117252	0.0266209	0.0193608	0.00747784	43.9357	21
sulfurtransferase		0.0226067	0.0169479	0.028428	0.0188898	0.0220474	0.0219721	0.00908982	0.0171693	0.0218852	0.0217858	0.0089266	0.0182924	0.00462393	0.0217458	0.0246145	0.0171902	0.0218295	0.0214622	0.0119372	0.0363359	0.0186772	0.0193551	0.00690944	43.955	21
signal recognition particle		0.0275451	0.0093455	0.0166813	0.0156635	0.0172068	0.025219	0.0103227	0.0147687	0.0219519	0.0218684	0.0185993	0.0155632	0.009794	0.0231718	0.0279843	0.0258644	0.0168582	0.015817	0.0197122	0.0250612	0.026905	0.0193287	0.00586907	43.9744	21
Cell division protein FtsW		0.0107382	0.00778956	0.0122026	0.028341	0.0201499	0.0208439	0.0220353	0.0341982	0.019323	0.0152074	0.0159815	0.0171075	0.0109469	0.0182064	0.0337131	0.0183371	0.0251484	0.0212911	0.0182974	0.0246331	0.0106432	0.0192921	0.00715964	43.9937	21
ABC transporter ATPase		0.0301826	0	0.0389142	0.0251147	0.0275464	0.00987848	0.00654557	0.00927956	0.027917	0.0281578	0.00965958	0.00668325	0.0119664	0.0108857	0.0134647	0.00533899	0.0103177	0.0266468	0.0124455	0.0843632	0.00980361	0.019291	0.0181559	44.013	20
Ribosomal large subunit pseudouridine synthase D		0.0250288	0	0.00978889	0.026013	0.0186525	0.0327723	0.0167898	0.0378202	0.0190962	0.0128403	0.0233243	0.0173738	0.00918718	0.0212493	0.0233838	0.0314802	0.0222739	0.0195804	0.021292	0.00333398	0.0136398	0.0192819	0.0092322	44.0322	20
Acylphosphatase		0.0360899	0	0.0333358	0.0274048	0.0192979	0.00712681	0.013405	0.0106413	0.0303724	0.0370483	0.00506539	0.0151105	0.0178161	0.00327206	0.0197649	0.011693	0.0246902	0.027739	0.0159346	0.0401204	0.00813739	0.0192412	0.0118734	44.0515	20
Adenosine deaminase		0.0328066	0.00620407	0.0254645	0.0336423	0.0352526	0.0264573	0.00228647	0.026491	0.0214848	0.0265063	0.00501303	0.0206089	0.00263358	0.0145524	0.0227684	0.00939925	0.0182191	0.0287259	0.0200831	0.0104863	0.0148927	0.0192371	0.0102593	44.0707	21
3-deoxy-7-phosphoheptulonate synthase		0.0204402	0.00311188	0.0292326	0.0185862	0.0161096	0.0279294	0.0160165	0.0207211	0.0250078	0.0223776	0.010458	0.0195438	0.0144058	0.021262	0.0248782	0.0161488	0.0191633	0.0333841	0.0184347	0.0052375	0.0215189	0.0192366	0.00724855	44.09	21
topoisomerase		0.0207228	0	0.00533695	0.0186241	0.0267073	0.025219	0.00739739	0.0212826	0.0253681	0.0299744	0.0198951	0.0170809	0.013714	0.0370622	0.0182557	0.0271959	0.030953	0.0116851	0.0129812	0.00455043	0.0298112	0.0192294	0.00983173	44.1092	20
ATP synthase subunit B		0.0149231	0.0109113	0.00657062	0.0136518	0.0124565	0.031823	0.00922432	0.0369357	0.00834039	0.0172993	0.0261515	0.0248825	0.024309	0.0130882	0.0308707	0.0296083	0.0278285	0.0147117	0.0249597	0.00440401	0.0206664	0.0192198	0.00936789	44.1284	21
Cof-like hydrolase		0.00806035	0.00393909	0.0465441	0.0249755	0.0214794	0.0181197	0.0104124	0.0177168	0.0179619	0.0226804	0.0147119	0.0166549	0.0118814	0.0162203	0.0175525	0.0140659	0.020177	0.0421085	0.022542	0.0131557	0.0224618	0.0192106	0.00984811	44.1476	21
ATP-dependent Clp protease ATP-binding protein		0.0263341	0.00532762	0.0267116	0.0306311	0.0293664	0.0152305	0.00854062	0.0136877	0.0298386	0.0268641	0.0118585	0.0116491	0.013265	0.014476	0.0135233	0.0113371	0.0134004	0.0198041	0.0169649	0.0444906	0.0195297	0.0191824	0.00950444	44.1668	21
3-hydroxyacyl-ACP dehydratase		0.016632	0.0171941	0.0209724	0.0280753	0.0261781	0.0191103	0.0182245	0.0217599	0.0223789	0.0190471	0.0207458	0.0221266	0.0163355	0.0127318	0.0175525	0.0261676	0.0130533	0.019462	0.0186133	0.0100583	0.016236	0.0191741	0.00448143	44.186	21
Alpha-glucan phosphorylase		0.022647	0	0.0197655	0.0161949	0.0196723	0.023169	0.00839492	0.0259434	0.0168409	0.030635	0.0191097	0.0199699	0.0163476	0.0237193	0.0297865	0.0198663	0.0197327	0.0153828	0.0280642	0.0024329	0.0248772	0.0191691	0.0079147	44.2051	20
LysR substrate-binding domain protein		0.00670126	0	0.0175798	0.0343382	0.0202532	0.0303784	0.0120824	0.016341	0.00999513	0.0238226	0.0160993	0.023631	0.0255833	0.0131392	0.0318523	0.00723729	0.0369936	0.0323314	0.0197672	0.0056993	0.0184964	0.0191582	0.0103191	44.2243	20
glutaconyl-CoA decarboxylase subunit beta		0.0273702	0	0.0134363	0.0160684	0.0180329	0.0287136	0.0117462	0.0339876	0.0133713	0.0169002	0.0236385	0.0236976	0.0185079	0.01538	0.0169664	0.0235311	0.0360909	0.0163697	0.0268828	0.0064089	0.014389	0.0191185	0.00866457	44.2434	20
Oligoendopeptidase F		0.0108189	0.00365351	0.00670472	0.0237483	0.0162774	0.0321257	0.0201971	0.0264067	0.0152796	0.0105557	0.0184946	0.0244831	0.0193938	0.016755	0.0360133	0.035	0.0231488	0.0119614	0.022803	0.0108016	0.0164814	0.0191002	0.00875452	44.2625	21
tRNA (5-methylaminomethyl-2-thiouridylate)-methyltransferase		0.0229162	0.00880387	0.0208383	0.018409	0.0173101	0.0121073	0.011197	0.0309412	0.02366	0.0267953	0.0223819	0.0184122	0.0122455	0.0165258	0.0119849	0.0236102	0.0254678	0.0203042	0.0275559	0.0167262	0.0120382	0.0190586	0.00617919	44.2816	21
2-dehydropantoate 2-reductase		0.0183275	0.00737595	0.0260277	0.0188139	0.0238933	0.0149828	0.00497643	0.021437	0.0275567	0.0281715	0.0198034	0.0201829	0.0267727	0.0213384	0.0123072	0.0154633	0.0245791	0.0233965	0.0226931	0.0116013	0.0100232	0.0190345	0.006744	44.3006	21
Glutaminyl-tRNA synthetase		0.0215705	0.00407696	0.0135972	0.0154484	0.0156836	0.0243247	0.00781209	0.022518	0.0142521	0.0210014	0.0231804	0.0275318	0.0217119	0.0194923	0.0271932	0.0312561	0.0231349	0.0174224	0.0228992	0.00648774	0.0186772	0.0190129	0.0070043	44.3196	21
phosphorylase		0.0208439	0.00364366	0.0108616	0.0138922	0.0205242	0.0290163	0.0180115	0.0205526	0.0167875	0.0130192	0.0247249	0.0245762	0.0138839	0.0160293	0.0234277	0.0304388	0.0165527	0.0164355	0.0214568	0.0196096	0.024283	0.0189796	0.00622269	44.3386	21
Ubiquinone/menaquinone biosynthesis methyltransferase		0.0199558	0.00927656	0.014509	0.0114882	0.0163161	0.0286311	0.0266082	0.0271929	0.0148125	0.00510584	0.0181019	0.0146712	0.0183501	0.0184229	0.0289953	0.0195236	0.0283701	0.0168171	0.0242866	0.0197899	0.0169723	0.0189618	0.00653185	44.3576	21
Phosphoserine phosphatase		0.0279354	0.011059	0.0213478	0.0258612	0.0212213	0.0160147	0.00721806	0.019977	0.0275967	0.0185241	0.0167668	0.018998	0.00400498	0.0325296	0.0167613	0.0184821	0.0203576	0.0228307	0.0217453	0.0148903	0.0130715	0.018914	0.00677251	44.3765	21
Nicotinate-nucleotide--dimethylbenzimidazole phosphoribosyltransferase		0.0139004	0.00610559	0.015327	0.0228247	0.0182653	0.0275167	0.0114547	0.030857	0.0205908	0.0124687	0.0295154	0.0270259	0.0218818	0.0170988	0.00391195	0.0223446	0.0334942	0.0174619	0.0254405	0.00470812	0.0149056	0.0189095	0.00847553	44.3954	21
haloacid dehalogenase-like hydrolase		0.00423875	0.00992651	0.041167	0.0256208	0.0295988	0.0205274	0.00358661	0.0133508	0.0174815	0.0270706	0.0191883	0.0170143	0.0140296	0.0235028	0.0103146	0.0127872	0.0187329	0.0432665	0.0179127	0.00299608	0.0241022	0.0188769	0.0107749	44.4143	21
Peptidase U32		0.0322683	0.00782895	0.0228094	0.0264685	0.0255714	0.0210502	0.00735256	0.0215915	0.0265158	0.0299744	0.0151307	0.0231517	0.00949059	0.014807	0.0163804	0.0194313	0.016761	0.0226465	0.0222947	0.00400978	0.0108757	0.0188767	0.00776094	44.4331	21
Putative transposase		0.0307074	0.0128414	0.0344488	0.00795826	0.0229639	0.00433387	0.0109055	0.0155829	0.0142788	0.0170929	0.0113742	0.0102512	0.0269911	0.0503541	0.0285264	0.0151469	0.0126228	0.0210542	0.0267867	0.0103286	0.0103203	0.0188033	0.0109818	44.4519	21
Ribosomal large subunit pseudouridine synthase B		0.0175605	0.00233391	0.00944024	0.0196489	0.0188849	0.0290851	0.0146379	0.030155	0.00891421	0.0145606	0.0171071	0.0160025	0.0143815	0.0173279	0.0446284	0.0279737	0.016025	0.0127378	0.0241767	0.0072086	0.0320587	0.0188023	0.00973629	44.4708	21
RNA polymerase subunit sigma-24		0.0168743	0	0.00864908	0.0113744	0.0133085	0.0310113	0.0184486	0.0255363	0.018856	0.0116017	0.0182197	0.0170543	0.0256197	0.0374441	0.0455075	0.0273409	0.026176	0.0152775	0.0114152	0	0.0151123	0.0188013	0.0110996	44.4896	19
HDIG domain protein		0.0107382	0.0130089	0.0225949	0.0135759	0.0153222	0.0251502	0.01104	0.0365848	0.00840711	0.0176846	0.0151962	0.022992	0.00790074	0.0204981	0.0213326	0.0270113	0.0302309	0.0249624	0.0222947	0.0096753	0.0181993	0.018781	0.00764513	44.5083	21
Arginine repressor		0.0138735	0	0.0144554	0.0261775	0.0245	0.0175556	0.0204997	0.0297058	0.0338286	0.0182214	0.00725123	0.0197702	0.00326467	0.0156473	0.00801436	0.0168343	0.0223295	0.021449	0.0154676	0.0446708	0.020111	0.0187442	0.0101005	44.5271	20
cobalt ABC transporter		0.0185025	0.00130975	0.037466	0.0236597	0.0406999	0.0172805	0.0114772	0.0170429	0.0101152	0.0212766	0.00797112	0.0193175	0.015401	0.00963794	0.0274276	0.00812053	0.0198854	0.0369239	0.028751	0.00327766	0.0179539	0.018738	0.0108857	44.5458	21
MTA/SAH nucleosidase		0.0171299	0.00896144	0.0107007	0.0136265	0.0174908	0.0238845	0.0122617	0.0253117	0.0132379	0.0175057	0.022827	0.0256546	0.00961195	0.0217204	0.0290685	0.0337345	0.0322583	0.0197647	0.0141214	0.00428011	0.0201756	0.0187299	0.00786916	44.5645	21
Phosphate acetyltransferase		0.0217589	0.00756306	0.0294605	0.0159545	0.023648	0.0148452	0.0163079	0.0230936	0.0267159	0.0251025	0.0177223	0.0209417	0.00697838	0.0230699	0.0210688	0.0125763	0.0170248	0.0168434	0.0156736	0.0274828	0.00889946	0.0187015	0.00640514	44.5832	21
nitrogen fixation protein NifU		0.0233602	0	0.0290582	0.0226096	0.0177231	0.0173355	0.0149069	0.0245817	0.0226191	0.0197903	0.0326174	0.0135396	0.0177554	0.0185884	0.00864438	0.0114689	0.00926228	0.0253046	0.0249322	0.0218398	0.0165848	0.0186915	0.00749276	44.6019	20
methionine aminopeptidase, type I		0.00991733	0	0.0261216	0.019611	0.0152576	0.031314	0.00891049	0.0231638	0.0151462	0.012799	0.0164134	0.0192909	0.0242241	0.012006	0.0205267	0.0279077	0.026787	0.0212779	0.0200969	0.0165122	0.0244509	0.018654	0.00740858	44.6206	20
multidrug transporter AcrB		0.0179777	0.00102416	0.00773724	0.013171	0.0194528	0.0236781	0.00922432	0.0281194	0.0163338	0.0147945	0.0245678	0.0275984	0.0196608	0.0201162	0.0273104	0.0314802	0.0251484	0.0175145	0.0262097	0.00309745	0.0170498	0.0186317	0.00833032	44.6392	21
SsrA-binding protein		0.0110477	0.00669646	0.0265373	0.0244948	0.0226154	0.0149553	0.0103676	0.0280071	0.0228727	0.0240841	0.00958105	0.0200231	0.0106071	0.0157746	0.0199993	0.0134991	0.0299531	0.0274232	0.0350012	0.00384083	0.0132523	0.0186016	0.00847311	44.6578	21
Terminase		0.0390772	0.00426407	0.0255718	0.0260636	0.0133343	0.0177482	0.0179779	0.0117504	0.0382057	0.0155652	0.0261123	0.0153635	0.00355594	0.011675	0.0214791	0.010968	0.0214129	0.0227649	0.0136543	0.00503476	0.0285583	0.018578	0.00984661	44.6764	21
acetyltransferase (GNAT) domain protein		0.00259707	0	0.0214819	0.0360083	0.0219441	0.02482	0.0150414	0.0290039	0.00792671	0.0166387	0.0131412	0.0239638	0.0172093	0.0126936	0.0064613	0.0162806	0.0415483	0.0251993	0.0240256	0.00574435	0.0282742	0.0185716	0.0107437	44.695	20
(Fe-S)-binding protein		0.0218127	0.00668661	0.00706677	0.0123233	0.026617	0.0316029	0.00928036	0.0310254	0.024007	0.0284881	0.0289787	0.0164019	0.0189933	0.00807194	0.0151643	0.022226	0.0288839	0.0179619	0.00542602	0.00533887	0.0233272	0.0185564	0.00909023	44.7135	21
Copper homeostasis protein CutC		0.0212745	0.0045398	0.0155147	0.0229132	0.0285919	0.0219721	0.00996406	0.0229251	0.0232463	0.0142578	0.0117145	0.0280244	0.0202312	0.00692608	0.0301381	0.021145	0.0195799	0.0203963	0.0167726	0.0125925	0.0168818	0.0185525	0.00685273	44.7321	21
SusD family protein		0.00410418	0	0.00467989	0.00606043	0.00516333	0.0403394	0.0166105	0.0362619	0.00372315	0.013955	0.0374996	0.0277182	0.0507783	0.0224843	0.0025054	0.00846328	0.0244957	0.0140537	0.0622275	0	0.00805989	0.0185326	0.017871	44.7506	19
UDP-glucose 6-dehydrogenase		0.0204806	0.00246193	0.019618	0.0137403	0.0157352	0.0273928	0.0104124	0.0176466	0.022112	0.0129366	0.0266489	0.0210482	0.0102066	0.0234137	0.0225779	0.021791	0.0224683	0.0161986	0.0244102	0.0141581	0.0231334	0.0185044	0.00621082	44.7691	21
N5-carboxyaminoimidazole ribonucleotide mutase		0.0190811	0.0262934	0.0219244	0.0315421	0.0320643	0.0138684	0.00980715	0.0241325	0.0227259	0.0154001	0.0162956	0.0136993	0.00675992	0.0224461	0.0222996	0.01313	0.020552	0.022357	0.0147121	0.00441527	0.0136269	0.0184349	0.00729092	44.7876	21
Lipoyl synthase		0.0131872	0.0136883	0.0107812	0.00928675	0.0142508	0.0287549	0.014593	0.0340999	0.0121703	0.0126338	0.0202616	0.0269993	0.0193695	0.0300979	0.0292737	0.0207364	0.0251484	0.00769796	0.0178166	0.00449411	0.0210668	0.0184004	0.00820895	44.806	21
Lipopolysaccharide biosynthesis protein		0.0274106	0.00887281	0.00950729	0.0219896	0.0223701	0.0189865	0.0217999	0.0237394	0.0282773	0.0237125	0.012814	0.0189181	0.00980614	0.0118151	0.0169371	0.0242825	0.0188856	0.0155012	0.0117999	0.0233378	0.0154481	0.018391	0.00598585	44.8243	21
Shikimate dehydrogenase		0.0252037	0.00686387	0.0217903	0.0261902	0.0127018	0.0331851	0.0110064	0.0105009	0.0235666	0.0265614	0.0130103	0.00860036	0.0042113	0.025629	0.0309146	0.0271036	0.01272	0.0180803	0.0112641	0.0225494	0.0142469	0.0183762	0.00849044	44.8427	21
Heavy metal translocating P-type ATPase		0.0117474	0.00471706	0.0149649	0.0184849	0.00659615	0.0252465	0.00921311	0.0264629	0.0109426	0.0215656	0.020471	0.0317787	0.0137747	0.00926872	0.0382404	0.0276968	0.0308974	0.0181593	0.0244514	0.00419	0.0169852	0.018374	0.00951166	44.8611	21
Fe-S cluster assembly protein SufB		0.0335063	0.00446102	0.0387935	0.0273542	0.0226541	0.0132493	0.00515576	0.00800204	0.0293048	0.0323828	0.00702872	0.013686	0.00583756	0.011726	0.0125124	0.0121808	0.012109	0.0259888	0.0192589	0.0312786	0.0187031	0.0183416	0.0106117	44.8794	21
arginine ABC transporter ATP-binding protein		0.0242887	0.00430346	0.0384717	0.0251906	0.0266944	0.0144462	0.0063102	0.014881	0.030279	0.0264375	0.0130627	0.0215009	0.00866532	0.0188812	0.0079411	0.00825236	0.011137	0.0264231	0.0186957	0.0265254	0.0125419	0.01833	0.00920317	44.8978	21
porin		0.029752	0.0119748	0.00946706	0.0108556	0.0225767	0.0260996	0.0237389	0.0223636	0.0213914	0.021717	0.0230757	0.0175202	0.00436907	0.0183719	0.0139336	0.0274332	0.0237181	0.0143564	0.0149868	0.00399852	0.0220743	0.018275	0.00723072	44.916	21
Tat pathway signal sequence domain protein		0.0255805	0.00432315	0.105049	0.0140187	0.0165356	0.00570971	0.00236492	0.00221811	0.0492016	0.0243319	0.0079842	0.00312861	0	0.00915414	0.0425772	0.00758004	0.00566568	0.023436	0.017844	0.00764788	0.00913196	0.0182611	0.0237705	44.9343	20
Translation elongation factor G		0.00836985	0.00151655	0.0175932	0.0209268	0.0159676	0.0137996	0.0164312	0.0318958	0.0183622	0.0234235	0.0278007	0.0247626	0.013532	0.011726	0.0209663	0.0202354	0.0244263	0.0161065	0.0241767	0.0148903	0.0163781	0.0182518	0.0068153	44.9526	21
Oxidoreductase, NAD-binding domain protein		0.0141561	0	0.0466246	0.0156635	0.0155933	0.0127127	0.0158371	0.0249607	0.0162671	0.0304836	0.0153271	0.0174004	0.00563125	0.0149471	0.010593	0.00906968	0.0223572	0.0226859	0.0383118	0.00824484	0.0258717	0.0182257	0.010778	44.9708	20
3-hydroxybutyryl-CoA dehydrogenase		0.00672817	0.00376183	0.0329738	0.0273921	0.0307605	0.0129191	0.0112978	0.0218722	0.018082	0.0294514	0.0109423	0.0222464	0.00864105	0.0120442	0.0089081	0.0160961	0.0298004	0.0346079	0.026979	0.00322134	0.0137044	0.018211	0.0100765	44.989	21
MULTISPECIES: transposase		0.0194982	0.0419316	0.0157695	0.0120323	0.0247065	0.00509058	0.00238734	0.0207913	0.0244073	0.0279101	0.0146072	0.0116624	0.00707547	0.0215167	0.0202777	0.0190885	0.0383406	0.0146985	0.0164566	0.0112634	0.0129036	0.0182103	0.00976014	45.0072	21
LemA family protein		0.0157708	0	0.0268591	0.0139175	0.0185751	0.00887412	0.015075	0.0212265	0.0183355	0.0164185	0.0252484	0.0269593	0.0147699	0.0394685	0.00899601	0.0156742	0.0279812	0.0225412	0.0219925	0.00408863	0.018251	0.0181439	0.00880134	45.0253	20
Arginine decarboxylase		0.0223779	0.0152541	0.0144688	0.0158533	0.0116304	0.0197294	0.00548079	0.0335805	0.0213247	0.0235336	0.0227484	0.0277981	0.0195759	0.0219241	0.00918648	0.0192072	0.0237042	0.0132773	0.0176792	0.0032664	0.0178635	0.0180697	0.00712745	45.0434	21
Selenium metabolism protein YedF		0.0049923	0.0161897	0.0149649	0.0162708	0.0166905	0.0183536	0.0154112	0.0306885	0.0115298	0.0163634	0.0193977	0.0218071	0.0166631	0.0204981	0.0219772	0.0235706	0.0322444	0.0171197	0.0210859	0.00345788	0.0192585	0.0180255	0.00669452	45.0614	21
DNA-directed DNA polymerase		0.0193771	0.0069525	0.0324374	0.0309601	0.0237513	0.0138959	0.0133153	0.0149793	0.0220053	0.0284743	0.0147773	0.0150173	0.00918718	0.013432	0.0132596	0.0121676	0.0159278	0.0266863	0.0160171	0.0260411	0.00895112	0.0179816	0.00745522	45.0794	21
von Willebrand factor A		0.0425759	0.00450041	0.0378816	0.0243935	0.0287727	0.00965835	0.0140438	0.0139965	0.0369246	0.0300983	0.0173951	0.00768174	0.00654147	0.00846662	0.00833669	0.0139209	0.0146641	0.0216332	0.0132285	0.00842505	0.0133686	0.0179289	0.0112768	45.0974	21
UDP-galactopyranose mutase		0.0235755	0.0164063	0.0375196	0.031036	0.0332906	0.00678286	0.00212955	0.00564354	0.03543	0.0436267	0.00613868	0.013899	0.00171122	0.00390865	0.0129226	0.0020565	0.010887	0.030147	0.0123493	0.0334524	0.0128519	0.0178936	0.0136121	45.1152	21
Methylated-DNA--protein-cysteine methyltransferase		0.0218262	0	0.0152465	0.0142844	0.0116949	0.0205687	0.00636624	0.0255223	0.0246075	0.0233822	0.015759	0.0257878	0.0104736	0.0140813	0.025435	0.0237816	0.0114008	0.0271468	0.0158247	0.0212992	0.0211572	0.0178879	0.00724517	45.1331	20
Diguanylate cyclase (GGDEF) domain-containing protein		0.00203191	0.00507158	0.00388874	0.00211293	0.00175553	0.0319468	0	0.0317414	0.00285575	0.0132944	0.0140182	0.0306737	0.0367245	0.0247887	0.0674554	0.022872	0.0357021	0.0107377	0.0167176	0	0.0212347	0.0178868	0.0170896	45.151	19
Ribonuclease G		0.0212879	0.00204833	0.010285	0.0104381	0.0135925	0.0218207	0.012329	0.0302814	0.0178017	0.0145468	0.0209684	0.0146845	0.012913	0.0276916	0.0222996	0.0204332	0.0226211	0.0148169	0.0230365	0.0229999	0.0185868	0.0178801	0.00654545	45.1689	21
Acetylglutamate kinase		0.0219608	0.00824255	0.033014	0.0211419	0.0244484	0.02676	0.00433756	0.022167	0.0285975	0.0289973	0.00863865	0.0117822	0.0158015	0.00468529	0.0109154	0.00539172	0.0144003	0.0317787	0.0291494	0.0158251	0.00742698	0.0178792	0.00965061	45.1868	21
F0F1 ATP synthase subunit gamma		0.0227143	0	0.0152197	0.0158406	0.0224476	0.0166338	0.00833888	0.0179835	0.0251813	0.0244832	0.0143977	0.0138458	0.0115538	0.0245596	0.0232959	0.0107175	0.0155112	0.0223701	0.0155775	0.0349842	0.0193101	0.0178555	0.00736209	45.2046	20
Glycerate kinase		0.0254594	0.00626316	0.0256925	0.0232422	0.0248485	0.0157258	0.010771	0.0134912	0.0205507	0.0215519	0.0156019	0.0128473	0.0137262	0.0161057	0.0254496	0.00739548	0.0204825	0.0198699	0.0176517	0.016118	0.0214026	0.0178213	0.00578866	45.2225	21
tRNA dimethylallyltransferase		0.010644	0.01035	0.0216562	0.0140566	0.0149478	0.0197432	0.00388923	0.0328224	0.0177484	0.0201894	0.0181804	0.0268262	0.00893232	0.0188812	0.0200579	0.0236365	0.0249679	0.0218175	0.0228305	0.00666796	0.0153319	0.017818	0.00705626	45.2403	21
RND transporter		0.0233198	0.00555412	0.0217635	0.0267848	0.0166905	0.0132493	0.00395648	0.0192751	0.0332014	0.0199692	0.0192799	0.0283439	0.0137383	0.0248906	0.0152082	0.0143164	0.0131505	0.0273574	0.0189567	0.00623995	0.00869279	0.0178066	0.0079511	45.2581	21
UDP-diphospho-muramoylpentapeptide beta-N- acetylglucosaminyltransferase		0.020023	0.00571168	0.0184112	0.0263293	0.022099	0.0146664	0.0109728	0.0216336	0.0163472	0.0160331	0.0176176	0.0231917	0.00436907	0.0138522	0.0229296	0.0198399	0.0169276	0.0178829	0.0165528	0.0298369	0.0187031	0.0178062	0.00601086	45.2759	21
ABC-type dipeptide/oligopeptide/nickel transport systems, permease components		0	0.0034664	0.0117735	0.0177385	0.00477608	0.0244073	0.0117574	0.0384519	0.00188159	0.0214555	0.0506932	0.0347476	0.0289208	0.0169587	0	0.0103616	0.0243013	0.0123036	0.0267042	0	0.0331566	0.0178027	0.0142685	45.2937	18
D-Alanyl-D-Alanine carboxypeptidase		0.0228489	0.0131369	0.0179955	0.0230777	0.0221765	0.0149691	0.0106702	0.0111607	0.0210712	0.0247447	0.0141621	0.0116624	0.00699051	0.0133429	0.0243068	0.00995292	0.0177053	0.012751	0.018366	0.0495141	0.0130715	0.0177941	0.00894884	45.3115	21
Ribonucleoside-diphosphate reductase		0.0213956	0.00910915	0.015032	0.0130951	0.0155674	0.0274754	0.012116	0.0190505	0.0126774	0.0143266	0.0267929	0.0191711	0.0207409	0.0141195	0.023501	0.0279868	0.0203853	0.0113298	0.0233387	0.00787314	0.0184189	0.0177859	0.00595146	45.3293	21
DNA polymerase III, delta subunit		0.0085986	0.00283615	0.0206773	0.0241911	0.0252358	0.0178033	0.00828283	0.022518	0.0164539	0.0220748	0.00907058	0.0234846	0.0125247	0.01291	0.023838	0.0219755	0.0218434	0.0277916	0.0239569	0.00572183	0.021648	0.0177827	0.0073309	45.3471	21
Relaxase/mobilization nuclease domain protein		0.00666089	0.0156874	0.0167752	0.0215088	0.0136183	0.0175556	0.0175184	0.0191207	0.0130777	0.0162671	0.0144763	0.027625	0.00896873	0.0128336	0.00760412	0.012774	0.0477278	0.0327525	0.0347815	0.00737755	0.00811155	0.0177535	0.0103366	45.3648	21
Xaa-Pro aminopeptidase		0.0204536	0.00405727	0.0275966	0.0199273	0.0214665	0.0203898	0.0100313	0.0155268	0.0243273	0.025364	0.0093978	0.0196104	0.0119421	0.0104528	0.0147101	0.0104011	0.0164277	0.0194883	0.0188606	0.0321459	0.0197235	0.0177286	0.00679563	45.3825	21
Homoserine kinase		0.0179373	0	0.0287766	0.0288218	0.0221765	0.0126164	0.0125195	0.00843724	0.029932	0.0206711	0.016204	0.0111432	0.0054492	0.00909048	0.0124684	0.0135254	0.0135115	0.0292917	0.0219925	0.0425645	0.0145569	0.0176994	0.00997345	45.4002	20
Imidazoleglycerol-phosphate dehydratase		0.0219069	0	0.037305	0.0225969	0.0368145	0.00843386	0.00820438	0.0132525	0.0326143	0.0180012	0.0168585	0.0234446	0.00949059	0.0189449	0.0122926	0.00667044	0.00806804	0.034779	0.0211134	0.00859401	0.012219	0.0176955	0.0106903	45.4179	20
CDP-diacylglycerol--glycerol-3-phosphate 3-phosphatidyltransferase		0.0179508	0.011512	0.0148577	0.0233054	0.0134763	0.0311626	0.0254986	0.0171693	0.0167475	0.00809227	0.0193715	0.019464	0.0153646	0.0127954	0.0163511	0.0210791	0.0247735	0.0107245	0.0200694	0.0112071	0.0204855	0.0176885	0.00563082	45.4356	21
aspartyl-tRNA amidotransferase subunit B		0.0114379	0.00714945	0.00969502	0.0127408	0.0224734	0.0214905	0.0148284	0.027951	0.0114497	0.0128265	0.0252615	0.0103843	0.0177554	0.0156346	0.0322333	0.0311902	0.0221628	0.00985602	0.0303445	0.00503476	0.0190131	0.0176625	0.00825862	45.4533	21
F0F1 ATP synthase subunit beta		0.0241676	0	0.0258802	0.0185862	0.0246162	0.0242972	0.00819317	0.0110625	0.0242338	0.0243594	0.0105496	0.0146446	0.0112989	0.0150362	0.0275301	0.0246648	0.0164971	0.0190804	0.0193413	0.00714102	0.0194522	0.0176492	0.00744943	45.4709	20
Elongation factor 4		0.00855823	0.0137179	0.0146431	0.0188139	0.0147542	0.0167576	0.0135283	0.0184749	0.0183756	0.0186755	0.0114135	0.0250555	0.0193817	0.0202053	0.0242922	0.021501	0.0179274	0.0123825	0.017583	0.0257708	0.0187289	0.0176448	0.00443902	45.4886	21
stationary phase survival protein SurE		0.0233871	0.0128119	0.0105666	0.0112858	0.0171035	0.0262784	0.00944848	0.0210018	0.0132912	0.0145468	0.0256673	0.0183856	0.0173671	0.0256927	0.0259917	0.0257062	0.0193022	0.0127378	0.0167726	0.00265817	0.0200335	0.0176208	0.00652301	45.5062	21
hypothetical protein AZ22_5166		0	0.0130679	0	0.00637673	0.00360142	0.00876406	0.148194	0	0	0.00865652	0.014581	0.0137393	0.0473195	0.0338028	0.00558222	0.00966291	0.00726263	0.0033292	0.00607164	0.0125137	0.0272796	0.0176098	0.0321983	45.5238	17
multidrug ABC transporter substrate-binding protein		0.0363725	0.00283615	0.0218306	0.0140693	0.0247453	0.021917	0.0110513	0.0122136	0.0213114	0.0177672	0.0327876	0.0146579	0.0220274	0.010822	0.0118091	0.0093597	0.0195383	0.0176592	0.0346716	0.00619489	0.00594158	0.0175992	0.00928339	45.5414	21
Capsular polysaccharide biosynthesis protein		0.0165782	0.00263919	0.00761656	0.0185482	0.0269784	0.0155744	0.0111297	0.0269402	0.0326543	0.0154414	0.00435859	0.0202761	0.00832551	0.0221405	0.0224314	0.0319285	0.0224961	0.024015	0.0133246	0.0130318	0.0130069	0.0175922	0.00842921	45.559	21
peptidase A8		0.0224856	0.0135505	0.0083943	0.00999528	0.0138377	0.0242284	0.0248261	0.0191768	0.0143989	0.0143266	0.0159815	0.0218071	0.0143208	0.019696	0.0267976	0.0266422	0.0152612	0.0180014	0.0147945	0.00623995	0.0245026	0.017584	0.00595237	45.5766	21
Acyl-ACP thioesterase		0.0185967	0.00420498	0.022206	0.0316812	0.0250034	0.0176382	0.00748706	0.0115819	0.0208443	0.0194462	0.0143716	0.0108104	0.0172093	0.00733349	0.0190323	0.0229247	0.0200104	0.0329631	0.0207288	0.0098893	0.0149315	0.0175664	0.00747598	45.5941	21
Fructose-1,6-bisphosphatase		0.0261995	0.00158548	0.0120953	0.015246	0.0189881	0.0258381	0.00449447	0.0240623	0.0163872	0.02224	0.0135731	0.0201163	0.0125732	0.0248397	0.0165415	0.0250866	0.0275508	0.0226991	0.0117174	0.00839126	0.0180056	0.0175348	0.00732962	45.6117	21
Leucine rich repeat protein		0.00617646	0.00138853	0.00775065	0.0332628	0.00706085	0.0132905	0.0109168	0.0231919	0.00252213	0.0152349	0.0192537	0.0358126	0.0375983	0.0122352	0.014754	0.0357778	0.0382295	0.00767164	0.0311275	0.00284965	0.0112244	0.0174919	0.0127298	45.6292	21
peptidase S8		0.01094	0.00294447	0.0156086	0.0184343	0.0153351	0.0236231	0.0157699	0.0225882	0.0142521	0.0087391	0.024306	0.0135662	0.0253163	0.0127827	0.0118384	0.00696046	0.0226766	0.00854013	0.0273224	0.0556527	0.00980361	0.0174762	0.01101	45.6467	21
CDP-diacylglycerol--serine O-phosphatidyltransferase		0.0218396	0.00527838	0.00960115	0.0169414	0.0183685	0.0202798	0.0146827	0.0215634	0.0148392	0.0148633	0.0277484	0.0213411	0.00666283	0.021453	0.0256841	0.0277364	0.0229543	0.0127641	0.0226931	0.00336777	0.0162231	0.0174708	0.00701057	45.6641	21
Sigma-70, region 4		0.00250288	0.0131566	0.0249281	0.0269619	0.014638	0.0191103	0.0168347	0.0160743	0.0119835	0.0151799	0.0111648	0.0261738	0.0142359	0.0167805	0.0230028	0.0157006	0.0267453	0.0238045	0.0253443	0.00761409	0.0146344	0.0174558	0.00667187	45.6816	21
ligand-gated channel protein		0.0199692	0.00770093	0.00817975	0.011387	0.0111915	0.0283422	0.0139205	0.0119329	0.0105956	0.0100328	0.0347509	0.0140721	0.0136412	0.025298	0.0303579	0.0390339	0.0163305	0.0119614	0.0206875	0.00515866	0.0217772	0.0174439	0.00937486	45.699	21
Resolvase		0.0190273	0.0235755	0.0277709	0.0265824	0.0179684	0.0272002	0.00496522	0.00840916	0.0232197	0.0243456	0.0100522	0.0178264	0.0186292	0.00968887	0.00902531	0.0110866	0.0242319	0.0222517	0.0193551	0.00546277	0.0155902	0.0174412	0.0073875	45.7165	21
MULTISPECIES: ABC transporter		0.0200634	0.00415574	0.0308417	0.027468	0.0188978	0.0278193	0.00234251	0.0109221	0.0271296	0.0177122	0.0182851	0.0155232	0.0088231	0.0132665	0.0160287	0.0253898	0.0138726	0.0195541	0.0239294	0.00906707	0.0148152	0.0174242	0.00785909	45.7339	21
LPXTG-motif protein cell wall anchor domain protein		0.0168339	0.0065192	0.0376403	0.0224957	0.00725448	0.0225774	0.0164536	0.0186714	0.0244874	0.00282128	0.0252484	0.00780156	0.00503657	0.00812286	0.047251	0.039759	0.0149557	0.0132642	0.00969815	0.0120744	0.00666491	0.017411	0.0121635	45.7513	21
oxaloacetate decarboxylase		0.0199827	0	0.0138251	0.014879	0.0152705	0.0215868	0.0105469	0.0216757	0.0245408	0.0213592	0.0209553	0.0240038	0.015401	0.01044	0.0235889	0.0220942	0.0224405	0.0181066	0.0176655	0.00324387	0.0238438	0.0174024	0.00678035	45.7687	20
Phosphoenolpyruvate synthase		0.0120165	0.0113249	0.0100034	0.0137783	0.0211955	0.0271177	0.00935882	0.0227988	0.0139051	0.0146019	0.0221071	0.0190246	0.0165661	0.0169332	0.0277792	0.0163861	0.0183024	0.0164618	0.030317	0.010858	0.0144794	0.017396	0.0059613	45.7861	21
thiazole biosynthesis protein ThiJ		0.0136851	0	0.0188403	0.0123233	0.0108172	0.0255905	0.022506	0.0155548	0.0234198	0.0128816	0.0147381	0.0184255	0.0183622	0.0130246	0.021274	0.0260753	0.0161639	0.0120009	0.0143412	0.0346914	0.020421	0.0173875	0.00709783	45.8035	20
2-oxoglutarate ferredoxin oxidoreductase subunit gamma		0.0138331	0	0.0102582	0.0102863	0.00955216	0.0183949	0.00223043	0.0337489	0.0165874	0.010597	0.0244107	0.0260407	0.0239692	0.0227771	0.0288048	0.0217382	0.0184829	0.0148696	0.0316357	0.00191478	0.0243863	0.017358	0.00966329	45.8208	20
protein-(Glutamine-N5) methyltransferase		0.0174663	0.0130384	0.0212271	0.0160304	0.0198272	0.0144325	0.0083725	0.0143756	0.0178818	0.0184691	0.0232982	0.0180528	0.0134834	0.00816106	0.0159701	0.018904	0.0267176	0.0198173	0.0213606	0.0253427	0.0122319	0.0173553	0.00490197	45.8382	21
Isocitrate dehydrogenase		0.0234275	0.00145746	0.0313378	0.0219896	0.0241773	0.0127127	0.0100313	0.0144598	0.0188693	0.0269742	0.0204579	0.0127807	0.00974545	0.0189703	0.0208637	0.00516761	0.0150252	0.0232386	0.0211134	0.00715228	0.0244638	0.0173531	0.00772092	45.8556	21
glycerol acyltransferase		0.0206555	0.00388001	0.0178748	0.0162581	0.0229639	0.0186976	0.0157587	0.0292846	0.0144122	0.0196389	0.0168061	0.0211547	0.0059832	0.0218859	0.016102	0.0103484	0.0174136	0.0119351	0.0208112	0.025996	0.0163264	0.0173422	0.00599266	45.8729	21
chemotaxis protein		0.0234679	0.0174994	0.0183709	0.0156002	0.0044921	0.0144462	0.00447206	0.0214792	0.0202171	0.0134871	0.0172904	0.0203826	0.0150854	0.0225225	0.02312	0.0282373	0.0179691	0.0148432	0.010124	0.0221439	0.0179927	0.0172973	0.00590116	45.8902	21
Fe-S metabolism protein SufE		0.0106305	0.00749412	0.00477376	0.0140693	0.0136054	0.0283697	0.0135731	0.0300427	0.0143054	0.0124825	0.031374	0.0126742	0.0269669	0.0210456	0.0209956	0.0296479	0.0180385	0.00859276	0.0241767	0	0.020253	0.017291	0.00888074	45.9075	20
Threonine--tRNA ligase		0.0219204	0	0.0289778	0.021028	0.0238546	0.0100849	0.00898895	0.0238236	0.0134914	0.027511	0.0119109	0.0175069	0.0209109	0.0140686	0.0130252	0.0134991	0.0265787	0.0201594	0.0166764	0.0143384	0.0145956	0.0172834	0.00704398	45.9248	20
adenine permease		0.0227412	0.00493371	0.0119612	0.0163973	0.0267331	0.014116	0.010121	0.0216476	0.0176283	0.0167626	0.0218715	0.024057	0.0204375	0.0220387	0.0113402	0.0271036	0.0208714	0.0163434	0.0154538	0.00157688	0.0187547	0.0172805	0.00662833	45.942	21
Lon protease		0.0131738	0.00406711	0.0080993	0.0148411	0.0178909	0.0150791	0.00901137	0.0284283	0.017388	0.0174644	0.0215835	0.0314592	0.0224886	0.0190849	0.0160287	0.019049	0.0268009	0.0170276	0.0207288	0.00165573	0.021338	0.0172709	0.00740754	45.9593	21
Dihydrolipoyl dehydrogenase		0.0103748	0.0126445	0.0178211	0.0241531	0.0214149	0.0150516	0.00874237	0.0207491	0.0188159	0.0202582	0.0176438	0.0146179	0.0145757	0.0133302	0.0300941	0.0220414	0.0213435	0.0165934	0.0190941	0.00812094	0.0140402	0.0172153	0.00532212	45.9765	21
Phospho-2-dehydro-3-deoxyheptonate aldolase		0.0194713	0.00567229	0.028428	0.020775	0.0243967	0.0130016	0.0106926	0.00554527	0.0305859	0.0300432	0.01267	0.0135795	0.00560697	0.0120442	0.0197209	0.0121808	0.014553	0.0236202	0.0133933	0.0267281	0.0186385	0.017207	0.0079068	45.9937	21
ATP-dependent Clp protease ClpP		0.0127835	0	0.0134631	0.0149929	0.0146251	0.030062	0.0112418	0.0131963	0.0174681	0.0129917	0.00807583	0.0203426	0.0176219	0.0203708	0.0255668	0.0286987	0.0165388	0.0130536	0.0162094	0.0356263	0.0181993	0.0171966	0.00787487	46.0109	20
DNA polymerase III subunit gamma/tau		0.0184217	0.00193016	0.0179686	0.0223312	0.0238417	0.0183399	0.00794659	0.0252415	0.0172946	0.0203683	0.0169763	0.0217006	0.0120149	0.0180154	0.0199407	0.0137232	0.0225794	0.017475	0.0163055	0.0157125	0.0129423	0.0171938	0.00540804	46.0281	21
Methionine ABC transporter substrate-binding protein		0.0180853	0.00652905	0.00458603	0.0103748	0.0148833	0.0329237	0.013192	0.0285546	0.0114363	0.0185792	0.0204317	0.0181726	0.0158986	0.0114331	0.0248636	0.0296215	0.0194411	0.0122641	0.0200144	0.0129642	0.0165719	0.017182	0.00730775	46.0453	21
Ankyrin		0.0111822	0.00229452	0.0056856	0.0180421	0.0146639	0.0215318	0.0123514	0.0185731	0.00728617	0.012221	0.0221856	0.0166948	0.024576	0.0176717	0.0234424	0.0143164	0.0347856	0.00759269	0.00894262	0.026379	0.0399378	0.0171598	0.0093897	46.0625	21
MULTISPECIES: 50S ribosomal protein L34		0.0285544	0	0.0186793	0.013462	0.0316641	0.00532447	0.00880962	0.0238517	0.030746	0.0146982	0.0248819	0.0136594	0.0215177	0.0208546	0.00862972	0.0210923	0.00779031	0.0287917	0.0146159	0.0226395	0	0.0171554	0.00959864	46.0796	19
iron transporter FeoA		0.0105498	0	0.015394	0.0238621	0.0245	0.0229076	0.00858546	0.0288635	0.0144789	0.0177397	0.00876954	0.032724	0.0280227	0.00937057	0.0283213	0.00603767	0.00880402	0.0300155	0.00791237	0.0127615	0.0198268	0.0171165	0.009428	46.0967	20
collagenase		0.0179104	0.00508143	0.00548446	0.00780644	0.0161096	0.0222747	0.0144025	0.0277825	0.0109292	0.0137073	0.0210338	0.0199699	0.0223915	0.0170988	0.0277206	0.0317439	0.0273147	0.0169487	0.0151379	0.00162194	0.0165848	0.0170979	0.00803783	46.1138	21
DNA-directed RNA polymerase large		0.0616839	0	0	0	0	0.087902	0	0	0	0	0.0379053	0	0	0	0.0589283	0.0334972	0	0	0	0	0.0790747	0.0170948	0.0297313	46.1309	6
Histidinol dehydrogenase		0.0216647	0	0.0417302	0.0215215	0.015774	0.0166338	0.0092019	0.0131823	0.0237935	0.0268779	0.0143977	0.0160691	0.00627447	0.0191868	0.0111351	0.011838	0.0154279	0.0260809	0.0194512	0.0117816	0.0166235	0.0170784	0.00857385	46.148	20
NAD(P)H nitroreductase		0.00714532	0.00579047	0.0106069	0.0170046	0.0166517	0.0124375	0.00730772	0.0369217	0.013011	0.0113677	0.0205233	0.0176933	0.0147942	0.0234392	0.0111058	0.0179153	0.0300781	0.0103692	0.0262235	0.039208	0.00889946	0.0170711	0.009425	46.1651	21
PTS sugar transporter		0.0414725	0.00193016	0.0347036	0.0210027	0.0301926	0.0254254	0.00518938	0.00499776	0.0242739	0.027566	0.0116884	0.00886662	0.00527929	0.0045707	0.020893	0.015226	0.0135532	0.0336078	0.0211271	0.00503476	0.00174373	0.017064	0.0121113	46.1821	21
Fibronectin Type III Domain Protein		0.0171299	0.00546549	0.0224072	0.0174348	0.0155416	0.0249851	0.0119479	0.0162427	0.0156933	0.0134733	0.0158113	0.0131402	0.00737887	0.0128463	0.0329658	0.0274991	0.028495	0.0181198	0.0169237	0.00162194	0.0228234	0.0170451	0.00762771	46.1992	21
DNA polymerase III, subunit gamma and tau		0.00915031	0.00917809	0.0154208	0.019611	0.0123274	0.0231002	0.0123738	0.0224478	0.0128108	0.0180149	0.0174998	0.0236443	0.0179981	0.0166277	0.0246145	0.0205123	0.0215101	0.0208569	0.0197947	0.00399852	0.0150865	0.0169799	0.00544235	46.2162	21
Dihydroxyacetone kinase		0.027895	0.00552458	0.0201812	0.0329718	0.0188978	0.0194956	0.0096054	0.0111327	0.0300921	0.0229006	0.00718578	0.0100515	0.00366516	0.0149853	0.0101828	0.00996611	0.0234404	0.0259757	0.0214019	0.00990056	0.0208989	0.0169691	0.00851524	46.2331	21
LICD family protein		0.0242483	0.0114234	0.0319413	0.0241278	0.0233253	0.016909	0.0141559	0.0150775	0.0390464	0.0146844	0.0142669	0.00776162	0	0.00693881	0.0101242	0.0117194	0.0172887	0.0164355	0.032666	0.0142483	0.00976486	0.0169597	0.00939364	46.2501	20
starch-binding protein, SusD-like family		0.00145329	0.0155594	0.0292192	0.0101977	0.0251196	0.0476313	0.047007	0.00977091	0.00563143	0.0233272	0.00606014	0.00998493	0.00191754	0.042053	0.00168492	0.000856874	0.00499913	0.011264	0.0228854	0.0039422	0.0354299	0.0169522	0.0155022	46.2671	21
DNA repair protein RecF		0.0164302	0.0118862	0.00882341	0.016954	0.0110495	0.0262509	0.00673611	0.0337068	0.0114363	0.0181801	0.0171595	0.0154034	0.0120999	0.0141323	0.0271785	0.0208286	0.030828	0.0193699	0.016855	0.00370567	0.0168173	0.0169444	0.00760842	46.284	21
Response regulator		0.0224048	0.0138951	0.0264166	0.0376025	0.0194916	0.0137721	0.0153216	0.0155127	0.0341222	0.0213592	0.0253008	0.0112364	0.00253649	0.0135211	0.0168199	0.00780415	0.0166221	0.00865856	0.0104262	0.00999067	0.0123482	0.0169125	0.0085947	46.3009	21
ABC-2 family transporter protein		0.00588042	0.00388001	0.0436075	0.0257473	0.0247711	0.00898419	0.011309	0.0168183	0.0128108	0.0282266	0.0128533	0.0121284	0.0119664	0.0103	0.00297425	0.00449529	0.019455	0.0620837	0.0221299	0.00306366	0.0116507	0.0169112	0.0143748	46.3178	21
cell division protein ZapA		0.0110746	0.0106159	0.00762997	0.0172956	0.0240482	0.00931439	0.0111297	0.0361636	0.0249144	0.0246621	0.0184291	0.0244964	0.0121849	0.0129864	0.0186806	0.0129981	0.0257316	0.0170145	0.00949209	0.00352546	0.0221905	0.0168847	0.00791441	46.3347	21
Competence protein		0.033587	0.00482539	0.0167886	0.0227614	0.02521	0.0187801	0.0064559	0.0117223	0.0284374	0.0206573	0.00306279	0.0162821	0.00552202	0.0225352	0.014124	0.0220414	0.0218295	0.0171329	0.0130224	0.00631879	0.0234693	0.0168841	0.00835474	46.3516	21
MULTISPECIES: ABC transporter ATP-binding protein		0.0260246	0.0045792	0.0177139	0.0133734	0.0212342	0.0142811	0.011522	0.0202578	0.0198168	0.0187994	0.0152747	0.0242967	0.00791287	0.0147306	0.0151936	0.0118249	0.0155806	0.0205016	0.0285312	0.0150592	0.0180185	0.0168822	0.0057107	46.3685	21
hypothetical protein N307_04544, partial		0	0	0	0	0	0.00436139	0.0147275	0	0	0	0.00543188	0.065581	0.100768	0.0251962	0.0124831	0.019194	0	0.00497407	0	0.0435107	0.0580984	0.0168727	0.0275631	46.3853	11
Glycerophosphoryl diester phosphodiesterase		0.0145732	0.0132157	0.0206505	0.0195857	0.0219054	0.0178583	0.0110176	0.0147687	0.0163872	0.0127164	0.0179056	0.0156164	0.0107042	0.0134702	0.019926	0.0145009	0.0140948	0.0211332	0.0179951	0.0350744	0.0111857	0.0168707	0.00538889	46.4022	21
Sugar transferase		0.0163225	0.0125952	0.012216	0.0129432	0.0248227	0.0128916	0.00303741	0.0280492	0.0197767	0.0172305	0.0230233	0.0183323	0.00838619	0.0125408	0.022534	0.0112448	0.0126506	0.018054	0.0160445	0.03352	0.017786	0.0168572	0.0068993	46.4191	21
Serine/threonine protein phosphatase		0.0339369	0	0.0190146	0.0160304	0.0221765	0.0115432	0.0145482	0.0107817	0.0225524	0.0300019	0.0115575	0.0156431	0.00412634	0.0140304	0.0119849	0.0124445	0.0131227	0.0138563	0.014767	0.0497056	0.0119994	0.0168487	0.0106254	46.4359	20
hCG30082, isoform CRA_b		0	0.125046	0.00395578	0	0.00688014	0	0.13368	0	0.00240203	0	0	0.00601759	0	0.0138649	0	0	0.0158861	0.00410558	0	0.0216483	0.0202401	0.0168441	0.0380746	46.4528	11
Alpha-Glucosidase		0.0357535	0.00298386	0.02702	0.0230271	0.0247969	0.00822748	0.0104796	0.00883032	0.0391798	0.0308277	0.0118192	0.0092527	0.00392003	0.0122989	0.0233398	0.00850283	0.0131505	0.0194883	0.0141763	0.0136175	0.0121932	0.0168041	0.010174	46.4696	21
L-aspartate oxidase		0.0171838	0.00809484	0.00931956	0.0111213	0.0181104	0.0355653	0.0116117	0.0149933	0.0176283	0.0154964	0.0183506	0.0147644	0.0183865	0.0138012	0.0322479	0.0261676	0.0191494	0.0140932	0.0156736	0	0.0204339	0.0167711	0.00776062	46.4863	20
Thiamine biosynthesis protein ThiS		0.0219338	0	0.0155147	0.0214203	0.0123404	0.0214217	0.0120152	0.0239921	0.0100885	0.010253	0.0322379	0.0159093	0.0065172	0.0262529	0.0311637	0.0237025	0.0128033	0.0113956	0.017638	0.0155435	0.00960987	0.0167502	0.0081322	46.5031	20
transcription termination/antitermination factor NusG		0.00894847	0.0109507	0.014737	0.0164479	0.0114497	0.0262922	0.0240079	0.0185591	0.0152663	0.0185104	0.0194239	0.0206622	0.0190783	0.0163858	0.010974	0.0174539	0.0234404	0.0170408	0.0192864	0.00887559	0.0138723	0.0167459	0.00480868	46.5198	21
Pyruvate:ferredoxin (Flavodoxin) oxidoreductase		0.019875	0.00255056	0.00733496	0.0170679	0.0183427	0.0289063	0.00884324	0.0175203	0.0193097	0.0132669	0.0111255	0.0202228	0.0151947	0.016042	0.0387971	0.0280396	0.021038	0.0130142	0.0128027	0.00317629	0.0189614	0.0167348	0.00845411	46.5366	21
HrcA family transcriptional regulator		0.0244233	0.00310204	0.0266982	0.0251527	0.0228606	0.016056	0.0152095	0.0186433	0.0272097	0.0243594	0.00977738	0.0103577	0.00639583	0.00797008	0.00937695	0.0125631	0.0158722	0.0225149	0.0145747	0.0246106	0.0136656	0.016733	0.00735358	46.5533	21
N-acetyl-gamma-glutamyl-phosphate reductase		0.0212476	0	0.0296617	0.0235964	0.022241	0.0160422	0.00357541	0.0141089	0.0207109	0.0315846	0.0205626	0.0217139	0.0166753	0.0178754	0.0084246	0.00519398	0.0201493	0.0152117	0.0198221	0.011714	0.0108757	0.0167137	0.00802443	46.57	20
7-cyano-7-deazaguanine reductase		0.0192022	0	0.0141872	0.0208509	0.015916	0.0177482	0.0128446	0.0227286	0.0228593	0.0163222	0.0109161	0.0203426	0.0141024	0.0228026	0.00961137	0.0136309	0.0228571	0.0198699	0.0250696	0.00578941	0.0230043	0.0166979	0.00642989	46.5867	20
phosphatase		0.0324836	0.00326945	0.0126317	0.0208003	0.0169486	0.0114744	0.0182917	0.0151056	0.0232063	0.0176158	0.0122643	0.0123813	0.0127674	0.0229554	0.00903997	0.0120622	0.0169137	0.0113693	0.0204678	0.0328104	0.0155127	0.0166844	0.00712459	46.6034	21
Tyrosine recombinase XerD		0.0165109	0	0.026135	0.0145501	0.0213633	0.0177345	0.0189642	0.0116942	0.0172546	0.0224602	0.00912294	0.0103577	0.00392003	0.016373	0.0300062	0.0129981	0.00715153	0.0196857	0.0156736	0.036854	0.021351	0.0166743	0.00848477	46.6201	20
Tat pathway signal protein		0.0257824	0.00516021	0.0312306	0.0340725	0.0322837	0.00686541	0.00605241	0.00752472	0.0266759	0.0283092	0.00984282	0.0080412	0.00967264	0.00937057	0.0207612	0.00409981	0.0181913	0.0231334	0.0138879	0.0170866	0.0119736	0.0166675	0.0099357	46.6367	21
Pyrimidine-nucleoside phosphorylase		0.0115455	0	0.026953	0.0234446	0.0232995	0.0180784	0.00569375	0.0167622	0.0184156	0.0219923	0.00736903	0.0163753	0.0174763	0.0103	0.0169664	0.0155556	0.0211074	0.0275679	0.0222261	0.0153746	0.0133556	0.01666	0.0069452	46.6534	20
TRAP transporter, DctM subunit		0.00757592	0	0.0110896	0.0149043	0.00287856	0.0188902	0.00911224	0.0223074	0.0116365	0.0259008	0.0341096	0.0308867	0.0224158	0.0149725	0.0167466	0.0215932	0.0243013	0.0143169	0.0228717	0	0.0229009	0.0166386	0.00942005	46.67	19
LysM Domain Protein		0.0147885	0.0064995	0.0146699	0.0213823	0.0130245	0.0113781	0.00942607	0.0242027	0.0117833	0.0116705	0.0341357	0.0188516	0.00654147	0.0167677	0.0229296	0.0215932	0.0275508	0.021449	0.0239706	0.0046518	0.0119607	0.0166299	0.00764692	46.6867	21
FAD dependent oxidoreductase		0.00824874	0	0.0175127	0.0215468	0.0211696	0.0137446	0.00698269	0.022504	0.0134781	0.0229006	0.0218977	0.024097	0.0199157	0.0101345	0.0110765	0.0137891	0.0255511	0.017146	0.0378722	0.0055754	0.0132523	0.0165903	0.00841899	46.7033	20
cell division protein FtsE		0.0243156	0.00441178	0.0239358	0.0282651	0.0265653	0.0180647	0.00833888	0.0133508	0.0259153	0.0212353	0.0195809	0.0169211	0.00222094	0.00897589	0.007399	0.00980792	0.0158584	0.0161328	0.0191765	0.0217384	0.0159648	0.0165798	0.0075012	46.7198	21
ferredoxin-NADP(+) reductase subunit alpha		0.00808726	0.00405727	0.00616834	0.0100585	0.0099265	0.0243522	0.00747585	0.0312501	0.00452383	0.0113402	0.0328399	0.0234846	0.025644	0.0140049	0.0220065	0.0297138	0.0360076	0.0147906	0.0157011	0	0.0163135	0.0165594	0.0105229	46.7364	20
ATP-dependent DNA helicase PcrA		0.026038	0.00360427	0.0237481	0.0217745	0.0198659	0.0134694	0.00908982	0.0099113	0.0207109	0.0251163	0.00562821	0.0130869	0.00650506	0.0210074	0.00889345	0.0155292	0.0177608	0.0171987	0.0147395	0.0368089	0.0171143	0.0165524	0.00798514	46.753	21
exported protein of unknown function		0.0595981	0.00525869	0.0426018	0.0313523	0.00934563	0.00745701	0	0	0.0391264	0.0426083	0	0.0129005	0	0.0458471	0.0171569	0	0.00406874	0.0196989	0.00303582	0	0.00749156	0.0165499	0.0189044	46.7695	15
Na(+)-translocating NADH-quinone reductase subunit B		0.0206286	0.00537686	0.00858204	0.0101471	0.0151156	0.0229902	0.0172718	0.026491	0.00975492	0.014189	0.019437	0.0240703	0.00724538	0.0208164	0.0230028	0.0350396	0.0227599	0.0149354	0.0129538	0.00176836	0.0148927	0.0165461	0.00796587	46.786	21
peptidoglycan-binding protein		0.0245309	0.0050125	0.0289778	0.0221667	0.0206791	0.0107453	0.00958298	0.0121996	0.0230862	0.0208775	0.0173166	0.00919945	0	0.0222933	0.00819018	0.00995292	0.0115535	0.0203831	0.012679	0.040447	0.0172306	0.0165288	0.00912015	46.8026	20
polyketide cyclase		0.00395617	0	0.00392896	0.0090084	0.0170519	0.0219583	0.0298698	0.0289196	0.014986	0.00477554	0.0122119	0.00682969	0.0154131	0.0176462	0.0125124	0.0175725	0.0234959	0.0140142	0.0189705	0.066184	0.00749156	0.0165141	0.0139444	46.8191	20
Hydrolase, NUDIX family		0.0122318	0.00491402	0.0152197	0.0236724	0.0165356	0.014006	0.0107935	0.0174079	0.0197767	0.00192673	0.0332326	0.00605753	0.00583756	0.0198233	0.0307095	0.0337213	0.0116091	0.0115009	0.0286274	0.0175935	0.0113794	0.0165036	0.00923013	46.8356	21
adenine glycosylase		0.0264686	0.00314143	0.0163595	0.029581	0.0248356	0.0139922	0.00991923	0.00906898	0.0316134	0.0254879	0.0180888	0.0110234	0.00771869	0.0172261	0.0144903	0.00912242	0.016511	0.0175935	0.0164566	0.011928	0.0155256	0.0164834	0.00749707	46.8521	21
2-hydroxyhepta-2,4-diene-1,7-dioate isomerase		0.0264552	0.00381107	0.0160377	0.0174728	0.0277529	0.0130567	0.00715081	0.0236973	0.0177217	0.0173956	0.0124606	0.0168013	0.0081556	0.00726983	0.0278671	0.0154633	0.014428	0.0166592	0.0172946	0.0215019	0.0176439	0.0164808	0.00661078	46.8686	21
Thiamine-monophosphate kinase		0.0141426	0.0157071	0.00864908	0.0116274	0.0144831	0.0219721	0.00917949	0.0227005	0.014986	0.0150423	0.0129711	0.0205823	0.0128281	0.022357	0.0285997	0.0293183	0.015414	0.0143564	0.0176105	0.0018472	0.0216609	0.0164779	0.00654975	46.885	21
Response regulator receiver protein		0.0562475	0	0.0491188	0.0242544	0.0259974	0.00646642	0.00172606	0.00669644	0.0277568	0.0326306	0.0113873	0.00611078	0.00430839	0.0121716	0.0049815	0.00813371	0.00999826	0.0320814	0.0179677	0.00148677	0.00638074	0.0164715	0.0157916	46.9015	20
Histidinol phosphatase		0.0400326	0	0.02643	0.0222553	0.0196852	0.0166476	0.00814834	0.00821262	0.0220453	0.026754	0.0147773	0.0178397	0.00692983	0.0135721	0.00649061	0.0047985	0.0153584	0.0238966	0.0152203	0.0207022	0.0155773	0.0164464	0.00911151	46.918	20
rRNA maturation factor		0.0233198	0.0067457	0.010741	0.00855292	0.0196594	0.0203348	0.0111185	0.0206789	0.0161203	0.0166525	0.0116622	0.0203027	0.0114445	0.00977799	0.0351489	0.0265104	0.0230515	0.0114746	0.0193139	0.00439274	0.0180831	0.0164327	0.00738562	46.9344	21
pseudouridylate synthase		0.0142906	0	0.0222731	0.0209142	0.0232092	0.012465	0.00980715	0.0254661	0.0154664	0.0171341	0.0127355	0.0151771	0.00740315	0.0107456	0.0182851	0.0122599	0.0215796	0.0193699	0.019204	0.0317629	0.0154869	0.0164303	0.00687778	46.9508	20
Serine acetyltransferase		0.0183948	0	0.022796	0.0155496	0.0277658	0.0129741	0.0110288	0.0208193	0.022499	0.0220611	0.0120679	0.0173738	0.0136169	0.0206382	0.0123219	0.0104407	0.0179691	0.0122773	0.022281	0.0134485	0.0185739	0.0164237	0.00607517	46.9672	20
cell division protein Fic		0.020494	0	0.0250488	0.023065	0.020279	0.0165513	0.00359782	0.0218722	0.0108492	0.0221987	0.0130889	0.0200497	0.0103037	0.00975253	0.0119996	0.0254689	0.0198577	0.0350422	0.0185584	0.00266944	0.0141436	0.0164234	0.00849498	46.9837	20
Cell division protein FtsL		0.0114244	0	0.00937319	0.00910962	0.0140184	0.0117771	0.0186168	0.0129436	0.0222588	0.0101429	0.00780096	0.0110367	0	0.0105037	0.0189151	0.024533	0.00558236	0.00898753	0.0136131	0.107442	0.016236	0.016396	0.0217496	47.0001	19
Antibiotic biosynthesis monooxygenase		0.0195924	0	0.0298092	0.0177005	0.0208598	0.0133181	0.0145258	0.00731414	0.030706	0.0218133	0.00613868	0.00941246	0.00379866	0.0151381	0.0241163	0.00246516	0.0115813	0.0276995	0.012473	0.0440063	0.0118315	0.0163952	0.0107879	47.0165	20
Xanthine phosphoribosyltransferase		0.0163495	0	0.0204896	0.0172197	0.0235061	0.0119835	0.00827163	0.0238517	0.020484	0.0264237	0.0129841	0.0198767	0.0131558	0.0158128	0.0112084	0.0057872	0.0165943	0.0242519	0.0314709	0.0106777	0.0138852	0.0163945	0.00740679	47.0329	20
DNA polymerase IV		0.0215571	0	0.0160779	0.0243303	0.028295	0.0107177	0.0119367	0.0151898	0.0262222	0.0201756	0.011924	0.0127807	0.00705119	0.0100326	0.0249075	0.0119699	0.0143725	0.0154617	0.0174182	0.027663	0.0161327	0.0163913	0.00724734	47.0492	20
DNA polymerase III, beta subunit		0.0111822	0.00576092	0.0127658	0.0117413	0.0094618	0.032621	0.010928	0.017787	0.0197767	0.0171617	0.0144763	0.0176267	0.00589825	0.014476	0.0280869	0.0362787	0.021774	0.0171855	0.0170198	0.00266944	0.0195039	0.0163896	0.0083947	47.0656	21
FMN-binding protein		0.0381218	0.00194985	0.0258266	0.0303654	0.0196336	0.0285348	0.00653436	0.00916725	0.0331214	0.0222537	0.00616485	0.00730897	0.00523075	0.0209565	0.019633	0.0202354	0.00601284	0.0208569	0.00931352	0.000608226	0.0123223	0.0163882	0.0109266	47.082	21
Peptidoglycan glycosyltransferase		0.0326182	0	0.0323436	0.0280753	0.0283467	0.00547582	0.00344091	0.00345351	0.0382457	0.0355482	0.00577219	0.0110234	0.00197822	0.0110766	0.00665177	0.00721093	0.00779031	0.0288575	0.0154126	0.0294539	0.0113019	0.0163846	0.012939	47.0984	20
Prephenate dehydrogenase		0.025419	0	0.0370369	0.0270885	0.0238933	0.0123137	0.00703873	0.00954629	0.0203639	0.023107	0.00785332	0.0107172	0.00764587	0.00851755	0.00712062	0.00987383	0.0134143	0.0255941	0.0266905	0.0264916	0.0141952	0.0163772	0.00958492	47.1148	20
Relaxase		0.0140753	0.00731686	0.0045458	0.0186241	0.0176586	0.013552	0.0276842	0.0218442	0.0120102	0.02224	0.0135339	0.0208885	0.019406	0.0159274	0.0144024	0.0191676	0.019566	0.0185935	0.0177754	0.00625121	0.0186385	0.0163667	0.0056009	47.1311	21
Translation elongation factor Tu		0.0185967	0.0025998	0.0220451	0.0189657	0.0143024	0.0128365	0.00708356	0.0196822	0.0154531	0.0101566	0.0194631	0.0192243	0.0145514	0.0140177	0.0175964	0.023162	0.0259538	0.0168829	0.0142725	0.0214456	0.0153448	0.0163636	0.00540579	47.1475	21
Uracil permease		0.0152595	0.0155594	0.0184916	0.0203954	0.0281789	0.00679662	0.0108719	0.0140808	0.0163472	0.0201481	0.0222772	0.0133931	0.00387148	0.0132665	0.0180946	0.0228983	0.0167332	0.0232913	0.0172808	0.0114437	0.0145698	0.0163452	0.00563469	47.1639	21
DNA polymerase III, alpha subunit		0.0108458	0.00617453	0.0181161	0.0186494	0.0124049	0.0245173	0.0141335	0.0241746	0.0114363	0.0171341	0.0177223	0.0206222	0.0108013	0.013763	0.0213912	0.0170584	0.0255928	0.0183172	0.0221711	0.00555288	0.0115732	0.016293	0.00575087	47.1802	21
EamA-like transporter family protein		0.00504613	0.00371259	0.0269798	0.0293532	0.0143024	0.0123963	0.012598	0.0176326	0.0101686	0.0191159	0.0096334	0.0238041	0.015583	0.0220005	0.0139482	0.0146987	0.0323833	0.0234097	0.0212508	0.00560919	0.00804697	0.0162702	0.00808624	47.1964	21
Ser/Thr phosphatase family protein		0.0105767	0	0.0197387	0.0161822	0.00832587	0.0168815	0.00429273	0.0339595	0.0138117	0.00796841	0.0274212	0.0193575	0.0136412	0.0139285	0.0143878	0.0182316	0.028384	0.0205542	0.0357018	0.00317629	0.015009	0.0162633	0.00941642	47.2127	20
hydroxymyristoyl-ACP dehydratase		0.0155959	0.00462843	0.0048274	0.0108556	0.0099265	0.0293052	0.0127101	0.0186574	0.0129443	0.014423	0.0202746	0.0197435	0.0120756	0.0249033	0.0229296	0.0316384	0.0189689	0.010935	0.017061	0.00297355	0.0255359	0.016234	0.00787082	47.2289	21
DNA topoisomerase, partial		0.00832948	0.00949321	0.0141335	0.0170679	0.017878	0.011158	0.0102218	0.0368796	0.0113162	0.0132532	0.0203663	0.025202	0.0278043	0.00622583	0.0049522	0.0100584	0.0280368	0.00959284	0.0201381	0.017188	0.0215705	0.0162317	0.0082521	47.2452	21
FMN-binding domain protein		0.00985004	0.00449057	0.00677176	0.0294038	0.0137086	0.0204999	0.00351936	0.025424	0.00629866	0.018703	0.0315311	0.018572	0.00973332	0.0104273	0.0209663	0.0260885	0.036813	0.0126325	0.0218277	0.00127277	0.0122577	0.0162282	0.00989822	47.2614	21
Serine O-acetyltransferase		0.0161072	0.00558366	0.0279318	0.0214582	0.0173101	0.0110067	0.0163527	0.0201876	0.0312665	0.0186893	0.0102486	0.00942578	0.00541279	0.0131392	0.0209956	0.00990019	0.00901232	0.0294628	0.0103575	0.0220763	0.0146731	0.0162189	0.00749534	47.2776	21
mechanosensitive ion channel protein		0.0147347	0.00359442	0.00561855	0.0119817	0.0200208	0.0227563	0.0193789	0.0210861	0.0126107	0.0167763	0.0139789	0.00966542	0.00410207	0.0247505	0.0363503	0.0264708	0.0170665	0.0121588	0.0124043	0.00969782	0.0248772	0.0161943	0.00813412	47.2938	21
Acetyl-CoA hydrolase		0.0270607	0	0.009105	0.0130698	0.00951343	0.024022	0.0130911	0.0220688	0.015413	0.0103631	0.0191228	0.0192909	0.0204133	0.0203326	0.0238819	0.023887	0.0169276	0.0130405	0.0233662	0.00068707	0.0152285	0.016185	0.00741522	47.31	20
Valine--tRNA ligase		0.0231449	0.00122112	0.0254645	0.0165238	0.019014	0.0188627	0.00970627	0.0202578	0.0149193	0.0238364	0.0174867	0.0200098	0.00734247	0.0075754	0.0133182	0.0136836	0.0281895	0.0206332	0.0235036	0.00692702	0.00811155	0.0161777	0.00722469	47.3262	21
diphosphate--fructose-6-phosphate 1-phosphotransferase		0.0125817	0.00771077	0.00832726	0.0129432	0.0126372	0.0227288	0.0117237	0.0286529	0.00995509	0.0123448	0.0191359	0.0179463	0.0209109	0.013101	0.0249075	0.0249548	0.0263982	0.0132773	0.0185171	0.000844758	0.0200206	0.0161724	0.00709312	47.3423	21
Butyrate kinase		0.0107516	0.0058397	0.016145	0.0201297	0.0232479	0.0192754	0.0125756	0.0104167	0.0119701	0.0159781	0.0157328	0.0179063	0.0151704	0.00670964	0.0300648	0.0207759	0.0211352	0.0211858	0.0157148	0.00375073	0.0248772	0.0161597	0.0065698	47.3585	21
Anaerobic ribonucleoside-triphosphate reductase		0.0155017	0.00147716	0.0126451	0.0209015	0.0128051	0.0193305	0.00567133	0.0279369	0.0144923	0.0212216	0.0136648	0.0207687	0.0148306	0.0116496	0.022534	0.0158719	0.0232182	0.0247387	0.0188468	0.00693828	0.0141694	0.016153	0.00655436	47.3746	21
ribosome small subunit-dependent GTPase A		0.00767012	0.0252594	0.00925251	0.0183711	0.0189365	0.0162623	0.00676973	0.0175343	0.0112362	0.0147395	0.0125522	0.0123813	0.0188841	0.017277	0.0294495	0.0233861	0.020552	0.0200805	0.0190254	0.00892064	0.0104365	0.0161418	0.00601808	47.3908	21
6-phosphogluconate dehydrogenase		0.0173183	0.00219604	0.0224742	0.0238368	0.0219829	0.0136345	0.0143801	0.0100376	0.0282372	0.0143541	0.00988209	0.00922608	0.0244547	0.0156601	0.0112523	0.00384934	0.00823468	0.0112772	0.0206875	0.0424744	0.0128777	0.0161109	0.00913153	47.4069	21
3-oxoacyl-[acyl-carrier-protein] reductase		0.00736062	0.00428376	0.0162522	0.0130445	0.00999104	0.0127815	0.0117686	0.0332716	0.00748634	0.0189095	0.0215966	0.0253085	0.0222094	0.0125662	0.021186	0.018258	0.0247179	0.0179751	0.0249322	0.00137414	0.0128519	0.0161012	0.0078992	47.423	21
nitrogen-fixing protein NifU		0.0145194	0	0.0144554	0.013715	0.0241386	0.0185875	0.0125756	0.0206649	0.0147325	0.0262586	0.0048167	0.0100648	0.0190176	0.0164367	0.0330244	0.0179416	0.0245929	0.0179487	0.0138329	0.00866159	0.0117798	0.0160841	0.00740304	47.4391	20
chromosomal replication initiation protein		0.0160669	0.00228467	0.0157695	0.00823661	0.0165614	0.0164137	0.0113202	0.0302393	0.0181353	0.0175332	0.0215835	0.0178131	0.0153282	0.0088613	0.0328779	0.0194313	0.0207881	0.0164223	0.0180501	0.00208374	0.0116765	0.0160703	0.00742483	47.4551	21
Phosphomethylpyrimidine synthase		0.0138869	0.00735626	0.0134497	0.0148284	0.0155933	0.0179133	0.0104124	0.021802	0.0122103	0.0214693	0.0231542	0.0194107	0.0255469	0.0142214	0.00792645	0.0104934	0.0289255	0.0221201	0.0237371	0.00461801	0.00836988	0.0160688	0.00672579	47.4712	21
NADH:ubiquinone oxidoreductase subunit H		0.0378662	0.00598742	0.0279855	0.0182066	0.0195948	0.0196056	0.00833888	0.00838108	0.0262889	0.0235061	0.00471199	0.0113828	0.00172336	0.0161566	0.0265631	0.024533	0.0060545	0.0103561	0.00604417	0.00611605	0.0279125	0.0160626	0.0100949	47.4873	21
cell envelope biogenesis protein TonB		0.0154748	0	0.0022796	0.00870475	0.00673814	0.0247237	0.00724048	0.0324995	0.00806015	0.00510584	0.0317274	0.0182525	0.033654	0.0148325	0.0158236	0.0301488	0.0278563	0.0130668	0.0312236	0	0.00976486	0.0160561	0.0114711	47.5033	19
glmZ(sRNA)-inactivating NTPase		0.0326451	0.00368305	0.0229435	0.0174728	0.019156	0.00902546	0.00934761	0.00744049	0.0235533	0.0254879	0.00715961	0.0146712	0.00572834	0.0207528	0.0168639	0.00649906	0.0192189	0.0202516	0.0132422	0.0270097	0.014841	0.0160473	0.00793702	47.5194	21
Sodium:solute symporter		0.0198212	0	0.00944024	0.0152333	0.0187171	0.021862	0.0104796	0.0211984	0.0198968	0.0162396	0.0212563	0.0125144	0.0180952	0.0163348	0.0258159	0.0187326	0.0156917	0.0131194	0.0144923	0.00824484	0.0197493	0.0160445	0.00575165	47.5354	20
Triose-phosphate isomerase		0.0139004	0.00853798	0.0187062	0.0185988	0.0127663	0.0204862	0.00707235	0.0146002	0.0101819	0.0212491	0.0068193	0.0152703	0.0131193	0.0111658	0.0303725	0.0297797	0.0307585	0.0225544	0.0182424	0.00284965	0.00982945	0.016041	0.00786614	47.5515	21
CAAX protease		0.0306939	0.0104484	0.0180223	0.0134367	0.022241	0.00637011	0.0198609	0.00988322	0.0249011	0.01807	0.00943707	0.0103045	0.00684488	0.0151763	0.0179188	0.00756686	0.0100538	0.0255941	0.00962946	0.034759	0.0154094	0.0160296	0.00799979	47.5675	21
Reverse transcriptase		0.00932525	0.0453291	0.0038351	0.0124245	0.00911328	0.0138271	0.0191996	0.0233744	0.00465727	0.00540861	0.0101177	0.0109435	0.0411785	0.00979072	0.00668108	0.0237025	0.0318278	0.0113167	0.0117587	0.0107341	0.0217643	0.0160147	0.0115182	47.5835	21
pyruvate synthase		0.012945	0.00387016	0.0218842	0.0246339	0.0152576	0.0184499	0.00845096	0.023964	0.0138651	0.0201206	0.0182851	0.0181593	0.0163962	0.00758813	0.0137724	0.0166365	0.0240375	0.0218438	0.0257976	0.00143046	0.00882196	0.01601	0.00692403	47.5995	21
Regulatory protein RecX		0.0186505	0	0.021844	0.0232801	0.0135279	0.01856	0.00764397	0.0170851	0.00629866	0.015001	0.0212563	0.0134198	0.010146	0.0105292	0.0166001	0.0276836	0.0170526	0.0206068	0.0123219	0.0224255	0.0221001	0.0160016	0.00662823	47.6155	20
ComF family protein		0.00644559	0.0041065	0.0154879	0.0240899	0.0149478	0.0125889	0.00350816	0.0418493	0.00939462	0.0178635	0.0196856	0.0201829	0.0134713	0.0118915	0.0155159	0.0174539	0.0347023	0.0198699	0.0216491	0.00388589	0.00737531	0.0159984	0.00963595	47.6315	21
Oxidoreductase, short chain dehydrogenase/reductase family protein		0.0196732	0	0.0152733	0.0155749	0.0103396	0.00909426	0.00654557	0.0224057	0.0218985	0.00836751	0.0246725	0.0201696	0.0157772	0.0137376	0.0189444	0.00934652	0.0292449	0.0223701	0.0377486	0.00835747	0.00619991	0.0159877	0.00885312	47.6475	20
cell division protein DivIVA		0.024652	0.0133732	0.0435404	0.0301756	0.0201757	0.00575098	0.00643349	0.000912513	0.0329746	0.0222813	0.0030497	0.00557825	0	0.00720618	0.00744295	0.00218833	0.00362437	0.0217385	0.0125142	0.0582207	0.013614	0.0159737	0.0152816	47.6635	20
toxin Fic		0.0108862	0	0.00973525	0.0132216	0.0099265	0.0278744	0.00595154	0.0275158	0.0125039	0.0303873	0.0202485	0.0164019	0.0155709	0.0299706	0.018373	0.0155424	0.0141087	0.0118693	0.0244102	0.00101371	0.0189872	0.0159285	0.00867178	47.6794	20
Protoporphyrinogen oxidase		0.0271145	0.0193705	0.0162656	0.0182319	0.0140443	0.0100986	0.0148844	0.0167481	0.0201904	0.0134321	0.0179579	0.0134996	0.00951486	0.0129482	0.00583129	0.0108889	0.0159	0.0171329	0.0133384	0.0353334	0.0115344	0.0159172	0.00631463	47.6953	21
3-deoxy-manno-octulosonate cytidylyltransferase		0.0241945	0	0.0136106	0.0185482	0.0182653	0.0143912	0.00487555	0.0213247	0.0256484	0.0192535	0.0228139	0.0173338	0.0130951	0.0303016	0.00950881	0.0148437	0.0119979	0.0148038	0.019204	0.00691575	0.0130069	0.0159018	0.00715018	47.7112	20
cobalamin biosynthesis protein CobD		0.0145329	0.00707067	0.0106873	0.0162834	0.0161999	0.0125614	0.00627657	0.0351528	0.00855391	0.0124687	0.0206673	0.0160957	0.030632	0.0195178	0.0100363	0.00903014	0.0291755	0.0196331	0.0266081	0.00110382	0.0115861	0.0158987	0.00872995	47.7271	21
xylanase		0.023266	0	0.00587333	0.0171818	0.0259328	0.0179409	0.00636624	0.0223917	0.0266225	0.0217583	0.0248034	0.0194373	0.0134349	0.00952336	0.0148566	0.0111394	0.0170109	0.00965863	0.0256328	0.0077943	0.012684	0.0158719	0.00764726	47.743	20
glutamate formiminotransferase		0.00750864	0.00711006	0.00445193	0.0090084	0.00606691	0.0206513	0.00969506	0.0330891	0.00464393	0.00396356	0.0249081	0.0274253	0.0318214	0.0179136	0.0121461	0.014	0.0364242	0.00918491	0.0250009	0.00682564	0.0210151	0.0158502	0.0104773	47.7589	21
Peptide methionine sulfoxide reductase MsrB		0.0151115	0.00327929	0.0078177	0.0250135	0.0137732	0.0145013	0.00598516	0.027249	0.00924783	0.0116292	0.0259945	0.023205	0.0182409	0.0149216	0.0124684	0.0226083	0.0293282	0.0126589	0.0141901	0.00828989	0.0172177	0.0158443	0.00733541	47.7747	21
recombination protein RecJ		0.0168473	0.00181198	0.00390214	0.00775583	0.00880348	0.0246824	0.0100313	0.01526	0.00721944	0.00683989	0.0184291	0.0153768	0.00865319	0.0206	0.0246291	0.032759	0.0187745	0.00759269	0.0129538	0.0452452	0.0242442	0.0158291	0.0104588	47.7905	21
peptidase, M16 family		0.00908303	0.0105075	0.0163193	0.0177131	0.0127921	0.0399404	0.0193005	0.0147687	0.00473734	0.0118356	0.0089266	0.0118222	0.00820414	0.0278571	0.0310025	0.024678	0.0193161	0.0157512	0.00615406	0.00428011	0.0171789	0.0158176	0.00904535	47.8063	21
hypothetical protein N307_08343, partial		0	0	0	0	0	0	0.00736377	0	0	0	0.0108638	0.0204891	0.141085	0.0378006	0	0.0527966	0.00361048	0.00497407	0	0.0124348	0.0406611	0.0158133	0.0326403	47.8222	10
GTP-binding protein YsxC		0.0174932	0.00522915	0.00590015	0.0165744	0.0170906	0.0260996	0.00808109	0.0223495	0.0150527	0.0104732	0.0100915	0.0177998	0.0246124	0.0170096	0.0227391	0.0157929	0.0301336	0.01358	0.0104674	0.00657785	0.0187935	0.0158067	0.00688862	47.838	21
hypothetical protein HMPREF1991_02533		0.0972221	0	0	0.00155623	0	0.0107315	0	0	0	0	0.0044633	0.00672319	0	0	0	0.177294	0.0177886	0.0101981	0	0.00510234	0	0.0157657	0.0425997	47.8537	9
Cna protein B-type domain protein, partial		0.0150307	0.00200894	0.00986934	0.0448143	0.012947	0.0317542	0.0245683	0.0176326	0.00760644	0.00294514	0.00806274	0.0181859	0.00892019	0.00632768	0.0250101	0.028791	0.0281062	0.0109087	0.0104674	0.00889812	0.00809864	0.0157597	0.0109773	47.8695	21
S-layer protein		0.0272356	0.000512082	0.0154879	0.01932	0.0186267	0.0178583	0.00761034	0.0103605	0.0238869	0.0171754	0.0173035	0.0116757	0.0132164	0.0216185	0.0044687	0.0116667	0.0140253	0.0148432	0.0239019	0.0221101	0.0178248	0.015749	0.00660306	47.8852	21
Thiamine-phosphate pyrophosphorylase		0.0172914	0.00522915	0.0104728	0.0208256	0.0135666	0.0212153	0.0280092	0.0106975	0.018469	0.0168864	0.021204	0.0187584	0.00359235	0.0111021	0.00786785	0.0157269	0.0180663	0.0196726	0.00688211	0.0333398	0.0116378	0.0157387	0.00735476	47.901	21
Transcription termination factor NusA		0.0076432	0.0163472	0.0151661	0.0125257	0.0139539	0.0196331	0.0108719	0.0216195	0.0140385	0.0112714	0.0249997	0.0222997	0.0134228	0.0118787	0.0176111	0.0159115	0.0267453	0.0208174	0.0154264	0.00502349	0.0129811	0.0157232	0.00546851	47.9167	21
branched-chain amino acid transporter		0.0367493	0.00729717	0.0313647	0.0313649	0.0320514	0.00652145	0.0139542	0.0105852	0.0242205	0.0140238	0.0109685	0.0074421	0.00248794	0.0116368	0.0129373	0.010322	0.0140253	0.0202252	0.0202068	0.00598089	0.0057995	0.0157221	0.0100373	47.9324	21
Deoxyguanosinetriphosphate triphosphohydrolase		0.0241003	0.00512082	0.0348913	0.0253931	0.0218538	0.014804	0.00743101	0.002541	0.0179752	0.0165561	0.0131281	0.0151238	0.0080221	0.0138394	0.0128494	0.00783051	0.0130255	0.025752	0.0155637	0.0198462	0.0144794	0.0157203	0.00773681	47.9481	21
ATP synthase subunit C		0.0290657	0	0.0212808	0.00895779	0.00966833	0.0320432	0.0131696	0.00537681	0.0198835	0.0293001	0.0189265	0.01326	0.01318	0.00869579	0.0197795	0.0182053	0.0135671	0.0147774	0.0171847	0.00838	0.0152931	0.0157141	0.00798965	47.9639	20
Succinate-semialdehyde dehydrogenase		0.0136851	0.0151655	0.0134765	0.0123612	0.00879057	0.023169	0.00609724	0.0251573	0.0072061	0.00674356	0.0312824	0.0197569	0.0172578	0.019174	0.0151203	0.0241639	0.023357	0.0109877	0.0218002	0.00202742	0.0132136	0.015714	0.00746621	47.9796	21
type VII secretion protein		0.0380411	0	0.0381096	0.0201677	0.0224347	0.0166201	0.0127885	0	0.0367511	0.02363	0.00302353	0.00663	0	0.000381953	0.0199846	0.0040339	0.00908175	0.0248966	0.0132148	0.0330357	0.0068199	0.0156974	0.0131671	47.9953	18
Gamma-glutamyl phosphate reductase		0.0212207	0.00518975	0.0253706	0.0227487	0.0252487	0.0143775	0.00766639	0.0166218	0.0234065	0.0242218	0.0191883	0.0185986	0.00132286	0.0131392	0.00748691	0.00377025	0.0144142	0.0189357	0.0200144	0.0127052	0.013769	0.0156865	0.00728529	48.011	21
ribonucleoside-triphosphate reductase		0.0202922	0.00432315	0.0134094	0.0218251	0.0127921	0.0115708	0.00716202	0.0234165	0.0127308	0.0187168	0.0131543	0.0165084	0.0128766	0.0269277	0.00959672	0.0166761	0.0317306	0.0152775	0.0179814	0.00786188	0.0144277	0.0156789	0.00661032	48.0266	21
Beta-N-acetylhexosaminidase		0.0309496	0	0.0174323	0.0213696	0.0269139	0.0117771	0.00903378	0.0167902	0.0240337	0.0200518	0.0150129	0.0115293	0.0148791	0.0108475	0.0124831	0.014791	0.0147058	0.0132379	0.0155225	0.0167149	0.0110953	0.0156748	0.00660267	48.0423	20
Spermidine synthase		0.029604	0	0.0314049	0.0198893	0.0205759	0.00869526	0.00789055	0.00867589	0.020484	0.0234786	0.013403	0.0074421	0.0108499	0.0201671	0.0101535	0.00286064	0.0116508	0.0170145	0.0149731	0.0359529	0.0136269	0.0156568	0.00926341	48.058	20
sugar phosphate isomerase		0.00991733	0	0.0229167	0.0367927	0.00981033	0.0167301	0.0111858	0.0242027	0.0399538	0.0129779	0.0162564	0.0124612	0.00905368	0.00660778	0.00782389	0.00353296	0.0210658	0.01433	0.0262784	0.021547	0.00533451	0.0156561	0.0103268	48.0736	20
S-adenosylmethionine:tRNA ribosyltransferase-isomerase		0.015569	0.00307249	0.00765679	0.0119564	0.0147929	0.0258519	0.00642228	0.0193734	0.0183222	0.0180149	0.0209291	0.0201696	0.0190904	0.0182319	0.0215963	0.0167947	0.0225933	0.0148827	0.0161407	0.00701712	0.0102299	0.0156528	0.00595275	48.0893	21
dihydropyrimidine dehydrogenase subunit A		0.0141426	0.00448072	0.0140665	0.011678	0.0160321	0.0205549	0.00903378	0.0196962	0.00991506	0.0135697	0.016793	0.0203426	0.0127067	0.0128718	0.0222849	0.0296479	0.0199687	0.0200805	0.0185171	0.000732124	0.0203822	0.0155951	0.00647272	48.1049	21
oligopeptide/dipeptide ABC transporter, ATP-binding protein		0.00029604	0.00329899	0	0	0	0.0251915	0.00116565	0.0233744	0	0.00311029	0.00879571	0.025162	0.0425135	0.0185629	0.0865317	0.0126422	0.037188	0.00839538	0.00853052	0	0.0226943	0.015593	0.0207945	48.1205	16
UDP-2,3-diacylglucosamine hydrolase		0.0170626	0.00829179	0.00644994	0.00638939	0.0187042	0.0233892	0.0127437	0.0215072	0.0111428	0.0157029	0.0184553	0.0128473	0.0169544	0.0203963	0.024087	0.0247043	0.0241625	0.00936914	0.0172121	0.00134035	0.0162748	0.0155803	0.0066006	48.136	21
peptidoglycan-binding protein LysM		0.0144925	0.00517006	0.0126853	0.0120196	0.0219441	0.0135657	0.0100425	0.0279931	0.022032	0.0151248	0.0139396	0.0121151	0.00702692	0.0292958	0.00558222	0.013855	0.0182191	0.0134089	0.0164017	0.0311434	0.0111211	0.0155799	0.0072633	48.1516	21
1,4-dihydroxy-2-naphthoate prenyltransferase		0.0203864	0.00381107	0.0102046	0.0139301	0.0198272	0.0141298	0.0094709	0.0201595	0.02362	0.0112438	0.0210338	0.0113562	0.0133985	0.0149598	0.0204681	0.00939925	0.0224822	0.0144748	0.0116762	0.0304226	0.0104882	0.0155687	0.00624602	48.1672	21
aminotransferase DegT		0.0292945	0	0.0238822	0.0146766	0.0162387	0.0145426	0.0138421	0.0149371	0.0134113	0.0153726	0.0305887	0.0170543	0.0115052	0.0138012	0.0120289	0.0102561	0.0173303	0.0163434	0.0186133	0.00638637	0.0167268	0.0155634	0.00669735	48.1828	20
Putative transcriptional regulator		0.019875	0	0.0193096	0.022559	0.0210793	0.0138409	0.00791297	0.0105009	0.0200036	0.0166937	0.00802347	0.0139922	0.00517007	0.0465218	0.0110472	0.0165047	0.0143725	0.0154486	0.017322	0.0028046	0.0237276	0.0155576	0.00960036	48.1983	20
6-phospho-beta-glucosidase		0.0173183	0.00231422	0.025022	0.0400697	0.0225121	0.00211878	0.00642228	0.00572777	0.0279036	0.0153588	0.00374341	0.00609747	0.00582543	0.00514363	0.0197942	0.0050226	0.0209825	0.0203963	0.0121845	0.0489396	0.0134331	0.0155395	0.012599	48.2139	21
CarD family transcriptional regulator		0.0234679	0.00669646	0.0358702	0.0242037	0.0201757	0.00898419	0.00886566	0.0111748	0.0282105	0.0169002	0.0126831	0.0164419	0.00623806	0.0122607	0.0122779	0.0109812	0.0135115	0.0259625	0.0212645	0.00207247	0.00749156	0.0155112	0.00851243	48.2294	21
thiamine biosynthesis protein ApbE		0.0252172	0.00317097	0.0115321	0.0223818	0.018446	0.0134969	0.0111409	0.0195418	0.0237267	0.014189	0.0149475	0.0201563	0.00734247	0.0137758	0.0127175	0.0163465	0.01615	0.0154486	0.0221711	0.0087179	0.0149056	0.0155011	0.00555968	48.2449	21
hypothetical protein EAI_13871		0	0.224735	0	0	0	0	0	0	0	0	0	0	0.0834371	0.0167677	0	0	0	0	0	0	0	0.0154733	0.0513424	48.2603	3
NUDIX domain protein		0.0049923	0.0227877	0.0246599	0.0245074	0.0169615	0.0198258	0.00520059	0.0173518	0.0128375	0.0278688	0.00730358	0.0102512	0.011311	0.00819925	0.00676899	0.0084501	0.0245929	0.031055	0.0180776	0.00572183	0.0160164	0.0154639	0.00817813	48.2758	21
Isoleucyl-tRNA Synthetase		0.00983659	0.00341716	0.0224206	0.0186115	0.0183815	0.018161	0.012923	0.012719	0.0153997	0.0173543	0.0157328	0.0155765	0.00929641	0.025107	0.019296	0.0163465	0.0162472	0.0178829	0.0169374	0.00932613	0.013614	0.0154565	0.00482055	48.2913	21
Acetyl-CoA carboxylase		0.0128104	0.00968032	0.0056856	0.0177764	0.0233641	0.0164825	0.00826042	0.0259996	0.0107024	0.00872534	0.0162564	0.00935921	0.0167117	0.0138522	0.022827	0.0216196	0.0144003	0.0135142	0.0145747	0.0277531	0.014079	0.0154493	0.00603612	48.3067	21
DNA repair protein RadC		0.0211668	0.00471706	0.0177943	0.00932471	0.016187	0.0179271	0.00348574	0.0203139	0.0185891	0.0281303	0.00905749	0.0224461	0.0117237	0.0183465	0.0174792	0.00779096	0.0254539	0.0151064	0.0144236	0.00787314	0.0170239	0.0154458	0.0065993	48.3222	21
Dihydroneopterin aldolase		0.0259573	0.0106355	0.011921	0.010514	0.0143928	0.0148177	0.025521	0.0148669	0.011463	0.0210839	0.0142014	0.0147511	0.00955127	0.00371767	0.027369	0.0255085	0.0153029	0.010935	0.00748653	0.0254892	0.00772406	0.0153909	0.00701167	48.3375	21
Ribosomal protein L11 methyltransferase		0.011236	0.0138656	0.00882341	0.0144995	0.0111528	0.0216419	0.0104012	0.0277123	0.0111027	0.0107209	0.0310468	0.0167214	0.00553416	0.0225225	0.010256	0.0174011	0.0236209	0.0129484	0.0197947	0.00765914	0.0136915	0.0153501	0.00677676	48.3529	21
ROK family transcriptional regulator		0.0385928	0	0.0345695	0.0318457	0.0307734	0.00456777	0.00896653	0	0.0261688	0.024442	0.0021204	0.0084406	0.00330108	0.0134193	0.012864	0.0115217	0.00663773	0.0201331	0.0137505	0.0231689	0.00702657	0.0153481	0.011983	48.3682	19
DNA glycosylase		0.0189869	0.00546549	0.025907	0.0169793	0.0168325	0.00950701	0.00444964	0.0167481	0.015333	0.0212628	0.0147904	0.0171874	0.0077551	0.0136739	0.0165269	0.00682863	0.0210102	0.023107	0.024314	0.0113986	0.0137173	0.0153229	0.00610785	48.3836	21
hypothetical protein N307_06947, partial		0	0	0	0	0	0	0.0662851	0	0	0	0	0	0.0906946	0.050405	0.0124831	0.0288042	0.0108314	0.00993497	0	0	0.0522859	0.0153202	0.0266142	48.3989	8
RNA polymerase sigma 70		0.00806035	0.00358457	0.00375464	0.00659182	0.00562803	0.0278193	0.0111185	0.0241325	0.00615187	0.0110649	0.0246725	0.0145514	0.0327802	0.0186266	0.0130691	0.00348023	0.0203576	0.0106587	0.0285175	0.029927	0.0171014	0.0153166	0.0095784	48.4142	21
hypothetical protein AZ22_5159		0	0.0267957	0	0	0.00367887	0.00598487	0.0708917	0	0.00360305	0.0132944	0.00747374	0.0112763	0.0415669	0.0606414	0.0171569	0.0131959	0.00497136	0.00342131	0.0041485	0.00854895	0.0239601	0.0152671	0.0198058	48.4295	17
exodeoxyribonuclease VII, large subunit		0.0101326	0	0.0112237	0.0135126	0.00845495	0.0350425	0.0118919	0.0142633	0.013051	0.0151936	0.0173166	0.0159226	0.00909009	0.0144251	0.0346361	0.0291996	0.0142892	0.0111324	0.014245	0.00648774	0.0209118	0.0152582	0.00858622	48.4447	20
Signal recognition particle protein		0.0100923	0.00233391	0.0124708	0.019573	0.017878	0.0142399	0.00711719	0.0240202	0.0138517	0.0133357	0.0192144	0.0145247	0.0135563	0.0109875	0.0181092	0.0247175	0.0176358	0.0201594	0.0270339	0.0105651	0.00897696	0.0152568	0.00608888	48.46	21
tyrosine recombinase		0.018812	0.00539656	0.00246734	0.0095904	0.0167421	0.0199221	0.00660161	0.0240763	0.0270762	0.0108172	0.0186124	0.0133798	0.0189812	0.0170478	0.0204681	0.0137759	0.0225794	0.010106	0.0229404	0.0053614	0.0137819	0.0151684	0.00686276	48.4752	21
glycoprotease		0.0227547	0	0.0174725	0.0138036	0.0211051	0.0163862	0.0119927	0.0104026	0.0152129	0.0260246	0.0175783	0.0154034	0.00972118	0.0163348	0.0239845	0.0175593	0.0130672	0.0154749	0.0135856	0	0.0206018	0.015165	0.00659219	48.4903	19
DHHA1 domain protein		0.0160534	0.0115514	0.0117735	0.0255196	0.00836459	0.0195781	0.0121384	0.019626	0.0144789	0.019515	0.0174605	0.0195438	0.0088231	0.00993077	0.0138896	0.0226874	0.0203853	0.0139221	0.0193963	0.00541771	0.00808572	0.0151496	0.00542604	48.5055	21
Recombination protein RecR		0.00500576	0	0.0176066	0.0196236	0.0132698	0.0155194	0.0122617	0.0259013	0.0121169	0.0169415	0.0177485	0.0224728	0.00564338	0.0215167	0.0171276	0.0211187	0.024829	0.0107245	0.0205502	0.00512487	0.0129036	0.0151432	0.00699032	48.5206	20
GTP-binding protein HflX		0.00896193	0.0119453	0.0110896	0.0151321	0.0132439	0.0195368	0.0121272	0.0257469	0.0148659	0.0130605	0.0204055	0.0165883	0.011663	0.0115477	0.0185781	0.0204727	0.024218	0.0128431	0.0144648	0.00785062	0.0135881	0.0151395	0.00475632	48.5357	21
Dihydrofolate synthase		0.0083833	0.00727747	0.00494808	0.0174095	0.017323	0.0137721	0.0183702	0.0229673	0.015373	0.0145606	0.00959413	0.0156431	0.0102188	0.0224588	0.0104319	0.0149096	0.0105121	0.0113167	0.0137642	0.0457296	0.0129165	0.0151371	0.00838103	48.5509	21
Phosphofructokinase		0.0234544	0	0.0362323	0.0229259	0.0288888	0.00740198	0.00533509	0.00944802	0.0186024	0.0189645	0.0154187	0.00797463	0.00118936	0.00595846	0.012908	0.0156347	0.00937337	0.0199752	0.0137642	0.0336214	0.0105528	0.015125	0.00991111	48.566	20
Cardiolipin synthase		0.0265359	0	0.019551	0.0131204	0.0162516	0.0248888	0.0107262	0.00713164	0.0187492	0.0213317	0.0058769	0.0126875	0.00326467	0.00827564	0.0278378	0.0188644	0.0128311	0.0133563	0.0111817	0.0218285	0.0230172	0.0151099	0.00774562	48.5811	20
peptidase M48		0.0296309	0.00512082	0.0158097	0.0112099	0.0102363	0.0343683	0.0204325	0.000828281	0.0194965	0.00970246	0.00994753	0.00436674	0.00652933	0.0134702	0.0355298	0.0249153	0.00813747	0.0107508	0.00458807	0.023428	0.0181218	0.0150772	0.00997452	48.5962	21
RluA family pseudouridine synthase		0.00610918	0.00300356	0.00842112	0.00551638	0.00604109	0.027214	0.00432635	0.0345351	0.00437704	0.0154689	0.0191228	0.0248159	0.0157529	0.0198743	0.0262262	0.0275782	0.0241902	0.0148959	0.0224321	0	0.00670366	0.0150764	0.0101232	48.6113	20
Pullulanase		0.0324836	0	0.0324106	0.0289104	0.025197	0.00668655	0.00877599	0.00871801	0.030666	0.024786	0.00518319	0.00802789	0.00241513	0.0131646	0.0136991	0.00620904	0.00888734	0.0195278	0.0128439	0.0158927	0.0121027	0.0150756	0.0101909	48.6264	20
L-lactate dehydrogenase		0.0239927	0.0123195	0.019551	0.0158027	0.0255456	0.0216281	0.00254425	0.00599451	0.0182688	0.0235474	0.010157	0.0107172	0.00351953	0.0144505	0.022197	0.0153051	0.0125395	0.0163828	0.0140115	0.0095514	0.0178506	0.0150417	0.00654617	48.6414	21
competence protein TfoX		0.0278546	0	0.0108885	0.0187	0.0153609	0.0201972	0.0176977	0.00450641	0.0241137	0.0148633	0.00913602	0.0131535	0.0116266	0.0130246	0.0295081	0.0245593	0.0165805	0.0176987	0.0110581	0.00316503	0.011754	0.0150213	0.00767889	48.6564	20
4-hydroxybutyrate CoA transferase		0.0100788	0	0.00351327	0.00843905	0.00475026	0.0314378	0.00559288	0.0247361	0.00266893	0.0028901	0.0179972	0.0255082	0.0282169	0.0255526	0.0169518	0.0310979	0.0312029	0.0116983	0.0169374	0	0.0161714	0.015021	0.0110757	48.6714	19
Ribonuclease BN		0.0139946	0.00958184	0.00872954	0.00656652	0.00824842	0.0241871	0.0144361	0.0255644	0.00723279	0.00831247	0.0181412	0.0132999	0.0204739	0.0187411	0.0236768	0.0228983	0.0228016	0.0111193	0.0182974	0.00665669	0.0122448	0.0150098	0.00650446	48.6864	21
unnamed protein product, partial		0	0.064414	0	0	0.00525369	0.00614997	0.0543372	0.00189522	0.002362	0.00264237	0.0264133	0.0108237	0.0453412	0.021122	0.00644665	0.0105198	0.00263843	0.00807957	0.00652496	0.0321684	0.00786614	0.0149999	0.0188929	48.7014	18
N-6 DNA Methylase		0.0133756	0.00551473	0.010741	0.011134	0.0165743	0.0307224	0.0106814	0.00979899	0.0131044	0.00898682	0.00930618	0.014831	0.00643224	0.0199379	0.0212593	0.0245462	0.0195244	0.0136063	0.0187507	0.017616	0.0183672	0.014991	0.00622906	48.7164	21
NAD dependent epimerase/dehydratase family protein		0.0174663	0	0.0175798	0.0104887	0.00974578	0.0182023	0.0156914	0.0204122	0.0124639	0.0117255	0.0182851	0.00921277	0.00599534	0.0171115	0.0192667	0.0361337	0.0131088	0.0113693	0.021237	0.0143046	0.014996	0.0149903	0.00704869	48.7314	20
surface antigen BspA		0.0122991	0	0	0.0107165	0.000374341	0.0134006	0.0115668	0.0305762	0.00232197	0.0021194	0.0656275	0.0169478	0.000509725	0.00544919	0.0457273	0.0278418	0.011859	0.00693474	0.0260998	0	0.0238826	0.0149645	0.0169593	48.7464	18
signal peptidase II		0.0146136	0	0.0109153	0.0135126	0.0072932	0.0243935	0.0132368	0.0263225	0.00413683	0.0168589	0.0156674	0.0143251	0.0146	0.0166659	0.0269148	0.0133541	0.038896	0.0139748	0.0141351	0.00660038	0.00733656	0.0149406	0.00864576	48.7613	20
GDP-mannose 4,6-dehydratase		0.0213014	0.00275736	0.00564537	0.00773052	0.0032529	0.0218207	0.00907861	0.0219845	0.014519	0.0116154	0.0188872	0.0282773	0.0137504	0.0152781	0.0171715	0.0210264	0.0221489	0.0156723	0.0205777	0	0.0208214	0.0149199	0.00769898	48.7763	20
ribonucleoside-triphosphate reductase activating protein		0.0194848	0.00582986	0.0226485	0.0219516	0.0165356	0.0180234	0.00245459	0.0184468	0.0374717	0.0283642	0.0070549	0.0157229	0.00547347	0.0179518	0.00413172	0.00925424	0.0115535	0.0191857	0.0141076	0.00168952	0.0156289	0.0149031	0.00893641	48.7912	21
quinolinate synthetase		0.0129719	0.00342701	0.0107812	0.00550373	0.0117337	0.024311	0.00758793	0.0198507	0.0110494	0.00809227	0.0155365	0.0198101	0.0152189	0.0207146	0.0194865	0.0283296	0.0251206	0.0153038	0.0170061	0.0018472	0.0190518	0.0148921	0.00719315	48.806	21
multidrug DMT transporter permease		0.0385793	0	0.0292728	0.0159039	0.0248098	0.0213254	0.00413581	0.00578393	0.0369112	0.0264237	0.0020026	0.00655012	0	0.0244832	0.0132889	0.013064	0.00527686	0.0138958	0.0125966	0.0109481	0.00738823	0.0148876	0.0115605	48.8209	19
hydrolase, alpha/beta domain protein		0.0177355	0	0.0439963	0.0185482	0.0118498	0.0097409	0.00791297	0.00810031	0.020911	0.014423	0.0115051	0.00714921	0.0017719	0.00985438	0.0323944	0.0153315	0.00848464	0.0155801	0.0175006	0.0277869	0.0113665	0.0148544	0.0101485	48.8358	20
Hydrolase, TatD family		0.00711841	0	0.023547	0.0205093	0.00849368	0.0119973	0.00741981	0.0293829	0.00751302	0.0243043	0.0253008	0.0221532	0.00589825	0.00989258	0.0156771	0.0143823	0.0289394	0.0196989	0.0184622	0.00247796	0.00833113	0.0148333	0.008789	48.8506	20
Methionine--tRNA ligase		0.0180315	0.00667676	0.0216294	0.0158912	0.0178393	0.0100023	0.0139205	0.0209597	0.0152796	0.0188131	0.0145155	0.0152037	0.00417489	0.0125535	0.00854182	0.0145932	0.0162749	0.0228044	0.0209623	0.0143271	0.0083828	0.0148275	0.00507231	48.8654	21
RNA polymerase		0.0302095	0.00480569	0.0200337	0.0259498	0.0208598	0.00946573	0.0058955	0.00409929	0.0304257	0.0251989	0.0107852	0.0110101	0.00637156	0.0163348	0.0162045	0.012049	0.012595	0.0120536	0.0148632	0.00354798	0.0185739	0.0148254	0.00826735	48.8803	21
CRISPR-associated protein Cas4		0.00931179	0	0.0152331	0.0115895	0.00830005	0.0172254	0.00895532	0.033412	0.0122103	0.0107209	0.024005	0.0281176	0.0140781	0.0207782	0	0.0110207	0.0251206	0.0167776	0.0311275	0	0.0126065	0.01479	0.0096027	48.8951	18
peptide ABC transporter ATPase		0.00913686	0.00839027	0.0153002	0.0118425	0.0179684	0.013153	0.00833888	0.0128735	0.00991506	0.0132532	0.0161778	0.0152703	0.0187749	0.0075372	0.0233545	0.0209605	0.0189273	0.0146853	0.0237783	0.00461801	0.0263109	0.0147889	0.00584056	48.9099	21
N-acylglucosamine 2-epimerase		0.022028	0.00249148	0.0238152	0.0170805	0.0178522	0.0149828	0.0089217	0.0192891	0.0214582	0.0132256	0.0178008	0.0172407	0.0112504	0.014336	0.0130105	0.012339	0.0125534	0.0111193	0.0239844	0.00390841	0.0118444	0.0147872	0.00578112	48.9246	21
Chromate transport protein		0.0121107	0	0.013396	0.0203069	0.00712539	0.0095758	0.00689302	0.0281054	0.00608515	0.0135284	0.027251	0.0294489	0.0119057	0.00710432	0.0103146	0.0162279	0.0304808	0.0140011	0.025413	0.0017571	0.0192326	0.0147745	0.0091383	48.9394	20
novel protein		0.00154748	0.104199	0	0	0.00614436	0.00554461	0.0300043	0.00220407	0.00133446	0.00821613	0.0110601	0.00939915	0.0333627	0.0357126	0.00741365	0.0109944	0.00644332	0.00443455	0.00538481	0.0174133	0.00887363	0.014747	0.0230031	48.9542	19
Ribonuclease PH		0.0224183	0.00844935	0.0262423	0.0133228	0.0214924	0.0161798	0.00787934	0.00595239	0.0249811	0.0204922	0.0145286	0.0111432	0.00223308	0.00648047	0.00545035	0.00599812	0.0142614	0.0164749	0.0178852	0.0328667	0.0148023	0.0147397	0.00801505	48.9689	21
Acetyl-CoA acetyltransferase		0.0124606	0.0118468	0.0132753	0.01517	0.0136312	0.0303509	0.0136964	0.0131261	0.0112228	0.00879415	0.00985591	0.0160025	0.0180224	0.00269913	0.0197649	0.0250471	0.019455	0.0204489	0.0139016	0.00889812	0.0118573	0.0147394	0.00601205	48.9836	21
type I deoxyribonuclease HsdR		0.0155824	0	0.00717405	0.00919818	0.0154125	0.0255217	0.00966144	0.0158918	0.0123972	0.011175	0.0124606	0.0181193	0.0177311	0.0176717	0.0246291	0.0272486	0.019566	0.00901385	0.0164429	0.00593583	0.0186514	0.0147374	0.00673853	48.9984	20
2-dehydro-3-deoxygluconokinase		0.0226067	0	0.0125646	0.0165112	0.0105203	0.0288099	0.0110064	0.0164112	0.0193897	0.0176984	0.00954178	0.0136194	0.00975759	0.0114331	0.0189737	0.0201563	0.0176775	0.0148169	0.0189292	0.0031425	0.0152156	0.0147039	0.00641123	49.0131	20
leucine Rich repeat-containing domain protein		0.00590734	0.0015067	0.00438488	0.00741422	0.00160063	0.0129053	0.00966144	0.0405015	0.0084338	0.00889048	0.0488345	0.0212879	0.0102066	0.00221533	0.0100949	0.0420396	0.0314112	0.00776375	0.0193413	0.00671301	0.00763364	0.0147023	0.0140814	49.0278	21
1-pyrroline-5-carboxylate dehydrogenase		0.0176144	0	0.0136776	0.0133608	0.0100685	0.0186976	0.0107935	0.0240342	0.00866066	0.00869781	0.017238	0.0187317	0.00714828	0.00878491	0.0174939	0.0193258	0.0228155	0.0117641	0.0244652	0.0266831	0.00862821	0.0146992	0.00683359	49.0425	20
hypothetical protein N336_05487, partial		0.0121511	0.0389773	0	0	0	0	0.0294551	0	0	0	0.0108638	0.0163886	0.0403047	0.0314984	0	0.0239925	0	0	0.00906626	0.0435107	0.0522859	0.0146902	0.0177351	49.0572	11
peptidase M13		0.020346	0.00157564	0.0165606	0.014955	0.0222798	0.0105251	0.00954936	0.0161164	0.016494	0.0197627	0.0114658	0.0201962	0.00981827	0.0249797	0.0184902	0.0121808	0.0166638	0.0123825	0.0159346	0.00596962	0.0121673	0.0146864	0.00558653	49.0719	21
nucleoside-diphosphate sugar epimerase		0.0223914	0.00905007	0.0280123	0.016992	0.014638	0.00712681	0.0112082	0.00515219	0.0231262	0.0125237	0.00930618	0.00774831	0.00260931	0.0140686	0.0175232	0.0108493	0.0101927	0.017725	0.0119372	0.0421591	0.0138206	0.0146743	0.00879959	49.0865	21
2-ketoisovalerate ferredoxin reductase		0.00970202	0.00588894	0.0093866	0.0127408	0.00943598	0.0252465	0.00560408	0.0251432	0.00637873	0.0137073	0.0140836	0.0281841	0.0153403	0.00674783	0.021523	0.0219492	0.021038	0.0140537	0.0204678	0.000946129	0.0195297	0.0146237	0.00763817	49.1012	21
Dihydrolipoamide dehydrogenase		0.0147482	0.00978865	0.0240029	0.0165997	0.0161096	0.011158	0.00998648	0.0126629	0.0113563	0.010019	0.0173951	0.0118488	0.00696624	0.0180664	0.0175232	0.00834464	0.0149002	0.00859276	0.0153714	0.0317066	0.0195943	0.0146067	0.00580496	49.1158	21
alpha amylase, catalytic domain protein		0.0138331	0.000876448	0.0435404	0.00854027	0.0155416	0.0143087	0.00773363	0.0186433	0.0120235	0.0279101	0.0157197	0.0119819	0.00475743	0.016424	0.00802901	0.00961017	0.015775	0.0337263	0.0161544	0.0037282	0.00781447	0.0146034	0.0100541	49.1304	21
lactate permease		0.0188793	0.00774032	0.0133424	0.0144236	0.0102363	0.0238845	0.00839492	0.0138281	0.00928786	0.0110099	0.0161386	0.0142185	0.0126096	0.0103	0.0195597	0.0206309	0.0154418	0.0169223	0.017377	0.019666	0.0126323	0.0145964	0.00436872	49.145	21
Chaperone protein DnaK		0.00750864	0.00512082	0.0211199	0.0158659	0.0168195	0.0122862	0.0132929	0.0186433	0.00954141	0.0201756	0.0140836	0.0266398	0.0123305	0.0122225	0.00805832	0.0125367	0.0164971	0.0201463	0.0176655	0.00794073	0.0177473	0.014583	0.00534017	49.1595	21
tRNA nucleotidyltransferase		0.0166993	0	0.00666449	0.0170046	0.021544	0.0226187	0.0079578	0.0138983	0.0139718	0.0117668	0.0149998	0.0136993	0.0138839	0.0205745	0.0236621	0.0222524	0.0115535	0.0119614	0.0178028	0.00140793	0.0220226	0.0145689	0.00665334	49.1741	20
Excinuclease ABC, A subunit		0.0130527	0.00670631	0.0139592	0.0154231	0.0120435	0.0180372	0.0133938	0.023613	0.00773988	0.010253	0.0205233	0.0143783	0.00927214	0.0102745	0.0188125	0.0250339	0.0220378	0.017225	0.019932	0.00618363	0.00740115	0.0145379	0.00572212	49.1887	21
cupin domain protein		0.00784505	0.00966062	0.0251293	0.0144236	0.0197885	0.0249576	0.0132817	0.0131683	0.0125173	0.00989514	0.0154318	0.0199166	0.0121363	0.0101217	0.00701806	0.00801507	0.0131644	0.0205279	0.0162368	0.0044378	0.0276154	0.0145376	0.00637881	49.2032	21
Protein RecA		0.00948672	0.00304295	0.0196046	0.016119	0.0160967	0.0170328	0.00331762	0.0125084	0.0254749	0.0269329	0.0105496	0.0159892	0.0133014	0.00762632	0.0147833	0.0157269	0.020913	0.0248835	0.0167588	0.00492212	0.0102169	0.0145375	0.00682007	49.2177	21
2-oxoacid ferredoxin oxidoreductase subunit beta		0.0157439	0	0.0125915	0.0122221	0.0141862	0.0217106	0.0193901	0.0217599	0.0147592	0.0102667	0.017238	0.0150706	0.00824055	0.015902	0.0158676	0.0237156	0.018469	0.00977706	0.0231602	0.00438148	0.0105915	0.0145259	0.00605722	49.2323	20
heat-shock protein Hsp15		0.00970202	0	0.00473353	0.00740156	0.0041823	0.0290714	0.0116789	0.0248765	0.0122103	0.00974375	0.0125915	0.0237641	0.0155102	0.017086	0.0242336	0.0215932	0.0242736	0.00764532	0.0174594	0.00497844	0.022268	0.014524	0.00832408	49.2468	20
hypothetical protein N307_14768, partial		0	0	0	0	0	0	0.03683	0.0345913	0	0	0.0325913	0.0204891	0.120926	0.0126044	0.00416102	0.0047985	0.0108314	0	0.00302209	0.00621742	0.0174243	0.0144994	0.0273049	49.2613	12
DNA mismatch repair protein		0.0116936	0.00238315	0.00756292	0.0262661	0.0117337	0.0128503	0.02746	0.0252696	0.0108225	0.00955108	0.0132067	0.0121816	0.00502443	0.0109493	0.0190323	0.0215273	0.0205659	0.0119614	0.0205502	0.0110494	0.0118186	0.0144505	0.00689873	49.2757	21
Ferrous iron transport protein B		0.00990387	0.00863646	0.0212674	0.0189784	0.0112302	0.00881909	0.00606362	0.0270525	0.00903431	0.0218959	0.015471	0.0211814	0.014066	0.00887404	0.00947951	0.015516	0.0250095	0.0210674	0.0196436	0.00126151	0.00888654	0.0144447	0.00695714	49.2902	21
DNA (Cytosine-5-)-methyltransferase		0.0126355	0	0.0182905	0.0133481	0.00901001	0.0208164	0.00310466	0.0263225	0.0103821	0.0240566	0.013259	0.013899	0.00104372	0.0328352	0.0137138	0.0143296	0.0245513	0.0136326	0.0117999	0.0131219	0.0129811	0.0144349	0.00809431	49.3046	20
helicase protein, partial		0.0171165	0.00269828	0.0111835	0.0084264	0.0145348	0.0130016	0.0058955	0.0279089	0.0126374	0.0163084	0.0167407	0.0157363	0.0210201	0.0251452	0.0127468	0.0100057	0.0230515	0.0106061	0.0169512	0.00272575	0.0185997	0.0144305	0.0066788	49.319	21
Amidohydrolase family protein		0.00881391	0.0049731	0.0290582	0.0242164	0.0145735	0.0176519	0.00965023	0.0193453	0.012971	0.0120145	0.0153009	0.0128739	0.00299767	0.00613671	0.0172741	0.0121281	0.0264398	0.0207384	0.0266905	0.0039422	0.00506326	0.0144216	0.00788742	49.3335	21
HD domain protein		0.0184352	0	0.0139056	0.0205726	0.0147542	0.0174731	0.00747585	0.0205947	0.0148526	0.0191847	0.0135601	0.0238174	0.0109105	0.00665871	0.0214351	0.0178625	0.0203992	0.0192252	0.00976683	0.0044378	0.00574784	0.0143367	0.00655253	49.3478	20
ORF2		0.0014802	0.0368896	0.00317804	0.000569351	0.00167808	0.00664527	0.0218783	0.0190224	0.000453717	0.00298643	0.0343713	0.0165883	0.0676235	0.0158128	0.0044687	0.0115744	0.0121229	0.0059873	0.00739037	0.013381	0.0165073	0.0143147	0.0159521	49.3621	21
PhoB family transcriptional regulator		0.0147212	0.013452	0.0196716	0.0174095	0.0193496	0.0164825	0.00893291	0.0162287	0.0152929	0.0169277	0.00632192	0.0232449	0.00231803	0.0117641	0.0138017	0.00688136	0.0179969	0.0205674	0.02202	0.00590204	0.0113148	0.0143144	0.00570535	49.3764	21
Threonine dehydratase		0.0192022	0	0.0252902	0.021319	0.0200724	0.0106902	0.0185159	0.00161445	0.0257151	0.0206711	0.00909676	0.0085471	0.00680847	0.00849208	0.00999231	0.00793597	0.00401319	0.0165013	0.0125142	0.0418549	0.0115344	0.0143039	0.00970663	49.3907	20
CRISPR-associated protein Cas5		0.0191753	0.016042	0.0144151	0.0129306	0.0134117	0.0154644	0	0.0161304	0.0114363	0.0115053	0.0145155	0.0269859	0.0127553	0.0130882	0.00870298	0.00908287	0.0296337	0.0160012	0.0198908	0.00143046	0.0176052	0.0142954	0.00679665	49.405	20
Histidinol-phosphate aminotransferase		0.013564	0	0.0187732	0.0183331	0.0203951	0.0183261	0.00911224	0.0105009	0.024781	0.026465	0.0107067	0.0186519	0.00909009	0.0161693	0.0120435	0.00576083	0.00929005	0.0215674	0.012418	0.00478696	0.0193876	0.0142916	0.0068271	49.4193	20
Transcriptional regulator, DeoR family		0.00924451	0	0.043527	0.0140946	0.0184073	0.0112681	0.00949332	0.00734222	0.00892756	0.0252539	0.0128402	0.0154833	0	0.0108984	0.00776529	0.0142768	0.0143447	0.0333447	0.0187232	0.00770419	0.0171789	0.0142913	0.0100675	49.4336	19
antibiotic ABC transporter ATP-binding protein		0.0135775	0.00176274	0.00776406	0.0111466	0.015774	0.0202523	0.00596274	0.0213528	0.0135181	0.0123586	0.0121596	0.0197968	0.00904155	0.0185247	0.0270759	0.0256535	0.0163999	0.00865856	0.0143961	0.00933739	0.0155385	0.0142882	0.00634991	49.4479	21
toxin-antitoxin system antitoxin subunit		0.0375701	0	0.0304662	0.0151953	0.0223185	0.00839258	0.00787934	0.00511007	0.0336685	0.0220335	0.00837687	0.00821427	0	0.00299196	0.00893741	0.00630132	0.0136504	0.0151196	0.0125004	0.0238785	0.0174373	0.0142877	0.0106562	49.4622	19
hypothetical protein N307_10894, partial		0	0.0389773	0	0	0	0	0.0810126	0	0	0	0.0108638	0.0123014	0.0503899	0.00630222	0	0.0047985	0.00361048	0.0074611	0	0.0435107	0.0406611	0.0142804	0.0226784	49.4765	11
chromosome partitioning protein		0.0350807	0.00676539	0.0312708	0.0226855	0.0186396	0.0121486	0.00840612	0.00539085	0.0283573	0.0222813	0.00102093	0.00637704	0.0016384	0.0040105	0.0107395	0.00305838	0.00538795	0.0147248	0.0153714	0.0386674	0.00786614	0.0142804	0.0114151	49.4907	21
toxin-antitoxin system protein		0.0572702	0	0.0275564	0.0247478	0.0118369	0.00715433	0.000818196	0.00470295	0.0278769	0.0261072	0.013992	0.00830746	0	0.00527095	0.0101242	0.00736912	0.0113452	0.0305944	0.0139565	0	0.0108369	0.0142794	0.0139084	49.505	18
MULTISPECIES: 30S ribosomal protein S19		0.019727	0	0.0109823	0.0216227	0.014367	0.0129879	0.021968	0.0157373	0.0203772	0.00772068	0.0195286	0.0182658	0	0.0075754	0.00760412	0.0174671	0.00873459	0.0209358	0.0180501	0.0256694	0.0103074	0.014268	0.00715289	49.5193	19
Molecular chaperone		0.0252172	0	0.0224876	0.0179156	0.0135021	0.015767	0.00540234	0.00957437	0.0316935	0.0202582	0.00818054	0.00832078	0.00213599	0.0115095	0.00780924	0.00986065	0.0108037	0.0168171	0.00651122	0.0429475	0.0120769	0.0142281	0.0101035	49.5335	20
heavy metal-associated domain protein		0.00902921	0.0153132	0.00599402	0.0393485	0.0236093	0.00736071	0.00891049	0.0213949	0.0126641	0.0167488	0.0149213	0.0110633	0.00769442	0.00481261	0.00945021	0.0163861	0.0282312	0.015317	0.0216354	0	0.00882196	0.0142241	0.00895482	49.5477	20
ATP/GTP hydrolase		0.0119089	0.00760245	0.00123367	0.010514	0.0146251	0.0198808	0.0117237	0.0233463	0.00919445	0.00769316	0.019293	0.0188249	0.0118814	0.0172388	0.0213472	0.0240057	0.0140253	0.0128168	0.0141351	0.00250048	0.024593	0.0142088	0.00661866	49.562	21
Peptide-methionine (S)-S-oxide reductase		0.0247193	0	0.0295678	0.0282145	0.0231575	0.0269938	0.0060412	0.00665433	0.0252213	0.0151799	0.0052879	0.00919945	0.00333748	0.00145142	0.0135087	0.0157006	0.013817	0.0172513	0.0134758	0.00503476	0.0142211	0.0141922	0.00926388	49.5761	20
50S ribosomal protein L11 methyltransferase		0.016955	0.00711991	0.00547105	0.0205346	0.0144573	0.0183949	0.00921311	0.0162006	0.0152663	0.0150973	0.0207197	0.00995831	0.0169666	0.0129864	0.013831	0.0164652	0.0107481	0.00950073	0.0238333	0.00478696	0.0194781	0.0141897	0.00519936	49.5903	21
Cyclic nucleotide-binding protein		0.0247597	0.00591849	0.0107141	0.0128673	0.0136699	0.0193717	0.00258909	0.024694	0.0108492	0.0142716	0.00702872	0.0115426	0.00612883	0.0103382	0.0357643	0.0249944	0.0110259	0.0190541	0.0105224	0.00780556	0.0140015	0.0141863	0.00801681	49.6045	21
GTPase HflX		0.0167666	0.00258011	0.00965479	0.00946388	0.0116175	0.0222885	0.00293654	0.0248204	0.00924783	0.0131981	0.0166229	0.0190246	0.00533997	0.0183083	0.0239112	0.0263785	0.0172609	0.0108824	0.0199458	0.00166699	0.0158614	0.0141799	0.0074241	49.6187	21
peroxidase		0.0139273	0	0.0174859	0.0135379	0.0139797	0.0124926	0.00793538	0.00154425	0.024434	0.00827118	0.00958105	0.00338156	0.00776724	0.0193523	0.0114428	0.00595857	0.00386044	0.0199489	0.0124455	0.0768392	0.013149	0.0141588	0.0156602	49.6329	20
Enoyl-CoA hydratase		0.0031757	0.00816377	0.0114114	0.0166757	0.0120306	0.0137308	0.0185719	0.0208053	0.0112095	0.0112989	0.011937	0.0152703	0.00819201	0.00931965	0.00909857	0.016162	0.0217601	0.0210937	0.0118548	0.0380141	0.00732365	0.0141476	0.00733988	49.647	21
bacitracin ABC transporter ATP-binding protein		0.0330488	0.0034664	0.0388471	0.0250135	0.026049	0.00503555	0.0024658	0.00213388	0.0201904	0.0243731	0.00416226	0.00685632	0.0034103	0.00441792	0.0129812	0.00413936	0.0151224	0.0285548	0.0132834	0.0113535	0.0121415	0.0141451	0.0112505	49.6612	21
transposase, IS116/IS110/IS902 family		0.00978276	0.00297401	0.0133692	0.0125131	0.00898419	0.0116258	0.00984077	0.0237955	0.0104088	0.0245383	0.00613868	0.0268661	0.0268212	0.00465982	0.0231786	0.0202222	0.0132755	0.0161591	0.017116	0	0.0145698	0.0141352	0.00781897	49.6753	20
Protein tyrosine phosphatase		0.03099	0	0.027248	0.0190037	0.0232092	0.00515937	0.0070051	0.00503988	0.018509	0.0238226	0.0032853	0.0168546	0.00401712	0.0121461	0.00712062	0.00230697	0.00802638	0.0175671	0.0146708	0.0358515	0.0143115	0.0141021	0.010076	49.6894	20
oligopeptide/dipeptide ABC transporter, ATP-binding protein, C-terminal domain		0	0	0.011693	0.01932	0.00179426	0.029319	0.00601879	0.0262663	0.00174815	0.0100465	0.0392404	0.029622	0.0165782	0.0103764	0	0.00552354	0.0189828	0.0118167	0.0232014	0.00102497	0.0334537	0.0140965	0.0122857	49.7035	18
PHP domain protein		0.0132007	0	0.0225547	0.0238115	0.00937144	0.0133181	0.00517817	0.0197805	0.0124372	0.011175	0.0136255	0.0162022	0.012112	0.00854301	0.0147833	0.020565	0.0276619	0.0170934	0.0110031	0.00593583	0.017166	0.0140723	0.00660236	49.7176	20
adhesin		0.00789887	0.000600712	0.0160913	0.0112478	0.0279465	0.0170328	0.00976231	0.0201876	0.0162404	0.0217996	0.0104318	0.0154167	0.000800996	0.0204345	0.0165708	0.007	0.0108314	0.0175145	0.0124455	0.0178188	0.017166	0.014059	0.00667015	49.7316	21
Inosine-5'-monophosphate dehydrogenase		0.0128104	0.00210741	0.0123635	0.014373	0.0172197	0.0184086	0.00320554	0.0185591	0.01576	0.0134733	0.00739521	0.0231917	0.0126703	0.0227898	0.0186953	0.0179548	0.0153723	0.0110008	0.0145472	0.00983298	0.0132006	0.0140444	0.00543192	49.7457	21
ankyrin repeat protein		0.021113	0.00413605	0.00655721	0.0157647	0.0159031	0.0216694	0.0161173	0.0198366	0.00785998	0.00787207	0.0226699	0.0105707	0.00959982	0.00628949	0.0175232	0.0221996	0.0243569	0.0117509	0.00903878	0.00210626	0.0219451	0.0140419	0.00696246	49.7597	21
ROK family protein		0.0176009	0.00344671	0.0191621	0.0156635	0.00939726	0.0170741	0.0185495	0.01234	0.0192029	0.00966118	0.0203794	0.0163886	0.00353167	0.0116878	0.00874694	0.011548	0.0256483	0.0115404	0.0202892	0.00877422	0.0142211	0.0140406	0.00573275	49.7737	21
Carbon starvation protein CstA		0.0156497	0.00225513	0.0203957	0.0240899	0.0129083	0.0158909	0.00857425	0.012705	0.0306793	0.0149734	0.00854703	0.00993168	0.00904155	0.00965067	0.0154134	0.0147778	0.011373	0.0269757	0.00989046	0.00770419	0.0134073	0.0140397	0.00679305	49.7878	21
sugar kinase		0.0258093	0	0.0115723	0.0130065	0.0173101	0.0142261	0.00653436	0.00995341	0.0195632	0.0242768	0.00335075	0.00833409	0.00714828	0.014476	0.030607	0.0208682	0.0182607	0.0153301	0.00909373	0.00510234	0.0197235	0.014026	0.00785357	49.8018	20
Peptidase M50		0.0246789	0.00995606	0.0227022	0.0258738	0.0317157	0.00895667	0.00373232	0.0112029	0.0168142	0.021139	0.0125653	0.0102113	0.00262144	0.00878491	0.00782389	0.0132222	0.0111231	0.0183172	0.0132422	0.00843632	0.0108757	0.0139998	0.00754507	49.8158	21
flavocytochrome C		0.0113841	0	0.0120551	0.0191429	0.0115788	0.0206925	0.0060412	0.0110203	0.00593836	0.0332361	0.0178794	0.0247893	0.00453898	0.0117514	0.00754551	0.0166497	0.0219267	0.00943493	0.0270614	0.00158815	0.019491	0.0139879	0.00867222	49.8298	20
HNH endonuclease		0.0359688	0.00214681	0.0178882	0.010552	0.0116691	0.0126852	0.00821559	0.0073703	0.0404876	0.015001	0.00825907	0.0228056	0.00774296	0.0184992	0.0137138	0.00407345	0.00717931	0.0218043	0.00593428	0.0121307	0.00942903	0.0139789	0.00975365	49.8438	21
ribosomal protein S6		0.0173721	0	0.0255852	0.0158659	0.014496	0.0208851	0.00765518	0.00722991	0.0149727	0.0125513	0.0181935	0.00829415	0.00565552	0.0134447	0.00858577	0.0163597	0.0263565	0.0160144	0.011951	0.0100583	0.0215705	0.013957	0.00659762	49.8577	20
Nucleoside triphosphate pyrophosphohydrolase		0.0107112	0	0.00505536	0.00630082	0.0100039	0.0208714	0.00762155	0.0234024	0.00599174	0.00635821	0.0190312	0.0166549	0.0148063	0.018512	0.0163071	0.0208946	0.0184829	0.00725056	0.0207974	0.0215695	0.0223714	0.0139521	0.00709336	49.8717	20
glycerol-3-phosphate cytidylyltransferase		0.0103883	0.002393	0.019913	0.00695874	0.0108817	0.0170603	0.00724048	0.0120031	0.0239269	0.0102254	0.0154841	0.00517885	0.0102188	0.0140049	0.0187979	0.0157269	0.0159694	0.0186988	0.0203304	0.0194745	0.0178893	0.0139412	0.00567996	49.8856	21
MULTISPECIES: 30S ribosomal protein S10		0.0242618	0	0.00989616	0.0191302	0.0214536	0.00692044	0.00390044	0.0209878	0.0235266	0.0137761	0.0146203	0.0109834	0.00543707	0.0134957	0.0089081	0.00763277	0.0193439	0.0159223	0.0210035	0.0194294	0.0114698	0.0139095	0.00692213	49.8995	20
toxin HipA		0.0153537	0.0067457	0.0207712	0.0160177	0.0131923	0.0165513	0.0087872	0.0176466	0.0148125	0.0176158	0.0219893	0.0197702	0.0171365	0.00578022	0.0120142	0.00611676	0.0179274	0.0144353	0.0259075	0	0.00347453	0.013907	0.00659684	49.9134	20
ABC-2 type transporter		0.0122856	0.00290508	0.0301444	0.0177638	0.00471154	0.013263	0.0113315	0.0146844	0.0198435	0.00582148	0.0219893	0.0116091	0.00843473	0.00853028	0.0207905	0.0105461	0.0190245	0.0181988	0.0301659	0.00510234	0.0047016	0.0138975	0.00791953	49.9273	21
Thiamine-phosphate diphosphorylase		0.0106843	0.00522915	0.0174323	0.0136518	0.00544731	0.0159734	0.00358661	0.0252836	0.0115965	0.00547742	0.0143847	0.0169478	0.00808278	0.00909048	0.0241017	0.0252712	0.0170387	0.013909	0.0185171	0.0168839	0.0132265	0.013896	0.0064281	49.9412	21
Fic/DOC family protein		0.0122856	0.0051996	0.0293532	0.0215088	0.0180975	0.00708554	0.00229767	0.0103746	0.016147	0.0288046	0.00666223	0.0201429	0.00648079	0.014858	0.01156	0.0113503	0.0154973	0.0275942	0.0102888	0.00195984	0.0134461	0.0138569	0.00811927	49.9551	21
Phosphomannomutase		0.0248	0.0080456	0.0183173	0.0204966	0.0151544	0.00736071	0.00392286	0.00989726	0.0181754	0.0184416	0.00747374	0.0162821	0.0073546	0.0119679	0.0103	0.00839737	0.0111647	0.0124483	0.0145884	0.0352095	0.0103719	0.0138176	0.00716996	49.9689	21
oligopeptide ABC transporter, oligopeptide-binding protein		0.0102806	0.0032399	0.0261082	0.024305	0.0122758	0.0100161	0.00212955	0.0114275	0.0301589	0.0374199	0.0187694	0.0111698	0.00467248	0.00951062	0.00363357	0.00350659	0.0177053	0.0285811	0.00813216	0.00167825	0.0153706	0.0138139	0.0103141	49.9827	21
Transcriptional regulator, LysR family		0.0141292	0	0.0154208	0.0235838	0.0188591	0.0179409	0.0149405	0.00605066	0.0183355	0.0165974	0.000929309	0.0150573	0.00953914	0.0140049	0.0179188	0.0135518	0.00715153	0.0185804	0.0207837	0.0167825	0.00893821	0.0137664	0.00621362	49.9965	20
redoxin		0.00744136	0.00426407	0.0195778	0.015828	0.0155416	0.0143224	0.0116901	0.0204824	0.00688583	0.0112714	0.0102878	0.0193575	0.014248	0.0220259	0.00690085	0.0122863	0.0182746	0.0226991	0.0109619	0.00488833	0.0195039	0.0137495	0.00572547	50.0102	21
Transcriptional regulator, MarR family		0.0107382	0.0164851	0.0306674	0.0161696	0.00888093	0.016854	0.00522301	0.0172535	0.00759309	0.00777573	0.0176045	0.013007	0.00472102	0.00747354	0.0125124	0.0152524	0.0194133	0.0190409	0.0162506	0.0136626	0.0119736	0.0137406	0.00595871	50.024	21
Ribosomal subunit interface protein		0.00811418	0.00546549	0.0132753	0.0144868	0.00959088	0.0139097	0.0121272	0.0230234	0.0200436	0.0116567	0.0168846	0.019464	0.00309476	0.0124389	0.00757482	0.00980792	0.0232737	0.0185277	0.0169924	0.00473064	0.023973	0.013736	0.00621452	50.0377	21
Addiction module toxin, RelE/StbE family		0.0377047	0	0.0232922	0.00514946	0.0171293	0.0047879	0	0.0178431	0.0126374	0.0194187	0.0217668	0.0142718	0	0.0150999	0.0151789	0.010823	0.0123034	0.0177119	0.0109619	0.0149691	0.0168689	0.0137104	0.00883634	50.0514	18
PF03382 family protein		0.0107516	0.000659798	0.0499501	0.0103369	0.01225	0.00769091	0.002477	0.0154425	0.00445711	0.0247172	0.00295808	0.0145114	0.00395644	0.00101854	0.0147247	0.0117062	0.0141225	0.0531225	0.0249322	0	0.00785322	0.0136971	0.0144175	50.0651	20
acetyl-CoA synthetase		0.00900229	0.00896144	0.00474694	0.0177511	0.0145864	0.0194818	0.00490918	0.0231498	0.0113696	0.0095786	0.0106674	0.0212479	0.0154738	0.00961248	0.0150324	0.0064727	0.0199687	0.0144353	0.0182287	0.0179089	0.0148927	0.0136894	0.00540283	50.0788	21
Tryptophan--tRNA ligase		0.00643213	0.00944397	0.0186659	0.0165618	0.0178264	0.0145563	0.00829404	0.0175203	0.00891421	0.0278825	0.0167276	0.01989	0.00649292	0.0100581	0.0111937	0.0125104	0.0199132	0.0140011	0.0193139	0.00278207	0.00834405	0.0136821	0.00603278	50.0925	21
S-adenosylmethionine synthase		0.00636485	0	0.0139056	0.010514	0.0148704	0.0184912	0.00835008	0.0149793	0.012237	0.0217721	0.00523554	0.0115958	0.010862	0.010109	0.0232812	0.0106121	0.0176497	0.0187514	0.0130362	0.0271111	0.0173727	0.0136715	0.00635144	50.1062	20
hypothetical protein N307_15306		0	0.0184743	0	0	0.00254294	0.0041275	0.0279308	0	0	0	0.0103009	0.0233248	0.0573319	0.0059712	0	0.0409586	0.00342996	0.0141327	0	0.0176836	0.0606042	0.0136578	0.0188084	50.1198	13
amino acid ABC transporter ATPase		0.0165513	0.0045595	0.0204628	0.0196869	0.0159289	0.0100711	0.0119143	0.0147546	0.0170011	0.0191434	0.0148166	0.0191178	0.00671138	0.00875945	0.00864438	0.00329567	0.00748481	0.0196989	0.0213194	0.00743387	0.0189227	0.0136323	0.00580085	50.1335	21
MULTISPECIES: 30S ribosomal protein S17		0.0155152	0.0126051	0.00968161	0.00967897	0.00827423	0.011213	0.00476347	0.0300989	0.0162004	0.0121384	0.00702872	0.0155632	0.0065172	0.0204854	0.0172888	0.0116008	0.0206214	0.023186	0.0174594	0.00786188	0.00842155	0.0136287	0.00635086	50.1471	21
Isochorismatase		0.018018	0.00595788	0.0198326	0.0111593	0.0106235	0.0116671	0.014481	0.0121434	0.0143054	0.0115741	0.00962031	0.0149774	0.00873814	0.0140431	0.0159115	0.0165179	0.00809581	0.00821116	0.00461555	0.0358853	0.0195556	0.0136159	0.00659697	50.1607	21
glycosyltransferase family 1		0.0112495	0.00848874	0.00840771	0.0084264	0.0169228	0.0175281	0.00717323	0.01672	0.0182554	0.012565	0.0171726	0.01105	0.0156801	0.017417	0.0128933	0.0112712	0.0176497	0.0105666	0.0196848	0.0121195	0.0145052	0.013607	0.00384286	50.1743	21
Xaa-Pro dipeptidase		0.0229431	0.00741534	0.00769701	0.0207876	0.00677687	0.0216006	0.012116	0.0134771	0.0272497	0.0115466	0.00852085	0.0092527	0	0.0120697	0.0220212	0.0200113	0.0162472	0.0115667	0.00578317	0.0141919	0.0140015	0.0135846	0.00682691	50.1879	20
antitoxin HicB		0.0458861	0.00793727	0.0214819	0.00384628	0.0105848	0.0178996	0.00298137	0.0175624	0.0165206	0.0164598	0.0118716	0.0115559	0.00805851	0.00752447	0.0283067	0.0101375	0.0161916	0.0107771	0.0101515	0	0.00931279	0.0135737	0.00984232	50.2015	20
pyrophosphatase		0.00924451	0	0.00644994	0.00823661	0.0130761	0.0146389	0.0105245	0.0275579	0.017308	0.0118769	0.0114266	0.0181992	0.0144058	0.0141577	0.0170836	0.0168606	0.0221628	0.00736899	0.0222398	0.00958519	0.0121286	0.0135492	0.00616766	50.215	20
Cell division protein FtsQ		0.0112226	0.00375199	0.00690586	0.0141705	0.0184073	0.018505	0.00636624	0.0160743	0.0200303	0.0118081	0.0104449	0.0102645	0.00684488	0.0227771	0.0152375	0.0131959	0.0112758	0.0154222	0.0141626	0.0281361	0.00949362	0.0135475	0.00586884	50.2286	21
PREDICTED: putative uncharacterized protein DDB_G0291608		0	0.15262	0	0	0	0	0.0878272	0.00461872	0	0	0.00870409	0.0306338	0	0	0	0	0	0	0	0	0	0.013543	0.0375435	50.2421	5
7-cyano-7-deazaguanine synthase		0.0127162	0	0.00828703	0.0111719	0.0182782	0.0115295	0.00904499	0.0182362	0.0160936	0.0135284	0.0249866	0.0189581	0.00976973	0.0243686	0.0109447	0.0130377	0.0168304	0.0163565	0.0146434	0.00304113	0.0125548	0.0135418	0.00601041	50.2557	20
23S rRNA (Uracil-5-)-methyltransferase RumA		0.00897538	0	0.0185587	0.0209268	0.0155287	0.0156295	0.00588429	0.015246	0.0141186	0.0146844	0.00920147	0.0135396	0.00763374	0.0118151	0.0163071	0.0120885	0.0259399	0.0171592	0.0182974	0.0086278	0.0131361	0.0134904	0.00563729	50.2691	20
Protein-(glutamine-N5) methyltransferase, release factor-specific		0.0113706	0.00543595	0.00773724	0.0136012	0.0108817	0.0213392	0.0092019	0.00999553	0.00955475	0.00825742	0.0079842	0.0151904	0.0163962	0.0208292	0.0311198	0.0251657	0.0169137	0.0106456	0.0115389	0.00219637	0.0178635	0.0134866	0.00691839	50.2826	21
ATP:cob(I)alamin adenosyltransferase		0.012797	0.00546549	0.00769701	0.00827457	0.0114368	0.0121899	0.0108159	0.0192751	0.0182688	0.00867029	0.0178925	0.0230985	0.00582543	0.0214657	0.0158383	0.0230829	0.0206075	0.00793482	0.0210172	0	0.011444	0.0134808	0.00661123	50.2961	20
ATP synthase		0.012474	0.00181198	0.00404965	0.0162455	0.00788699	0.0192066	0.0133938	0.0239921	0.0117166	0.00306901	0.0331017	0.0113163	0.0102188	0.0136357	0.0117505	0.0245066	0.0178997	0.00952705	0.0196436	0.00555288	0.0117669	0.013465	0.00769308	50.3096	21
Cysteine--tRNA ligase		0.0100653	0.00669646	0.0161315	0.0160431	0.00921654	0.0193717	0.00505488	0.018152	0.00942131	0.0159643	0.0146464	0.0268262	0.00799783	0.00634042	0.0098751	0.0105593	0.0164971	0.0143169	0.0146983	0.0130543	0.0215059	0.0134493	0.0054659	50.323	21
3-deoxy-D-manno-octulosonate 8-phosphate phosphatase		0.0136582	0.0126839	0.00773724	0.00727504	0.0127147	0.00958956	0.00234251	0.0192891	0.0134113	0.012276	0.0311384	0.0102778	0.00322826	0.0255908	0.00531849	0.0195499	0.0229821	0.0165144	0.020193	0.0019711	0.0146602	0.0134477	0.00775499	50.3365	21
Di-trans,poly-cis-decaprenylcistransferase		0.0101192	0.0129202	0.0194839	0.0152966	0.00941017	0.0136758	0.0131136	0.0104588	0.0123972	0.0122485	0.0174082	0.0100781	0.0138961	0.00443065	0.0223142	0.0201036	0.0160111	0.0165671	0.0134071	0.00669048	0.0118703	0.0134238	0.00433044	50.3499	21
Delta-aminolevulinic acid dehydratase		0.0230238	0.00318082	0.0131412	0.0161949	0.0183685	0.0130567	0.0124635	0.00913917	0.0221654	0.0164873	0.0146595	0.0108636	0.00483025	0.00847935	0.0111351	0.0057872	0.0152335	0.0132115	0.0127065	0.0276067	0.00989403	0.0134109	0.00600784	50.3633	21
Lytic Transglycosylase		0.00974239	0.0120438	0.0126987	0.00873005	0.00933272	0.0114469	0.00639986	0.0183064	0.0202171	0.00858771	0.0330494	0.016362	0.0121727	0.0161566	0.0128787	0.0125895	0.0144836	0.017725	0.0136955	0.00217384	0.0128132	0.0134098	0.00613116	50.3767	21
Metal-dependent hydrolase		0.0125009	0	0.0178345	0.00971693	0.0111786	0.00800735	0.00298137	0.0104728	0.0167075	0.00995019	0.0138218	0.0126076	0.00191754	0.016373	0.00474708	0.00726366	0.00641555	0.0181988	0.0139016	0.0797789	0.00706532	0.013402	0.0160623	50.3901	20
preprotein translocase subunit SecF		0.021261	0	0.0231983	0.014373	0.0186913	0.0189727	0.00505488	0.00880224	0.0192563	0.015056	0.0101177	0.00809445	0.0103887	0.0150235	0.0109447	0.0101902	0.0113314	0.0125141	0.01169	0.023687	0.0127357	0.0133992	0.00594302	50.4035	20
Aspartate racemase		0.00780468	0.0045595	0.0183039	0.00945123	0.0123404	0.0198533	0.0068594	0.0139965	0.0072061	0.0139963	0.0312431	0.0235778	0.0189084	0.0117387	0.0123659	0.00777778	0.0132616	0.0143037	0.0162643	0	0.0175148	0.0133965	0.00695342	50.4169	20
Beta-ketoacyl synthase		0.015273	0	0.0052565	0.00755339	0.00956507	0.0357717	0.012923	0.0126769	0.00425694	0.0177534	0.0175914	0.00977192	0.00689342	0.0178754	0.032204	0.0276177	0.0086235	0.00671104	0.00907999	0.00167825	0.0220614	0.0133875	0.00961646	50.4303	20
pyridoxal phosphate enzyme, YggS family		0.00504613	0.0045595	0.0200605	0.0143603	0.00685432	0.0155194	0.00706114	0.0208615	0.0102887	0.00589029	0.0170024	0.0153369	0.00707547	0.020269	0.00720853	0.0157138	0.0203437	0.0208042	0.0207562	0.0114774	0.0145569	0.0133832	0.00596772	50.4437	21
thiamine pyrophosphokinase		0.0124471	0	0.0112639	0.0179662	0.0252487	0.0113369	0.00387803	0.0253117	0.0236734	0.0162258	0.0110208	0.00981186	0.0141631	0.0103	0.0102707	0.00469303	0.0155667	0.0171197	0.0180913	0.0167487	0.00560575	0.0133687	0.00679495	50.4571	20
SUA5/YciO/YrdC/YwlC family protein		0.00438677	0.00274752	0.00864908	0.0138922	0.00934563	0.018106	0.0103227	0.0223215	0.0128642	0.012276	0.01945	0.0209417	0.00873814	0.0128081	0.0152668	0.0143823	0.0239958	0.0126852	0.0189842	0	0.0184706	0.0133636	0.00638728	50.4704	20
DDE family endonuclease		0.00928488	0	0.032719	0.051444	0.0217505	0.00663152	0.0127997	0	0.0509097	0.0136247	0.011348	0.00250289	0	0.0146033	0.0122047	0.00665725	0.00870682	0.00948757	0.0149593	0.000923602	0	0.0133599	0.0149087	50.4838	17
Oligoribonuclease		0.0155017	0.00558366	0.0369698	0.0151194	0.0165356	0.00737446	0.0130351	0.00306043	0.0226325	0.0193499	0.0125915	0	0.00304621	0.0174425	0.00823413	0.00121281	0.00581843	0.0247782	0.00718432	0.0326189	0.0123352	0.0133536	0.00993184	50.4971	20
Sulfate permease		0.00768357	0.00192031	0.00455921	0.00662978	0.0074481	0.0234717	0.00867512	0.0261961	0.00184156	0.00221574	0.020772	0.0135795	0.00981827	0.0220514	0.0243654	0.022516	0.0232043	0.00963232	0.0138329	0.0172556	0.0125161	0.0133421	0.00819009	50.5105	21
precorrin-3B C17-methyltransferase		0.010025	0	0.00630243	0.0113744	0.00996522	0.0111167	0.00430394	0.0269963	0.00695255	0.010831	0.0278531	0.0279179	0.015316	0.0144887	0.0113256	0.0112448	0.0220934	0.0116851	0.0216079	0.00148677	0.0171531	0.0133352	0.00810396	50.5238	20
Mg chelatase-like protein		0.00590734	0.00607605	0.0183173	0.0177764	0.0127276	0.0205412	0.0105917	0.0142212	0.0170011	0.0137899	0.0140705	0.0163087	0.0126824	0.0138012	0.0165269	0.00686818	0.0167749	0.0187909	0.0133521	0.00134035	0.0121157	0.0133134	0.00487674	50.5371	21
hypothetical protein N307_06811, partial		0.00606881	0	0	0	0	0	0.0810126	0	0	0	0.0108638	0.0163886	0.0604631	0.0126044	0.00416102	0.0143955	0.00722097	0.0074611	0	0.0124348	0.0464735	0.0133118	0.0220529	50.5504	12
Adenine deaminase		0.0110611	0.00316112	0.0156086	0.0188012	0.0169228	0.0113093	0.00671369	0.0113713	0.0134247	0.0141339	0.0162171	0.0261339	0.0178889	0.0120824	0.00991905	0.00941243	0.0175664	0.0136853	0.0221574	0.00162194	0.0102299	0.0133058	0.00580176	50.5637	21
PREDICTED: LOW QUALITY PROTEIN: mucin-2		0	0.0917316	0	8.85657e-05	0.00327871	0	0.0959195	9.82706e-05	0	0	0.00140051	0.00380759	0.0460087	0.00923053	0.0140947	0	0.00347162	0.00609257	0.00237646	0	0.00167914	0.013299	0.028624	50.577	14
1-alkyl-2-acetylglycerophosphocholine esterase		0.0144252	0	0.00289644	0.00886923	0.0144444	0.0177482	0.00694906	0.0233463	0.010689	0.008629	0.0199605	0.0220334	0.00319185	0.016564	0.0196037	0.0200772	0.0222739	0.00825063	0.0134208	0.00484328	0.0208989	0.0132912	0.00725068	50.5903	20
iron transporter		0.0239792	0	0.0193632	0.00711056	0.00996522	0.014804	0.00901137	0.0100798	0.0141586	0.0103768	0.0174605	0.00481939	0.0174641	0.0185374	0.0121607	0.0121676	0.0152473	0.0237387	0.00770632	0.0227521	0.00816322	0.0132889	0.00637883	50.6036	20
phospholipase, patatin family		0.00703767	0	0.0208114	0.0115135	0.0137732	0.0177207	0.00514455	0.0284143	0.00501758	0.0142716	0.0177092	0.0157229	0.00898087	0.00343758	0.00898136	0.0155028	0.0227044	0.0222385	0.0182836	0.00578941	0.0157581	0.0132768	0.00734961	50.6169	20
phosphodiesterase family protein		0.00939253	0	0.0170434	0.0186494	0.013657	0.0117634	0.0125644	0.0260136	0.00317602	0.0124825	0.0130889	0.0232316	0.0130587	0.0189321	0.00862972	0.0212505	0.0204131	0.0121062	0.0125142	0.00388589	0.00691032	0.0132744	0.00670887	50.6302	20
N-acetylglucosamine-1-phosphate uridyltransferase		0.0133891	0.00557382	0.0183441	0.0161569	0.0155933	0.00477414	0.00533509	0.0100517	0.0127975	0.0187994	0.0129187	0.0128606	0.0023059	0.00910321	0.00600711	0.0106516	0.0109842	0.019462	0.0209211	0.0441414	0.00851196	0.0132706	0.0088042	50.6434	21
Deoxycytidine triphosphate deaminase		0.01787	0	0.0266043	0.0230777	0.0313672	0.00898419	0.0123738	0.00137579	0.0219386	0.0122623	0.00759154	0.00857373	0	0.00704066	0.0118237	0.00553673	0.00952612	0.0127378	0.0118823	0.029161	0.0184447	0.0132463	0.00911639	50.6567	19
Cytochrome d ubiquinol oxidase, subunit II		0.0115052	0.00567229	0.00775065	0.00794561	0.0100169	0.0220959	0.012923	0.012354	0.0121036	0.0116017	0.0211123	0.0140188	0.00720897	0.0189831	0.0243508	0.0209736	0.0156084	0.00969811	0.0175968	0.000889812	0.013614	0.0132392	0.00598798	50.6699	21
Transcriptional regulator, partial		0.0245578	0	0.0198996	0.00881862	0.0128696	0.00833755	0.0130687	0.00734222	0.0162137	0.0198316	0.0126569	0.0224994	0.00502443	0.00644227	0.0173767	0.00900377	0.0142059	0.00961916	0.0125691	0.0242051	0.0132652	0.0132289	0.00651203	50.6832	20
Uroporphyrinogen decarboxylase		0.0201576	0.00298386	0.0175261	0.0117919	0.0141217	0.0156707	0.0204101	0.000701933	0.0105289	0.00708762	0.00678003	0.00788144	0.0065172	0.012248	0.0204095	0.0184426	0.00509634	0.0108429	0.0122394	0.0366738	0.0196718	0.0132278	0.00803952	50.6964	21
Aspartate--tRNA ligase		0.0079527	0	0.0209187	0.0165871	0.0111141	0.00855768	0.00624295	0.0234305	0.00859394	0.0136523	0.0186516	0.0155099	0.0101338	0.0145651	0.0123805	0.0130377	0.0179552	0.0156723	0.0231052	0.00877422	0.0109403	0.0132274	0.00579546	50.7096	20
MULTISPECIES: excisionase		0.00939253	0.00723808	0.00249415	0.00172071	0.016897	0.0161248	0.0104572	0.00810031	0.0270496	0.0123035	0.0163087	0.003315	0	0.017277	0.0173767	0.0176516	0.00969276	0.0196594	0.0122257	0.00747892	0.0449235	0.0132232	0.00993573	50.7228	20
MacB-like periplasmic core domain protein		0.00444059	0.0143383	0.0246868	0.0175487	0.0130761	0.02072	0.0159828	0.00766511	0.00601843	0.0195426	0.00553659	0.0123946	0.00612883	0.0176717	0.00656387	0.00562901	0.017372	0.0243703	0.0154401	0.00635258	0.0160423	0.0132153	0.00651352	50.736	21
Type III restriction enzyme, res subunit		0.00971548	0.00484508	0.0443182	0.0130571	0.00913909	0.00617749	0.00798021	0.0251292	0.0120102	0.0102392	0.0103795	0.0185453	0.00955127	0.0174807	0.015472	0.00942562	0.0135949	0.0210148	0.00399739	0.00466306	0.0107336	0.0132128	0.00896743	50.7493	21
3-Methyladenine DNA glycosylase		0.0269261	0	0.0137983	0.0174728	0.013657	0.00349462	0.00435998	0.0110765	0.0198301	0.0138036	0.0104056	0.017041	0.00498802	0.0167677	0.01282	0.00396799	0.0143864	0.0175803	0.0213881	0.0260749	0.00762073	0.0132124	0.00733236	50.7625	20
MULTISPECIES: 30S ribosomal protein S18		0.0231718	0	0.0253036	0.0159039	0.0219054	0.00927311	0	0.0140246	0.0125573	0.0148358	0.0142538	0.0108769	0.0139689	0.0118787	0.00290099	0.0199849	0.00720708	0.0110666	0.0159072	0.0129755	0.0191551	0.0131977	0.00685914	50.7757	19
Glutamine Cyclotransferase		0.0138331	0	0.00620857	0.0101724	0.01478	0.018505	0.0107823	0.0241886	0.0125173	0.00972999	0.0160993	0.0175868	0.00830123	0.0198233	0.0213912	0.0196686	0.0230793	0.00611889	0.0118136	0.00125024	0.0112761	0.0131965	0.00671955	50.7889	20
rod shape-determining protein Mbl		0.0214225	0.00315127	0.021254	0.0191429	0.0200079	0.0137721	0.00114323	0.0165235	0.0206975	0.0222813	0.0111648	0.0105441	0.00160199	0.012057	0.012571	0.015226	0.00517965	0.016146	0.01816	0.0019711	0.0121157	0.0131492	0.00702449	50.802	21
mannose-1-phosphate guanyltransferase		0.0157439	0.0063124	0.00351327	0.00765461	0.0119402	0.0257143	0.00318312	0.0200753	0.010262	0.0142853	0.0251961	0.00997162	0.0133014	0.00991804	0.0196623	0.0139868	0.0154834	0.00990865	0.0186408	0	0.0210668	0.0131343	0.00701171	50.8151	20
Glycogen debranching protein		0.0322549	0.0111969	0.0402283	0.0187253	0.0220732	0.00978217	0.00488676	0.000968668	0.0270896	0.0181938	0.00477743	0.00659006	0	0.00977799	0.00868833	0.00317703	0.00887346	0.0160012	0.014561	0.0104412	0.00740115	0.013128	0.0103588	50.8283	20
S-adenosylmethionine-dependent methyltransferase		0.0100788	0	0.0124305	0.0142211	0.00571839	0.0203348	0.0155681	0.0133087	0.00787333	0.0158818	0.0129711	0.0147777	0.00466034	0.00682422	0.019633	0.0207759	0.0122201	0.0110798	0.0161269	0.0299157	0.0112761	0.0131274	0.00650233	50.8414	20
Serine-type D-Ala-D-Ala carboxypeptidase		0.00777777	0	0.00817975	0.0245833	0.0141733	0.021917	0.00469622	0.0196962	0.0139051	0.0146432	0.011636	0.0213944	0.00763374	0.00839023	0.0149152	0.010322	0.0255789	0.0112772	0.0128164	0.0125249	0.00958403	0.0131259	0.00654937	50.8545	20
RIP metalloprotease RseP		0.00884082	0.0030528	0.00643653	0.0152207	0.00870021	0.021518	0.00902257	0.0268419	0.0142654	0.00960613	0.0157459	0.0199965	0.0135441	0.0111021	0.0204974	0.0120885	0.0162611	0.00700054	0.0185858	0.0024329	0.014841	0.0131239	0.0062683	50.8677	21
nickel ABC transporter permease		0.0361034	0	0.0142006	0.0144489	0.0150898	0.00952076	0.0053463	0.0103605	0.0341889	0.017836	0.011937	0.0141653	0.00918718	0.0115986	0.00838065	0.0053258	0.014803	0.0129615	0.0134895	0.00328892	0.0129423	0.0131036	0.00853662	50.8808	20
Maltose O-acetyltransferase		0.0130796	0	0.0238017	0.0239001	0.0208728	0.00488421	0.00504367	0.00633144	0.0159335	0.0087391	0.00464655	0.0124346	0.0028763	0.00844116	0.0208051	0.010322	0.00804027	0.0147511	0.0176105	0.0367076	0.0156548	0.0130893	0.00879258	50.8938	20
2-dehydro-3-deoxyphosphooctonate aldolase		0.0215974	0	0.0200471	0.0139048	0.0162258	0.013662	0.0118694	0.0144879	0.0271296	0.00992266	0.00959413	0.00946572	0.00671138	0.0115604	0.0191202	0.0163333	0.00660996	0.0135668	0.011635	0.00783935	0.0130069	0.0130614	0.00591902	50.9069	20
glycerophosphodiester phosphodiesterase		0.0353229	0.00432315	0.0201141	0.0182192	0.0165227	0.016056	0.019973	0.00819858	0.0208843	0.0164873	0.00734285	0.00701608	0.00368944	0.0115986	0.00764807	0.0106912	0.0132338	0.0135537	0.0128713	0.00398726	0.00652283	0.0130598	0.00752702	50.92	21
putative alpha-1,2-mannosidase		0.00248942	0.00430346	0.00937319	0.00881862	0.00815806	0.0133318	0.00912345	0.0469312	0.00564478	0.00806474	0.0219108	0.0219935	0.0186535	0.0103764	0.00399986	0.00336158	0.0244402	0.0108561	0.0326248	0.00416747	0.00555409	0.013056	0.0112074	50.933	21
Phosphate acyltransferase		0.012178	0.0126543	0.01644	0.020737	0.0194141	0.00920432	0.0107038	0.010543	0.0135982	0.0195701	0.0141752	0.0113163	0.00980614	0.0153036	0.00741365	0.0133936	0.0105676	0.0154091	0.0103163	0.00710723	0.0142856	0.0130542	0.0038026	50.9461	21
cytochrome C4		0.0142637	0	0.00842112	0.00671834	0.0123016	0.0118597	0.0068594	0.0229532	0.00920779	0.00880791	0.0224997	0.0180394	0.0184472	0.014667	0.0203509	0.0179944	0.0186634	0.00838222	0.0176243	0.0028947	0.0127615	0.0130342	0.00634642	50.9591	20
Cytidine and deoxycytidylate deaminase zinc-binding region		0.0123664	0.0122407	0.0123099	0.00980549	0.00638962	0.0139922	0.0180003	0.0195418	0.00798009	0.0178911	0.00388739	0.0113296	0.0169423	0.0178754	0.0124831	0.00668362	0.0250929	0.0180935	0.0215255	0.000754651	0.00818905	0.0130178	0.00615028	50.9721	21
NAD+ synthetase		0.0120165	0.00242254	0.0101778	0.0213064	0.0191172	0.0122999	0.00668007	0.0157935	0.0188159	0.0228593	0.0206542	0.0224461	0.00951486	0.00771545	0.0165708	0.0104011	0.0134838	0.0126852	0.0104949	0	0.00790489	0.0130172	0.00638535	50.9851	20
RNA methyltransferase, TrmH family, group 3		0.00659361	0.0122703	0.0135435	0.0131836	0.0104041	0.00730567	0.00796901	0.0165937	0.00761978	0.0140651	0.0089266	0.02206	0.0200006	0.0094597	0.0189004	0.0129981	0.0201215	0.0143564	0.0190391	0.0148452	0.00302246	0.0130133	0.00517874	50.9982	21
preprotein translocase subunit TatC		0.0281776	0.00816377	0.0260411	0.0187886	0.0197239	0.00883285	0.00354178	0.00134771	0.0210979	0.0160744	0.0140967	0.0117689	0	0.00482534	0.0117358	0.00863466	0.00640166	0.0158302	0.0114977	0.0326865	0.0039137	0.0130086	0.00895345	51.0112	20
aspartate carbamoyltransferase catalytic subunit		0.006782	0.00701158	0.00273552	0.0111087	0.01225	0.0108003	0.011847	0.0184749	0.0103955	0.0135146	0.0213348	0.0161223	0.0161656	0.0214785	0.015809	0.0127081	0.017497	0.0106061	0.0177754	0.00769293	0.0110565	0.0130079	0.00488371	51.0242	21
Citrate transporter		0.0091234	0.00238315	0.0112371	0.0144615	0.0113206	0.0134144	0.0148284	0.0109642	0.0120502	0.0118356	0.0178401	0.0113429	0.00990323	0.0135975	0.0103146	0.0182844	0.0252595	0.016646	0.0182424	0.0026807	0.017011	0.0129877	0.00515086	51.0372	21
nicotinic acid mononucleotide adenylyltransferase		0.00987696	0.0050125	0.0267786	0.0189151	0.0101718	0.00749829	0.00924674	0.0144177	0.0114497	0.0184966	0.0152747	0.0131668	0	0.00623856	0.00394125	0.00577401	0.00776254	0.0215674	0.00986299	0.0372482	0.0199947	0.0129855	0.00862305	51.0502	20
Arginine--tRNA ligase		0.00945981	0.00364366	0.0132753	0.0176625	0.00879057	0.00840634	0.00457293	0.0230234	0.0102086	0.0218271	0.0154187	0.0149375	0.010328	0.013763	0.0132449	0.0128004	0.0185246	0.0173171	0.0161819	0.00352546	0.0154481	0.0129695	0.00543301	51.0631	21
tryptophan synthase subunit alpha		0.0112226	0.00393909	0.0277709	0.0095904	0.0193367	0.00766339	0.00608603	0.00777742	0.0151595	0.0165011	0.0169893	0.00717584	0.00138354	0.0160166	0.00823413	0.00667044	0.00881791	0.0145011	0.0112641	0.0463378	0.0096357	0.0129559	0.00968967	51.0761	21
Branched-chain amino acid transport system II carrier protein		0.0125144	0.00471706	0.0134631	0.0174348	0.00724157	0.0190966	0.00710598	0.0172956	0.0053512	0.00316534	0.0206673	0.01547	0.0171971	0.00625129	0.0220065	0.017388	0.0257455	0.0127378	0.0160857	0.00451664	0.00640658	0.0129456	0.0066457	51.089	21
cytochrome C assembly protein		0.0136313	0	0.00732155	0.0122727	0.0141217	0.0114882	0.00717323	0.0211282	0.0150127	0.0184966	0.0116491	0.0180927	0.00250008	0.0121079	0.0253031	0.0157665	0.0168998	0.0146327	0.0213744	0	0.0127744	0.0129403	0.00668881	51.102	19
RelB/DinJ family addiction module antitoxin		0.00177624	0	0.0129937	0.00460542	0.00482771	0.0125338	0.0042591	0.0357845	0.00160136	0.0156065	0.025929	0.0286102	0	0.00791915	0.0280869	0.0198004	0.020427	0.0119088	0.0180638	0.00769293	0.00923529	0.0129363	0.0104126	51.1149	19
Na+/H+ antiporter family protein		0.00827565	0.00474661	0.0111969	0.0231283	0.0101976	0.0149278	0.00664644	0.0141931	0.00966151	0.00876662	0.0149344	0.0185187	0.0130101	0.0075372	0.0135087	0.0155028	0.0298004	0.0132773	0.0158522	0.00492212	0.012219	0.0128964	0.00593871	51.1278	21
2-oxoglutarate oxidoreductase		0.0144656	0	0.00595379	0.0118425	0.0122887	0.0216556	0.00478589	0.0302674	0.0101419	0.00825742	0.0133506	0.0198234	0.00894446	0.015851	0.0161899	0.0205518	0.0188023	0.0091586	0.0145747	0	0.0137044	0.0128862	0.00725412	51.1407	19
hypothetical protein N307_15376, partial		0	0.175388	0	0	0	0	0	0	0	0	0	0.00820096	0.0201584	0	0	0.00959699	0	0.00248703	0	0.0310871	0.0232368	0.0128645	0.038317	51.1535	7
MULTISPECIES: 50S ribosomal protein L28		0.0162149	0	0.0127121	0.0148664	0.0085324	0.0158496	0	0.0201314	0.0135315	0.00536732	0.021204	0.0119819	0	0.0246105	0.00955277	0.0154501	0.0161361	0.0116456	0.0153852	0.0193393	0.0174243	0.0128541	0.00691406	51.1664	18
GTPase RsgA		0.014479	0.00677524	0.00218574	0.00668039	0.0131665	0.0170053	0.00891049	0.0106273	0.0109026	0.0153313	0.0143716	0.0166416	0.0053157	0.0233373	0.017655	0.0321394	0.0189967	0.00918491	0.0149181	0	0.0113019	0.0128536	0.00721368	51.1793	20
decarboxylase		0.0175202	0	0.0151661	0.0106532	0.0181878	0.0191516	0.0177874	0.00404313	0.022846	0.0148771	0.00630883	0.00147777	0	0.0029283	0.0381964	0.0180207	0.00863739	0.00859276	0.00759642	0.023687	0.0141952	0.0128511	0.00937782	51.1921	19
Biotin-[acetyl-CoA-carboxylase] ligase		0.014183	0	0.00450557	0.00579473	0.00513751	0.0278881	0.00475226	0.0136175	0.00707265	0.0151111	0.0102093	0.0153901	0.0122941	0.00957428	0.0345629	0.0326008	0.0141087	0.010514	0.00468423	0.00438148	0.0233788	0.0128458	0.00953647	51.205	20
exodeoxyribonuclease VII		0.016188	0	0.0115723	0.0161949	0.010133	0.0201697	0.0198721	0.00769319	0.0169744	0.0219097	0.0130758	0.0196503	0.0141145	0.00888677	0.0193693	0.00864784	0.00291616	0.00906648	0.0106597	0.00527129	0.0173598	0.0128441	0.00610067	51.2178	20
Methionine ABC transporter ATP-binding protein		0.0153806	0	0.00708018	0.0141705	0.0163936	0.00708554	0.00959419	0.00981302	0.0194565	0.0112851	0.0063481	0.0071359	0.0016384	0.0108347	0.00880554	0.0172825	0.00972053	0.0106587	0.00998662	0.0655983	0.0113665	0.0128398	0.0129737	51.2306	20
Phosphoribosylaminoimidazolecarboxamide formyltransferase		0.0116263	0.00381107	0.00795179	0.00961571	0.0103396	0.0166063	0.01104	0.0177168	0.010262	0.00668851	0.0175783	0.0225793	0.0183016	0.0155327	0.007399	0.011904	0.0194966	0.00944809	0.0224321	0.00645395	0.0120123	0.0127998	0.00540071	51.2434	21
Sporulation initiation inhibitor protein Soj		0.0110207	0.00812438	0.0158768	0.0224704	0.0123791	0.00725064	0.00158035	0.0233463	0.00779326	0.0245796	0.0150653	0.011263	0.00644438	0.0107201	0.0161752	0.0071582	0.0283701	0.0156723	0.0121982	0.00403231	0.00706532	0.0127898	0.00712792	51.2562	21
hCG2042715		0	0.126366	0	0	0	0	0	0	0.00125439	0	0.0195678	0	0.0266271	0.0105928	0.00899601	0.0207495	0.00867905	0	0	0.0313574	0.0139498	0.0127686	0.0278523	51.269	10
dTMP kinase		0.0091234	0.0289917	0.0113712	0.0116527	0.00738356	0.0162348	0.00921311	0.0149793	0.00785998	0.00744544	0.018704	0.0170942	0.0024394	0.00656959	0.00553826	0.0113767	0.0145947	0.0143037	0.0135444	0.0269421	0.0126711	0.0127635	0.00652347	51.2818	21
adenylosuccinate synthase		0.00866589	0	0.0174591	0.0158786	0.0170003	0.0107177	0.0101882	0.0204403	0.0123304	0.0147808	0.00920147	0.0127541	0.0129373	0.00996897	0.00732574	0.0130377	0.0240375	0.0155275	0.0226107	0.0072086	0.00590283	0.0127606	0.00575853	51.2945	20
RNA polymerase subunit sigma-54		0.0114513	0.0045595	0.00780429	0.00303654	0.0141475	0.0277368	0.0166665	0.0124663	0.0125439	0.0103768	0.0198296	0.0120085	0.00800996	0.0121334	0.0269294	0.0162542	0.00705433	0.00302655	0.00951957	0.00449411	0.0278479	0.012757	0.00760137	51.3073	21
Proline--tRNA ligase		0.00870625	0.00556397	0.0143213	0.0165112	0.013941	0.011612	0.00739739	0.0185731	0.0113296	0.014478	0.0166621	0.019677	0.00949059	0.0104273	0.0110765	0.00938607	0.0193022	0.0164486	0.0175968	0.00513613	0.00949362	0.0127205	0.00445514	51.32	21
macro domain protein		0.00793924	0.0041065	0.0123501	0.0154864	0.00860985	0.0141711	0.00676973	0.0240763	0.00675238	0.0165424	0.0121988	0.010411	0.00915078	0.0173279	0.0136552	0.0136968	0.0262177	0.015567	0.0240943	0.00225269	0.005722	0.012719	0.00654995	51.3327	21
hypothetical protein AZ22_5145		0	0.0261457	0	0	0	0.0175281	0.07904	0	0	0.00432138	0	0.0164951	0.0135198	0.0507106	0.00558222	0.00643315	0.00484638	0.00667156	0.00405234	0.00833495	0.0233788	0.0127172	0.0195704	51.3454	14
spermidine/putrescine ABC transporter ATP-binding protein		0.0154748	0.00776001	0.0075361	0.024558	0.0158772	0.0079248	0.0160277	0.00762299	0.0166407	0.0160882	0.00861247	0.00922608	0.00605602	0.00505451	0.0177869	0.0136836	0.0161777	0.0141195	0.0149731	0.0173457	0.00847321	0.0127152	0.00506495	51.3581	21
Aspartokinase		0.0185563	0	0.00585992	0.00916023	0.00811933	0.0196882	0.0110849	0.0110203	0.0152663	0.0155102	0.0113088	0.00967873	0.0133621	0.00366675	0.018373	0.0165443	0.00877625	0.00832959	0.0181875	0.0302536	0.0135236	0.0126795	0.0065502	51.3708	20
Peptidase, U32 family		0.00902921	0.00694265	0.0105666	0.0171311	0.0100427	0.0106902	0.00926915	0.0154706	0.00695255	0.00729405	0.0252615	0.0146446	0.00998818	0.0122989	0.00999231	0.0206836	0.0247596	0.0176592	0.0170336	0.00334524	0.00710407	0.0126743	0.00596402	51.3835	21
hypothetical protein M91_04029		0.00894847	0.019144	0	0	0	0.00855768	0.0868072	0	0	0.00316534	0.00534025	0.0160957	0.0395886	0.0371258	0	0.0188512	0	0.00488195	0	0.00610478	0.0114182	0.0126681	0.0205855	51.3962	13
isopropylmalate isomerase		0.0165648	0.00228467	0.0201141	0.0202689	0.018162	0.00331576	0.00907861	0.00249888	0.025248	0.014767	0.00280102	0.00310199	0	0.013954	0.0109593	0.00514125	0.000833188	0.0152775	0.0126653	0.0595048	0.00871863	0.0126314	0.0130375	51.4088	20
hexapeptide transferase		0.0156901	0	0.0035535	0.00783174	0.00805479	0.0259345	0.00450568	0.0256486	0.00491082	0.00594534	0.0171988	0.0117157	0.00580115	0.0144251	0.0154134	0.0236761	0.0240791	0.0079085	0.0209623	0	0.0210539	0.0125861	0.00856317	51.4214	19
nucleoside permease		0.0141561	0	0.00240029	0.00738891	0.0135796	0.0206788	0.00663523	0.0193453	0.00960813	0.0105144	0.0168454	0.0175602	0.00910223	0.0137121	0.0230907	0.0215273	0.0188162	0.00971127	0.0143824	0.00244417	0.0126969	0.0125807	0.00652737	51.434	20
glutamyl-tRNA amidotransferase		0.031905	0.00215665	0.0262289	0.0139934	0.0145864	0.0155056	0.0024658	0.00689298	0.01576	0.0190196	0.0196595	0.0138857	0.0068206	0.00572929	0.00802901	0.0125104	0.010151	0.0150011	0.0151379	0.00345788	0.00525701	0.0125787	0.00767132	51.4465	21
electron transport complex RsxE subunit		0.00512687	0	0.00172982	0.0217492	0.00916491	0.0185875	0.00633261	0.0122417	0.00596505	0.0138312	0.0186778	0.0199166	0.0201341	0.0161693	0.013157	0.0165311	0.0226627	0.0141458	0.0164017	0	0.0115086	0.012573	0.00708114	51.4591	19
MULTISPECIES: conjugal transfer protein		0.0185428	0.0248951	0.0048274	0.00884392	0.0110753	0.0143362	0.00851821	0.0215774	0.0089409	0.00306901	0.0171333	0.00947903	0.0208138	0.000496539	0.00852716	0.0115876	0.0242458	0.00963232	0.0208387	0.00913465	0.00732365	0.0125637	0.00700651	51.4717	21
NAD-dependent protein deacylase		0.0197539	0	0.00567219	0.00661713	0.0131278	0.0216281	0.0173166	0.0122558	0.00884749	0.0167488	0.0126569	0.0162954	0.00714828	0.0163858	0.0273983	0.010177	0.0179136	0.00584255	0.0142313	0.00141919	0.0122319	0.0125556	0.00675798	51.4842	20
hypothetical protein N307_01971, partial		0.0111284	0.107183	0	0	0	0	0.00674732	0	0	0	0.00497377	0.0112763	0.0646622	0	0.00763342	0.00440302	0	0	0	0.0398838	0.00532159	0.0125339	0.0268218	51.4968	10
Iron-sulfur cluster-binding protein		0.0226067	0.00667676	0.0125244	0.012589	0.0101201	0.0227012	0.0142792	0.00168464	0.0110227	0.00860147	0.0063481	0.00573801	0.000995177	0.0112039	0.0185927	0.0249285	0.00638778	0.00968495	0.00409355	0.0371581	0.0152673	0.0125335	0.0087296	51.5093	21
Tyrosine--tRNA ligase		0.010792	0.00485493	0.0140397	0.0170426	0.0142508	0.00964459	0.0092019	0.0208193	0.00640542	0.0192535	0.0125522	0.0240304	0.00906582	0.00963794	0.0121461	0.0127608	0.0141781	0.014659	0.0176243	0.00497844	0.00524409	0.0125325	0.00526544	51.5218	21
ATPase, AAA family		0.00663398	0.00226498	0.0080993	0.0152586	0.0154125	0.0114744	0.00938124	0.0280633	0.0124238	0.0106658	0.0209291	0.0142718	0.00440548	0.00921779	0.0139775	0.0157533	0.0200521	0.0104482	0.0152066	0.00725366	0.0119219	0.0125293	0.00587643	51.5344	21
Alpha/beta hydrolase family protein		0.00570549	0.00384062	0.0180223	0.0147019	0.0149349	0.00752581	0.00777847	0.0113432	0.00970154	0.0249099	0.0028141	0.0101048	0.00379866	0.00684969	0.027032	0.00693409	0.0251206	0.0216727	0.0169374	0.00795199	0.0152931	0.0125225	0.0074618	51.5469	21
RpiR family transcriptional regulator		0.00862552	0.00373229	0.0155147	0.0167136	0.011269	0.00584729	0.00893291	0.0142492	0.0196967	0.023919	0.00647899	0.00702939	0.011663	0.0129227	0.00476173	0.00932016	0.00994272	0.0210542	0.0111268	0.0290597	0.0106044	0.0124983	0.00655339	51.5594	21
pantetheine-phosphate adenylyltransferase		0.002005	0	0.0237883	0.0177005	0.017323	0.0150516	0.00971748	0.0164112	0.0242205	0.0115879	0.00727741	0.00862698	0.00691769	0.00836477	0.0169518	0.0179153	0.0158861	0.0154091	0.0153027	0.00614984	0.00581242	0.0124962	0.00657417	51.5719	20
hypothetical protein N307_06617, partial		0	0	0	0	0.00268493	0.0174318	0.00736377	0	0.00261555	0	0.0380231	0.036891	0.0403047	0	0	0.019194	0	0	0	0.0745978	0.0232368	0.0124925	0.019999	51.5844	10
DoxX family protein		0.025742	0	0.0216965	0.0165238	0.0282434	0.00687916	0.0046626	0.0154004	0.0200303	0.0145606	0.00712034	0.0129405	0.00385935	0.00663325	0.0140947	0.00283428	0.0126367	0.0183172	0.00943715	0	0.0207051	0.0124913	0.00819634	51.5969	19
DNA replication and repair protein RecF		0.010321	0.00296417	0.0132351	0.00781909	0.0097716	0.0148452	0.00563771	0.0179274	0.0171745	0.0152212	0.0137957	0.0155898	0.012913	0.00746081	0.0182557	0.0142768	0.0165666	0.0112377	0.0192315	0.006285	0.0113148	0.0124688	0.00454647	51.6093	21
Hemin receptor		0.0243156	0.00164457	0.00341941	0.00783174	0.0137345	0.0282734	0.0142568	0.00831089	0.018509	0.00660593	0.0142799	0.0037144	0.00359235	0.0120188	0.0110179	0.0238343	0.0155945	0.00877699	0.00263746	0.0238672	0.0152673	0.0124525	0.00791085	51.6218	21
hydrolase TatD		0.0145329	0.00420498	0.00585992	0.0133608	0.0177877	0.0150516	0.0118246	0.0165937	0.0125306	0.0124412	0.0197642	0.0149907	0.00628661	0.00797008	0.00843926	0.0131959	0.0217046	0.00972443	0.0166627	0.00264691	0.0159131	0.0124517	0.00511357	51.6342	21
Modification methylase		0.0123126	0	0.0080993	0.0118172	0.00490516	0.0195368	0.0122393	0.00550316	0.0151061	0.00944098	0.0299473	0.0109568	0.00299767	0.0255654	0.0107542	0.0187062	0.021774	0.0128036	0.00453313	0.0126263	0.0117669	0.0124472	0.00744281	51.6467	20
Pyruvate, phosphate dikinase		0.00811418	0.00118173	0.0133424	0.0117539	0.00716412	0.0134144	0.00267875	0.0182362	0.0108759	0.0112576	0.0139527	0.0201563	0.0175976	0.0102745	0.0260943	0.017533	0.0230515	0.00990865	0.0117999	0.00230901	0.0106949	0.0124472	0.00647632	51.6591	21
PREDICTED: LOW QUALITY PROTEIN: uncharacterized protein LOC101927859		0	0.0781024	0	0.00241658	0.0114239	0	0.0895757	0.0197384	0.000854056	0.007239	0.000497377	0	0	0.0328352	0.00559687	0	0	0	0	0.00273702	0.0102299	0.0124403	0.0251741	51.6716	12
RNA polymerase sigma-54 factor		0.00507304	0	0.00351327	0.00913492	0.00584747	0.0142261	0.0065904	0.0198507	0.00380322	0.00967494	0.0179317	0.0218204	0.0150976	0.0126426	0.0272664	0.0300565	0.0246207	0.00968495	0.0143137	0.000743387	0.00923529	0.0124346	0.00860126	51.684	20
6-phosphogluconolactonase		0.00810072	0.00864631	0.00728132	0.0121335	0.0115788	0.0130979	0.00956057	0.0230655	0.0133446	0.0189095	0.0139004	0.0078415	0.0175491	0.00929418	0.00751621	0.0145932	0.00899844	0.0114088	0.0161956	0.0233153	0.00463702	0.0124271	0.00509555	51.6964	21
Glycyl-tRNA synthetase		0.00316224	0.0108719	0.00438488	0.01288	0.0112948	0.0201009	0.00898895	0.0223074	0.00465727	0.0105007	0.0125653	0.015896	0.0186656	0.0137503	0.0158969	0.0191544	0.0218851	0.0109087	0.0134345	0.00072086	0.00879613	0.0124201	0.00608212	51.7089	21
Na(+)-translocating NADH-quinone reductase subunit A		0.00828911	0	0.00678517	0.00703465	0.0154125	0.00943821	0.00443843	0.0256346	0.0111828	0.0126338	0.013704	0.0202628	0.0157651	0.0282645	0.0113256	0.0131168	0.0204687	0.00923755	0.0162643	0.000754651	0.0107723	0.0124184	0.00722976	51.7213	20
Methionine synthase		0.016484	0.00338762	0.0292862	0.0169161	0.0195948	0.00520065	0.00275721	0.00138983	0.0289979	0.0199967	0.00479052	0.00549837	0	0.0104655	0.00315007	0.00321657	0.00263843	0.021449	0.00550844	0.0485792	0.0113923	0.0124143	0.0122923	51.7337	20
sugar-binding protein		0.0348788	0	0.0225681	0.0244821	0.0171423	0.00686541	0.00305983	0.00610682	0.0298252	0.0170378	0.00598161	0.00617735	0.00131072	0.00794462	0.00988975	0.0132354	0.00533241	0.0169092	0.0136818	0.00807589	0.010049	0.0124073	0.00932584	51.7461	20
PhoH family protein		0.011411	0.0093258	0.0196448	0.0209521	0.00950053	0.018615	0.0108383	0.0165797	0.0148926	0.0226528	0.0113611	0.0108902	0.00509725	0.00199889	0.00792645	0.010533	0.0110259	0.0130142	0.0106597	0.0142933	0.00918362	0.0123998	0.00510845	51.7585	21
RNA polymerase sigma70		0	0	0.00455921	0.0100965	0.0101201	0.000729191	0.00146827	0.0581622	0.00156132	0.00455534	0.0236908	0.0241236	0.0280713	0.0169842	0.00506941	0.00808098	0.0217046	0.0178961	0.0170061	0	0.00613533	0.0123816	0.0138624	51.7709	18
DNA-damage-inducible protein J		0.0245444	0	0.00949388	0.0173968	0.00952634	0.0211328	0.00891049	0.00534873	0.01572	0.011698	0.00359944	0.0100382	0.00609243	0	0.0325263	0.00307156	0.00642944	0.0239097	0.0289983	0	0.0211185	0.0123598	0.00983518	51.7832	18
tRNA methyltransferase		0.0060419	0	0.0122294	0.0146007	0.0127663	0.0148177	0.00460656	0.0131261	0.00689917	0.0118907	0.0133375	0.0139523	0.00666283	0.0184738	0.0083953	0.020855	0.00724874	0.0126589	0.00877778	0.0365161	0.0149315	0.0123233	0.00736557	51.7956	20
Gamma-glutamyl kinase		0.0227143	0	0.0237079	0.0180674	0.0210922	0.00895667	0.00217438	0.00612086	0.0177484	0.018703	0.0144239	0.0133798	0.0102916	0.0132792	0.00669573	0.00279473	0.0113869	0.0153301	0.0157561	0.00821105	0.00791781	0.0123215	0.00675768	51.8079	20
MULTISPECIES: 30S ribosomal protein S11		0.0165782	0.0240088	0.0102716	0.0189025	0.0178006	0.01446	0.00614208	0.00365005	0.0195766	0.0134321	0.0114135	0.0156963	0.0128281	0.00527095	0.0121754	0.0221865	0.00456865	0.00934282	0.00763763	0.00768167	0.00490826	0.0123111	0.00604559	51.8202	21
alanine acetyltransferase		0.0324298	0	0.0267384	0.0130445	0.0132439	0.00869526	0.00752068	0.00453449	0.0221521	0.0144918	0.000903131	0.00469958	0	0.0124517	0.0117358	0.00713183	0.00284673	0.0158038	0.00991793	0.0309519	0.0191035	0.0123046	0.00957056	51.8325	19
DNA alkylation repair enzyme		0.00822183	0	0.0157159	0.0118045	0.00704794	0.0142949	0.0160389	0.0191487	0.00661893	0.0193224	0.0149475	0.0146978	0.0143451	0.00308109	0.00663712	0.00577401	0.0261482	0.0140011	0.0173495	0.0103286	0.0128002	0.0123012	0.00614312	51.8448	20
tRNA-guanine transglycosylase		0.0135775	0	0.0223267	0.0199526	0.00952634	0.0111305	0.00533509	0.0106834	0.0109292	0.0171754	0.0168715	0.0146313	0.00293699	0.016895	0.010637	0.00842373	0.0179274	0.0185672	0.0171297	0.00792946	0.00570909	0.0122998	0.00594799	51.8571	20
CDP-diacylglycerol-glycerol-3-phosphate 3-phosphatidyltransferase		0.00978276	0	0.0150722	0.013753	0.0164194	0.014006	0	0.0168885	0.0252213	0.0127164	0.00897896	0.0111964	0.00824055	0.011675	0.017699	0.0146723	0.00976219	0.0211069	0.0118411	0.0079182	0.0110823	0.0122873	0.00589732	51.8694	19
MULTISPECIES: 30S ribosomal protein S12		0.0143714	0.0078191	0.0160109	0.0215468	0.0168841	0.00847513	0.00913466	0.0125646	0.0181353	0.00546366	0.0140443	0.00848054	0	0.0165895	0.0163071	0.00429755	0.00779031	0.0191594	0.0152066	0.0184045	0.00732365	0.0122861	0.00572468	51.8817	20
NADP oxidoreductase		0.00590734	0.00276721	0.00864908	0.0117919	0.00769336	0.0117909	0.0213964	0.032668	0.0141987	0.00718395	0.0142799	0.0155765	0.0130951	0.0142978	0.00662247	0.00681545	0.0240236	0.0118299	0.0171847	0.00128403	0.00865405	0.0122719	0.00732096	51.8939	21
electron transporter RsxE		0.00637831	0.0104583	0.00646335	0.0145374	0.0118369	0.0251365	0.00594033	0.0180958	0.000680576	0.0129366	0.0106151	0.0131668	0.00807064	0.0129991	0.0157064	0.0233465	0.0225933	0.0127115	0.015811	0.00145298	0.00877029	0.0122718	0.00654262	51.9062	21
Acetylornithine aminotransferase		0.0125682	0	0.017687	0.01641	0.0105203	0.00978217	0.00618691	0.00968668	0.0251413	0.0163222	0.0211516	0.0160691	0.0157408	0.00863213	0.00627084	0.00399435	0.0126367	0.015317	0.0178852	0.00759156	0.00787906	0.0122606	0.00607179	51.9185	20
ADP-ribose pyrophosphatase		0.0129719	0	0.0153002	0.00970427	0.0135666	0.0107728	0.0113651	0.015597	0.0156799	0.0104869	0.0119109	0.00902638	0.00896873	0.00788096	0.00253471	0.00574765	0.0166499	0.0185409	0.0121982	0.0418887	0.00654866	0.0122543	0.00819777	51.9307	20
branched-chain amino acid ABC transporter		0.0188927	0.00445117	0.019551	0.0122347	0.00956507	0.00828251	0.00470743	0.00234446	0.0178418	0.0146294	0.0101831	0.00304873	0.00317971	0.00851755	0.0173034	0.0105857	0.00569345	0.0113167	0.00255504	0.0585924	0.0135623	0.0122399	0.011987	51.943	21
ABC transporter, substrate-binding protein, family 5		0.0134294	0.00151655	0.0320083	0.0167895	0.00995232	0.0097409	0.00218559	0.00607874	0.0105423	0.0199829	0.0127747	0.0125278	0.00208744	0.00602212	0.00860042	0.0133936	0.00945669	0.0342789	0.0238333	0.00664543	0.00516659	0.0122387	0.0089642	51.9552	21
ABC transporter transmembrane region		0.00527489	0.00351564	0.0320754	0.0143223	0.0246162	0.0108828	0.00623174	0.0222934	0.00886083	0.0224877	0.00702872	0.00931927	0.00353167	0.00544919	0.00700341	0.00929379	0.00819302	0.0337526	0.0132422	0.000619489	0.00821488	0.0122004	0.00937054	51.9674	21
undecaprenyldiphospho-muramoylpentapeptide beta-N-acetylglucosaminyltransferase		0.00854478	0.00873494	0.0130742	0.0117919	0.010701	0.0172942	0.0109392	0.0139264	0.01576	0.0108585	0.00721196	0.0214743	0.00739101	0.00925599	0.0133915	0.0100057	0.0181496	0.0171329	0.0185171	0.00354798	0.00849905	0.0122001	0.00453129	51.9796	21
3-isopropylmalate dehydratase large subunit		0.00707804	0	0.00890386	0.0141958	0.0127792	0.00956204	0.00719564	0.012719	0.0126907	0.0157029	0.0239526	0.014365	0.0110562	0.00966341	0.00303286	0.00641997	0.0147891	0.0162512	0.0261548	0.00979919	0.0197622	0.012194	0.00626036	51.9918	20
cysteine desulfurase activator complex subunit SufB		0.0151922	0	0.00627561	0.00618695	0.00659615	0.0198395	0.0100313	0.0198787	0.00643211	0.0116842	0.0185207	0.0138857	0.00910223	0.0166786	0.0179481	0.0223315	0.0217184	0.00839538	0.0137368	0.00141919	0.00982945	0.0121754	0.0065323	52.004	20
tRNA-I(6)A37 thiotransferase enzyme MiaB		0.0102537	0.00416559	0.00918546	0.0135379	0.00969415	0.0174868	0.00349695	0.0147546	0.0116899	0.015868	0.012958	0.0147244	0.0156558	0.00385772	0.0130838	0.0207495	0.0213435	0.0138168	0.0163605	0.00435895	0.00825363	0.0121569	0.00525516	52.0161	21
Clp protease		0.0300615	0.0142004	0.0273955	0.0106658	0.0225508	0.0167989	0.00114323	0.0108659	0.0122103	0.0147808	0.00764389	0.00544512	0.0057162	0.0131901	0.00449801	0.00897741	0.0096511	0.0107508	0.0136269	0.00340156	0.0111857	0.0121314	0.00735989	52.0283	21
LytTR family transcriptional regulator		0.0114783	0	0.0111835	0.00804683	0.00700922	0.020266	0.00490918	0.00665433	0.0125973	0.0114228	0.00722505	0.0106905	0.00666283	0.00283918	0.0207905	0.0128795	0.0103315	0.0182514	0.0146708	0.0501561	0.00648408	0.0121214	0.0102062	52.0404	20
1,3-beta-glucan synthase regulator		0.0144252	0	0.00388874	0.00679426	0.0149737	0.0252741	0.0101882	0.00129156	0.0288377	0.010542	0.0067015	0.00344813	0	0.0271314	0.0300355	0.0218042	0.00240236	0.00827695	0	0.0119618	0.0263496	0.0121108	0.0104465	52.0525	18
Xaa-His dipeptidase		0.00660706	0.00220589	0.0127121	0.0154864	0.0122629	0.00997479	0.00681457	0.0260417	0.00711269	0.0117668	0.0117538	0.0149375	0.0159957	0.0078555	0.0100216	0.0148701	0.0242597	0.0167513	0.0154401	0.00281586	0.00855071	0.0121065	0.00601888	52.0646	21
sporulation initiation inhibitor Soj		0.0186236	0	0.0175261	0.0131836	0.0163678	0.0137996	0.00934761	0.00979899	0.0126774	0.0235474	0.0113742	0.0148176	0.00628661	0.0040105	0.0139043	0.00798871	0.0113036	0.0171987	0.0133659	0.00521497	0.0135623	0.0120904	0.00543145	52.0767	20
PREDICTED: gelsolin-related protein of 125 kDa-like, partial		0.00269127	0.0864335	0	0	0.0118886	0.00773218	0.0522637	0.00767915	0.00232197	0.00857395	0.0096334	0.00363452	0.00894446	0.0111785	0.00369217	0.00425801	0.00320778	0	0.008036	0.016546	0.00515368	0.012089	0.0202453	52.0888	18
L-cysteine desulfhydrase		0.0127028	0.00452996	0.00325849	0.00613634	0.00407903	0.0296767	0.00879841	0.0144739	0.00209511	0.00378465	0.0104318	0.0162022	0.00361662	0.0210329	0.0322919	0.0379134	0.0164138	0.00652682	0.0053436	0.000743387	0.0137948	0.0120879	0.0104953	52.1009	21
Glutamate--tRNA ligase		0.00886773	0.00211726	0.020436	0.0157014	0.0165872	0.0114882	0.00353057	0.0130138	0.00982165	0.0190884	0.0114004	0.0175602	0.0104008	0.012579	0.00657852	0.00729002	0.0166915	0.0169092	0.0197122	0.00408863	0.00984236	0.0120812	0.00547649	52.113	21
toxin HicA		0.0301422	0	0.0315524	0.0101977	0.0118369	0.00731943	0	0.0105852	0.0184156	0.00576643	0.0130889	0.00352801	0	0.0201162	0.0271785	0.0145932	0.0150113	0.00802693	0.0128164	0.00958519	0.00390078	0.0120791	0.00928278	52.125	18
Mannosyltransferase		0.00641868	0.00266874	0.00295008	0.00313776	0.0141992	0.0167989	0.00926915	0.0282598	0.00685914	0.00693623	0.0246071	0.0162688	0.0126218	0.00813559	0.0187246	0.00901695	0.0164138	0.0055399	0.0207288	0.0143721	0.00908029	0.012048	0.00717129	52.1371	21
FCD domain protein		0.00867934	0.00480569	0.0072545	0.0272403	0.00920363	0.00894291	0.00468501	0.0115679	0.0151328	0.0109961	0.0133114	0.0196104	0.0193574	0.00453251	0.0213472	0.0057081	0.0160944	0.0172908	0.0139703	0.00649901	0.00662616	0.0120408	0.00633833	52.1491	21
Asparaginase		0.0276528	0.00646011	0.0179016	0.0141579	0.0115788	0.00931439	0.0133041	0.00804415	0.0198701	0.0142028	0.00985591	0.00547174	0.00817987	0.00507997	0.00482034	0.0112448	0.00890123	0.0127905	0.00983551	0.0179765	0.0159777	0.0120296	0.00563455	52.1612	21
MFS transporter permease		0.0197674	0.00241269	0.0234531	0.0171944	0.0139539	0.00539327	0.00599637	0	0.0256217	0.0077895	0.000562821	0.00364783	0	0.00618764	0.00883485	0.00485123	0.00379101	0.0134616	0.00940967	0.0745527	0.00567034	0.0120263	0.0161397	52.1732	19
tellurium resistance protein TerC		0.0293483	0.00322021	0.0192291	0.0193832	0.0144573	0.0151066	0.0181348	0.0014179	0.0218185	0.0137486	0.00357326	0.00528536	0	0.00903955	0.0258159	0.0111262	0.008929	0.00889542	0.00836568	0.00411116	0.0115215	0.0120251	0.00807718	52.1852	20
antibiotic resistance protein MarC		0.0364667	0	0.0277843	0.0255196	0.0200079	0.00986472	0.00735256	0.00428179	0.0231663	0.0141339	0.0122381	0.00820096	0.0074881	0.00646773	0.00537709	0.00359887	0.00547127	0.00959284	0.0176105	0.0032664	0.00453369	0.0120202	0.00960584	52.1972	20
Histidine--tRNA ligase		0.0116397	0.0129202	0.0157561	0.0129559	0.00984905	0.016964	0.0074086	0.0233744	0.00640542	0.0129917	0.0117538	0.0166149	0.00279135	0.00851755	0.0104905	0.00921469	0.0202743	0.0164223	0.0132697	0.00456169	0.00816322	0.0120161	0.00507939	52.2092	21
HAD hydrolase, family IA, variant 3		0.00664743	0.0143186	0.0380157	0.00888188	0.00845495	0.0114194	0.00360903	0.0132525	0.0101419	0.0163634	0.00824598	0.0115293	0.00950273	0.00407416	0.010637	0.00971564	0.0186912	0.0216201	0.0185446	0.00154309	0.00702657	0.0120112	0.00785053	52.2213	21
Cobyric acid synthase		0.00695693	0	0.0113176	0.0113744	0.0107655	0.0170328	0.00488676	0.0175343	0.0078333	0.0140789	0.0160208	0.0112364	0.0143937	0.0145015	0.00660782	0.0111657	0.023357	0.0143564	0.0245476	0.00437021	0.00982945	0.0120079	0.00597269	52.2333	20
peptidyl-prolyl cis-trans isomerase, FKBP-type		0.00618992	0	0.00894409	0.00821131	0.00429847	0.00725064	0.0096054	0.0386204	0.000533785	0.00418376	0.0157197	0.0184921	0.0080221	0.0083775	0.0158383	0.0199849	0.023357	0.0166986	0.020976	0.00396473	0.0127227	0.0119996	0.00908406	52.2453	20
metal ABC transporter permease		0.0189734	0.00399818	0.0255047	0.0186241	0.0201886	0.00584729	0.0138309	0.00263927	0.0200303	0.0187994	0.00840305	0.0104642	0.00635942	0.0040487	0.00725248	0.0141187	0.00713765	0.015567	0.011168	0.00921349	0.00936445	0.0119778	0.00646003	52.2572	21
potassium transporter Trk		0.0117878	0.00407696	0.0105532	0.0165744	0.0165872	0.0116533	0.0106702	0.00728607	0.0123571	0.00897306	0.00379577	0.00821427	0.00457539	0.0101854	0.0204388	0.0174275	0.00897066	0.011264	0.0135032	0.0311547	0.011289	0.0119685	0.00616594	52.2692	21
Methionine gamma-lyase		0.00522106	0.00765169	0.0058331	0.00955245	0.00832587	0.0131667	0.00594033	0.0224899	0.00206842	0.00218822	0.0201568	0.019464	0.021639	0.022357	0.0117505	0.00975518	0.0274536	0.0108956	0.0141763	0	0.0111728	0.0119647	0.00768882	52.2812	20
methionine adenosyltransferase		0.00819491	0.00276721	0.0111701	0.0144742	0.0125211	0.0217519	0.00101994	0.0185591	0.0112629	0.012565	0.0179972	0.0117822	0.0110076	0.00367948	0.00597781	0.015951	0.0183024	0.0140537	0.0189705	0.00395347	0.0152673	0.0119633	0.00588378	52.2931	21
olfactory receptor		0.00153402	0.0477615	0	0	0.000684141	0.00110067	0.0112194	0.00219003	0	0	0.0380886	0.0183723	0.0460451	0.0223824	0.00105491	0.0121281	0.00530463	0.00378976	0.000769258	0.0181229	0.0206147	0.0119601	0.015437	52.3051	17
thiazole synthase		0.0187447	0	0.00647676	0.00936266	0.00855822	0.0186563	0.0188521	0.0137298	0.00958144	0.00825742	0.0137826	0.00872018	0.00427198	0.014667	0.0178455	0.0225292	0.00842909	0.00994813	0.00579691	0.020308	0.0124127	0.0119491	0.00592996	52.317	20
Txe/YoeB family addiction module toxin		0.0331564	0	0.0132619	0.00948919	0.00669942	0.00807614	0.00470743	0.0105571	0.00804681	0.00967494	0.00603396	0.0154966	0	0.00402324	0.0382257	0.016597	0.0223989	0.0150669	0.0073629	0.00402105	0.0180314	0.0119489	0.0098048	52.329	19
type II secretion system protein F		0.0200634	0	0.0240833	0.0187759	0.0195174	0.00592984	0.0129678	0	0.0162137	0.0138725	0.00891351	0.00407385	0.00171122	0.00813559	0.0145343	0.00593221	0.00591564	0.0156854	0.0103026	0.030186	0.014079	0.0119473	0.00801672	52.3409	19
Ribosomal protein L21		0.00889464	0.0101136	0.00551128	0.012589	0.0131923	0.00897043	0.00882083	0.0160041	0.00808684	0.00831247	0.00748683	0.0209151	0.00527929	0.0141323	0.0219919	0.022226	0.0210241	0.021528	0.0127889	0	0.00300954	0.0119465	0.00660636	52.3529	20
ribose-phosphate diphosphokinase		0.00380815	0.00337777	0.00925251	0.00824927	0.00941017	0.0114744	0.00735256	0.0252696	0.00445711	0.0107484	0.0179186	0.0180528	0.01585	0.0121588	0.0222849	0.0064727	0.022871	0.0113693	0.019726	0.00259059	0.00759489	0.0119186	0.00683779	52.3648	21
Abortive infection protein		0.0173856	0.0063124	0.0111164	0.017536	0.0172972	0.0191103	0.00474105	0.0108098	0.0134647	0.00846385	0.0103009	0.00379427	0.00395644	0.00561471	0.0185195	0.018113	0.0045131	0.0125273	0.0100004	0.0196096	0.0168043	0.0119043	0.0056429	52.3767	21
Hydrolase, carbon-nitrogen family		0.0176682	0.00273767	0.00847476	0.0114376	0.0158385	0.0185875	0.00293654	0.0134912	0.00946134	0.0149459	0.00870409	0.00929264	0.0146607	0.00715525	0.0203949	0.0195499	0.0133588	0.00854013	0.0179127	0.0012953	0.0134977	0.011902	0.0056121	52.3886	21
PTS glucose transporter subunit IIA		0.0192964	0	0.0281732	0.019902	0.0162903	0.0108553	0.00292533	0.00669644	0.0193631	0.0238226	0.00522245	0.00524542	0.00225735	0.00443065	0.00931834	0.00485123	0.00461031	0.0198568	0.007514	0.0324612	0.00680699	0.0119	0.00929889	52.4005	20
NADH-dependent butanol dehydrogenase		0.0116801	0	0.0118003	0.0159924	0.0127147	0.0141298	0.00304862	0.00847935	0.0129576	0.0180562	0.0167537	0.0109302	0.0142116	0.00702793	0.0133915	0.00904332	0.0142197	0.0107903	0.021237	0.00261312	0.0204985	0.0118846	0.00552743	52.4124	20
Protein MraZ		0.0141292	0	0.00457262	0.0132722	0.0150511	0.0152167	0.00485314	0.0154987	0.0187892	0.0217445	0.0128271	0.00825421	0.011129	0	0.0197795	0.0188381	0.017608	0.0128299	0.0209898	0	0.00406869	0.0118787	0.00712617	52.4243	18
5,10-methylenetetrahydrofolate reductase		0.0113975	0.00365351	0.00532354	0.00932471	0.00888093	0.00780097	0.00824921	0.0110344	0.0102353	0.0150698	0.0207328	0.00979855	0.00553416	0.00802101	0.0127321	0.0161224	0.011137	0.0133958	0.0196023	0.034804	0.00650991	0.0118743	0.00686752	52.4361	21
Divergent AAA domain protein		0.0091234	0.004786	0.0204762	0.0155749	0.0149349	0.0120798	0.00399011	0.00880224	0.0126641	0.0203408	0.0113219	0.0065368	0.0133863	0.00985438	0.00417567	0.00777778	0.0132894	0.0223043	0.0205639	0.00913465	0.00749156	0.0118385	0.00558125	52.448	21
FHA domain protein		0.00641868	0	0.0173384	0.0195604	0.00830005	0.0047879	0.00460656	0.0225461	0.0111961	0.0128816	0.0117538	0.0160025	0.0067842	0.0115732	0.011604	0.0146591	0.0209825	0.0212253	0.0148082	0.00391968	0.00763364	0.0118372	0.00633243	52.4598	20
PF10035 family protein		0.00331026	0.0036732	0.017392	0.0220276	0.014496	0.0168127	0.010177	0.0102623	0.00282906	0.0121935	0.00196333	0.0149641	0.00550988	0.012248	0.00821948	0.00627496	0.0303836	0.0281864	0.0145472	0	0.0131102	0.0118372	0.0081983	52.4717	20
GCN5 family acetyltransferase		0.0143445	0	0.00834067	0.00435237	0.00756428	0.017817	0.00487555	0.00840916	0.00537788	0.00911068	0.0173689	0.00607084	0.020037	0.0088995	0.0199407	0.0247571	0.0125811	0.00496091	0.0139565	0.0264128	0.0133686	0.0118355	0.00713257	52.4835	20
ABC superfamily ATP binding cassette transporter, ABC protein		0.0131468	0.00446102	0.0221524	0.0335538	0.00813224	0.0051181	0.00264513	0.0250871	0.013785	0.0165424	0.00321986	0.0104243	0.00387148	0.00933238	0.013157	0.00474577	0.0127894	0.0189488	0.00846184	0.00274828	0.0158356	0.0118171	0.00818067	52.4953	21
acyl-phosphate glycerol 3-phosphate acyltransferase		0.0168608	0	0.0115455	0.0197122	0.01478	0.0122724	0.00377715	0.0137158	0.0101286	0.0176021	0.00751301	0.0146046	0.00953914	0.0145651	0.0172888	0.00992656	0.0205798	0.00989549	0.0107284	0.0022189	0.0104882	0.0117973	0.0054274	52.5071	20
Aconitate hydratase		0.0186639	0.00124081	0.0276503	0.0129432	0.0155416	0.0142536	0.0104796	0.0110484	0.014986	0.0157992	0.00586381	0.00840066	0.00572834	0.00863213	0.00889345	0.00220151	0.00948446	0.0196462	0.0148357	0.0118604	0.00941612	0.011789	0.00606514	52.5189	21
ABC-type multidrug transport system, ATPase and permease components		0	0.0017529	0.0130206	0.00914758	0.00267202	0.0213667	0.00609724	0.019247	0.00599174	0.011987	0.0375519	0.0256147	0.0225493	0.00580568	0	0.00591902	0.0177608	0.0113825	0.0214843	0.00114887	0.00706532	0.0117888	0.00997488	52.5307	19
biopolymer transporter TonB		0.0139139	0	0.00445193	0.0119943	0.0233253	0.0129603	0.015131	0.00818454	0.0226725	0.0212766	0.0156674	0.00837403	0.0154859	0.00353943	0.015809	0.00332204	0.00937337	0.012172	0.0110031	0.00658911	0.0116765	0.0117582	0.00630224	52.5424	20
isoprenyl synthetase		0.0134833	0	0.0031244	0.00414994	0.014509	0.0163449	0.00998648	0.0225882	0.00976827	0.0076794	0.0164658	0.0193308	0.0118329	0.0032084	0.022827	0.0188908	0.0176775	0.00885594	0.0121708	0.002095	0.0118703	0.0117552	0.00673169	52.5542	20
Signal recognition particle-docking protein FtsY		0.00705112	0	0.0112773	0.0098561	0.0103267	0.0182435	0.00567133	0.011259	0.0135315	0.0109136	0.0186909	0.0208885	0.0167845	0.0077791	0.0210395	0.014145	0.014317	0.0116193	0.0123081	0.00167825	0.00941612	0.0117522	0.00560289	52.566	20
Isochorismate synthase		0.00527489	0	0.00811271	0.00826192	0.0146509	0.0141573	0.00523421	0.0155689	0.0123705	0.0071289	0.0142799	0.010837	0.0185685	0.0113695	0.00747226	0.00850283	0.0154418	0.00901385	0.0211271	0.0325063	0.00675532	0.0117445	0.00687716	52.5777	20
ABC transporter, substrate-binding protein, family 3		0.0151115	0	0.0227826	0.0168654	0.0104686	0.00961707	0.00447206	0.0113292	0.0103688	0.0181938	0.00320677	0.0119819	0.00617738	0.0101345	0.00805832	0.0151205	0.0163999	0.0285285	0.0115251	0.0116689	0.00449494	0.0117384	0.00666161	52.5894	20
alanine glycine permease		0.00983659	0.00219604	0.00835408	0.0162328	0.0124823	0.0146526	0.0154224	0.00453449	0.0148125	0.00751425	0.0153271	0.00858704	0.00813133	0.00734623	0.0172741	0.0183898	0.00590175	0.0118956	0.00857173	0.0294201	0.0094032	0.0117279	0.00600144	52.6012	21
phosphoenolpyruvate-dependent sugar PTS family porter, EIIA 2 component		0.00274509	0	0.0528466	0.00835048	0.013089	0.00817245	0.00272358	0.00644375	0.0139451	0.0284881	0	0.021208	0.00358021	0.00110766	0.000981649	0.00363842	0.00347162	0.0396083	0.0165803	0.00323261	0.0160294	0.0117258	0.0139228	52.6129	19
hypothetical protein N307_14767, partial		0	0.0194887	0	0	0	0	0.0294551	0	0	0	0.0108638	0.02869	0.0604631	0.0126044	0	0.019194	0.00361048	0.0074611	0	0.0310871	0.0232368	0.0117216	0.0159081	52.6246	11
conjugal transfer protein TraO		0.0154479	0	0.00958774	0.0112858	0.0175682	0.0159046	0.00827163	0.0186153	0.0102887	0.0219372	0.00925382	0.0162422	0.0116023	0.0211856	0.00348705	0.00533899	0.0131922	0.0105929	0.00945088	0.00351419	0.0130457	0.0117054	0.00581333	52.6363	20
2-hydroxyacid dehydrogenase		0.0122991	0	0.0228094	0.0146513	0.0165356	0.00653521	0.00249942	0.00812839	0.0172679	0.0270706	0.0139789	0.00698945	0.00702692	0.00730803	0.00911322	0.0143559	0.0110397	0.020699	0.00862668	0.0052375	0.0136011	0.0117035	0.00671787	52.648	20
4-(cytidine 5'-diphospho)-2-C-methyl-D-erythritol kinase		0.00835639	0	0.00855522	0.0111466	0.0134763	0.0142674	0.00696027	0.0231638	0.0148259	0.0159506	0.0178663	0.0207687	0.0114809	0.0058948	0.00750156	0.0166234	0.0131088	0.0100008	0.0105773	0.0033903	0.0115215	0.0116875	0.00557147	52.6597	20
Leucine--tRNA ligase		0.0112899	0.00577077	0.015984	0.0139175	0.0106881	0.0108553	0.00629899	0.0147406	0.00834039	0.0190609	0.0127224	0.0188516	0.00617738	0.0110639	0.00725248	0.0127608	0.0142059	0.0161986	0.0166215	0.00647648	0.00582534	0.0116716	0.00436311	52.6714	21
hypothetical protein M569_16632, partial		0	0	0	0.000442829	0.000632508	0.0174868	0.0834448	0	0	0	0	0.00387415	0	0.136815	0	0	0	0.00234228	0	0	0	0.0116685	0.0340214	52.683	7
Sporulation protein		0.0159996	0	0.0205969	0.0173715	0.0159418	0.00923184	0.00908982	0.00626124	0.0147592	0.01807	0.00191097	0.0105973	0	0.00920506	0.00895206	0.0131959	0.00880402	0.0179751	0.00972562	0.0231351	0.0139627	0.0116565	0.00638184	52.6947	19
UDP-N-acetylmuramate dehydrogenase		0.00804689	0.00350579	0.0224876	0.0151827	0.0148446	0.0146526	0.00923553	0.0146704	0.00724613	0.0130054	0.00554968	0.0223796	0.00530357	0.0111148	0.00716458	0.0143559	0.019691	0.0156065	0.0145335	0.00113761	0.00503743	0.0116548	0.00603263	52.7064	21
MULTISPECIES: preprotein translocase subunit SecE		0.0105767	0.0181691	0.00211869	0.00799622	0.0108946	0.0161248	0.0206006	0.0349843	0.00424359	0	0.0188218	0.0104509	0.0162991	0	0.00763342	0.00446893	0.00876237	0.0143169	0.0100965	0.0173119	0.010824	0.0116521	0.0080998	52.718	19
TonB-dependent Receptor Plug domain-containing protein		0.00433294	0	0	0.00340345	0.00298182	0.0249989	0.0117686	0.025045	0.00186825	0.00191297	0.0225128	0.0226325	0.0174641	0.00823745	0.0123365	0.0144614	0.0242874	0.00706633	0.0317594	0	0.00759489	0.0116507	0.0101143	52.7297	18
MULTISPECIES: acyl carrier protein		0.016632	0	0.00844794	0.0169667	0.0198401	0.00921808	0.0250166	0.0150494	0.0194431	0.00865652	0.00727741	0	0	0.00437973	0.00562617	0.00997929	0.0195938	0.0168039	0.0167863	0.00881927	0.0158485	0.0116374	0.0072669	52.7413	18
conjugative transposon TraN protein		0.00649941	0	0.000496149	0.00889453	0.00831296	0.015258	0.0107486	0.0289337	0.0125706	0.010831	0.0165051	0.0204758	0.0171001	0.00907774	0.00751621	0.0112053	0.020427	0.0103297	0.0176517	0	0.0115344	0.0116366	0.00715914	52.7529	19
Na(+)-translocating NADH-quinone reductase subunit D		0.00637831	0	0.00726791	0.0100585	0.017878	0.0114882	0.00385561	0.0271508	0.00960813	0.00909692	0.0142276	0.016109	0.0105465	0.0147434	0.00961137	0.0100584	0.0217879	0.0150011	0.0202205	0.0016332	0.00762073	0.0116353	0.00664758	52.7646	20
polysaccharide synthesis protein GtrA		0.0264148	0.00570184	0.0295008	0.0197755	0.0190398	0.00485669	0.00673611	0	0.0261688	0.020905	0.00137433	0.00451319	0	0.0072953	0.00773598	0.00897741	0.00710987	0.0159881	0.00774753	0.0201953	0.00390078	0.0116161	0.00926421	52.7762	19
branched-chain amino acid ABC transporter substrate-binding protein		0.0205748	0.00687372	0.0170166	0.0273542	0.0168195	0.00997479	0.0119927	0.0120592	0.0178685	0.0107759	0.00459419	0.00221	0.00239085	0.00678603	0.00851251	0.00808098	0.00745704	0.0143695	0.0139703	0.0120744	0.0119994	0.0116074	0.00611812	52.7878	21
RmuC domain protein		0.0103479	0.00743504	0.00470671	0.0144489	0.00623472	0.0212979	0.00569375	0.0134631	0.00217517	0.00509207	0.0185469	0.0117822	0.00395644	0.016564	0.0222703	0.0294501	0.0176358	0.00952705	0.0118136	0.00284965	0.00820197	0.0115949	0.0072789	52.7994	21
Alanine--tRNA ligase		0.0124337	0.00122112	0.0154208	0.014588	0.010559	0.00864023	0.00599637	0.0184468	0.00810019	0.0175883	0.0110732	0.0148443	0.00442975	0.015189	0.00940625	0.0108493	0.0183024	0.0167776	0.0149456	0.0055754	0.00897696	0.0115888	0.00487208	52.811	21
ferric uptake regulator family protein		0.00565166	0.00696235	0.0150454	0.0147399	0.0152576	0.0151754	0.0143465	0.00735626	0.00827367	0.0227079	0.00609941	0.0109967	0.0137868	0.00967614	0.00474708	0.00892468	0.020177	0.0195936	0.00582438	0	0.0176827	0.0115726	0.00591765	52.8226	20
Ribosomal protein S12 methylthiotransferase RimO		0.004777	0.00492387	0.0111298	0.00962836	0.0115917	0.0191103	0.0046626	0.0210299	0.0143855	0.0170516	0.00657061	0.0140055	0.00956341	0.0062131	0.0164243	0.00752731	0.016886	0.0124746	0.0210584	0	0.0138981	0.0115672	0.00586627	52.8341	20
Amino acid transporter		0.0139542	0.00234376	0.0109421	0.013753	0.0122371	0.00555837	0.00806988	0.00505392	0.0168409	0.0081886	0.00490832	0.00456644	0.00339817	0.00748627	0.0113109	0.00450848	0.0103177	0.0152249	0.0122394	0.0626473	0.00884779	0.0115427	0.0124196	52.8457	21
sporulation and cell division repeat protein		0.00230103	0	0.00581969	0.00809744	0.00799025	0.0145976	0.00553683	0.0313764	0	0.00590405	0.0312824	0.016109	0.0151947	0.0172897	0.00115747	0.0070791	0.0234404	0.00902701	0.0278993	0	0.0122836	0.0115422	0.0100338	52.8572	18
DNA-binding helix-turn-helix protein, partial		0.00437331	0.0220392	0.00974866	0.015246	0.00601528	0.0114469	0.00476347	0.0158637	0.00733954	0.00685365	0.0156543	0.0199832	0.00382294	0.00947243	0.00994836	0.00893786	0.0284673	0.0122378	0.0215118	0.0043139	0.00423661	0.011537	0.00695215	52.8687	21
MULTISPECIES: 30S ribosomal protein S15		0.00927142	0	0.00948047	0.0147272	0.0128696	0.0135932	0.00470743	0.0209176	0.0247409	0.021662	0.0101177	0.00919945	0	0.0115859	0.0102267	0.0104143	0.0133449	0.0136984	0.0240943	0.00388589	0.00359078	0.0115299	0.00707464	52.8803	19
glycosyl hydrolase family 32		0.0250961	0.00569199	0.0373319	0.0198387	0.0183427	0.00876406	0.00857425	0.00345351	0.0249278	0.0145468	0.00243453	0.00263602	0.00115295	0.0078555	0.0102853	0.00417891	0.00616559	0.0175803	0.0117312	0.00857148	0.00293204	0.0115282	0.00937077	52.8918	21
3-deoxy-D-manno-octulosonic acid transferase		0.0116128	0.00263919	0.00690586	0.0087174	0.0198014	0.00635635	0.0049428	0.0218863	0.0119968	0.0109686	0.0181281	0.0141387	0.00796142	0.0142468	0.0105344	0.0126817	0.0167887	0.00917175	0.0168825	0.00638637	0.0093257	0.0115273	0.00510225	52.9033	21
ThiF family protein		0.00258362	0	0.00993639	0.0123992	0.0097716	0.0151617	0.00504367	0.0200893	0.00417687	0.0135146	0.0174082	0.0199166	0.0147577	0.00553832	0.00331124	0.0095179	0.0205798	0.0148959	0.0271026	0.00657785	0.00954528	0.0115156	0.00704589	52.9148	20
S4 domain protein		0.0107516	0.00705098	0.00866249	0.017865	0.01478	0.00682413	0.00770001	0.019626	0.00704596	0.00411495	0.014581	0.0132999	0.00583756	0.00623856	0.0146222	0.0206836	0.0181218	0.0126852	0.013201	0.00135161	0.0167139	0.0115123	0.00548304	52.9264	21
LytTr DNA-binding domain protein		0.00461553	0.0100151	0.0101241	0.0207497	0.00699631	0.0155194	0.00468501	0.00374832	0.00876742	0.0133082	0.0178401	0.00360789	0.0175127	0.00275006	0.0144464	0.0125763	0.0223295	0.0207911	0.0140664	0.00604847	0.0112244	0.0115106	0.00614725	52.9379	21
peptidase M3		0.0133891	0.012546	0.00363396	0.00891983	0.0113206	0.0165925	0.00842854	0.010529	0.00902097	0.00898682	0.01017	0.00684301	0.00725751	0.0127572	0.0274569	0.0273804	0.0123451	0.00743478	0.00928604	0.00108129	0.0159648	0.0114926	0.00641276	52.9494	21
tRNA-dihydrouridine synthase		0.00395617	0	0.0144151	0.0125004	0.0111657	0.010759	0.00887687	0.0106273	0.012237	0.0208913	0.00704181	0.0150706	0.00967264	0.0116368	0.0147687	0.00727684	0.00794306	0.00904017	0.00934099	0.0332947	0.0105528	0.0114794	0.0065554	52.9608	20
electron transport complex, RnfABCDGE type, A subunit		0.00422529	0	0.00698631	0.0123612	0.00482771	0.0110342	0.00619812	0.0254521	0.00222855	0.00906939	0.0206542	0.0167481	0.0258867	0.00178245	0.0141533	0.0203145	0.0233987	0.0108166	0.0184485	0	0.00643241	0.0114771	0.00840058	52.9723	19
Apolipoprotein N-acyltransferase		0.0066878	0.00403757	0.0123635	0.00713587	0.0134247	0.0140885	0.00406856	0.00929359	0.00700593	0.0164185	0.0162564	0.0122615	0.00817987	0.0190849	0.0239259	0.017968	0.010637	0.00848749	0.00807721	0.0121645	0.00927404	0.0114686	0.00514018	52.9838	21
SAM-dependent methlyltransferase		0.00337754	0	0.00572583	0.00566821	0.00302055	0.0152442	0.00483072	0.0434216	0.00487079	0.00313782	0.0183506	0.020356	0.0196487	0.00383226	0.0179334	0.00887194	0.0267592	0.00900069	0.0160308	0	0.0106819	0.0114649	0.0105361	52.9952	19
Transcriptional regulator, LacI family		0.0094329	0	0.0149917	0.0154484	0.0142379	0.0111855	0.0166329	0.00489949	0.0257284	0.0151111	0.0218453	0.0082409	0.00577688	0.00814833	0.0064027	0.00452166	0.00994272	0.0136984	0.0131735	0.0110832	0.00981653	0.0114437	0.00594397	53.0067	20
putative oxygen-independent coproporphyrinogen III oxidase		0.00765666	0.00829179	0.0098023	0.00873005	0.00842913	0.0151617	0.00415823	0.0244834	0.00679241	0.00558752	0.0143716	0.0205024	0.00583756	0.0148962	0.00997766	0.0154633	0.0193161	0.0119483	0.0199458	0.00167825	0.00715573	0.0114374	0.00606975	53.0181	21
Iron chelate uptake ABC transporter, FeCT family, permease protein		0.0211534	0	0.0102448	0.0131836	0.0113464	0.00899795	0.00242096	0.022139	0.00963482	0.0197903	0.00595543	0.0156031	0.00793714	0.010631	0.0129519	0.0060904	0.0148308	0.0129484	0.0185309	0.00721987	0.00818905	0.011419	0.00586568	53.0295	20
PTS sugar transporter subunit IIA		0.0166993	0	0.0214953	0.0155117	0.0185105	0.00687916	0	0.0195418	0.010996	0.0156753	0.0056413	0.00488596	0.0121849	0.0159529	0.0124977	0.0143428	0.0117618	0.0137116	0.0114839	0.00744513	0.00455952	0.0114179	0.00607151	53.041	19
addiction module antitoxin, RelB/DinJ family		0.0144252	0.00776986	0.0253572	0.0147019	0.00950053	0.00337079	0	0.0194435	0.00697924	0.0209738	0.00698945	0.00681638	0.0172942	0.00346304	0.00734039	0.00709228	0.00590175	0.0311076	0.0156874	0	0.0154998	0.011415	0.00824311	53.0524	19
Ribonuclease HI		0.00976931	0.00517991	0.0163863	0.00921084	0.012818	0.0107453	0.0072741	0.0090409	0.0138918	0.0125237	0.0217275	0.0128073	0.0124397	0.00184611	0.00669573	0.00656498	0.0135254	0.0138168	0.0182699	0.0127953	0.0123094	0.0114113	0.00452953	53.0638	21
FOG: TPR repeat, SEL1 subfamily		0	0.00219604	0.00661085	0.0136138	0.00427265	0.0221784	0	0.0278808	0.00101419	0.00156891	0.022984	0.018319	0.0193695	0.00613671	0	0.00419209	0.00770699	0.0135931	0	0	0.0678632	0.0114048	0.0157118	53.0752	16
hCG1803335, partial		0	0.117011	0	0	0.0160967	0	0.0689863	0	0	0	0	0	0	0	0	0	0	0	0	0.037327	0	0.011401	0.0294732	53.0866	4
Peptidase M15		0.00301422	0.00213696	0.00517604	0.0117286	0.0109979	0.0105526	0.00753189	0.0367392	0.00392332	0.0111613	0.00907058	0.0180661	0.0032768	0.0162967	0.00471778	0.0212637	0.0191633	0.0128562	0.0203579	0	0.0113148	0.0113974	0.00855341	53.098	20
DeoR faimly transcriptional regulator		0.0285678	0.00782895	0.0269798	0.0117413	0.01549	0.00729191	0.0111185	0.00394486	0.0105423	0.0190884	0.00929309	0.00632379	0.00149277	0.00525822	0.00824879	0.0104934	0.00556848	0.0134616	0.0169237	0.00857148	0.0111082	0.011397	0.00690337	53.1094	21
O-succinylbenzoic acid--CoA ligase		0.00814109	0.00609575	0.00399601	0.0104255	0.0112044	0.014859	0.00203989	0.015625	0.0123304	0.0089593	0.0134292	0.0133399	0.0155952	0.00933238	0.0074283	0.00525989	0.0142753	0.00888226	0.0206189	0.0282037	0.00928695	0.0113966	0.00586713	53.1208	21
electron transport complex, RnfABCDGE type, D subunit		0.00621683	0	0.00304394	0.0118299	0.00317545	0.0109654	0.00496522	0.0311097	0.00176149	0.0109136	0.015615	0.0198234	0.0116144	0.00742262	0.0116626	0.0190226	0.0271064	0.0120404	0.0192315	0	0.0116378	0.0113885	0.00842285	53.1322	19
competence protein ComF		0.021409	0	0.00736178	0.0112858	0.0120435	0.00720936	0.0128221	0.0132385	0.0235132	0.0151248	0.0052879	0.011689	0.00867746	0.0132283	0.00735505	0.00437665	0.0172609	0.00677683	0.00774753	0.018258	0.0144665	0.0113873	0.00578717	53.1436	20
hypothetical protein AZ22_5169		0	0.027485	0	0	0.00378214	0.00614997	0.0934761	0	0	0.00454158	0.00765698	0.00577795	0.0142116	0.0177735	0.00586059	0.0135386	0.00509634	0	0.00851679	0.00876296	0.016391	0.011382	0.0201456	53.1549	15
1-acylglycerol-3-phosphate O-acyltransferase		0.00496539	0.0119059	0.0148979	0.0165238	0.00502134	0.00535199	0.00350816	0.0199209	0.0118901	0.0234373	0.00236908	0.00969204	0.00440548	0.0124389	0.0207905	0.00523352	0.0124006	0.00707949	0.00957452	0.0298706	0.00750448	0.0113706	0.00733977	53.1663	21
Preprotein translocase, SecY subunit		0.00578623	0.00241269	0.00821998	0.0124751	0.00850658	0.0114332	0.00735256	0.0189522	0.00780661	0.00967494	0.010903	0.0149907	0.0125975	0.00790642	0.0193693	0.0162674	0.0236348	0.0170276	0.00916241	0.00555288	0.00867988	0.0113672	0.00530634	53.1777	21
REX family transcriptional regulator		0.00538254	0.00491402	0.00709359	0.013171	0.0136699	0.0132768	0.00373232	0.0179274	0.00524444	0.017313	0.0214788	0.0228322	0	0.00478714	0.0116919	0.0120226	0.0224405	0.0135405	0.0223222	0	0.00583825	0.0113657	0.0074026	53.1891	19
cysteine hydrolase		0.0289042	0	0.0145492	0.00608573	0.0106623	0.0105664	0.00585066	0.010529	0.0127041	0.0148496	0.0043455	0.0098518	0.00259717	0.0118787	0.0253471	0.0156215	0.00766533	0.0125668	0.0123905	0.00325513	0.0184447	0.011365	0.00705466	53.2004	20
NA+/H+ ANTIPORTER NHAC		0.0137928	0.00788803	0.00323167	0.0128673	0.00469863	0.0205687	0.0121048	0.0131261	0.00579157	0.00513336	0.0139265	0.0117822	0.00870173	0.0126299	0.00600711	0.0250339	0.0282173	0.0103297	0.0122807	0	0.0104624	0.0113607	0.00684086	53.2118	20
hypothetical protein N301_09003, partial		0	0.058466	0	0	0	0	0.00736377	0	0	0	0.00543188	0	0.0806215	0.0314984	0.0124831	0	0.00361048	0.00993497	0	0	0.0290492	0.0113552	0.0216768	53.2231	9
alpha-1 2-mannosidase		0.0104556	0	0.00509558	0.00937532	0.00996522	0.00698923	0.00694906	0.0388169	0.00779326	0.00589029	0.0207458	0.0221266	0.0152311	0.00830111	0.00577268	0.0063145	0.0239125	0.00871119	0.0215667	0.00204995	0.00215705	0.0113438	0.00931459	53.2345	20
[truncated: 130,879 more rows]
