# Supplementary material for: Discriminating Microbial Community Structure Between Peri-Implantitis and Periodontitis With Integrated Metagenomic, Metatranscriptomic, and Network Analysis
Source: Front Cell Infect Microbiol. 2020 Dec 11;10:596490. doi: 10.3389/fcimb.2020.596490 (PMC7793907; doi:10.3389/fcimb.2020.596490)
Supplement: Supplementary file 8 [file Table_7.xlsx]

## Sheet: Supplementary_Table_S7
Supplementary Table S7. Relative read abundances (%) of CDS clusters assigned with putative functional genes in the NCBI nr of periodontitis (in the descending order of mean values)
Function		Periodontitis; sample IDs
		1	2	3	4	5	6	7	8	9	10	11	12	13	14	15	16	17	18	19	20	21	Mean	Standard deviation	Cummulative sum of mean	Number of sample detected
membrane protein		2.81919	1.48449	1.68211	2.19653	2.8296	2.487	2.37517	1.72944	2.3225	1.87519	1.96514	0.76763	1.8078	2.08993	2.63322	1.91465	2.18125	2.79166	2.60396	1.41911	1.38257	2.06467	0.54607	2.06467	21
transposase		0.812879	1.28554	1.1802	0.914526	1.29332	0.835221	0.582578	0.91501	0.714956	0.800318	0.980047	0.684844	0.942582	1.20909	1.06821	0.910169	0.621103	0.921505	0.944155	1.06039	0.46813	0.911656	0.224392	2.97633	21
unnamed protein product		0.44675	0.248094	0.2291	0.0260146	1.63514	0.121649	0.308022	0.361704	0.134476	1.44007	0.485254	3.34708	0.0856443	1.03877	1.27972	0.496325	0.084512	0.133206	0.21706	2.39681	2.78017	0.823598	0.975464	3.79993	21
hypothetical protein ET33_03555		0.554632	0.424924	0	0	0.089493	0.0182786	0.431801	0.214533	0.010121	0.0716298	0.298089	4.2292	0.185487	0.29251	1.50756	1.70284	0.200533	0.0254142	0.0425861	1.80376	3.97149	0.76547	1.24028	4.5654	19
transcriptional regulator		0.675078	0.448635	0.709364	1.10412	0.508378	0.53866	0.689893	0.592486	0.846036	0.59444	0.538454	0.215919	0.638487	0.536319	0.469158	0.458664	0.726514	1.02001	0.688653	0.366363	0.361147	0.606037	0.209832	5.17143	21
ABC transporter ATP-binding protein		0.567782	0.534036	0.652902	0.926813	0.422024	0.543749	0.536443	0.507038	0.713078	0.416101	0.499535	0.229539	0.514829	0.444201	0.351852	0.383964	0.813882	0.889592	0.513406	0.328645	0.315819	0.528821	0.184572	5.70026	21
ABC transporter permease		0.487622	0.47265	0.751681	0.931662	0.395775	0.466971	0.405804	0.486737	0.621909	0.341977	0.494943	0.173952	0.458206	0.406384	0.320704	0.359741	0.566744	0.763342	0.471298	0.352901	0.22355	0.474026	0.17869	6.17428	21
putative uncharacterized protein		0.294602	0.628558	0.524736	0.37702	0.0500645	0.342431	0.207949	0.805265	0.716168	0.313013	0.513394	0.181358	0.641025	0.306956	0.0658341	0.661542	0.778689	0.426324	0.734905	0.460251	0.255811	0.442185	0.230721	6.61647	21
ABC transporter		0.417568	0.360923	0.701102	1.04925	0.242544	0.340459	0.385677	0.401734	0.682848	0.368873	0.369753	0.104305	0.462995	0.270702	0.313208	0.211165	0.557128	0.887521	0.422096	0.181922	0.188558	0.424778	0.236431	7.04124	21
hypothetical protein T265_11686		0.402322	0.0862381	0	0	0	0.0133892	0.0230855	0.083332	0.0190035	0.178304	0.29584	2.07984	0.0374149	0.376843	0.488299	1.00638	0.0646991	0	0.113699	0.935256	1.55173	0.369318	0.567995	7.41056	17
ABC transporter, ATP-binding protein		0.315862	0.643799	0.213593	0.267835	0.161278	0.367584	0.384926	0.357861	0.264065	0.252681	0.319824	0.165495	0.548301	0.258149	0.221198	0.298733	0.410618	0.205292	0.401913	0.185958	0.223293	0.308012	0.1229	7.71857	21
putative lipoprotein		0.204785	0.284734	0.1437	0.0828	0.0665173	0.452755	0.343944	0.364071	0.447135	0.212476	0.468425	0.243751	0.380942	0.47406	0.0975111	0.39079	0.289776	0.125161	0.425074	0.388337	0.279427	0.293627	0.135169	8.0122	21
DNA-binding protein		0.34538	0.27807	0.28432	0.315055	0.223379	0.288847	0.393146	0.333259	0.356925	0.24236	0.265806	0.174641	0.296443	0.267696	0.217996	0.325625	0.382004	0.341202	0.385213	0.168773	0.153307	0.287593	0.0713669	8.29979	21
transporter		0.281215	0.228897	0.275542	0.335336	0.252822	0.296987	0.268066	0.306706	0.311461	0.231107	0.354	0.129818	0.320259	0.298654	0.240576	0.299689	0.295269	0.385182	0.376448	0.233278	0.159802	0.280053	0.0632963	8.57985	21
ATPase AAA		0.262002	0.254506	0.323754	0.448735	0.132788	0.312855	0.231845	0.308781	0.334446	0.213441	0.323448	0.114338	0.292864	0.273774	0.153042	0.292956	0.273685	0.422382	0.371083	0.208195	0.175199	0.272577	0.0877682	8.85242	21
histidine kinase		0.269812	0.225671	0.379542	0.549318	0.174492	0.169224	0.227407	0.187716	0.349561	0.254957	0.242096	0.0768231	0.225999	0.201544	0.228537	0.123557	0.250525	0.579509	0.238901	0.125338	0.132883	0.248258	0.126734	9.10068	21
TetR family transcriptional regulator		0.238708	0.183375	0.278384	0.521388	0.241413	0.195576	0.240913	0.166901	0.290939	0.239843	0.138749	0.0955968	0.195729	0.139906	0.211064	0.127023	0.324116	0.545363	0.199559	0.125978	0.1294	0.229996	0.117377	9.33068	21
integrase		0.183551	0.295262	0.191278	0.147209	0.148064	0.267265	0.188943	0.255273	0.244742	0.138915	0.270113	0.124632	0.259575	0.262294	0.108502	0.249358	0.221264	0.185138	0.28254	0.235434	0.200125	0.212356	0.0559955	9.54303	21
MFS transporter		0.277722	0.114807	0.22914	0.421822	0.236885	0.163135	0.184803	0.156389	0.289128	0.18358	0.230417	0.0534327	0.198449	0.174201	0.234173	0.143251	0.180061	0.478135	0.198674	0.0934491	0.118449	0.207624	0.099605	9.75066	21
ATPase		0.187631	0.18153	0.272712	0.377086	0.161659	0.169916	0.170618	0.221954	0.28697	0.187488	0.167025	0.0800615	0.234198	0.173353	0.123642	0.123623	0.247462	0.354535	0.190148	0.117228	0.111697	0.197168	0.0769117	9.94783	21
ABC transporter substrate-binding protein		0.201616	0.205612	0.350154	0.312426	0.272917	0.156634	0.171215	0.173487	0.243184	0.200315	0.175133	0.0511133	0.175987	0.146169	0.191426	0.120715	0.195338	0.320214	0.185542	0.116489	0.118135	0.194468	0.0728523	10.1423	21
peptidase		0.232907	0.149297	0.214122	0.241345	0.215019	0.195696	0.247916	0.182579	0.198025	0.185615	0.174697	0.0634321	0.170313	0.15561	0.217016	0.174698	0.277071	0.232428	0.245783	0.126792	0.135772	0.192197	0.0494888	10.3345	21
transposase, partial		0.165248	0.295368	0.163887	0.112686	0.185117	0.209511	0.109534	0.139179	0.155837	0.11695	0.212321	0.112204	0.211554	0.216268	0.118017	0.188921	0.12892	0.161863	0.168617	0.166917	0.171806	0.167177	0.0458982	10.5017	21
glycosyl transferase		0.178124	0.107147	0.19026	0.237223	0.211073	0.172794	0.138573	0.158602	0.221783	0.171787	0.176659	0.0787158	0.164886	0.176836	0.154113	0.152959	0.173922	0.247362	0.208969	0.0873571	0.0852703	0.166401	0.0472713	10.6681	21
TonB-dependent receptor		0.225172	0.0657406	0.0921689	0.0476824	0.0871058	0.201891	0.161265	0.190988	0.178862	0.124674	0.271284	0.106198	0.182702	0.237679	0.0936895	0.305785	0.0903667	0.18164	0.32573	0.19022	0.0939933	0.164516	0.0790842	10.8326	21
oxidoreductase		0.172434	0.110984	0.173299	0.225887	0.221205	0.16131	0.140744	0.19025	0.197826	0.139432	0.196827	0.0725455	0.170573	0.169023	0.206329	0.136903	0.124073	0.233491	0.19189	0.107388	0.0788428	0.162917	0.0462194	10.9955	21
glycosyl transferase family 2		0.209427	0.106364	0.111985	0.173831	0.0930682	0.189474	0.163173	0.173528	0.230519	0.11287	0.172612	0.0986929	0.145977	0.178941	0.0876923	0.232838	0.143899	0.266076	0.241358	0.149105	0.111742	0.16158	0.0529551	11.1571	21
methyltransferase		0.200207	0.169011	0.151315	0.228569	0.116896	0.230947	0.175975	0.154314	0.189476	0.124249	0.136037	0.0784095	0.180711	0.137986	0.118794	0.132189	0.248948	0.24198	0.146144	0.0961943	0.0731208	0.158642	0.0513916	11.3157	21
sodium:proton antiporter		0.193245	0.164816	0.180292	0.146244	0.133012	0.230748	0.142235	0.147366	0.169167	0.117169	0.149828	0.0494394	0.170391	0.13257	0.109427	0.18167	0.1481	0.209368	0.165639	0.0816912	0.0951691	0.148457	0.0425553	11.4642	21
conserved domain protein		0.212296	0.0710508	0.0535404	0.319336	0.131331	0.0922857	0.302629	0.0576571	0.167023	0.238762	0.0252234	0.0222308	0.0612954	0.0456025	0.169331	0.0117129	0.397177	0.210835	0.182339	0.00136633	0.0809368	0.135903	0.111905	11.6001	21
16S rRNA methyltransferase		0.155192	0.10428	0.0966901	0.15219	0.149431	0.200265	0.166932	0.127901	0.143638	0.153501	0.132126	0.0770419	0.114483	0.123408	0.140799	0.159692	0.163777	0.173904	0.160119	0.072152	0.0611729	0.1347	0.0360599	11.7348	21
XRE family transcriptional regulator		0.117327	0.107346	0.158546	0.290864	0.197456	0.0674523	0.115988	0.0963087	0.216922	0.135168	0.0959198	0.0443741	0.114952	0.0693174	0.152546	0.0905561	0.179118	0.220602	0.130427	0.132872	0.0913954	0.134546	0.0595375	11.8693	21
GNAT family acetyltransferase		0.189103	0.0760424	0.103829	0.247317	0.138941	0.151305	0.244396	0.0878711	0.160711	0.185913	0.0585003	0.032832	0.0863471	0.09768	0.141273	0.0934644	0.241116	0.195349	0.128784	0.0467434	0.0702878	0.132276	0.065685	12.0016	21
uncharacterized protein		0.311645	0.108183	0.0972585	0.122185	0.00432615	0.108193	0.0418283	0.157614	0.156809	0.0789974	0.104409	0.0676004	0.132846	0.151267	0.0306399	0.183941	0.193192	0.305321	0.132997	0.116363	0.0622479	0.127041	0.0774123	12.1286	21
hydrolase		0.127408	0.0981595	0.138888	0.237355	0.140185	0.117798	0.149716	0.122624	0.151775	0.146041	0.10802	0.051529	0.103656	0.0998647	0.140179	0.0817382	0.174426	0.206798	0.110918	0.05088	0.0571641	0.12453	0.0468508	12.2532	21
GntR family transcriptional regulator		0.129267	0.0947212	0.158995	0.232889	0.0758309	0.135304	0.115618	0.117848	0.199863	0.114502	0.0890518	0.0342871	0.155906	0.0779374	0.0750441	0.0823491	0.187674	0.229791	0.124528	0.0625877	0.056022	0.121429	0.0558611	12.3746	21
radical SAM protein		0.0873339	0.172928	0.183558	0.112765	0.0330177	0.140434	0.0903497	0.165481	0.171165	0.0779974	0.137237	0.0696572	0.145274	0.10156	0.0434572	0.132255	0.169244	0.16045	0.122252	0.0789836	0.0614081	0.116991	0.0458717	12.4916	21
tetratricopeptide repeat protein		0.0446775	0.0675063	0.0862728	0.33926	0.0293976	0.110977	0.0519335	0.145695	0.0868143	0.0715034	0.22603	0.090794	0.155633	0.162231	0.0541327	0.212068	0.033978	0.086508	0.157338	0.131468	0.0777119	0.11533	0.0755046	12.6069	21
acetyltransferase		0.122242	0.103443	0.0956457	0.150631	0.130883	0.12775	0.12768	0.103646	0.133957	0.0979853	0.119944	0.0505882	0.121823	0.129909	0.0991795	0.119892	0.120248	0.154651	0.125047	0.0717007	0.0890663	0.114091	0.0246279	12.721	21
diguanylate cyclase		0.0881074	0.118365	0.178825	0.142386	0.0448642	0.11119	0.0947759	0.145835	0.169633	0.0866638	0.173825	0.0763418	0.133965	0.122798	0.0528814	0.10369	0.106251	0.162441	0.133095	0.0831829	0.0648905	0.114	0.0394704	12.835	21
peptidylprolyl isomerase		0.143577	0.0510047	0.107358	0.108128	0.0641861	0.131294	0.146924	0.122805	0.138844	0.0864339	0.132086	0.0680162	0.117463	0.123659	0.0729924	0.13268	0.154549	0.127865	0.174319	0.0845868	0.0658759	0.112126	0.0342057	12.9471	21
RNA methyltransferase		0.139959	0.0927962	0.0893927	0.11945	0.0432727	0.145363	0.13522	0.130867	0.140136	0.0883534	0.0904963	0.031366	0.136333	0.10156	0.0790347	0.140197	0.23057	0.132412	0.132211	0.0767775	0.053816	0.110933	0.0440639	13.0581	21
flavodoxin		0.0848137	0.143841	0.10839	0.0942549	0.0203979	0.193671	0.105478	0.148619	0.135209	0.0614807	0.137727	0.0600625	0.161476	0.110206	0.0351491	0.133743	0.139712	0.129627	0.131635	0.0516321	0.0928623	0.108571	0.0441777	13.1666	21
thioredoxin		0.108356	0.0960487	0.12157	0.163143	0.15907	0.101292	0.0934635	0.106111	0.105791	0.126766	0.0981819	0.0339698	0.0931273	0.0947272	0.144824	0.107143	0.0896559	0.16115	0.113797	0.0977863	0.0456305	0.107695	0.0324893	13.2743	21
AraC family transcriptional regulator		0.161343	0.121777	0.08893	0.0797613	0.0923173	0.117439	0.146578	0.125019	0.119241	0.0894338	0.102651	0.0332477	0.131453	0.0799103	0.093543	0.112534	0.148203	0.132157	0.137113	0.0622869	0.0731992	0.107054	0.0318551	13.3814	21
LuxR family transcriptional regulator		0.108369	0.048655	0.185448	0.354572	0.0614963	0.0678653	0.0738498	0.0573369	0.191034	0.0925831	0.125763	0.020907	0.0801134	0.0477608	0.0886505	0.0650851	0.0751419	0.291154	0.11287	0.0260103	0.0541744	0.106135	0.0847571	13.4875	21
3-oxoacyl-ACP synthase		0.117951	0.0983587	0.080271	0.0680686	0.149073	0.162682	0.0941555	0.123028	0.106617	0.090089	0.124332	0.0579839	0.112336	0.12538	0.0813231	0.158218	0.0783342	0.0910015	0.120103	0.0838723	0.0654168	0.104219	0.0297541	13.5918	21
single-stranded DNA-binding protein		0.110702	0.109935	0.105918	0.12562	0.0852341	0.104103	0.110822	0.129349	0.147021	0.0842846	0.0874984	0.0391446	0.100467	0.0771297	0.0915026	0.0842481	0.156927	0.129977	0.126536	0.0486863	0.079929	0.101668	0.0292406	13.6934	21
MULTISPECIES: membrane protein		0.115905	0.072936	0.0869867	0.0690859	0.209437	0.123634	0.138358	0.0756602	0.0888385	0.0889511	0.0768421	0.0190362	0.0912273	0.0862528	0.277247	0.0619909	0.101262	0.0778841	0.119598	0.0497017	0.0593029	0.0995303	0.0557812	13.7929	21
alpha/beta hydrolase		0.118025	0.0741175	0.109051	0.270174	0.11879	0.111457	0.085995	0.0341822	0.11759	0.0984565	0.0799082	0.0156666	0.08718	0.0598765	0.129414	0.0745537	0.132926	0.20061	0.0732053	0.027502	0.0389231	0.0979811	0.057874	13.8909	21
haloacid dehalogenase		0.102081	0.0372645	0.0899876	0.226045	0.071247	0.0665997	0.108818	0.0631569	0.138005	0.102962	0.0724815	0.0358843	0.10061	0.0729587	0.0697458	0.046626	0.161903	0.208642	0.11735	0.0537003	0.0498073	0.0950417	0.05206	13.986	21
acyltransferase		0.118737	0.0453626	0.0542411	0.0731949	0.078644	0.103756	0.114175	0.123599	0.0902634	0.0768595	0.124604	0.046409	0.113481	0.11676	0.0932837	0.12608	0.0859854	0.106527	0.135834	0.067489	0.0775551	0.0939448	0.0273735	14.0799	21
FOG: Ankyrin repeat		0.000623813	0.34855	0.402717	0.0342853	0	0.116879	0.013386	0.197212	0.064002	0.050596	0.197195	0.022198	0.125597	0.0789305	0	0.138762	0.0078709	0.000591967	0.0238634	0.0742704	0.0391359	0.0922222	0.112682	14.1721	19
conjugal transfer protein		0.0766043	0.17553	0.04311	0.0377601	0.0578426	0.120223	0.117098	0.168544	0.0861085	0.0380562	0.108511	0.0761995	0.1453	0.0896955	0.036096	0.114407	0.186704	0.0475188	0.105791	0.0424814	0.0620911	0.0921748	0.0476564	14.2643	21
glutamine amidotransferase		0.104476	0.0595011	0.156417	0.260687	0.0377585	0.0614305	0.0991424	0.0764678	0.16131	0.0905257	0.0601492	0.0419453	0.0820915	0.0647757	0.0608627	0.0360684	0.115841	0.210216	0.0885992	0.0257346	0.0412522	0.0921549	0.0603199	14.3565	21
beta-lactamase		0.0834163	0.109324	0.0887581	0.104996	0.0459849	0.101305	0.081712	0.103619	0.102369	0.0766986	0.107257	0.0501724	0.12181	0.0947404	0.0518781	0.0833584	0.110697	0.128672	0.102799	0.0867554	0.0727625	0.0909088	0.0224569	14.4474	21
chemotaxis protein CheY		0.069106	0.128361	0.142907	0.114826	0.0474307	0.0968154	0.0760927	0.0953619	0.10683	0.0938015	0.110882	0.0748539	0.111073	0.11067	0.0341458	0.0899054	0.0651514	0.112178	0.0836833	0.0710113	0.0306592	0.088845	0.0294632	14.5362	21
sugar ABC transporter permease		0.0984003	0.0503277	0.154725	0.274785	0.0475204	0.042246	0.0730624	0.062238	0.159845	0.064699	0.0592225	0.0270336	0.0757668	0.0547389	0.0610092	0.00718446	0.106393	0.282288	0.0793432	0.0401624	0.0294163	0.0881146	0.0735301	14.6243	21
TonB-denpendent receptor		0.110677	0.0496639	0.047023	0.0375883	0.159675	0.128297	0.0790634	0.0773449	0.116831	0.068423	0.0933307	0.0464637	0.0576905	0.109253	0.101107	0.15252	0.0475744	0.114465	0.120328	0.0505415	0.0625054	0.0871603	0.0369121	14.7115	21
MarR family transcriptional regulator		0.143502	0.052465	0.0789754	0.158968	0.123564	0.0490805	0.111252	0.0505562	0.119295	0.123973	0.0459772	0.032274	0.0850066	0.0580624	0.123743	0.0320047	0.0951229	0.178182	0.0700451	0.0280159	0.068653	0.0870818	0.0442193	14.7986	21
transcriptional regulator, TetR family		0.127395	0.139752	0.0567396	0.120917	0.0419166	0.11953	0.126404	0.088066	0.094152	0.067446	0.0754931	0.0357312	0.0940383	0.0484361	0.142907	0.0566125	0.117301	0.0775343	0.0763656	0.0591656	0.0577352	0.0868399	0.0336576	14.8854	21
DEAD/DEAH box helicase		0.0875584	0.0820696	0.127981	0.142849	0.0633904	0.0398879	0.0734561	0.0872028	0.106444	0.077894	0.0753295	0.0319896	0.0907197	0.0784008	0.0525094	0.0689496	0.119653	0.140754	0.0936416	0.0707982	0.0440405	0.0835961	0.0307203	14.969	21
ATP-binding protein		0.111625	0.0748609	0.102097	0.174545	0.0893361	0.0837592	0.0670852	0.100249	0.115313	0.0466421	0.0880026	0.0271102	0.0758709	0.0702973	0.0672319	0.0573429	0.0971778	0.144252	0.0695816	0.0455275	0.03291	0.082896	0.0352859	15.0519	21
predicted protein		0.159522	0.0635767	0.0571362	0.020809	0.117635	0.0616304	0.0949906	0.00874395	0.0901036	0.104479	0.0519049	0.0689242	0.019664	0.0798441	0.146571	0.106306	0.0818884	0.0227638	0.0330351	0.233153	0.101977	0.0821266	0.0535641	15.134	21
DNA-binding helix-turn-helix protein		0.0491814	0.170551	0.0461109	0.0705657	0.0105688	0.0835061	0.0886317	0.104691	0.114794	0.0536534	0.100539	0.0252941	0.176885	0.079619	0.0189837	0.0873025	0.14103	0.0813148	0.109471	0.0519454	0.0563467	0.0819516	0.0448597	15.216	21
nitroreductase		0.0762674	0.0609349	0.106367	0.0843591	0.0401121	0.11985	0.0783476	0.0947632	0.0757477	0.0625267	0.0922678	0.0307096	0.0910191	0.0840151	0.0536705	0.101685	0.10828	0.099881	0.101858	0.0713874	0.0264377	0.0790708	0.0257814	15.2951	21
SAM-dependent methyltransferase		0.0949319	0.0639219	0.0595687	0.133521	0.084797	0.0998662	0.106981	0.0821764	0.0720323	0.0914682	0.0625066	0.0284996	0.0673859	0.064352	0.0746495	0.0677411	0.0897334	0.122376	0.0660702	0.0711116	0.0540512	0.0789401	0.0239408	15.374	21
ABC transporter, permease protein		0.0547958	0.113294	0.0735024	0.0568912	0.0613282	0.0565278	0.0635657	0.0910874	0.073111	0.0858822	0.111018	0.061266	0.108913	0.0910726	0.0650111	0.0991084	0.0490736	0.0977822	0.111072	0.0627632	0.0542975	0.0781602	0.022001	15.4522	21
permease		0.0948321	0.0662318	0.0794646	0.0860766	0.0864109	0.076605	0.0925449	0.0685453	0.0881593	0.0682506	0.103415	0.0276791	0.0865943	0.0750376	0.0910968	0.0909412	0.0582757	0.0978092	0.0960293	0.0571851	0.0433014	0.0778326	0.0192406	15.53	21
major facilitator transporter		0.115418	0.0170326	0.0660861	0.134459	0.134581	0.0711294	0.0833107	0.0551788	0.113142	0.0674231	0.067058	0.0264756	0.0538775	0.0691453	0.107736	0.0422037	0.0515033	0.15305	0.107561	0.0355746	0.0462576	0.0770573	0.0382027	15.6071	21
ferredoxin		0.0604974	0.111024	0.131022	0.0815449	0.076649	0.0900874	0.0667511	0.0680162	0.0759608	0.089974	0.0642781	0.0444069	0.0750771	0.0798309	0.0875683	0.0789892	0.0785281	0.068722	0.07836	0.0698205	0.0361349	0.0768211	0.0200507	15.6839	21
multidrug transporter MatE		0.0696051	0.0942698	0.0508304	0.0330037	0.0117904	0.12783	0.100681	0.101878	0.0764669	0.046964	0.0851818	0.03723	0.103486	0.0900133	0.0170785	0.103079	0.167809	0.047613	0.102167	0.0644805	0.0517333	0.0753901	0.0381876	15.7593	21
polysaccharide deacetylase		0.0736225	0.0823351	0.0768206	0.0926562	0.05457	0.116773	0.0477816	0.0863256	0.0853227	0.0505271	0.0847049	0.0217604	0.0878307	0.0663646	0.0315868	0.12454	0.093727	0.102531	0.102125	0.0456779	0.0359109	0.0744521	0.0281427	15.8337	21
aminotransferase		0.06963	0.0770248	0.120803	0.0831436	0.069902	0.0504127	0.0496547	0.0884837	0.101383	0.0711701	0.0880707	0.0204366	0.0842388	0.0590555	0.0531294	0.0524028	0.0895266	0.101065	0.116072	0.0792469	0.0371651	0.0743818	0.0253555	15.9081	21
unknown		0.0589129	0.0208426	0.0158771	0.0110585	0.169628	0.042619	0.0617284	0.0425362	0.0152081	0.123387	0.0269131	0.316723	0.0120118	0.0997588	0.110554	0.0397868	0.0138807	0.0138709	0.024369	0.145069	0.185456	0.0738186	0.0783801	15.9819	21
NADH dehydrogenase		0.0644274	0.0712898	0.127889	0.150221	0.0496498	0.061204	0.069865	0.0824966	0.0991326	0.0545499	0.0830151	0.0160495	0.0755976	0.0578373	0.044066	0.0673826	0.087239	0.131753	0.0736688	0.0359507	0.0409387	0.0735345	0.0326793	16.0554	21
collagen-binding protein		0.0756935	0.0195549	0.0372932	0.0478145	0.0203643	0.110338	0.0665364	0.100305	0.0797296	0.0606302	0.114752	0.0459057	0.101131	0.121514	0.0279118	0.116625	0.0712129	0.0851491	0.132477	0.0733052	0.0321261	0.0733509	0.0352407	16.1288	21
polysaccharide biosynthesis protein		0.0805967	0.0465309	0.0419863	0.0795631	0.0534268	0.109285	0.0728596	0.0684478	0.103967	0.0512052	0.0701513	0.0406653	0.0847334	0.0833663	0.0475606	0.130529	0.0739399	0.0967463	0.0840906	0.05088	0.0611505	0.0729372	0.0239693	16.2017	21
peptide ABC transporter permease		0.0831793	0.0876453	0.0853739	0.118658	0.0656992	0.0914597	0.0857922	0.0706338	0.0867743	0.0654691	0.0589773	0.00787705	0.0818963	0.0617832	0.062858	0.0295745	0.106703	0.0797811	0.0687389	0.0471821	0.0828292	0.072804	0.0244532	16.2745	21
putative membrane protein		0.0627806	0.0993145	0.0498256	0.0752824	0.074811	0.0899409	0.106408	0.0785841	0.0541207	0.0886292	0.0712824	0.032285	0.102016	0.0891262	0.0556546	0.0658952	0.0867608	0.0504383	0.0884026	0.0409271	0.0637372	0.0726773	0.0206631	16.3472	21
hemolysin		0.0693181	0.0338925	0.0567529	0.0534825	0.0401345	0.14447	0.0686839	0.0774842	0.0858022	0.033677	0.0976232	0.0245064	0.0810504	0.084889	0.050841	0.142534	0.0917238	0.0748839	0.0858744	0.0793095	0.0390351	0.072189	0.0318704	16.4194	21
peptide ABC transporter ATP-binding protein		0.071252	0.0963541	0.114497	0.0870675	0.0471057	0.0703567	0.0619312	0.101252	0.0882126	0.070377	0.0681073	0.0376676	0.0944157	0.0564338	0.0563873	0.0383525	0.103562	0.0754086	0.0839502	0.0528605	0.0391583	0.072129	0.0227831	16.4915	21
endonuclease		0.0914136	0.0662849	0.0606792	0.0673551	0.0399776	0.0847051	0.0821057	0.068963	0.0802489	0.0722275	0.0741849	0.0499646	0.075988	0.0657555	0.0568608	0.0722563	0.107685	0.0944323	0.111409	0.0469815	0.0436038	0.0720516	0.0193158	16.5636	21
excinuclease ABC subunit A		0.0632297	0.0800517	0.0780897	0.0723229	0.0594453	0.0801888	0.0625874	0.083889	0.092767	0.0500328	0.0904963	0.0439693	0.0958472	0.0678212	0.0353182	0.0850184	0.0813714	0.073525	0.0824754	0.0627131	0.0423944	0.0706454	0.0171763	16.6342	21
protease		0.106472	0.0506065	0.0428588	0.0606038	0.0868256	0.116746	0.0735277	0.0693111	0.0845104	0.0622623	0.0673033	0.0435864	0.0507801	0.0804797	0.0657326	0.0860011	0.0813197	0.090423	0.0759021	0.0477462	0.0393486	0.070588	0.0209152	16.7048	21
transketolase		0.0656751	0.0762283	0.09398	0.0869618	0.0531354	0.0747132	0.0651644	0.0752425	0.103993	0.0554005	0.058732	0.0304032	0.0886375	0.0585921	0.040267	0.061712	0.114509	0.124111	0.0715199	0.0456654	0.0356534	0.0704904	0.0249497	16.7753	21
alpha-amylase		0.0953062	0.0207895	0.0764372	0.166076	0.032547	0.0747265	0.0686004	0.0552066	0.114208	0.0653886	0.0535537	0.0251737	0.0551008	0.0638223	0.0404586	0.0597997	0.0815653	0.157746	0.0947231	0.0239546	0.0336714	0.0694693	0.0395921	16.8448	21
N-acetylmuramoyl-L-alanine amidase		0.0637288	0.0617048	0.0461373	0.0385	0.0370749	0.0775775	0.064031	0.0731679	0.0822598	0.0626186	0.0908233	0.0570539	0.0914355	0.0767854	0.039027	0.0945932	0.0988968	0.0709285	0.105917	0.0972222	0.0275687	0.0693834	0.0227948	16.9142	21
glycosyl transferase family 1		0.0716262	0.0563946	0.125906	0.22701	0.0742954	0.0380094	0.0551666	0.0382617	0.108614	0.0702276	0.0457864	0.0279198	0.0418787	0.0434442	0.0640417	0.0184592	0.0582369	0.165684	0.0568142	0.0353239	0.0267065	0.0690384	0.0503962	16.9832	21
MerR family transcriptional regulator		0.0891305	0.0459202	0.0859026	0.202607	0.0813674	0.0298826	0.0737901	0.0413945	0.103461	0.0701586	0.0362885	0.00319458	0.0595125	0.0387304	0.0761826	0.0124832	0.0635617	0.231607	0.0381477	0.0245688	0.037669	0.0688362	0.0560186	17.052	21
acyl carrier protein		0.0878204	0.10424	0.0736875	0.0438509	0.0736006	0.11115	0.0683976	0.067334	0.0578629	0.0387229	0.0734354	0.0301625	0.071251	0.070999	0.0475719	0.105735	0.0880274	0.0703096	0.0728401	0.0419926	0.0303121	0.0680621	0.0234778	17.1201	21
MATE efflux family protein		0.0543591	0.147837	0.060309	0.0197388	0.0111628	0.0876361	0.0573499	0.128653	0.0532818	0.0366884	0.0949523	0.0646575	0.0936999	0.0805591	0.013753	0.0719907	0.0654357	0.0242841	0.112912	0.115549	0.0308832	0.0678901	0.0384974	17.188	21
tetratricopeptide repeat protein, partial		0.0256387	0.00464645	0.122627	0.372686	0.0162735	0	0.0339065	0.0652315	0.126326	0.0464582	0.0785182	0.0191237	0.0606577	0.0246418	0.0662737	0.0223502	0.0861276	0.117936	0.0637105	0.0320021	0.0253515	0.0671661	0.0795055	17.2552	20
helicase		0.0925864	0.0700419	0.0718764	0.0910708	0.0498404	0.0628427	0.0789441	0.0708009	0.0714463	0.0561246	0.0749207	0.0273728	0.0726304	0.0797779	0.0262209	0.0582327	0.0889451	0.103298	0.0776718	0.0448756	0.0293491	0.0666128	0.021516	17.3218	21
aspartate aminotransferase		0.0688316	0.0876718	0.104648	0.0690859	0.0290838	0.0957496	0.0672045	0.0748248	0.0671982	0.0572625	0.0719501	0.0191128	0.0910841	0.035526	0.0227939	0.0708353	0.0939597	0.0736058	0.0737672	0.0438603	0.0526963	0.0652739	0.0241078	17.387	21
amidohydrolase		0.0369298	0.118591	0.178481	0.066972	0.0242757	0.060791	0.0427708	0.114005	0.0614185	0.0395619	0.103224	0.0213884	0.102797	0.0646036	0.019908	0.0422834	0.0534291	0.0411148	0.0796241	0.0567589	0.0357542	0.0649849	0.0393422	17.452	21
phosphoribosylformylglycinamidine synthase		0.0630675	0.080118	0.0798744	0.0767093	0.0358532	0.106967	0.0588889	0.0709401	0.0732441	0.0467456	0.0727813	0.0344402	0.0649262	0.0626439	0.0451482	0.0756294	0.0651773	0.0673767	0.0740481	0.0452768	0.0445556	0.0640196	0.0174021	17.516	21
cell surface protein		0.120446	0.0361361	0.0100339	0.0127364	0.0191426	0.338794	0.0953724	0.0194093	0.0567309	0.0139765	0.0204949	0.024025	0.0200804	0.0345991	0.0250034	0.241257	0.0859466	0.0406305	0.052123	0.0187149	0.0553949	0.0638594	0.0821804	17.5799	21
short-chain dehydrogenase		0.0765419	0.0258077	0.0512666	0.0896703	0.0993221	0.0911932	0.0610126	0.042397	0.0814475	0.0462169	0.0609395	0.0292983	0.0664749	0.0563014	0.0835777	0.0895335	0.0413319	0.102814	0.0689776	0.0495512	0.0229552	0.0636491	0.0242597	17.6436	21
elongation factor G		0.0578275	0.068263	0.0649888	0.0540638	0.0484506	0.087796	0.0599269	0.0790715	0.0903832	0.0461709	0.0731901	0.0189924	0.075025	0.0668148	0.0349462	0.0872494	0.0845637	0.0596407	0.0734862	0.0549664	0.0351943	0.0629053	0.0190579	17.7065	21
4Fe-4S ferredoxin		0.0694928	0.118883	0.095963	0.0338361	0.00669096	0.0804419	0.0469107	0.0967961	0.0666122	0.0429411	0.110828	0.0202725	0.106336	0.0653451	0.0055012	0.0928535	0.0687444	0.0343207	0.0937118	0.0545277	0.00852143	0.0628347	0.0356548	17.7693	21
peptidase S41		0.0885316	0.0324057	0.0427662	0.0410895	0.0539424	0.0883422	0.0715114	0.0682668	0.0676643	0.0474927	0.0732037	0.0330289	0.0545672	0.0750508	0.0425892	0.0914459	0.0732291	0.0676457	0.0993581	0.0705099	0.0361125	0.0627978	0.0202918	17.8321	21
uracil phosphoribosyltransferase		0.0679707	0.061134	0.0686243	0.0721247	0.0540432	0.0807883	0.0800179	0.0621266	0.0746025	0.0443549	0.0530223	0.0192988	0.0716414	0.0519318	0.0356564	0.0650187	0.0997756	0.0795523	0.0639353	0.0483103	0.0611281	0.0626218	0.0174846	17.8947	21
alanine racemase		0.0645522	0.0754185	0.0551004	0.0488054	0.0339367	0.0917128	0.0596883	0.0769133	0.0757344	0.0414009	0.0720727	0.0187189	0.0816361	0.0565132	0.040763	0.0761075	0.0897205	0.0571249	0.0899195	0.0540263	0.0508598	0.0624155	0.0196412	17.9571	21
cupin		0.090166	0.0557839	0.0641428	0.0991169	0.0615523	0.0652674	0.0698531	0.0546357	0.098813	0.0402171	0.0552571	0	0.0566754	0.0552421	0.0551924	0.0449925	0.0830903	0.116227	0.0695114	0.0280661	0.0440405	0.0622783	0.0258689	18.0194	20
4-alpha-glucanotransferase		0.0777895	0.0525314	0.0629398	0.0540374	0.0233119	0.0938444	0.0618358	0.0757577	0.0673446	0.0505501	0.0827153	0.0249987	0.0704832	0.065398	0.020235	0.110821	0.0607959	0.0672018	0.0997935	0.0457907	0.0322045	0.0619229	0.024372	18.0813	21
Holliday junction resolvase		0.0570165	0.0666832	0.0494555	0.0398608	0.0609471	0.0793361	0.0678726	0.0710237	0.0656667	0.0401021	0.0867353	0.0281605	0.0747777	0.0631603	0.0541553	0.0963196	0.0646861	0.0605959	0.0751998	0.056082	0.0336042	0.0614972	0.0170076	18.1428	21
succinate dehydrogenase		0.0679458	0.0254625	0.0631248	0.132596	0.0812442	0.0585795	0.0542599	0.0416869	0.0992658	0.0333782	0.061689	0.0417484	0.0519774	0.0592012	0.069464	0.0586178	0.0439685	0.118905	0.0608031	0.0207957	0.0459217	0.0614588	0.0278554	18.2043	21
DNA mismatch repair protein MutS		0.0611836	0.073998	0.0597141	0.0306784	0.0479127	0.0886753	0.0796003	0.0889154	0.0624706	0.0570211	0.0730811	0.0309612	0.0768079	0.0646036	0.0304821	0.0751646	0.0716653	0.0449357	0.0852283	0.0466682	0.0383073	0.0613369	0.0190924	18.2656	21
cysteine desulfurase		0.0453512	0.0760823	0.0551136	0.0833549	0.04399	0.0695573	0.0619312	0.07243	0.0815407	0.0454238	0.0506921	0.0319786	0.0599549	0.0526071	0.065913	0.048525	0.114315	0.0859025	0.0587665	0.0410524	0.0254299	0.060472	0.0206035	18.3261	21
peptidase M23		0.0706781	0.0517747	0.0857043	0.0934754	0.0668984	0.0704366	0.0481276	0.0474095	0.0797162	0.0445732	0.059277	0.0140474	0.0428677	0.0589231	0.0903415	0.0451253	0.0371961	0.0964772	0.0785286	0.0251078	0.0576792	0.0602079	0.0223721	18.3863	21
pyridine nucleotide-disulfide oxidoreductase		0.0541844	0.0572708	0.0586169	0.0835135	0.0507482	0.0791229	0.053043	0.0686985	0.0813809	0.0479524	0.0612938	0.0237187	0.0662797	0.0488996	0.0485864	0.0690293	0.0786315	0.0890507	0.0686405	0.0332807	0.0409275	0.0601367	0.0170429	18.4464	21
aspartate carbamoyltransferase		0.0688316	0.0620102	0.0580352	0.0540506	0.0314262	0.0675456	0.0716426	0.0709958	0.070048	0.0478605	0.0717593	0.0410044	0.0744524	0.0656231	0.0284642	0.0860143	0.0834522	0.0695562	0.0633454	0.0385203	0.0228657	0.0594049	0.0178826	18.5058	21
GTP-binding protein		0.0590003	0.0699224	0.092116	0.0835531	0.0571029	0.0810947	0.0729073	0.0545383	0.0849099	0.0498604	0.0450778	0.0109403	0.0607878	0.0406636	0.0551811	0.0509818	0.100732	0.0711975	0.0392994	0.0170477	0.0407931	0.0589385	0.0229897	18.5648	21
DNA primase		0.0543341	0.0689533	0.0477501	0.0475106	0.0473411	0.0800022	0.063506	0.0717895	0.0605396	0.0391711	0.0595087	0.0343855	0.0808552	0.0536399	0.0431529	0.0701581	0.0822632	0.0491198	0.0925741	0.0436221	0.0361125	0.0583948	0.0166473	18.6232	21
metallo-beta-lactamase		0.0725744	0.0586515	0.0622259	0.0529011	0.0202074	0.0761387	0.0725374	0.0675846	0.0629766	0.032792	0.0579689	0.0235108	0.0593303	0.0448345	0.0242481	0.084195	0.124022	0.0567616	0.0770819	0.0472197	0.0458881	0.0582691	0.0236149	18.6814	21
uracil-DNA glycosylase		0.0721627	0.0538723	0.0631909	0.0694955	0.0542113	0.0609109	0.077417	0.0699237	0.0837913	0.0441365	0.0515097	0.0247799	0.0566754	0.0561954	0.0529716	0.0488437	0.0732033	0.0695427	0.0563928	0.0468186	0.0324509	0.0580236	0.014458	18.7395	21
phosphoglycerate mutase		0.0686319	0.0522526	0.0724184	0.107824	0.0884843	0.0317611	0.0484617	0.0665542	0.065134	0.0737677	0.0482801	0.0249002	0.0657201	0.0513757	0.0495559	0.024714	0.0632257	0.0917011	0.0716322	0.0338824	0.0169869	0.057965	0.0234555	18.7974	21
multidrug ABC transporter ATP-binding protein		0.0669476	0.0675992	0.0669189	0.113954	0.0580892	0.032294	0.0692088	0.0622658	0.0785177	0.0546993	0.0387686	0.0163886	0.0712119	0.0370223	0.0556433	0.0310486	0.105889	0.0776688	0.0458587	0.0209461	0.0367396	0.0575086	0.0252137	18.8549	21
hypothetical protein T265_11688		0.0879452	0	0	0	0	0	0.0288241	0.0554433	0.012598	0	0.030388	0.310126	0	0.0817376	0.0718087	0.235268	0	0	0	0.173899	0.113847	0.0572326	0.0867476	18.9122	11
50S ribosomal protein L3		0.0385142	0.0697897	0.0754061	0.0567326	0.0398319	0.0714624	0.049786	0.0779019	0.0710202	0.0338839	0.0653274	0.0318911	0.0795018	0.043762	0.0435925	0.0598528	0.0697395	0.04877	0.0686405	0.0572352	0.0429543	0.0569332	0.0153296	18.9691	21
phosphohydrolase		0.0685446	0.0775559	0.0908204	0.0417237	0.0208238	0.0710494	0.0594616	0.0773449	0.0742829	0.054481	0.0488797	0.0485204	0.0619851	0.0298455	0.0222641	0.0546338	0.0813068	0.0629907	0.0726997	0.037856	0.0380273	0.0569094	0.0198442	19.026	21
mobilization protein		0.0720754	0.051164	0.0127175	0.021866	0.019109	0.0926454	0.112433	0.0498739	0.0665323	0.0222521	0.0991494	0.0451399	0.0817402	0.0398691	0.00640304	0.0423498	0.0917367	0.0255757	0.104162	0.0535625	0.0825157	0.0568034	0.0326058	19.0828	21
lipoprotein		0.0766916	0.0313038	0.053091	0.0966199	0.0379491	0.266372	0.0325703	0.027666	0.0145556	0.0246429	0.00914366	0.00031727	0.035619	0.0284817	0.0340894	0.268893	0.0230957	0.0476668	0.0313215	0.0111312	0.0370083	0.0565824	0.0733933	19.1394	21
arylsulfatase		0.0500174	0.0371318	0.0345964	0.0181402	0.015276	0.0765917	0.0503228	0.0739615	0.0555324	0.0429411	0.105363	0.0541875	0.0705482	0.0836708	0.0209677	0.111831	0.0531706	0.0357064	0.103136	0.0679402	0.0270648	0.0565761	0.0285198	19.196	21
prolyl-tRNA synthetase		0.0640407	0.0634572	0.0759878	0.0894721	0.0347661	0.0700369	0.0526851	0.0512663	0.0685565	0.0629404	0.0543714	0.0188612	0.0762613	0.0342284	0.030685	0.0552845	0.0620367	0.0570441	0.0634858	0.0557561	0.0375234	0.0561308	0.0171315	19.2521	21
glyceraldehyde-3-phosphate dehydrogenase		0.0549081	0.0735334	0.070171	0.0611983	0.0708099	0.0636554	0.0498695	0.0525611	0.0677575	0.0417113	0.0587865	0.0168591	0.0641975	0.047933	0.0611558	0.0473564	0.0837236	0.0614301	0.0617442	0.0361637	0.0257211	0.0557736	0.0159998	19.3079	21
thioesterase		0.0714765	0.0550538	0.0580484	0.0304406	0.0367498	0.0854245	0.0417329	0.0600659	0.0549464	0.060883	0.0886022	0.0253816	0.0613995	0.0721378	0.0331763	0.0911139	0.0400653	0.047021	0.0785848	0.0517574	0.0190584	0.0553867	0.0207877	19.3633	21
peptide deformylase		0.0430806	0.071396	0.0652003	0.0724682	0.0402802	0.0638419	0.0661904	0.0556661	0.0594875	0.044171	0.0604626	0.039429	0.0764956	0.0705091	0.0433445	0.0551783	0.0673098	0.0539094	0.0728682	0.0177748	0.021298	0.0552553	0.0165544	19.4185	21
elongation factor P		0.0831294	0.0776488	0.0679501	0.0537995	0.0405941	0.0765384	0.0615017	0.0585761	0.0706872	0.0367919	0.0571785	0.0257755	0.0634036	0.0395116	0.0425216	0.0503576	0.086567	0.0603538	0.0566737	0.0211216	0.0274231	0.0551478	0.018788	19.4737	21
acetate kinase		0.0721627	0.0649839	0.0654912	0.0506947	0.0568115	0.0691843	0.0604518	0.0670833	0.0516038	0.0447686	0.059168	0.0223949	0.0578857	0.0426365	0.0581008	0.056161	0.067271	0.0470883	0.0596514	0.0463924	0.0364036	0.0550662	0.0120965	19.5287	21
DNA methyltransferase		0.0396246	0.0600056	0.0816591	0.0553982	0.037568	0.083173	0.0573976	0.0497347	0.0638289	0.0522167	0.0427612	0.0589794	0.0424773	0.0585656	0.0389481	0.074328	0.0744828	0.0484741	0.0627695	0.0446375	0.0278262	0.0549931	0.014973	19.5837	21
6-phosphofructokinase		0.0596615	0.0652229	0.0786714	0.0876621	0.0241861	0.0543562	0.0510267	0.0623633	0.0757611	0.04124	0.0624385	0.0274165	0.0735935	0.0443314	0.02639	0.0440497	0.0755167	0.0873152	0.0573339	0.0231273	0.0229216	0.0545041	0.021352	19.6382	21
glycosyltransferase, group 1 family protein		0.0323011	0.0265644	0.0366851	0.0434016	0.0249818	0.0599251	0.0210931	0.0746299	0.0607394	0.0400447	0.090142	0.0403261	0.105113	0.106247	0.0452835	0.082628	0.0267921	0.0347915	0.101507	0.0616977	0.0231456	0.0541924	0.0286087	19.6924	21
50S ribosomal protein L2		0.055719	0.058917	0.0735156	0.050589	0.032547	0.0724084	0.0627902	0.0608735	0.0698616	0.0378263	0.0655999	0.0224605	0.0541507	0.058698	0.0446409	0.053837	0.0656038	0.0553086	0.0640757	0.0325035	0.0340857	0.0536196	0.0144723	19.7461	21
30S ribosomal protein S1		0.0302549	0.0734537	0.0930414	0.0440623	0.0339367	0.0606711	0.0352904	0.0586318	0.0720589	0.0449181	0.0671807	0.0262131	0.0491014	0.0540636	0.0372458	0.0750053	0.0377131	0.0504652	0.0616739	0.0688051	0.0496169	0.0534954	0.0173981	19.7995	21
peptidyl-prolyl cis-trans isomerase		0.0699919	0.0202054	0.032587	0.0416973	0.108927	0.0848916	0.0539616	0.0530624	0.0484743	0.0440675	0.0598221	0.0325366	0.0397574	0.0572018	0.0757543	0.0707822	0.0611578	0.0407516	0.0587525	0.0406764	0.0269864	0.0534307	0.0208823	19.853	21
efflux ABC transporter, permease protein		0.0506037	0.0649573	0.0274973	0.050959	0.0167106	0.0452302	0.0603445	0.0816891	0.0374477	0.0505845	0.0879344	0.0399432	0.0743483	0.060896	0.0513032	0.0842083	0.0625924	0.0264098	0.0660983	0.0628886	0.0167293	0.0533036	0.020704	19.9063	21
HAD family hydrolase		0.0572536	0.0386983	0.0760539	0.0699975	0.0325806	0.0365705	0.0823443	0.0784727	0.056691	0.0594003	0.0713232	0.0349872	0.063742	0.0622599	0.017924	0.0536776	0.0334998	0.0734847	0.0683175	0.0324032	0.0188457	0.0532632	0.0200129	19.9595	21
C4-dicarboxylate ABC transporter		0.0619197	0.0768921	0.0896174	0.048594	0.0364024	0.0759522	0.0497979	0.0408933	0.0650541	0.0488949	0.08123	0.013566	0.06192	0.0630543	0.0382153	0.0396938	0.0459071	0.0568961	0.0519263	0.035725	0.0361237	0.0532512	0.0183149	20.0128	21
acyl-CoA dehydrogenase		0.0396995	0.0595276	0.0287135	0.0194614	0.0403363	0.109605	0.0515278	0.0725274	0.074749	0.0294703	0.0629563	0.0513978	0.0662276	0.0649346	0.0282726	0.0731859	0.0781662	0.0292217	0.0562524	0.0553299	0.0257099	0.0532035	0.0224783	20.066	21
aminopeptidase		0.0654131	0.0604968	0.045635	0.07445	0.00996359	0.058393	0.0688986	0.0615557	0.0766	0.0418837	0.0593316	0.0267492	0.0525761	0.0528057	0.020359	0.0578741	0.076499	0.0673094	0.0739076	0.0239546	0.0331675	0.0527535	0.0198252	20.1188	21
methionine aminopeptidase		0.0672596	0.0637227	0.0545187	0.0850857	0.0328272	0.0676655	0.0538543	0.0459336	0.0821133	0.0352977	0.0493703	0.0159182	0.0568446	0.0381345	0.0324774	0.0619909	0.0686797	0.0767943	0.0593143	0.0233153	0.0348808	0.0526666	0.0191948	20.1714	21
long-chain fatty acid--CoA ligase		0.0645397	0.0401453	0.0678179	0.0810032	0.0446176	0.0576203	0.0412676	0.0467829	0.0699282	0.0352747	0.0579144	0.0256879	0.0495959	0.048648	0.0424765	0.0502647	0.0350895	0.0874094	0.0790483	0.0482727	0.031835	0.0526305	0.0169417	20.2241	21
molecular chaperone DnaJ		0.0498302	0.0563017	0.0614327	0.0751106	0.0471057	0.074047	0.0455506	0.0555129	0.0527491	0.0380332	0.0547257	0.0199005	0.04685	0.0468075	0.0501647	0.0639165	0.0525502	0.0609323	0.0603818	0.0594289	0.0314879	0.0525152	0.0127735	20.2766	21
RNA-binding protein		0.0583141	0.0560096	0.0624903	0.0478673	0.0639844	0.0660535	0.05939	0.05678	0.0616982	0.0353552	0.0586775	0.0120344	0.0588618	0.057215	0.0434572	0.0474493	0.0962344	0.0353162	0.0512662	0.0374925	0.035463	0.0524481	0.0165799	20.329	21
cytidylate kinase		0.0472601	0.0539519	0.0537784	0.0497963	0.0336117	0.0843854	0.0596525	0.0607482	0.0718725	0.02816	0.0589636	0.0266616	0.0569748	0.038492	0.0264013	0.0640094	0.0709157	0.0597753	0.0790904	0.0445372	0.0310848	0.0523868	0.0171158	20.3814	21
LysR family transcriptional regulator		0.070703	0.0202452	0.0531042	0.122502	0.141127	0.0301091	0.0578629	0.0279305	0.0709003	0.0565958	0.0297748	0.00276791	0.0390156	0.028058	0.10503	0.0107966	0.036201	0.111075	0.0490751	0.00947653	0.0256875	0.0522875	0.0388337	20.4337	21
50S ribosomal protein L4		0.0473724	0.0637891	0.0683731	0.0447096	0.0394061	0.0662666	0.0557154	0.0590773	0.063203	0.0374126	0.071187	0.0158744	0.0735414	0.0537591	0.0332327	0.0524028	0.0631481	0.0430656	0.0653117	0.0567589	0.0239966	0.0522668	0.0156928	20.486	21
phosphatidate cytidylyltransferase		0.051789	0.0665902	0.0659671	0.0492414	0.0600841	0.0664398	0.0574215	0.0595507	0.0570372	0.0434238	0.0538127	0.0237187	0.0564802	0.0488069	0.0474366	0.0576351	0.0558459	0.052712	0.0573901	0.0327918	0.0333803	0.0522645	0.0112234	20.5382	21
peptide chain release factor 2		0.046761	0.0725775	0.0614723	0.0501927	0.0405044	0.0627894	0.0630169	0.0616253	0.0674112	0.0267462	0.0687205	0.0253597	0.0598899	0.0629749	0.0362764	0.0526949	0.0665989	0.055322	0.0585699	0.0260354	0.0296291	0.0521509	0.0153995	20.5904	21
fructose-bisphosphate aldolase		0.0537602	0.0592754	0.0879385	0.0586616	0.0270328	0.0527975	0.0485452	0.0775816	0.0722986	0.0553085	0.0525181	0.00993384	0.0623365	0.0424908	0.0318461	0.0514599	0.0647637	0.0778572	0.0486818	0.0188026	0.0394942	0.0520659	0.0194676	20.6424	21
penicillin-binding protein		0.0590127	0.0517083	0.0642485	0.0874771	0.0199048	0.0558883	0.0852315	0.0444438	0.0634161	0.0348034	0.0409216	0.0252503	0.0447677	0.036241	0.0298846	0.0329476	0.0965445	0.0935308	0.0492577	0.0393477	0.0372995	0.0520061	0.0225548	20.6944	21
thymidylate synthase		0.0590003	0.0539519	0.0577179	0.0624402	0.0362007	0.0688912	0.0461352	0.0466994	0.0650008	0.0378953	0.0630244	0.00993384	0.0573261	0.0546197	0.0498941	0.0579538	0.071885	0.0651702	0.0613088	0.0318141	0.0341529	0.0519531	0.0150126	20.7464	21
50S ribosomal protein L19		0.0463743	0.0502347	0.0636404	0.0494792	0.0300477	0.0628161	0.0512892	0.0626696	0.0781448	0.0472858	0.0499426	0.0274384	0.0643276	0.0534148	0.0342923	0.0423365	0.072221	0.0628024	0.0552411	0.0456027	0.0396734	0.0518702	0.0132149	20.7983	21
30S ribosomal protein S17		0.0590876	0.0720332	0.0821218	0.0534032	0.0255758	0.0532504	0.0360301	0.0631291	0.0720456	0.0372401	0.0655318	0.01908	0.0654988	0.0501177	0.027382	0.0720173	0.0572159	0.0471959	0.0435271	0.040363	0.0451938	0.0517638	0.0170605	20.85	21
adenylate kinase		0.046761	0.0615323	0.0353235	0.0378658	0.0563296	0.0730878	0.0565625	0.0590216	0.0529488	0.0285738	0.0563473	0.015951	0.0664879	0.0416434	0.0418565	0.0709814	0.0716782	0.056506	0.0647078	0.0513312	0.0392367	0.051654	0.0150134	20.9017	21
pseudouridine synthase		0.0364931	0.0719137	0.0768603	0.0583841	0.0560494	0.0366505	0.0774409	0.0679884	0.0750952	0.0334012	0.0506376	0.00822714	0.0439609	0.0481978	0.0493305	0.0208628	0.0753745	0.0732021	0.0516595	0.0277778	0.0403228	0.0514205	0.0200196	20.9531	21
50S ribosomal protein L11		0.0401861	0.0655282	0.0715855	0.0537599	0.0187616	0.0614305	0.0353262	0.0531459	0.0756678	0.024436	0.0554888	0.0309284	0.075923	0.0563146	0.033661	0.0535979	0.059245	0.0514339	0.0570249	0.0404257	0.0647226	0.0513616	0.0162074	21.0045	21
UDP-glucose 4-epimerase		0.0595617	0.0505003	0.0767942	0.0548169	0.0375232	0.0592589	0.0648781	0.0558332	0.0635226	0.0487915	0.0572466	0.0380068	0.0465376	0.054196	0.0308541	0.0506764	0.0399232	0.0543803	0.0581766	0.0479467	0.0268632	0.0512518	0.0118344	21.0557	21
glycosyltransferase		0.08807	0.0327641	0.0499711	0.081056	0.0457047	0.0666397	0.050812	0.0474095	0.0664124	0.0522052	0.0360159	0.0296265	0.0313244	0.0497073	0.0437053	0.0577147	0.0532094	0.0883646	0.0542158	0.0313127	0.0191368	0.0512085	0.0188646	21.1069	21
30S ribosomal protein S12		0.0508907	0.0705065	0.076001	0.0500077	0.038218	0.0596187	0.0451331	0.0623215	0.061565	0.0499179	0.0528451	0.023664	0.0624926	0.0513359	0.0564324	0.0272239	0.0599817	0.0453259	0.0674326	0.0520833	0.0115784	0.0511703	0.0157079	21.1581	21
peptide chain release factor 1		0.052051	0.0677054	0.0646055	0.0592826	0.056296	0.061657	0.0478055	0.0446387	0.0666921	0.0357	0.0568378	0.0349216	0.0696633	0.0369031	0.0324548	0.0575554	0.0599429	0.0549857	0.0627274	0.0291316	0.0204806	0.0510494	0.0142759	21.2091	21
iron ABC transporter ATP-binding protein		0.0657375	0.041287	0.0976154	0.106754	0.0611377	0.0389953	0.0489628	0.0420489	0.0732841	0.0380102	0.037474	0.0088945	0.0409286	0.0472841	0.0288813	0.0377417	0.0524339	0.0794313	0.0579238	0.0232777	0.0359893	0.0506711	0.0236384	21.2598	21
glyoxalase		0.0552948	0.032087	0.0510419	0.106595	0.128742	0.0524111	0.0317709	0.0250623	0.0429477	0.0741585	0.030388	0.0170669	0.0329251	0.0412462	0.0698134	0.020491	0.0471608	0.11721	0.0449738	0.0119459	0.0282517	0.0505516	0.0323362	21.3104	21
glutamate racemase		0.0573784	0.0610278	0.0426605	0.056006	0.045772	0.0701302	0.0604638	0.0586736	0.0520033	0.0411825	0.0488116	0.0241672	0.051587	0.0470723	0.0385084	0.0573695	0.070166	0.0535865	0.0581907	0.0358504	0.0293379	0.0504736	0.0121054	21.3608	21
DNA topoisomerase I		0.0467486	0.0709048	0.0676328	0.0474578	0.0288373	0.0610708	0.0586861	0.0680858	0.0509912	0.035723	0.0629699	0.0233686	0.0618419	0.0560895	0.0340105	0.0573827	0.0572934	0.0515819	0.0513083	0.0337946	0.0334475	0.0504394	0.01396	21.4113	21
30S ribosomal protein S7		0.0498302	0.077131	0.0712418	0.043983	0.0304624	0.0529973	0.049953	0.0630734	0.0571437	0.0404584	0.049452	0.00641104	0.0606317	0.0524085	0.0534113	0.0555103	0.0642596	0.0467116	0.0605924	0.0460539	0.0263817	0.0503856	0.0156285	21.4617	21
cytidine deaminase		0.0367426	0.0863576	0.048464	0.0548565	0.0184926	0.0676389	0.0701752	0.0595647	0.0724451	0.0336541	0.0476806	0.0274822	0.0596296	0.0497867	0.029445	0.0507959	0.0905218	0.0539901	0.0512522	0.0323405	0.0132804	0.0502189	0.0205474	21.5119	21
50S ribosomal protein L13		0.0478215	0.074237	0.0702636	0.0591636	0.0381844	0.0569142	0.0602013	0.0396402	0.0680904	0.0529982	0.042039	0.0217057	0.0469541	0.0409946	0.0307301	0.0501584	0.0614163	0.0657353	0.0455216	0.0452642	0.035855	0.0501852	0.0137246	21.5621	21
amidophosphoribosyltransferase		0.0487448	0.0525049	0.0545848	0.0489111	0.0487308	0.0876761	0.0405279	0.0634215	0.0542406	0.0369528	0.0666628	0.0232154	0.0658242	0.0413653	0.0316996	0.0677013	0.0585988	0.0464963	0.0617723	0.0318391	0.0189689	0.0500209	0.0164241	21.6121	21
NUDIX hydrolase		0.046761	0.0475796	0.0896967	0.126056	0.0497955	0.0209032	0.0408142	0.0303671	0.0869741	0.0629175	0.023888	0.00105027	0.0377793	0.0351155	0.0489021	0.0094155	0.0753875	0.116618	0.038569	0.0284797	0.030077	0.0498641	0.0327086	21.662	21
30S ribosomal protein S13		0.0362061	0.0672938	0.069087	0.0501266	0.0245447	0.0553554	0.0394661	0.0404616	0.0487939	0.0251831	0.0623431	0.0265741	0.0746866	0.0545933	0.0404699	0.0599059	0.0625666	0.0379397	0.0557889	0.0715378	0.0433686	0.0498235	0.015353	21.7118	21
nicotinate phosphoribosyltransferase		0.0360439	0.0662982	0.0468247	0.0432695	0.0499412	0.0492004	0.0570516	0.0562787	0.0581558	0.041217	0.0474898	0.0308846	0.0632605	0.0519185	0.0351153	0.0554306	0.0696491	0.0567751	0.0562524	0.0409271	0.0333467	0.0497777	0.0109114	21.7616	21
LacI family transcriptional regulator		0.0598487	0.0208825	0.0703825	0.17181	0.0300477	0.0298693	0.0514682	0.0284457	0.08487	0.0527109	0.0240924	0.0125048	0.0390416	0.0248272	0.0428936	0.0109161	0.0726217	0.134659	0.0425299	0.0166591	0.0236495	0.0497491	0.0403977	21.8113	21
magnesium transporter		0.0469731	0.0642537	0.0616178	0.0406932	0.0446064	0.0724616	0.0439162	0.0567243	0.0482346	0.0353092	0.0545076	0.0237624	0.0548405	0.0550567	0.0461064	0.0548064	0.0774812	0.0429984	0.043808	0.0406262	0.034724	0.0496909	0.0127014	21.861	21
ribulose-phosphate 3-epimerase		0.0494809	0.0667761	0.0458597	0.05302	0.0385879	0.075326	0.0559421	0.0510017	0.0534416	0.0412745	0.0513598	0.0187846	0.0524589	0.0498794	0.0376291	0.0410617	0.0653194	0.0585644	0.0563086	0.0416667	0.0394942	0.049678	0.0121339	21.9107	21
TonB-linked outer membrane protein		0.0709525	0.00687674	0.0139734	0.00844251	0.00311572	0.0826401	0.0240519	0.0599267	0.0446789	0.0427572	0.10009	0.0459166	0.0577165	0.0679139	0.0228954	0.0797595	0.033293	0.0758391	0.110819	0.0708108	0.0181738	0.0495544	0.0316652	21.9602	21
50S ribosomal protein L16		0.056268	0.069471	0.0633628	0.0513289	0.0280303	0.0545028	0.0403489	0.0547889	0.0656267	0.0312633	0.0564427	0.0174389	0.066566	0.0594395	0.021971	0.065364	0.0559622	0.0232347	0.0640617	0.0454272	0.0478477	0.0494642	0.0162313	22.0097	21
hypothetical protein EG14_09230		0	0.0158909	0.0512137	0	0	0	0.0177168	0.0652037	0	0.0320564	0.121647	0	0.117932	0.195214	0	0.243515	0.0073927	0	0.124429	0.0440985	0	0.0493481	0.0710368	22.059	12
ribose 5-phosphate isomerase		0.0445902	0.0368662	0.0492572	0.0887323	0.067739	0.0658003	0.0517903	0.0480221	0.0520699	0.0564809	0.0574238	0.0055577	0.0539035	0.0466353	0.0432656	0.0508357	0.0625149	0.0558467	0.0446367	0.0238418	0.0304801	0.0493471	0.0168804	22.1084	21
enolase		0.0526748	0.048947	0.0686243	0.0488054	0.0351359	0.0605379	0.0508478	0.0725692	0.0644415	0.0420331	0.0468493	0.013566	0.0579378	0.028773	0.0320152	0.0601184	0.063006	0.0536807	0.0567861	0.0524594	0.0263033	0.0493387	0.0150576	22.1577	21
tRNA delta(2)-isopentenylpyrophosphate transferase		0.051265	0.0465972	0.0488474	0.0424636	0.034979	0.0788565	0.0476266	0.0559724	0.0632696	0.03193	0.0594406	0.0459057	0.0471232	0.0459997	0.0318461	0.0796665	0.0548378	0.0492275	0.0496369	0.034296	0.0346792	0.0492603	0.0132427	22.207	21
ribonuclease		0.0561058	0.0518544	0.070171	0.0642107	0.0357972	0.0552488	0.0390843	0.0442628	0.0661594	0.0471709	0.0512644	0.0175702	0.0486198	0.0415507	0.0298959	0.0518716	0.0708252	0.0718164	0.0606205	0.0359507	0.0236607	0.0492243	0.015387	22.2562	21
50S rRNA methyltransferase		0.0527372	0.0494515	0.040466	0.0339022	0.0481928	0.0771778	0.0459921	0.0420907	0.0516837	0.0327116	0.0584594	0.0320115	0.0516911	0.0591879	0.0397823	0.084859	0.0616231	0.0429311	0.0544545	0.0277402	0.039707	0.0488977	0.0142529	22.3051	21
30S ribosomal protein S8		0.0534483	0.0742768	0.0728282	0.0538392	0.0204427	0.0610442	0.0508716	0.0490664	0.0744959	0.0445043	0.0445736	0.0125814	0.0408636	0.0414978	0.0328832	0.0781659	0.0614938	0.0590487	0.0580362	0.0270507	0.0151952	0.048867	0.019269	22.354	21
phosphoglycerate kinase		0.0380401	0.0529562	0.044736	0.040495	0.0336229	0.0589925	0.0576959	0.061876	0.0767199	0.0294358	0.0571921	0.0260271	0.0650954	0.0529911	0.0397372	0.0491226	0.0672322	0.0493486	0.0554377	0.037317	0.0315998	0.0488415	0.0136447	22.4028	21
methionyl-tRNA synthetase		0.0437667	0.0570982	0.0629133	0.0549622	0.0346764	0.0526509	0.0479487	0.0517397	0.063243	0.0345621	0.0634469	0.0147695	0.0649653	0.0395646	0.025894	0.0587904	0.0748188	0.0437921	0.0525865	0.039122	0.036594	0.0484717	0.0146062	22.4513	21
serine/threonine protein kinase		0.0686818	0.0273742	0.0440618	0.114998	0.0573719	0.0569675	0.0591276	0.0264268	0.0792102	0.0471364	0.0242559	0.00358843	0.0349423	0.0192261	0.0477973	0.0414202	0.0538297	0.122093	0.0490049	0.0141271	0.0257771	0.0484485	0.0298575	22.4997	21
triosephosphate isomerase		0.0399615	0.0588639	0.0531174	0.0552793	0.0245223	0.0632424	0.0434509	0.0654682	0.0539077	0.0277117	0.0565108	0.0251737	0.0547754	0.046728	0.0333792	0.0598528	0.0656555	0.0478821	0.0640055	0.0398115	0.0365268	0.0483727	0.0133728	22.5481	21
methionyl-tRNA formyltransferase		0.0468484	0.058293	0.0507246	0.0524255	0.0512525	0.0617902	0.0592111	0.0531459	0.0638422	0.0396768	0.049343	0.0207757	0.053448	0.0470988	0.0452271	0.0498796	0.0666636	0.0419759	0.0530359	0.0305731	0.0190584	0.0482995	0.012533	22.5964	21
30S ribosomal protein S4		0.0531239	0.0669089	0.068188	0.0491225	0.0346316	0.0667995	0.0457415	0.0605811	0.0590214	0.0341483	0.0495611	0.0281386	0.0519124	0.0478535	0.0367724	0.039561	0.0570608	0.0440343	0.0554377	0.0277903	0.0374338	0.0482773	0.0124149	22.6447	21
hypoxanthine phosphoribosyltransferase		0.0536604	0.0492524	0.0655176	0.0463347	0.0236033	0.0698238	0.0571232	0.055318	0.0515505	0.0410676	0.0475579	0.0185658	0.0505719	0.0480124	0.0313726	0.0484852	0.0778302	0.0549184	0.0528674	0.0347974	0.0334699	0.0481762	0.0143322	22.6929	21
glucose-6-phosphate isomerase		0.0442783	0.030401	0.0438106	0.0600224	0.0538751	0.0527309	0.0676101	0.0513359	0.0712865	0.046941	0.043429	0.0190253	0.0512096	0.0417493	0.0427583	0.0492288	0.0581464	0.0616857	0.0629661	0.034271	0.0214324	0.0480092	0.0138365	22.7409	21
50S ribosomal protein L10		0.0428809	0.0593816	0.0545055	0.0529936	0.029577	0.0498532	0.0508478	0.0605532	0.0639488	0.0306886	0.0560066	0.0141787	0.0601111	0.0418288	0.0383957	0.0438505	0.0610544	0.0540036	0.0537804	0.0400998	0.0491242	0.047984	0.0124325	22.7889	21
50S ribosomal protein L6		0.0381399	0.0597533	0.0466925	0.0446964	0.0283329	0.0663332	0.050132	0.0545383	0.0594076	0.0289646	0.0554343	0.0151743	0.061933	0.0509122	0.0258038	0.0632923	0.0705925	0.0610399	0.0624043	0.0356373	0.026225	0.0478781	0.0159487	22.8367	21
cation transporter		0.0539099	0.0229535	0.0391308	0.0425164	0.0353041	0.0598052	0.0433674	0.0704807	0.0461704	0.0510558	0.0703285	0.0105246	0.0619461	0.0397102	0.0433107	0.0587771	0.0323237	0.0545283	0.0793994	0.0454523	0.0395166	0.0476434	0.0162257	22.8844	21
glycosyltransferase, group 2 family protein		0.031016	0.0196744	0.0281847	0.0428335	0.0209807	0.0346121	0.0454194	0.066053	0.0236778	0.0414469	0.0554343	0.0403042	0.0879218	0.0607901	0.0433896	0.095151	0.0306306	0.0327062	0.0956501	0.0658218	0.0386096	0.0476337	0.0231429	22.932	21
DNA gyrase subunit A		0.0377282	0.0534873	0.0488077	0.0495585	0.0389353	0.0577135	0.049094	0.0510296	0.0484876	0.0513316	0.0483483	0.0227778	0.0600851	0.0416302	0.0452046	0.0531066	0.0682015	0.0481512	0.0491313	0.0351735	0.033929	0.0472339	0.00988262	22.9792	21
hypothetical protein N331_02236, partial		0.0611836	0.00979737	0	0	0	0.00752727	0	0.00345302	0	0.0136892	0.0426795	0.388908	0.00938301	0.0250787	0.0673446	0.070915	0.0159486	0	0	0.163169	0.112066	0.0471973	0.0894722	23.0264	14
elongation factor Tu		0.0390258	0.0588373	0.0750624	0.0358576	0.0255422	0.0643082	0.0456222	0.0608317	0.0637623	0.0456537	0.0588955	0.0162902	0.0687003	0.0438547	0.0209113	0.0643547	0.0471608	0.0427831	0.0458165	0.0206829	0.0437493	0.0470335	0.0167644	23.0735	21
GMP synthase		0.0572785	0.0562353	0.0526547	0.053205	0.0418605	0.065867	0.0538662	0.0519903	0.063496	0.0377919	0.033127	0.0160495	0.0521726	0.0316066	0.0423187	0.0553243	0.0678138	0.061874	0.0489768	0.0205074	0.0210852	0.0469096	0.0151817	23.1204	21
50S ribosomal protein L17		0.0505414	0.0597401	0.0742031	0.0502983	0.0496498	0.0679719	0.0450973	0.0689491	0.0569573	0.0377459	0.0449824	0	0.0539295	0.04596	0.0344276	0.0514068	0.0680982	0.03872	0.0412939	0.0202066	0.0247917	0.0469034	0.0176629	23.1673	20
50S ribosomal protein L27		0.0335113	0.0583461	0.0798347	0.0491357	0.0354498	0.0535702	0.0415897	0.0482866	0.0592745	0.0334931	0.0673987	0.0290794	0.0518603	0.0490452	0.043198	0.0595872	0.0360847	0.044559	0.0577272	0.0243933	0.0292259	0.0468881	0.0140335	23.2142	21
translation initiation factor IF-2		0.057553	0.0607357	0.0434008	0.0383943	0.0368283	0.0628028	0.0605592	0.056042	0.0516038	0.0342862	0.0476124	0.0225809	0.0548925	0.0391408	0.0387564	0.0513802	0.0656038	0.0500078	0.0521511	0.0284547	0.0310624	0.04685	0.0121977	23.261	21
UDP-N-acetylglucosamine 1-carboxyvinyltransferase		0.0444779	0.0652229	0.0567264	0.0560984	0.0271897	0.0551423	0.0603445	0.048941	0.0661594	0.0364701	0.0384688	0.0174936	0.0491274	0.0374592	0.0399401	0.0435317	0.0676975	0.053721	0.052446	0.0329673	0.0341865	0.0468482	0.0134146	23.3079	21
phosphoglucosamine mutase		0.0417082	0.0482036	0.0598199	0.0587541	0.0382965	0.0612973	0.0463858	0.052951	0.0540009	0.0377574	0.0458137	0.0180625	0.0621413	0.0367442	0.0256122	0.0554173	0.0595552	0.0534923	0.0576148	0.0318266	0.0361349	0.0467424	0.0125364	23.3546	21
50S ribosomal protein L1		0.0328999	0.0706924	0.0625696	0.0462422	0.0208798	0.0599784	0.0389411	0.0524498	0.0504319	0.0333207	0.0541261	0.0144631	0.0536432	0.0568443	0.0360847	0.05806	0.0560527	0.0536672	0.0492156	0.0268	0.0520468	0.0466386	0.0144938	23.4013	21
phosphoribosylglycinamide formyltransferase		0.0632297	0.0661123	0.049905	0.0464801	0.0562287	0.0588992	0.0422817	0.0528257	0.0472758	0.0281255	0.0586502	0	0.0482685	0.047933	0.0581121	0.050278	0.0527958	0.041505	0.0507887	0.0344214	0.0211412	0.0464408	0.0152587	23.4477	20
response regulator receiver domain protein		0.0350583	0.0620234	0.04233	0.0534032	0.0283777	0.0281507	0.0316278	0.0600798	0.0408436	0.0463088	0.0657498	0.0195176	0.0741401	0.0443049	0.0691145	0.0486445	0.0688219	0.039608	0.0489066	0.0419424	0.0261802	0.0464349	0.0156656	23.4941	21
potassium transporter		0.0433426	0.0383531	0.0468908	0.0648713	0.0479911	0.0418729	0.036901	0.0505144	0.0549864	0.0385964	0.0566062	0.0264538	0.0535	0.0417229	0.0303243	0.0421506	0.0659139	0.073108	0.058289	0.0310745	0.0309168	0.046399	0.0127302	23.5405	21
glutamine synthetase		0.0503916	0.0433315	0.0685846	0.106397	0.0437882	0.0346521	0.0487838	0.0472424	0.0591679	0.0399872	0.0379918	0.00975879	0.0521206	0.0310505	0.0344163	0.020252	0.0564275	0.0876784	0.0525865	0.0145532	0.0334475	0.0463147	0.0223674	23.5868	21
CRISPR-associated protein Cas2		0.037591	0.0695109	0.064817	0.0601546	0.0203194	0.0463094	0.0352546	0.0755627	0.0661727	0.0289071	0.0214079	0.0287622	0.0351895	0.0861072	0.0465009	0.0374495	0.0277614	0.045447	0.0588508	0.0346219	0.0451266	0.0462773	0.0185114	23.6331	21
4-hydroxy-3-methylbut-2-enyl diphosphate reductase		0.0406726	0.0501285	0.0471949	0.0513421	0.0270328	0.0555419	0.0447871	0.0511131	0.0579428	0.0310909	0.0610213	0.0353373	0.0564542	0.0513095	0.0279908	0.0549791	0.0571254	0.0540305	0.0476565	0.0437475	0.0225185	0.0461437	0.0112861	23.6793	21
iron ABC transporter permease		0.0503542	0.0423491	0.0705544	0.0939642	0.0590194	0.044311	0.0357438	0.0346695	0.055013	0.0483317	0.0431428	0.0161698	0.0394711	0.0542755	0.0506043	0.0207433	0.0336678	0.0840594	0.0374033	0.0229016	0.02889	0.0459828	0.0194902	23.7253	21
1-deoxy-D-xylulose-5-phosphate synthase		0.0585386	0.0655813	0.0500504	0.0352894	0.0318185	0.0675323	0.0530191	0.0540927	0.0593677	0.020574	0.0479395	0.0196598	0.0492575	0.0416169	0.0259053	0.0538635	0.0640658	0.0537749	0.0512381	0.0341456	0.0278374	0.0459604	0.0147549	23.7712	21
uridylate kinase		0.037853	0.0509915	0.0803767	0.0477881	0.0260914	0.0598718	0.0350876	0.054399	0.048461	0.0360563	0.0567016	0.0244407	0.0491274	0.0489658	0.033661	0.0622034	0.0552514	0.0473574	0.0466874	0.0264992	0.0368292	0.0459381	0.0136464	23.8172	21
orotate phosphoribosyltransferase		0.0422821	0.0541245	0.0427398	0.0476163	0.0362119	0.0573405	0.0553337	0.048398	0.0618447	0.0381826	0.0373514	0.0207101	0.054411	0.0463308	0.0267507	0.039654	0.0650351	0.058255	0.0534854	0.0546906	0.0236495	0.0459237	0.0123735	23.8631	21
50S ribosomal protein L15		0.0400114	0.0428801	0.0564752	0.0622421	0.0338583	0.0401943	0.0354932	0.051865	0.0559186	0.0363436	0.0605171	0.0142881	0.0549446	0.0489128	0.0380462	0.0491359	0.065229	0.0425275	0.0561119	0.0422934	0.0368739	0.0459125	0.0120324	23.909	21
Fe-S oxidoreductase		0.061246	0.0431721	0.0540163	0.0264109	0.0256319	0.0863172	0.0472686	0.0630455	0.0485009	0.0323897	0.063624	0.0147367	0.0542028	0.0456158	0.0228277	0.083863	0.039445	0.0391909	0.0580362	0.0378184	0.0159455	0.0458717	0.0196755	23.9549	21
cell division protein FtsZ		0.0455633	0.0597002	0.0571627	0.0447757	0.0215859	0.0648278	0.0523272	0.0639227	0.0563181	0.0345161	0.0476806	0.0242766	0.0551528	0.0421333	0.0172814	0.0526949	0.0593096	0.0461465	0.053064	0.042143	0.0220258	0.0458385	0.0143585	24.0007	21
ArsR family transcriptional regulator		0.0662864	0.0423623	0.0392762	0.0618457	0.0671562	0.0502262	0.0607501	0.0409629	0.056611	0.0490329	0.0288073	0.018883	0.0392368	0.0320171	0.0640191	0.0288574	0.0779335	0.0698522	0.0328385	0.0059291	0.0293155	0.045819	0.0188245	24.0465	21
DNA polymerase III subunit alpha		0.0482083	0.048177	0.0519012	0.0502059	0.0356515	0.0554487	0.0503348	0.0540092	0.061818	0.0325047	0.0498881	0.00993384	0.0486849	0.0454966	0.0445958	0.0443684	0.0638719	0.0676726	0.0446367	0.0323782	0.0197303	0.0456913	0.0137229	24.0922	21
guanylate kinase		0.0425815	0.0553458	0.0568322	0.0529408	0.041132	0.0476683	0.041888	0.0579495	0.0619246	0.0295278	0.0631335	0.00440896	0.0513137	0.038545	0.0303468	0.0442223	0.0588444	0.0545552	0.0486116	0.033055	0.044186	0.0456673	0.0136831	24.1379	21
DNA repair protein RadA		0.0505913	0.0460264	0.051412	0.0390681	0.0421407	0.0566877	0.0491298	0.0565572	0.0528423	0.0390102	0.0476942	0.0290685	0.0492445	0.0522893	0.0307526	0.0513138	0.0518911	0.0396215	0.0519825	0.0408895	0.0306592	0.0456606	0.0084114	24.1835	21
ribosome-binding factor A		0.0241665	0.0632846	0.0556292	0.0448814	0.0351584	0.0608177	0.0460875	0.0596621	0.050392	0.0400906	0.0518504	0.0288825	0.0529925	0.0517729	0.037956	0.0484852	0.0473288	0.0383164	0.0569125	0.0310745	0.03104	0.045561	0.0112919	24.2291	21
nucleotidyltransferase		0.0479338	0.0339987	0.0450401	0.0416973	0.0239507	0.0604846	0.0345149	0.0500132	0.0638556	0.0402171	0.0583095	0.0247142	0.0687133	0.0626836	0.0212833	0.0645274	0.0452351	0.036998	0.0534433	0.0476334	0.0312527	0.0455476	0.0142642	24.2746	21
30S ribosomal protein S9		0.0511277	0.0625412	0.0819499	0.0561513	0.0407061	0.0561548	0.0487957	0.0463513	0.0557188	0.0493087	0.0335222	0.00646575	0.0464726	0.0453112	0.0308766	0.0346076	0.0696749	0.0436038	0.0484571	0.0160199	0.0298866	0.0454145	0.0169429	24.3201	21
purine nucleoside phosphorylase		0.0471977	0.059209	0.0521788	0.0638143	0.0135724	0.057074	0.0553575	0.0486765	0.0587817	0.0458606	0.0402266	0.016148	0.0499473	0.0327718	0.0224219	0.041314	0.0804021	0.0559275	0.0601289	0.0190408	0.0303569	0.0452575	0.0174618	24.3653	21
adenylosuccinate lyase		0.0425066	0.0437297	0.0555366	0.0409178	0.0386103	0.0543562	0.0460637	0.0539396	0.0595808	0.0316656	0.0504468	0.0181829	0.0650954	0.045298	0.0364004	0.0550587	0.0568669	0.0404018	0.0535697	0.0299463	0.0295507	0.0451297	0.0117549	24.4104	21
nef attachable protein		0.0648891	0.0267237	0.00286871	0	0.0219782	0.00911266	0.0446797	0.00626557	0.00327601	0.0290335	0.0176332	0.138899	0.00640283	0.0684038	0.221333	0.0530933	0.00206789	0.00216606	0.010787	0.031789	0.183373	0.0449893	0.0619581	24.4554	20
4-hydroxy-3-methylbut-2-en-1-yl diphosphate synthase		0.0328625	0.0479646	0.0476312	0.0469425	0.0342393	0.0602315	0.0514801	0.0537864	0.0576897	0.0306657	0.047994	0.0113998	0.0580679	0.0404649	0.0287686	0.0525887	0.0623468	0.0500751	0.0553394	0.0451138	0.0284421	0.0449569	0.0129582	24.5004	21
50S ribosomal protein L18		0.0399989	0.0514959	0.0645658	0.0663642	0.0237714	0.0618569	0.0437969	0.05167	0.048714	0.0309875	0.0470128	0.0215525	0.0642105	0.0456687	0.0267395	0.0508092	0.0499266	0.0348319	0.0620391	0.0351233	0.0223058	0.0449258	0.014523	24.5453	21
phosphoenolpyruvate carboxykinase		0.0548706	0.0393621	0.0454631	0.062797	0.0285683	0.0615904	0.0516591	0.0455437	0.0548931	0.0283094	0.0469583	0.0223074	0.0373368	0.0444903	0.0230081	0.0494546	0.0413061	0.0693544	0.0554939	0.0380315	0.0423384	0.0449113	0.0127792	24.5902	21
dihydropteroate synthase		0.0397868	0.0419375	0.0465603	0.0365446	0.0320987	0.0536901	0.0537708	0.0510992	0.0656401	0.0407573	0.0485527	0.0362235	0.0431931	0.0370487	0.0243721	0.0493085	0.0486471	0.0480166	0.0599183	0.0403254	0.0444996	0.0448567	0.00942714	24.6351	21
transporter, major facilitator family protein		0.048121	0.0410879	0.0390515	0.0823244	0.0245671	0.0431919	0.0420669	0.0276242	0.0630698	0.0566418	0.0373514	0.0149773	0.0447677	0.0392732	0.0855617	0.0255507	0.0393028	0.081409	0.0328525	0.0183764	0.053189	0.044779	0.0199294	24.6799	21
DNA-directed RNA polymerase subunit beta		0.0409471	0.0560893	0.066443	0.0397683	0.0519586	0.0438447	0.042735	0.050946	0.0583423	0.0548717	0.043647	0.0174717	0.0533959	0.0513492	0.0243383	0.0377417	0.0567635	0.0410206	0.0480076	0.0301344	0.0287444	0.0446934	0.0122246	24.7246	21
molecular chaperone DnaK		0.0503542	0.0381274	0.0426869	0.0440623	0.0459737	0.0675323	0.0422817	0.0440121	0.05199	0.0271485	0.0456093	0.0255348	0.048763	0.0406768	0.052904	0.0555501	0.0511673	0.0508688	0.0504235	0.0366902	0.0246573	0.0446197	0.0103303	24.7692	21
recombinase		0.0485576	0.0886808	0.027299	0.0307181	0.0348894	0.061617	0.0458608	0.0601634	0.0460506	0.021482	0.0426658	0.0197364	0.0735805	0.0370752	0.0321392	0.0209027	0.137786	0.0338498	0.0413781	0.00688177	0.0249372	0.0445834	0.028696	24.8138	21
cysteinyl-tRNA synthetase		0.0430182	0.0570318	0.0593439	0.0377601	0.0245111	0.061244	0.051492	0.050584	0.0497261	0.032815	0.0499017	0.0194519	0.0456267	0.0399221	0.0356113	0.0607426	0.0610803	0.0484741	0.0517578	0.0352236	0.0193384	0.0445075	0.0131127	24.8583	21
prolipoprotein diacylglyceryl transferase		0.066486	0.0469822	0.0430174	0.0321318	0.0357524	0.0702501	0.0450018	0.0439564	0.0495397	0.0212177	0.0529678	0.0150539	0.0484507	0.0444903	0.0372008	0.0665459	0.0553031	0.0394331	0.049974	0.0325787	0.0352503	0.0443611	0.0138665	24.9026	21
30S ribosomal protein S15		0.0511901	0.0390036	0.0651739	0.0616872	0.0376577	0.046376	0.0443576	0.0406287	0.0621643	0.0403895	0.0487707	0.00925554	0.0443383	0.0485156	0.0235943	0.0362278	0.0476002	0.0596945	0.05614	0.0313503	0.0361125	0.0442966	0.0134023	24.9469	21
phospho-N-acetylmuramoyl-pentapeptide-transferase		0.041808	0.0501285	0.0399769	0.0618853	0.0450211	0.0519049	0.0569323	0.0625582	0.0474356	0.0334357	0.0388776	0.0111373	0.0567665	0.0358173	0.0252852	0.048525	0.0618557	0.0557929	0.0466031	0.0203695	0.0341529	0.0441081	0.0139708	24.991	21
30S ribosomal protein S2		0.0315525	0.0525845	0.0579559	0.0478541	0.0347101	0.0577268	0.0412318	0.0689212	0.0477685	0.0294933	0.051428	0.0232592	0.0582631	0.037393	0.0313839	0.0435583	0.0560656	0.0426082	0.0444682	0.0519705	0.0158447	0.0440972	0.0131567	25.0351	21
phosphoglucomutase		0.0452639	0.0533545	0.0502751	0.0485147	0.0290614	0.0522113	0.0543554	0.0555129	0.0600335	0.0359413	0.0396407	0.0174608	0.0498041	0.0344005	0.0292871	0.0492687	0.0704504	0.0548646	0.0415467	0.027853	0.0261242	0.0440583	0.013226	25.0792	21
50S ribosomal protein L29		0.0415709	0.0700817	0.0597934	0.0446172	0.0286803	0.0523978	0.0283588	0.0430096	0.0640819	0.0389297	0.0560066	0.0256442	0.0503116	0.0495881	0.0267733	0.041646	0.0530026	0.043819	0.0424456	0.0503284	0.00988755	0.0438559	0.0142426	25.123	21
TonB-linked outer membrane protein, SusC/RagA family		0.0114158	0.0213737	0.00908204	0.00690991	0.00305969	0.122208	0.0426635	0.0532016	0.046277	0.0422285	0.0864491	0.0346262	0.0549576	0.102698	0.00422736	0.0648726	0.0265465	0.00410341	0.0831074	0.0514566	0.044522	0.0436184	0.0339172	25.1667	21
transcription-repair coupling factor		0.048383	0.0524385	0.040585	0.0426486	0.026181	0.0568076	0.0470658	0.0558332	0.0474089	0.0302634	0.0511009	0.0168591	0.0535911	0.0446227	0.0301101	0.0540627	0.0626958	0.0437518	0.0535275	0.0302597	0.0274343	0.0436015	0.0122659	25.2103	21
shikimate kinase		0.0335237	0.0441014	0.0490589	0.058186	0.0296442	0.0537301	0.0513131	0.0469778	0.0449852	0.0381712	0.0484164	0.0138505	0.0532918	0.0492836	0.0351604	0.0569445	0.0317938	0.0652644	0.0440608	0.040902	0.0267177	0.0435894	0.0121017	25.2539	21
ribosome recycling factor		0.0427063	0.0604171	0.0632041	0.028472	0.0346092	0.050879	0.0438446	0.0594533	0.0392855	0.032884	0.0515233	0.0355124	0.0683879	0.0390614	0.0284079	0.0499725	0.0473546	0.0412763	0.052446	0.0238167	0.0216115	0.0435774	0.0130819	25.2974	21
2-C-methyl-D-erythritol 2,4-cyclodiphosphate synthase		0.0452015	0.0487081	0.0261885	0.0316825	0.0329953	0.061657	0.0545701	0.0507232	0.0675311	0.0387573	0.0479122	0.0246595	0.0434924	0.0566721	0.0177324	0.0633322	0.05719	0.0397694	0.0452828	0.0388212	0.0212532	0.0435301	0.0141609	25.341	21
30S ribosomal protein S20		0.0457629	0.0435704	0.0601239	0.0602867	0.0185935	0.062856	0.0347416	0.04294	0.057996	0.0358954	0.0472172	0.00980255	0.0576515	0.0298853	0.0178113	0.0435716	0.0523434	0.0430118	0.0676714	0.0512184	0.0307376	0.043509	0.0157849	25.3845	21
50S ribosomal protein L31		0.0468609	0.0583328	0.0408097	0.080118	0.0536846	0.0425657	0.0353501	0.0442349	0.0425615	0.0311139	0.0351847	0	0.0331984	0.0546462	0.0589125	0.0305439	0.0530026	0.073377	0.0375016	0.0281162	0.0331115	0.043487	0.0171259	25.428	20
acetyltransferase, GNAT family		0.0412715	0.0619969	0.0355218	0.039808	0.0515439	0.0543296	0.0311028	0.0387351	0.0357698	0.0434124	0.0431428	0.00421203	0.0462513	0.0449405	0.0486654	0.0631728	0.0603306	0.0310379	0.0809023	0.0351735	0.0218467	0.0434842	0.0161016	25.4714	21
glycerol-3-phosphate dehydrogenase		0.0451017	0.0585984	0.0379807	0.0445775	0.0369852	0.062896	0.0468391	0.0569749	0.0420421	0.0390562	0.0415621	0.0268148	0.0405512	0.0376843	0.0393652	0.0414202	0.060434	0.0505863	0.05489	0.0213222	0.0273783	0.0434791	0.0110904	25.5149	21
dTDP-glucose 4,6-dehydratase		0.0612959	0.0238827	0.0404263	0.0553454	0.0311012	0.0508257	0.0549399	0.0365352	0.0600602	0.0254934	0.0443283	0.0320005	0.045054	0.0418685	0.0384521	0.0516192	0.0509218	0.0559813	0.0452126	0.0419424	0.0246685	0.0434264	0.0114819	25.5583	21
esterase		0.0634044	0.0235509	0.0336049	0.0849404	0.0727039	0.018172	0.0420669	0.0253686	0.0501389	0.0625726	0.0251553	0.00980255	0.022514	0.0244829	0.0979169	0.00899054	0.0347405	0.103863	0.0445524	0.0197052	0.0424952	0.0433687	0.02789	25.6017	21
phosphoribosylamine--glycine ligase		0.0302799	0.0531554	0.0369495	0.044485	0.0420959	0.0440046	0.0560733	0.0470196	0.0493399	0.0324472	0.0431564	0.0149992	0.0572871	0.0447816	0.0350025	0.0472501	0.0566084	0.0506132	0.0501145	0.0370537	0.035687	0.0432573	0.010244	25.645	21
translation initiation factor IF-3		0.0364681	0.0578151	0.0444319	0.0526369	0.0290054	0.0489073	0.0447036	0.0495954	0.0459041	0.039355	0.0490432	0.0259396	0.0672297	0.0446094	0.0316545	0.0497069	0.0507925	0.035545	0.0485273	0.025885	0.0293603	0.043196	0.0108901	25.6882	21
S-adenosylmethionine tRNA ribosyltransferase		0.0551576	0.0504206	0.0478956	0.0178891	0.0275148	0.0721153	0.0494877	0.05568	0.0579694	0.034769	0.0590454	0.0129643	0.0569878	0.0337252	0.0215313	0.069109	0.0543984	0.0308496	0.05798	0.0247944	0.0163598	0.0431735	0.0181189	25.7313	21
orotidine 5'-phosphate decarboxylase		0.0383271	0.0487081	0.0387077	0.0342457	0.0258224	0.0565545	0.0482589	0.0560559	0.044599	0.0317806	0.0466994	0.0249331	0.0493096	0.0398823	0.02453	0.0577944	0.0557425	0.0474247	0.0517999	0.0466055	0.0360901	0.0430415	0.0105465	25.7744	21
thioredoxin reductase		0.0579523	0.0377026	0.0416426	0.0419747	0.0247353	0.0763785	0.0503228	0.0488575	0.0673713	0.0274359	0.0443828	0.0234342	0.0400958	0.0268795	0.0353858	0.0635446	0.0615714	0.0551875	0.036083	0.0271886	0.0149153	0.043002	0.0163394	25.8174	21
amino acid ABC transporter permease		0.0523878	0.0609481	0.0906354	0.0644749	0.0785992	0.0392217	0.0354574	0.0538282	0.0394719	0.0498374	0.0347895	0.00389476	0.0392759	0.032944	0.0344502	0.0151524	0.0535712	0.0517837	0.0299029	0.0177748	0.0225297	0.0429015	0.0207741	25.8603	21
integrase, partial		0.125424	0.0325782	0.0227249	0.0259353	0.00483049	0.0568476	0.080507	0.0552345	0.0901036	0.0225625	0.0506376	0.00747226	0.0361656	0.0478932	0.0153538	0.0149001	0.0585729	0.060273	0.046884	0.00822302	0.0360005	0.0428154	0.0301703	25.9031	21
O-methyltransferase		0.0603477	0.0256218	0.0149649	0.0209543	0.064343	0.0772711	0.050466	0.0353517	0.0470494	0.0308266	0.0327727	0.022012	0.0401088	0.0359762	0.0533662	0.0798126	0.048996	0.041061	0.0591036	0.0313628	0.0260122	0.0427515	0.0181259	25.9459	21
signal peptidase		0.0625435	0.017152	0.023029	0.0544073	0.0411096	0.0584596	0.0481754	0.0415198	0.0648943	0.0435618	0.0437151	0.0142772	0.0369854	0.0585656	0.0354422	0.0367191	0.0456616	0.0569096	0.0562102	0.0196425	0.0383632	0.0427307	0.0149523	25.9886	21
50S ribosomal protein L22		0.0301427	0.0535536	0.0568322	0.0357915	0.0278846	0.0573138	0.0397644	0.0441792	0.0658798	0.0303898	0.049452	0.0129096	0.0635077	0.0405576	0.0314628	0.0696136	0.0566084	0.0451644	0.0417995	0.0281538	0.0157775	0.0427018	0.0158329	26.0313	21
ATP-dependent DNA helicase RecG		0.0319268	0.0582134	0.0313707	0.0146258	0.0281088	0.0639219	0.0421147	0.0693946	0.0443859	0.0298266	0.0671125	0.029528	0.0533829	0.0454701	0.0196939	0.0594943	0.0525761	0.0229253	0.0563647	0.0386206	0.0372771	0.0426826	0.0161895	26.074	21
D-alanine--D-alanine ligase		0.0573035	0.0395081	0.048226	0.0699711	0.0365257	0.0570474	0.0534367	0.0313418	0.0565311	0.0360908	0.0268586	0.0273837	0.0378574	0.0295013	0.0353971	0.0325492	0.0508571	0.0726505	0.0425861	0.0128986	0.0398637	0.0425898	0.0148661	26.1166	21
electron transfer flavoprotein subunit beta		0.0387513	0.0402382	0.0345832	0.0367296	0.0406053	0.0842655	0.0348013	0.0488853	0.0343848	0.0238383	0.0515233	0.0183798	0.055374	0.0406238	0.0329283	0.0740358	0.0482593	0.0400251	0.0467014	0.0421179	0.0224737	0.0423583	0.0154168	26.1589	21
excisionase		0.0854999	0.0345961	0.0418805	0.0876489	0.0210367	0.048814	0.0380344	0.0396819	0.0423617	0.0295737	0.0412623	0.0265522	0.047852	0.0456158	0.00620013	0.0235719	0.0594259	0.0591026	0.0498055	0.0187776	0.0420473	0.0423496	0.0197408	26.2013	21
50S ribosomal protein L28		0.0276225	0.0683824	0.0584053	0.0880188	0.0254525	0.0584063	0.0380225	0.0509321	0.064548	0.0173098	0.0415212	0.0235655	0.0488281	0.0284287	0.0448438	0.0379541	0.0464499	0.0577572	0.0430917	0.0107551	0.00851023	0.0423241	0.020008	26.2436	21
glutamate dehydrogenase		0.0364182	0.0427075	0.0323226	0.0392531	0.0431494	0.0561415	0.0450973	0.0579635	0.0480615	0.0376654	0.0525862	0.0136207	0.0529014	0.0443843	0.0322407	0.0445543	0.0496681	0.0498867	0.0550023	0.033945	0.0212084	0.0423228	0.0113642	26.2859	21
peptidyl-tRNA hydrolase		0.0362311	0.0390965	0.0549285	0.0512232	0.0333988	0.0500131	0.0380941	0.0569749	0.0508048	0.0219533	0.0436334	0.0193644	0.0623235	0.0406768	0.0388692	0.040889	0.0525502	0.0483126	0.0532888	0.0292068	0.0265833	0.0423055	0.0117683	26.3282	21
50S ribosomal protein L23		0.0319392	0.0449776	0.0499182	0.0332548	0.0260802	0.041753	0.0360898	0.0530624	0.0499259	0.0277347	0.0451051	0.0339479	0.0518082	0.0543549	0.0200546	0.0588967	0.0579009	0.0511379	0.0482043	0.0506042	0.0204134	0.0422459	0.0121045	26.3705	21
hypothetical protein Q611_LSC00290G0001, partial		0.0111912	0.023896	0	0	0.00707202	0	0.0359585	0.0126147	0	0.00333322	0.0141992	0.274406	0.0240366	0.0330367	0.102336	0.0518848	0.0150051	0	0.00346925	0.0596921	0.213193	0.0421583	0.0722742	26.4126	16
peptidase S9		0.0422571	0.0155722	0.0323226	0.0453174	0.0045503	0.0582597	0.0431288	0.0512941	0.054467	0.0301829	0.0670035	0.0228325	0.045054	0.0569767	0.0149705	0.0718845	0.0301266	0.0575823	0.0722221	0.040902	0.0280502	0.0421408	0.0189673	26.4548	21
DNA-directed RNA polymerase subunit beta'		0.03678	0.0480044	0.0421581	0.0368881	0.0479799	0.0580199	0.047889	0.0455994	0.0557321	0.0411825	0.0439195	0.0167934	0.0479692	0.0351155	0.0311021	0.0500124	0.0487763	0.0458237	0.0426984	0.0304728	0.0310848	0.0420953	0.00958288	26.4969	21
glutaredoxin		0.0466488	0.0361626	0.0387077	0.0623213	0.0914655	0.0405407	0.0478174	0.0316759	0.042961	0.0433549	0.024801	0.00450742	0.0430499	0.0310902	0.10565	0.0187513	0.0645052	0.0622373	0.0277259	0.0198556	0	0.0420871	0.0253566	26.5389	20
glutamyl-tRNA synthetase		0.0343222	0.0527438	0.0575593	0.0396626	0.0320314	0.0569941	0.0457893	0.0504309	0.0500457	0.0337575	0.0445464	0.019441	0.0434533	0.0492306	0.0252063	0.0436247	0.0550317	0.0583357	0.0513364	0.0225882	0.0175915	0.042082	0.0128744	26.581	21
DNA polymerase I		0.0425316	0.0451635	0.0499578	0.0496774	0.0407734	0.0477615	0.0430094	0.0465044	0.0534549	0.043217	0.0440967	0.0233467	0.037493	0.0383861	0.0282049	0.044302	0.0431155	0.0507343	0.0475863	0.0337946	0.0299202	0.0420491	0.0078247	26.6231	21
dihydroorotase		0.0387388	0.0455219	0.0606263	0.0529804	0.0453573	0.0482678	0.03708	0.0466715	0.0509513	0.0298841	0.0404447	0.019441	0.0498692	0.0404782	0.0217794	0.055736	0.0616489	0.0490391	0.0440047	0.0240674	0.0186105	0.0419618	0.0128363	26.665	21
30S ribosomal protein S3		0.0486824	0.0491993	0.0602693	0.034391	0.0259793	0.0513187	0.0422101	0.0519485	0.0545469	0.0349069	0.0381281	0.0151196	0.0470842	0.0465426	0.0296704	0.0414468	0.0530801	0.038747	0.042881	0.0365774	0.0369635	0.0418901	0.0106382	26.7069	21
recombinase RecR		0.0392379	0.0408755	0.0421978	0.0453438	0.0306417	0.0710095	0.0444411	0.047855	0.0501922	0.0262175	0.0514825	0.00817244	0.0462253	0.0466883	0.0351378	0.0513536	0.0453385	0.0422046	0.0448755	0.0374925	0.0326076	0.0418853	0.0120072	26.7488	21
transcription elongation factor GreA		0.0359316	0.0498896	0.0558803	0.035633	0.0335445	0.0460429	0.0296831	0.0649113	0.0415361	0.0351827	0.0430883	0.0273509	0.0428807	0.0562881	0.0266155	0.0550587	0.0550058	0.0477879	0.045971	0.0329422	0.0170317	0.0418217	0.0120303	26.7906	21
deoxyribose-phosphate aldolase		0.0340228	0.0338792	0.0378617	0.0655054	0.00988514	0.040101	0.044632	0.0688795	0.063496	0.0321139	0.0420935	0.0288606	0.0580679	0.0511506	0.0253867	0.039654	0.0497198	0.0492544	0.0563226	0.0291441	0.0178491	0.0418038	0.0156278	26.8324	21
hypothetical protein N321_02607, partial		0.0866726	0.0293921	0	0	0	0	0.0225248	0	0.0108268	0.036493	0.0349258	0.236126	0.0164235	0.0351155	0.160583	0.0458823	0	0	0.0023737	0.093236	0.067242	0.0418008	0.0605099	26.8742	14
dihydrofolate reductase		0.0482208	0.0229933	0.0269024	0.0505362	0.0264276	0.0713425	0.0439758	0.045669	0.0422552	0.0410906	0.0404447	0.0274275	0.0521336	0.0480124	0.0381026	0.0665326	0.0562595	0.0485279	0.0477689	0.0149293	0.0160687	0.0416962	0.0149594	26.9159	21
ribose-phosphate pyrophosphokinase		0.0342848	0.0434908	0.0432554	0.0490036	0.0412329	0.0552222	0.0466005	0.0474512	0.0463835	0.0351712	0.0472172	0.0104043	0.0415403	0.0464235	0.0428147	0.0526816	0.0472125	0.053721	0.0433726	0.0246315	0.0232912	0.041686	0.0109101	26.9576	21
amino acid ABC transporter substrate-binding protein		0.0354825	0.0812597	0.100352	0.047101	0.0550855	0.036384	0.0273328	0.0256888	0.0566377	0.0536304	0.0440967	0.00903673	0.054437	0.0255422	0.0181946	0.0316727	0.0402075	0.0655066	0.0211245	0.0230395	0.0232688	0.0416705	0.022291	26.9993	21
2-C-methyl-D-erythritol 4-phosphate cytidylyltransferase		0.059911	0.0365476	0.0245228	0.0285909	0.0401233	0.0573138	0.0607978	0.0614861	0.0534815	0.023367	0.0433608	0.0109185	0.0409026	0.0391541	0.0406954	0.0417655	0.0598912	0.0286835	0.0517157	0.0275145	0.0438501	0.0416473	0.0142607	27.0409	21
endonuclease III		0.0410095	0.0664309	0.0262546	0.0184176	0.0543122	0.0581532	0.051146	0.0577407	0.0393654	0.0255164	0.0407308	0.0369893	0.047787	0.0369958	0.0159287	0.0696401	0.0463466	0.023598	0.0449598	0.0512059	0.0220258	0.0416454	0.0154932	27.0826	21
50S ribosomal protein L20		0.0313404	0.0613331	0.0557746	0.0495453	0.0336565	0.061617	0.036734	0.0348226	0.0762804	0.0228958	0.0368744	0.0240031	0.0402519	0.034096	0.0304708	0.0469845	0.0456745	0.0359217	0.0507325	0.0358253	0.0284309	0.0415841	0.0136504	27.1242	21
excinuclease ABC subunit B		0.0404605	0.0419375	0.0581938	0.0413274	0.0234352	0.0558883	0.0423055	0.0495537	0.0544137	0.0265394	0.0554888	0.0181829	0.0436876	0.0335663	0.0249583	0.0464932	0.059413	0.0396349	0.0474318	0.0425065	0.025889	0.0414908	0.0122052	27.1657	21
diacylglycerol kinase		0.0578774	0.0306666	0.0380203	0.057631	0.0197142	0.044644	0.0404921	0.0391946	0.0469162	0.0305852	0.0438378	0.0321427	0.05065	0.0408754	0.0241579	0.0430669	0.0491511	0.0687758	0.0568282	0.0329798	0.0224961	0.0414621	0.012745	27.2071	21
50S ribosomal protein L5		0.0397743	0.053089	0.0503148	0.0553321	0.0344187	0.0574337	0.0381418	0.0461007	0.0669718	0.0301599	0.0356071	0.0275587	0.0451191	0.0318052	0.0318686	0.0422436	0.0429992	0.0407112	0.0514067	0.0160951	0.0329212	0.041432	0.0117678	27.2486	21
GTP pyrophosphokinase		0.0488446	0.0431854	0.0335256	0.0440226	0.0196806	0.045963	0.0463142	0.0555129	0.0405639	0.0444698	0.0395317	0.0186095	0.0682057	0.0485288	0.0418903	0.0358161	0.0653582	0.0400116	0.0339902	0.026236	0.0285093	0.04137	0.0126572	27.2899	21
30S ribosomal protein S11		0.0355948	0.0492391	0.0589606	0.0386057	0.0333876	0.0507858	0.0380344	0.0597039	0.0515905	0.0251716	0.0462906	0	0.0629481	0.0434839	0.0351378	0.0460948	0.0578233	0.0389353	0.0437518	0.0379437	0.0152512	0.0413683	0.0150366	27.3313	20
DNA helicase		0.0579273	0.0234314	0.0540296	0.0804879	0.0547381	0.0247534	0.0399075	0.0234889	0.0653737	0.0363091	0.035171	0.00996666	0.0419828	0.0289054	0.0367724	0.0193622	0.0640658	0.0739287	0.0395382	0.0280911	0.0280278	0.0412504	0.0190831	27.3725	21
peptide ABC transporter substrate-binding protein		0.0413963	0.0398931	0.0472346	0.0759826	0.0574728	0.0360243	0.0481873	0.0354074	0.0460772	0.0400561	0.0336721	0.00976973	0.0474356	0.0380551	0.0399063	0.0218721	0.0545018	0.0680628	0.0363639	0.0290187	0.0189913	0.0412086	0.0152957	27.4138	21
phosphoglyceromutase		0.0471229	0.0473539	0.0561315	0.0490564	0.0327039	0.0571806	0.0432481	0.0412692	0.0601401	0.0238843	0.0348985	0.0212352	0.033784	0.0402399	0.0297268	0.0418983	0.04866	0.0542457	0.0361953	0.0249323	0.0386992	0.0410765	0.0111708	27.4548	21
1-deoxy-D-xylulose 5-phosphate reductoisomerase		0.0437543	0.0583196	0.0525093	0.0357651	0.0318969	0.0624564	0.0349325	0.0554015	0.0428145	0.0288036	0.0449552	0.0269351	0.0475007	0.0408225	0.021227	0.0448597	0.0567635	0.0356526	0.0482043	0.019655	0.027927	0.0410074	0.0122964	27.4958	21
D-tyrosyl-tRNA(Tyr) deacylase		0.0321638	0.0547352	0.0336974	0.0345099	0.0235024	0.0616837	0.0532339	0.0409907	0.0315216	0.0385849	0.0578326	0.0166622	0.0538254	0.0455496	0.0311585	0.0531066	0.0502626	0.0430387	0.0579097	0.0225882	0.0218243	0.0408753	0.0136529	27.5367	21
fumarate hydratase		0.0432552	0.0419641	0.0551268	0.0360557	0.033522	0.0691576	0.0416732	0.0482727	0.0429876	0.0382976	0.0351983	0.0130847	0.0379485	0.0411005	0.0464784	0.0705166	0.0352833	0.0373209	0.0433586	0.0303475	0.0174236	0.0408749	0.0133934	27.5776	21
50S ribosomal protein L30		0.0436794	0.0848574	0.0343188	0.0441415	0.032547	0.0492137	0.0246007	0.0508207	0.0627636	0.0351712	0.0338765	0	0.0530576	0.0452185	0.0205619	0.0413804	0.0411639	0.0314819	0.0376982	0.0578996	0.0320254	0.0407847	0.016995	27.6184	20
sigma factor regulatory protein, FecR/PupR family		0.0125886	0.00995668	0.0177939	0.00384471	0	0.0977613	0.0165834	0.050946	0.0345046	0.0393895	0.114248	0.044199	0.0659934	0.0685759	0	0.0841552	0.0225012	0.0017759	0.0863379	0.0720768	0.0128885	0.0407676	0.0355864	27.6591	19
biotin synthase		0.0244535	0.0471415	0.0411138	0.0252218	0.0382853	0.0602048	0.0419357	0.0520042	0.0311487	0.0477341	0.0468493	0.0243642	0.0467328	0.0491247	0.0472788	0.0543947	0.0403238	0.0380877	0.0350155	0.0407516	0.021981	0.0406737	0.0105688	27.6998	21
exodeoxyribonuclease III		0.03547	0.0463848	0.0462034	0.0451324	0.0508042	0.0375031	0.0315204	0.0638252	0.0382068	0.0241946	0.0383597	0.0159401	0.0574823	0.0305076	0.0424878	0.0305439	0.0618557	0.0469134	0.0487661	0.0274644	0.0341305	0.0406522	0.0122465	27.7405	21
ribonuclease III		0.0485202	0.0507127	0.0342791	0.0462555	0.0351472	0.0423259	0.0475669	0.0481056	0.047036	0.0383206	0.0384688	0.00627976	0.0456397	0.0334471	0.0441224	0.029787	0.0538426	0.048501	0.0428248	0.032516	0.0380833	0.0405611	0.010305	27.781	21
aspartate-semialdehyde dehydrogenase		0.0331245	0.0473938	0.0328117	0.0464668	0.0297114	0.0495468	0.0429975	0.0438311	0.0391923	0.0437572	0.0453503	0.0119906	0.0489062	0.0490187	0.02577	0.0512208	0.0532223	0.0430387	0.051505	0.0328419	0.0286661	0.0404935	0.0105453	27.8215	21
leucyl-tRNA synthetase		0.0466612	0.0447918	0.0507246	0.0408781	0.0314486	0.0496267	0.0434867	0.0459614	0.0505118	0.0320219	0.0431973	0.0169904	0.0421259	0.0375651	0.0289715	0.0397469	0.047458	0.0491871	0.0427125	0.0274393	0.0351159	0.0403154	0.00885858	27.8618	21
DNA gyrase subunit B		0.0326254	0.0624615	0.0494555	0.051461	0.0433399	0.0436182	0.0441548	0.0402528	0.0438399	0.0445273	0.0381962	0.0156228	0.0377402	0.0381213	0.0557673	0.0181537	0.0585729	0.0529542	0.0266725	0.0314129	0.0172668	0.0402961	0.0131673	27.9021	21
flavin reductase		0.0400239	0.0232057	0.0404924	0.0845572	0.0215075	0.0369702	0.0260323	0.0400439	0.0676509	0.0431825	0.049234	0.0296374	0.057222	0.0376313	0.014745	0.0318055	0.0393933	0.063354	0.0474177	0.0333935	0.017334	0.0402302	0.0172417	27.9424	21
alanyl-tRNA synthetase		0.0327876	0.0443404	0.0716384	0.0425561	0.0324573	0.0536102	0.0421624	0.0388883	0.0473557	0.0278611	0.0483074	0.0178328	0.0414232	0.0456687	0.0253754	0.048857	0.033125	0.0359889	0.0526848	0.0323405	0.0279158	0.0401513	0.0119232	27.9825	21
CDP-alcohol phosphatidyltransferase		0.0468858	0.0255953	0.0301413	0.0719794	0.0224041	0.0584196	0.0349802	0.0357416	0.0425881	0.0300335	0.0494384	0.0161698	0.0463424	0.0514419	0.0308654	0.0504108	0.0208857	0.0524564	0.0617582	0.0378184	0.0241198	0.0400227	0.0149061	28.0225	21
hypothetical protein UY3_00022		0	0.0454954	0	0	0.0233231	0	0.0548564	0	0	0	0	0.215787	0.0326778	0	0.197029	0.0916185	0.0244011	0.00511245	0	0	0.150082	0.0400183	0.0670764	28.0626	10
conserved domain protein, partial		0.0583016	0.0191699	0.0362224	0.216757	0.0299916	0.0110977	0.0302438	0.0084794	0.0441462	0.0685954	0.00512372	0.00236312	0.0190393	0.0170546	0.0526222	0.00262943	0.0246854	0.11507	0.0569406	0.00129111	0.0193272	0.0399596	0.0490524	28.1025	21
sensor histidine kinase		0.0421448	0.0252634	0.0202793	0.0363332	0.0710116	0.0604447	0.0374498	0.0460032	0.0401245	0.0392861	0.0359478	0.0169685	0.0363998	0.0351552	0.0570637	0.0597997	0.0740821	0.0303249	0.0384848	0.0205701	0.0159791	0.0399579	0.0166213	28.1425	21
tyrosyl-tRNA synthetase		0.0333865	0.0436235	0.0542279	0.0420937	0.0349454	0.0493736	0.0421266	0.0565293	0.050938	0.0343782	0.0491659	0.00611566	0.0394711	0.0386244	0.0285995	0.0464932	0.0368601	0.0501961	0.0487521	0.0204698	0.0325404	0.0399481	0.0119163	28.1824	21
glycoside hydrolase		0.0466238	0.0214931	0.0434405	0.0378262	0.0214626	0.0504394	0.0198881	0.0491638	0.0527225	0.0309875	0.0578462	0.0286309	0.0516521	0.0463573	0.00897327	0.0404375	0.0307469	0.0627351	0.0736127	0.0482852	0.0148369	0.0399125	0.0167449	28.2223	21
3-dehydroquinate synthase		0.0467486	0.0492922	0.0338296	0.0223152	0.0387336	0.04547	0.0478532	0.0528814	0.0374744	0.0413894	0.0460044	0.0119469	0.0433102	0.0582611	0.03746	0.0463205	0.0332284	0.0335	0.0534292	0.0321274	0.0256763	0.0398691	0.0111786	28.2622	21
50S ribosomal protein L14		0.0398242	0.0556379	0.0647773	0.0534164	0.0279294	0.0527309	0.0310193	0.0454741	0.0508181	0.0223096	0.0512099	0.00677208	0.0490883	0.0368104	0.0218921	0.0347138	0.0621271	0.0450164	0.0520949	0.00569093	0.0272327	0.0398374	0.0166821	28.302	21
queuine tRNA-ribosyltransferase		0.0463369	0.0431987	0.0421714	0.0205051	0.0408743	0.0537834	0.0487122	0.056404	0.0462237	0.0215165	0.0379646	0.0310706	0.0451712	0.0454171	0.029941	0.0456034	0.0563758	0.0271229	0.0423473	0.0315759	0.0232352	0.0397881	0.0109872	28.3418	21
chorismate synthase		0.0308788	0.0403312	0.0322168	0.0435998	0.0397647	0.0511055	0.0389769	0.0462538	0.0543072	0.0352287	0.0474898	0.00684866	0.0416834	0.0476152	0.0386099	0.0429474	0.0395484	0.0469941	0.0470806	0.0381944	0.0252508	0.0397584	0.0102304	28.3816	21
arginyl-tRNA synthetase		0.0367551	0.0433049	0.0429513	0.0459648	0.0353377	0.0497999	0.0384759	0.046407	0.0406971	0.0306082	0.047994	0.0171545	0.0484507	0.0372474	0.0353182	0.04563	0.0384498	0.0485279	0.0441873	0.0354242	0.0240078	0.0396521	0.00836904	28.4212	21
potassium transporter TrkA		0.0448522	0.0308391	0.0441279	0.0582124	0.00799105	0.0507058	0.045837	0.0526865	0.0554125	0.0343897	0.0411669	0.0239812	0.0400307	0.0427424	0.0242932	0.0422436	0.0406986	0.0501692	0.0422209	0.038583	0.0207493	0.0396159	0.0123592	28.4609	21
serine hydroxymethyltransferase		0.0294565	0.0413534	0.0644997	0.0420012	0.0256991	0.0496267	0.0420311	0.0454323	0.0489404	0.030976	0.0448734	0.0133144	0.0407334	0.0351685	0.0331763	0.0485914	0.0325951	0.0502769	0.0419821	0.0418547	0.0283749	0.0395694	0.0109284	28.5004	21
ATP-dependent DNA helicase RecQ		0.0529742	0.0189575	0.0189044	0.0280756	0.0392379	0.0624564	0.0380106	0.0432603	0.0533617	0.0259991	0.0475579	0.0159401	0.0361656	0.044146	0.032917	0.0717384	0.0294933	0.0408054	0.0663511	0.0289185	0.0332123	0.0394516	0.0154689	28.5399	21
transcription termination factor Rho		0.0405853	0.0564875	0.0444452	0.0374034	0.0154553	0.0515718	0.0311983	0.0524498	0.0401644	0.0266658	0.0506921	0.0162136	0.060944	0.0434574	0.0213848	0.057821	0.0455452	0.0398367	0.0440187	0.0227763	0.0282517	0.0393985	0.0136275	28.5793	21
electron transfer flavoprotein subunit alpha		0.0421199	0.0392559	0.0243113	0.0182062	0.0140208	0.0978012	0.0375811	0.0518511	0.0376608	0.017758	0.0614574	0.00739568	0.0445465	0.0422657	0.0135726	0.0892945	0.0414612	0.0312397	0.0433164	0.0449885	0.0243549	0.03926	0.022819	28.6185	21
twitching motility protein PilT		0.0190887	0.0395877	0.0534082	0.087094	0.0989971	0.0149879	0.0141496	0.0418261	0.0639221	0.0271255	0.0282077	0.0196707	0.0297888	0.0423849	0.0553953	0.0121379	0.0278131	0.053304	0.0275995	0.0328043	0.0351607	0.0392597	0.0229886	28.6578	21
phosphoribosylaminoimidazole-succinocarboxamide synthase		0.025751	0.0604171	0.0513063	0.0418558	0.0388008	0.0586994	0.0364954	0.0459057	0.0584488	0.028229	0.0387958	0.0134019	0.0488151	0.0259262	0.0195699	0.0563469	0.0447569	0.042097	0.047193	0.0245563	0.0166397	0.0392385	0.0144022	28.697	21
UDP-N-acetylglucosamine 2-epimerase		0.0339354	0.0358175	0.0407965	0.0395966	0.0260241	0.0490139	0.032439	0.0535079	0.0436135	0.035654	0.0564154	0.0140146	0.044091	0.0488466	0.0169883	0.0597333	0.0381138	0.043106	0.0589632	0.0321149	0.0210852	0.0392319	0.0129272	28.7363	21
metallo-beta-lactamase domain protein		0.0330496	0.087486	0.0256994	0.014454	0.0294425	0.0475351	0.0474595	0.0500828	0.0279127	0.0305392	0.0656953	0.0255676	0.0577165	0.0508328	0.0114533	0.04729	0.0478975	0.0148934	0.0570951	0.0272513	0.0201782	0.0390253	0.0192481	28.7753	21
lysyl-tRNA synthetase		0.0334364	0.0355652	0.0477369	0.0460441	0.0448193	0.0514386	0.0444769	0.0403363	0.0448654	0.0386079	0.0267087	0.0204694	0.0372717	0.0376313	0.0372233	0.0357364	0.0479104	0.0540305	0.0425299	0.0195547	0.0294275	0.0388486	0.00928383	28.8141	21
multidrug transporter		0.0660868	0.0465176	0.0321375	0.0469425	0.0517457	0.0485209	0.0602132	0.0154133	0.0557721	0.0409527	0.0271312	0.00665173	0.0221756	0.0244696	0.0500068	0.0100928	0.0579138	0.0725429	0.0329508	0.0176996	0.0295507	0.0388328	0.0189011	28.853	21
dephospho-CoA kinase		0.0285956	0.0397338	0.0273915	0.0403497	0.0435977	0.0492936	0.0383804	0.0443602	0.0419489	0.0229188	0.043429	0.0123517	0.0429588	0.05123	0.057943	0.0387509	0.0471349	0.0354239	0.0521792	0.0409522	0.0158671	0.0387996	0.011648	28.8918	21
beta-galactosidase		0.0428809	0.00957168	0.032111	0.0570894	0.0209807	0.0420728	0.0460517	0.0388604	0.0495263	0.0335046	0.0552707	0.0251956	0.0387814	0.041127	0.0208324	0.0369847	0.0193865	0.0690449	0.0765341	0.0351108	0.0237055	0.0387916	0.0166117	28.9306	21
30S ribosomal protein S19		0.029968	0.0511375	0.044313	0.0331227	0.0121603	0.0501863	0.0356603	0.0509182	0.0668386	0.0263554	0.033345	0	0.0492445	0.0298191	0.0146999	0.0275427	0.0616619	0.0436845	0.0466031	0.0667118	0.0399085	0.0387562	0.0173926	28.9693	20
translation initiation factor IF-1		0.0250648	0.0781665	0.0212311	0.0249312	0.0225274	0.0547959	0.0393826	0.0511688	0.0454779	0.0314242	0.039409	0.0114108	0.0468109	0.0427557	0.0161429	0.0409687	0.0476002	0.0360831	0.0572356	0.037154	0.0438613	0.038743	0.0155141	29.0081	21
dihydrodipicolinate synthase		0.0317147	0.0324057	0.0538709	0.054949	0.0290726	0.0340925	0.0319618	0.0425084	0.0455046	0.0386884	0.0407717	0.0197036	0.0401088	0.0545933	0.0262885	0.0485914	0.042004	0.0469269	0.0531062	0.0258975	0.0200662	0.038706	0.0111167	29.0468	21
phospholipase		0.039974	0.0151076	0.0370949	0.0416048	0.0210031	0.0402076	0.041363	0.0396819	0.0344381	0.0275853	0.0531994	0.0236312	0.0422561	0.0489128	0.0239889	0.0503178	0.0793681	0.0434961	0.052741	0.0276775	0.0279046	0.0386454	0.014234	29.0854	21
50S ribosomal protein L9		0.0415709	0.0395612	0.0457936	0.0443529	0.0306193	0.0637487	0.029862	0.0369668	0.0347976	0.0283439	0.0577645	0.00462777	0.0357491	0.0520112	0.0329058	0.0413671	0.041151	0.0464963	0.0455918	0.0331177	0.0250156	0.0386388	0.0123919	29.1241	21
site-specific recombinase, phage integrase family		0.0249775	0.0559698	0.0221565	0.0337304	0.00887645	0.0308951	0.0325703	0.0492891	0.0516837	0.0208844	0.0538535	0.0340135	0.0858656	0.0220598	0.00353971	0.0794939	0.0533386	0.0261542	0.0594267	0.0329548	0.0293603	0.0386235	0.0211493	29.1627	21
DNA-directed RNA polymerase subunit alpha		0.0396496	0.051549	0.0406643	0.0287495	0.0264052	0.0488673	0.0304944	0.0540231	0.053668	0.02339	0.0408944	0.00755978	0.0451451	0.0399883	0.0261871	0.052841	0.0634842	0.0318452	0.0453249	0.0310745	0.0289236	0.0386061	0.0132607	29.2013	21
GTP-binding protein YchF		0.0256886	0.0552396	0.041907	0.038936	0.0237602	0.0575137	0.0357199	0.0589381	0.0346245	0.0245969	0.0496973	0.0134785	0.0541898	0.0435634	0.0178338	0.0482328	0.0443174	0.0347646	0.0466031	0.0341832	0.0228545	0.0384116	0.0133987	29.2397	21
cell division protein		0.0468484	0.0168732	0.0366322	0.0343778	0.0461194	0.042579	0.0376288	0.0510574	0.0437201	0.0407688	0.040322	0.0279417	0.0542028	0.029978	0.0190513	0.0524293	0.0310183	0.0465771	0.0815905	0.0180881	0.00788316	0.0383661	0.0160645	29.2781	21
50S ribosomal protein L32		0.0351581	0.0586515	0.0433347	0.041618	0.0418493	0.051705	0.0258892	0.0598571	0.0536813	0.0231257	0.0445055	0	0.0468109	0.014658	0.0101231	0.0314602	0.051555	0.0498598	0.0530219	0.0348977	0.0327196	0.0383086	0.0162551	29.3164	20
preprotein translocase subunit SecA		0.0399365	0.0415658	0.0436652	0.0461762	0.0397871	0.0469089	0.0370681	0.0430236	0.0420554	0.0339414	0.0425977	0.0155134	0.0437657	0.0295278	0.0287122	0.0424162	0.0606538	0.048353	0.0426844	0.01963	0.0158559	0.038278	0.0110975	29.3546	21
AMP-binding enzyme		0.0300429	0.0602445	0.0303528	0.036571	0.00450547	0.0581931	0.0459563	0.0520738	0.0355966	0.0246544	0.0565517	0.0116734	0.0640803	0.0316596	0.0357691	0.048857	0.0490736	0.025347	0.0366448	0.0354367	0.0300322	0.0382532	0.015536	29.3929	21
GTP-binding protein LepA		0.033923	0.0542838	0.0593439	0.044485	0.0095377	0.05377	0.035708	0.0519903	0.0543205	0.0192407	0.0501061	0.0180078	0.053487	0.0332088	0.0185553	0.044209	0.0574485	0.0300154	0.0373471	0.0256217	0.0178939	0.0382145	0.0156238	29.4311	21
threonine synthase		0.0409721	0.0547086	0.0618557	0.0552265	0.0356403	0.0318144	0.035875	0.0466576	0.0488472	0.0314357	0.0360159	0.0199552	0.0486068	0.0246947	0.032545	0.0215534	0.0467084	0.0543399	0.0403809	0.0186648	0.015296	0.0381807	0.0134059	29.4693	21
cell division protein FtsK		0.0442159	0.0191301	0.0335256	0.0783872	0.0500757	0.036424	0.0376527	0.0236003	0.0438799	0.0354011	0.0323094	0.0146163	0.0369594	0.0361483	0.0497476	0.0307697	0.0396647	0.0645514	0.0409287	0.0213347	0.0324285	0.0381786	0.0145626	29.5075	21
molecular chaperone GroES		0.0536604	0.0522659	0.0414971	0.0413141	0.0245111	0.0408071	0.0426754	0.0498461	0.0578895	0.0471823	0.0414122	0	0.0472924	0.0459335	0.0263787	0.0372636	0.0334739	0.0551202	0.0548619	0	0.00746885	0.0381359	0.0173466	29.5456	19
cobalt transport protein		0.0440038	0.104346	0.022487	0.0274943	0.00666854	0.0606711	0.0586145	0.038039	0.0505917	0.0129881	0.0332905	0.0253926	0.0680496	0.0247212	0.0156694	0.0194817	0.0552126	0.0340516	0.0445665	0.0184391	0.0351495	0.0380918	0.0227389	29.5837	21
alcohol dehydrogenase		0.040236	0.0332553	0.0544262	0.0605509	0.0782741	0.0266186	0.0542838	0.034029	0.0412431	0.0534925	0.0333723	0	0.0380265	0.0325732	0.0426118	0.0283527	0.036033	0.0517702	0.0285546	0.018389	0.0137731	0.0380889	0.0172513	29.6218	20
tRNA (guanine-N1)-methyltransferase		0.0380651	0.0438492	0.0490192	0.0360293	0.0257327	0.0468556	0.036042	0.0506815	0.0467031	0.0229992	0.0398178	0.0278213	0.0429328	0.046066	0.0314403	0.0450988	0.0553031	0.0359755	0.0443558	0.0237289	0.0111193	0.0380779	0.0109854	29.6599	21
5'-nucleotidase		0.0472726	0.0247988	0.0222887	0.0405611	0.0184814	0.0285903	0.0615852	0.0560977	0.0493665	0.0329299	0.0433063	0.0251519	0.0456787	0.0407695	0.0154214	0.0313009	0.0466309	0.0540036	0.053682	0.0415413	0.0195959	0.0380502	0.0137188	29.6979	21
5-formyltetrahydrofolate cyclo-ligase		0.0384643	0.046584	0.0400826	0.0466518	0.0308658	0.0237276	0.0398121	0.0458918	0.0442261	0.0288611	0.0342989	0.0132159	0.0535261	0.0505679	0.0387564	0.0351521	0.0557942	0.0309303	0.0482605	0.0241927	0.0276583	0.0379772	0.0109559	29.7359	21
preprotein translocase subunit SecY		0.0451267	0.0514163	0.0428852	0.0486865	0.026125	0.0559416	0.0359585	0.0425641	0.0462104	0.0274474	0.0332769	0.00766918	0.0430629	0.028442	0.0306061	0.0370378	0.0606538	0.0418682	0.0400438	0.0177998	0.0340969	0.0379485	0.0124618	29.7738	21
deoxyuridine 5'-triphosphate nucleotidohydrolase		0.0447025	0.0523456	0.036196	0.0105961	0.0395181	0.0503461	0.0519096	0.0429122	0.0340119	0.0385275	0.0504059	0.0220557	0.0456136	0.0354333	0.0267507	0.0554837	0.0355548	0.0272978	0.0455497	0.0186898	0.0313199	0.0378676	0.0120271	29.8117	21
exonuclease		0.0437792	0.0277592	0.0384566	0.0563891	0.0174167	0.0138422	0.033477	0.049679	0.0406571	0.0369413	0.0521093	0.0234452	0.0520946	0.042332	0.0234252	0.0404906	0.0323237	0.065668	0.051519	0.0383574	0.0128773	0.0377638	0.0143292	29.8495	21
ribonuclease HII		0.0484703	0.0422163	0.0400033	0.0405875	0.0364809	0.0532904	0.0431645	0.0343075	0.0513774	0.036516	0.0412623	0.00831467	0.0368943	0.0259924	0.0312599	0.0326554	0.0464758	0.0348992	0.0461536	0.0212721	0.0399645	0.0376933	0.0103358	29.8872	21
pyruvate kinase		0.0444779	0.0433846	0.0636272	0.0536674	0.0208574	0.0261389	0.0328327	0.0479803	0.0548266	0.0302978	0.0307968	0.0109403	0.0383909	0.0345462	0.0236732	0.0207964	0.0616877	0.047169	0.0476425	0.024807	0.0291923	0.0375111	0.0144199	29.9247	21
3-ketoacyl-ACP reductase		0.0255639	0.0544564	0.0406643	0.0363464	0.0512525	0.0555553	0.0341809	0.0402667	0.0376608	0.0287232	0.0338765	0.0234999	0.0476178	0.0388363	0.0240452	0.049946	0.0404531	0.0451779	0.0359706	0.0192664	0.0237615	0.037482	0.0107066	29.9622	21
UDP pyrophosphate synthase		0.0451391	0.0354458	0.0416954	0.047907	0.0157579	0.0450437	0.0391917	0.0506815	0.0410433	0.0334242	0.0427612	0.0103496	0.0371806	0.0324276	0.0192768	0.0450855	0.0472771	0.0598829	0.0387938	0.036615	0.0215331	0.037453	0.0121616	29.9996	21
starch-binding protein		0.0387762	0.00866895	0.0091217	0.00642107	0.00387784	0.0745533	0.0207352	0.0447918	0.0385664	0.0360448	0.0832877	0.0266726	0.0553871	0.0491644	0.011645	0.0762137	0.0269472	0.031455	0.0982907	0.033218	0.0103467	0.0373421	0.0272768	30.037	21
glucosamine-6-phosphate deaminase		0.0309287	0.0307595	0.0279203	0.0491489	0.00638835	0.039728	0.0343956	0.0518789	0.0414029	0.0272175	0.0593043	0.0270664	0.0498952	0.0456952	0.00970602	0.0451784	0.0493191	0.0437787	0.0614773	0.033218	0.0185098	0.0372818	0.0148238	30.0742	21
rod shape-determining protein RodA		0.0510778	0.0348484	0.0297579	0.0166208	0.0108714	0.0713026	0.0426038	0.0451539	0.0494997	0.0261486	0.0471764	0.0208414	0.0403951	0.0386112	0.00741761	0.0606098	0.0391736	0.0386393	0.0573198	0.0264741	0.0282853	0.0372775	0.0163073	30.1115	21
UDP-N-acetylmuramate--alanine ligase		0.0442533	0.0440085	0.0419995	0.0377997	0.0302942	0.0526376	0.0384997	0.0361454	0.0532551	0.0294243	0.0418891	0.0230951	0.0426204	0.0228145	0.0337512	0.0434786	0.0489443	0.0430656	0.036406	0.0179503	0.0179499	0.0371563	0.0103662	30.1487	21
prevent-host-death protein		0.0296187	0.049186	0.0664298	0.105564	0.0422752	0.0242471	0.0130281	0.0552345	0.052243	0.0184362	0.028889	0	0.039432	0.0223775	0.0330185	0.0125496	0.0249698	0.0862254	0.0343413	0	0.0395614	0.0370299	0.0261375	30.1857	19
signal peptidase I		0.0393377	0.0685019	0.0501826	0.0203994	0.0191202	0.0370102	0.0247558	0.0561673	0.0337456	0.0248842	0.0447916	0.0170888	0.0492445	0.0464632	0.0257925	0.0334788	0.0388505	0.019952	0.0686124	0.0484481	0.00857742	0.036924	0.0165958	30.2226	21
30S ribosomal protein S16		0.0319891	0.0413932	0.05514	0.0369938	0.0267863	0.040927	0.0396093	0.0521156	0.0416826	0.0388953	0.0238062	0.0121875	0.0358662	0.0573342	0.0283289	0.036334	0.0382172	0.0441957	0.0403669	0.0336818	0.0193272	0.0369132	0.0110044	30.2595	21
Holliday junction DNA helicase RuvB		0.0426189	0.0348882	0.0314897	0.0236496	0.0347997	0.0482678	0.0453478	0.0486486	0.0396983	0.0350678	0.0438786	0.0143866	0.0488151	0.0281772	0.0271002	0.0523098	0.0438522	0.0257775	0.0434569	0.0394354	0.0212532	0.0368057	0.010414	30.2963	21
sugar ABC transporter substrate-binding protein		0.0474597	0.0152271	0.0602561	0.119715	0.0298459	0.0202504	0.0358273	0.0222497	0.071726	0.0334242	0.0275536	0.00952904	0.0147317	0.0199014	0.0351153	0.00343951	0.0441882	0.113187	0.0276697	0.0126604	0.00876778	0.0367964	0.0314874	30.3331	21
6,7-dimethyl-8-ribityllumazine synthase		0.023131	0.0581337	0.0413385	0.022302	0.0289717	0.0683183	0.037247	0.0507511	0.0416559	0.0366999	0.0535129	0.010448	0.0380005	0.0298455	0.0311697	0.0631462	0.0311088	0.0209476	0.0399876	0.0348852	0.00843185	0.0366682	0.0158069	30.3698	21
formate--tetrahydrofolate ligase		0.0401362	0.0461591	0.032891	0.0279039	0.0442253	0.0507724	0.0408858	0.0365631	0.0428944	0.0311484	0.0428157	0.0105027	0.0409156	0.0299647	0.0251161	0.0410218	0.0483886	0.0434961	0.0450862	0.0188402	0.028946	0.0366035	0.0102623	30.4064	21
transglycosylase		0.0435796	0.0242677	0.0152425	0.0368352	0.0814571	0.0327736	0.0472209	0.0317734	0.0369949	0.0363206	0.0337675	0.00738474	0.035619	0.0308386	0.0513145	0.031686	0.0663404	0.0382895	0.0340042	0.0164962	0.0360005	0.0365813	0.0162097	30.443	21
translation factor Sua5		0.0435422	0.0236438	0.0300487	0.0445775	0.0380723	0.0595787	0.0292894	0.0321354	0.034731	0.0320104	0.0547665	0.0173076	0.036582	0.0525938	0.0157032	0.061805	0.0300878	0.0316837	0.0472632	0.0422182	0.0101563	0.0365618	0.0139496	30.4796	21
phosphomethylpyrimidine kinase		0.0484828	0.0352068	0.0457407	0.0607887	0.0367835	0.0242072	0.0455864	0.0270394	0.0431208	0.0462973	0.0406082	0.00657515	0.0360354	0.0331426	0.0300424	0.0256171	0.0496681	0.05025	0.0314901	0.0129989	0.0374002	0.0365277	0.0128614	30.5161	21
malate dehydrogenase		0.0339978	0.0313171	0.055682	0.0623874	0.0278846	0.0460829	0.0407069	0.0375656	0.0610323	0.0307921	0.0309331	0.0136645	0.0396012	0.0313286	0.0222866	0.0333327	0.0330216	0.0693544	0.0337795	0.0156689	0.0164718	0.0365186	0.0152075	30.5526	21
ATP-dependent protease		0.0202116	0.0641608	0.0833777	0.0521084	0.0389017	0.0259524	0.0253284	0.05568	0.0429743	0.0220912	0.0417665	0.0165199	0.0462253	0.0291967	0.0195586	0.0192294	0.0424176	0.0546494	0.0253381	0.0235033	0.0174012	0.0365044	0.0180466	30.5891	21
tRNA pseudouridine synthase A		0.0506786	0.0321534	0.0257787	0.0142955	0.0426451	0.0569675	0.0323436	0.0379833	0.0313485	0.0355161	0.0443692	0.0300094	0.0432581	0.0447021	0.0343374	0.047861	0.0421591	0.0224813	0.0466171	0.0245186	0.0263705	0.036495	0.0106287	30.6256	21
hypothetical protein Q611_LSC00001G0001, partial		0.0232059	0.0216259	0.0039263	0.00110981	0.00800225	0.00726082	0.066095	0	0	0.0302059	0.00641827	0.08621	0.00387814	0.0809431	0.293661	0.0207167	0.0188566	0	0.00491594	0.038583	0.0463696	0.0362849	0.0646128	30.6619	18
DNA mismatch repair protein MutT		0.0537353	0.0148554	0.0208874	0.0426882	0.0511629	0.051292	0.0627425	0.0307152	0.047369	0.0423664	0.0279215	0.00820526	0.0295285	0.0314477	0.0319588	0.0315532	0.0567377	0.0343879	0.0355773	0.0320146	0.0237951	0.0362353	0.0140435	30.6981	21
methyltransferase domain protein		0.0325381	0.0580408	0.0327456	0.019065	0.0209022	0.0429521	0.0361017	0.0492474	0.0453448	0.0336885	0.055407	0.0168263	0.0559597	0.0227218	0.033492	0.0310618	0.0508313	0.0245936	0.0380634	0.0341832	0.0267065	0.036213	0.0125146	30.7343	21
30S ribosomal protein S6		0.0301801	0.0396143	0.0405982	0.0592033	0.0360998	0.0423526	0.0279174	0.0534801	0.0453847	0.0222751	0.0362885	0.0086757	0.0472143	0.0268133	0.0230419	0.0242625	0.0555874	0.0483933	0.043808	0.0191912	0.0293939	0.0361798	0.0131917	30.7705	21
30S ribosomal protein S14		0.0267741	0.0462255	0.03145	0.0428467	0.0315047	0.049227	0.0249228	0.0369112	0.0479416	0.0118042	0.0478986	0.0227012	0.0372457	0.0473503	0.0175407	0.0369183	0.0590382	0.0276879	0.0556484	0.00777176	0.0500648	0.0361654	0.014273	30.8067	21
elongation factor Ts		0.0446276	0.0381938	0.0403602	0.0378129	0.0091006	0.0499997	0.0322243	0.0496511	0.0414429	0.0345851	0.0473535	0.00384006	0.0521726	0.0363999	0.0152861	0.0379276	0.0555099	0.0470076	0.0389483	0.027665	0.0188345	0.0361402	0.014116	30.8428	21
trigger factor		0.0348088	0.0631784	0.0517293	0.0484751	0.0247465	0.0464959	0.0333935	0.0570027	0.039685	0.0230337	0.0318188	0.011367	0.0451451	0.0286671	0.0255107	0.0245547	0.0534161	0.0438594	0.0315463	0.0165213	0.0218579	0.0360387	0.0141006	30.8789	21
30S ribosomal protein S5		0.0350833	0.0532616	0.0439164	0.0389095	0.0194901	0.0424991	0.0214988	0.0597039	0.0405772	0.0229303	0.0337266	0.00481375	0.0552439	0.0223511	0.021723	0.0452714	0.0691062	0.0340381	0.0396927	0.020708	0.0320478	0.0360282	0.0155496	30.9149	21
retrovirus-related Pol polyprotein LINE-1		0.0254641	0.00783258	0.0078526	0	0.0266181	0.00410336	0.00314965	0.00682251	0.00340918	0.0424469	0.0290526	0.156009	0.00464595	0.0322025	0.0173153	0.0210753	0.00984832	0.00256968	0.00492998	0.173774	0.176207	0.035968	0.0568149	30.9509	20
seryl-tRNA synthetase		0.0331869	0.0373707	0.0476973	0.0373241	0.0382293	0.0437648	0.0399314	0.0433299	0.0456111	0.0264474	0.0437833	0.0117609	0.0307518	0.0316199	0.0257813	0.0353247	0.0366146	0.0449492	0.0456199	0.0164962	0.0372323	0.0358489	0.00954099	30.9867	21
3-phosphoshikimate 1-carboxyvinyltransferase		0.0373165	0.0379283	0.0331554	0.0359236	0.0262819	0.0471087	0.0481276	0.0502916	0.0369284	0.0327345	0.039627	0.0207429	0.0389766	0.0357908	0.0294901	0.0379409	0.037054	0.0393927	0.0471649	0.0137635	0.02702	0.0358457	0.00896413	31.0225	21
3-methyl-2-oxobutanoate hydroxymethyltransferase		0.0221079	0.0542572	0.0853871	0.0413802	0.0257664	0.0304288	0.0250421	0.0469918	0.0277262	0.0263669	0.0481847	0.0240906	0.0485678	0.0415904	0.0201335	0.0483656	0.0251507	0.0378859	0.0322626	0.025371	0.0125638	0.0356963	0.016143	31.0582	21
rubredoxin		0.0286455	0.0980135	0.0441147	0.018629	0.00414683	0.0423526	0.0242428	0.0699794	0.0207214	0.0326311	0.0579552	0.0358843	0.0536302	0.0316463	0	0.0297073	0.0658622	0.0159159	0.0481762	0.0147037	0.0124518	0.0356862	0.023934	31.0939	20
peptidase M24		0.0197749	0.043889	0.0397918	0.0108603	0.0223929	0.0421128	0.0314011	0.0544826	0.0223861	0.0233211	0.0616754	0.0260599	0.0467328	0.0539577	0.0219484	0.0597067	0.0410347	0.0225351	0.0444682	0.0411151	0.0176475	0.0355854	0.0149935	31.1295	21
dehydrogenase		0.0422072	0.0217985	0.0322829	0.0490036	0.0303391	0.0338661	0.0480322	0.0300886	0.0526958	0.039424	0.0329499	0.0184564	0.0231647	0.0354068	0.0248343	0.0386314	0.025099	0.05212	0.0440047	0.0273265	0.0448131	0.0355497	0.0103322	31.1651	21
tRNA uridine 5-carboxymethylaminomethyl modification protein		0.0372292	0.0481107	0.0402148	0.0136216	0.0201177	0.0507192	0.0399791	0.0525751	0.0384998	0.031907	0.0376511	0.0172858	0.0374019	0.0386509	0.0174731	0.0434388	0.0521754	0.0277417	0.0371926	0.036076	0.0278598	0.0355201	0.0114071	31.2006	21
adenylosuccinate synthetase		0.0453637	0.0264715	0.0385359	0.0378526	0.0313926	0.0424325	0.0491775	0.0300886	0.050645	0.0381941	0.0351302	0.0168591	0.0347471	0.0286141	0.0238085	0.0502381	0.0399102	0.0547973	0.0378106	0.0131995	0.0205365	0.0355145	0.0113564	31.2361	21
2-hydroxyglutaryl-CoA dehydratase		0.020773	0.0719005	0.0574799	0.00986942	0.00446064	0.057154	0.0358273	0.0615975	0.0417358	0.0164592	0.0307014	0.0146054	0.0552699	0.0315801	0.00768816	0.0367722	0.0896688	0.018647	0.0267006	0.0296956	0.0253515	0.0354256	0.0226607	31.2715	21
ornithine carbamoyltransferase		0.0304795	0.0449511	0.0671437	0.0586484	0.0162623	0.0234211	0.0289792	0.0325392	0.0548266	0.0304013	0.0380054	0.0127127	0.038456	0.0293689	0.0250598	0.0221775	0.0320781	0.0766867	0.041336	0.0206704	0.0178827	0.0353375	0.0169539	31.3069	21
carbamoyl phosphate synthase large subunit		0.0362311	0.0272415	0.0343849	0.03595	0.0331186	0.0514119	0.0319141	0.032567	0.0463569	0.030068	0.035648	0.0123845	0.0361005	0.037393	0.0355436	0.0465064	0.0377002	0.0492678	0.0399034	0.019818	0.0322381	0.0353213	0.00901942	31.3422	21
50S ribosomal protein L7/L12		0.0339105	0.0499825	0.0397918	0.027098	0.0119249	0.0327203	0.0547013	0.0444159	0.0356899	0.0333437	0.0330316	0.0270227	0.0443253	0.0271179	0.0164585	0.0284722	0.0709415	0.0242034	0.0340745	0.0500401	0.0210628	0.0352538	0.0137114	31.3774	21
Fur family transcriptional regulator		0.0354451	0.0289407	0.0297711	0.0184837	0.0428356	0.040554	0.0446678	0.0404477	0.0456644	0.0329299	0.0390956	0.00603907	0.031845	0.0499191	0.0435249	0.0297471	0.0476648	0.0299482	0.042881	0.0322904	0.027188	0.0352325	0.010426	31.4127	21
peptidase T		0.035208	0.0274008	0.037161	0.0216149	0.00897732	0.0446574	0.040504	0.0591887	0.0337456	0.0285048	0.0474353	0.0163339	0.0495438	0.0412197	0.00907473	0.0494546	0.0485695	0.0225082	0.0550725	0.0340704	0.0278374	0.0351468	0.0143184	31.4478	21
diaminopimelate decarboxylase		0.0273854	0.0283699	0.0552194	0.04286	0.0336453	0.0221688	0.0251256	0.051865	0.0374078	0.0326541	0.0565244	0.018336	0.0426595	0.0385317	0.026018	0.0294151	0.0390831	0.0475188	0.0372207	0.028931	0.0160351	0.035094	0.0114693	31.4829	21
MULTISPECIES: DNA-binding protein		0.0253268	0.0184265	0.0107345	0.00969766	0.00964978	0.0450704	0.0443934	0.063867	0.044852	0.0219763	0.0637603	0.0196379	0.0558686	0.0502104	0.0126708	0.0554306	0.0346242	0.0176783	0.0388219	0.0731172	0.0207493	0.0350745	0.0201819	31.518	21
amino acid permease		0.0404855	0.0517083	0.0651739	0.0448814	0.0190306	0.0451903	0.0398598	0.0368137	0.0430809	0.0330794	0.0419164	0.0109294	0.0481123	0.017187	0.0157483	0.0290964	0.0505211	0.0460927	0.0316727	0.0123471	0.0136052	0.035073	0.0152313	31.5531	21
cytochrome C		0.0256013	0.065661	0.0714798	0.0143747	0.0789354	0.0367304	0.026271	0.0144804	0.0110399	0.046033	0.0421071	0.0118593	0.0312593	0.0388893	0.0552826	0.0212479	0.0162846	0.0454066	0.0106184	0.0407641	0.0286213	0.0349023	0.0203142	31.588	21
UDP-N-acetylenolpyruvoylglucosamine reductase		0.0519512	0.0381274	0.0415632	0.0342457	0.0308658	0.0331999	0.0437849	0.0414502	0.0458375	0.0298496	0.0165294	0.012647	0.0314415	0.0214109	0.0323534	0.0318719	0.0461139	0.0466712	0.0497774	0.0191536	0.0336378	0.0348802	0.0109762	31.6228	21
excinuclease ABC subunit C		0.0332867	0.042296	0.034636	0.0401251	0.0260353	0.0460696	0.0347178	0.0412831	0.0414162	0.0326771	0.0273356	0.0129096	0.0359704	0.029104	0.0292759	0.0379276	0.0587151	0.0379532	0.0424597	0.0248195	0.023112	0.0348631	0.00966101	31.6577	21
signal peptide protein		0.0560808	0.0115099	0.0405189	0.104441	0.0317176	0.0104716	0.0411602	0.0271229	0.0542539	0.0430675	0.0243922	0.00356655	0.0323655	0.0171738	0.0321956	0.00325359	0.0301653	0.104321	0.0393415	0.00619234	0.0188009	0.0348625	0.0277286	31.6926	21
zinc ABC transporter permease		0.0374538	0.0282637	0.0340676	0.0596261	0.0273803	0.04142	0.0475669	0.035491	0.0436668	0.0347805	0.035975	0.0154259	0.0329772	0.0287068	0.0189837	0.0232399	0.0522917	0.0616722	0.0290462	0.0374925	0.00640507	0.0348539	0.0135706	31.7274	21
hydrogenase		0.0294565	0.0705596	0.0909923	0.0448286	0.00152424	0.0307619	0.0344553	0.0615	0.0327068	0.029999	0.0459636	0.00797551	0.0432451	0.0260851	0.00755288	0.0417389	0.0254738	0.0495907	0.0293973	0.0138889	0.0128213	0.0347865	0.0217563	31.7622	21
serine protease		0.0649015	0.0207895	0.0141188	0.0214432	0.110059	0.0325072	0.0510387	0.0253686	0.0381003	0.0284243	0.0216123	0.00387288	0.0211345	0.03448	0.0686974	0.0106107	0.0367438	0.0493755	0.0358161	0.0147789	0.0262809	0.0347692	0.0240041	31.797	21
dihydrodipicolinate reductase		0.0298432	0.040756	0.0410212	0.0209543	0.0324909	0.0452835	0.0472806	0.0350036	0.034478	0.0278152	0.0381826	0.016881	0.0366861	0.0402796	0.0293322	0.0469181	0.0390314	0.0390295	0.0420102	0.0166717	0.0294835	0.0347349	0.00893823	31.8317	21
30S ribosomal protein S10		0.038926	0.0541112	0.0456878	0.0268998	0.0273466	0.0536102	0.036567	0.0441374	0.0438932	0.0227809	0.0302926	0.0325257	0.0398225	0.0308386	0.0216328	0.0459752	0.0389022	0.031899	0.0335829	0.00679402	0.0226641	0.034709	0.0114468	31.8664	21
threonyl-tRNA synthetase		0.0345717	0.0407958	0.0435594	0.035197	0.033466	0.0470954	0.0344076	0.0341265	0.0520566	0.0323093	0.0342308	0.0141349	0.0369464	0.0267339	0.0321843	0.0301057	0.033125	0.036406	0.045957	0.0262485	0.0251724	0.0347062	0.00834224	31.9011	21
hydroxylamine reductase		0.0386764	0.0507127	0.03145	0.0169247	0.00316055	0.0621233	0.0295757	0.0517954	0.0397249	0.0197235	0.0472036	0.0257098	0.0559597	0.0490187	0.00737251	0.0498796	0.0399232	0.0221988	0.0524179	0.0252331	0.00980916	0.0346949	0.0173084	31.9358	21
replicative DNA helicase		0.035495	0.0479248	0.0257655	0.0173739	0.0102438	0.0550623	0.0352666	0.0511827	0.0379937	0.0165282	0.0394908	0.0372191	0.0388464	0.0304546	0.0156018	0.0474228	0.0495518	0.0198444	0.0417012	0.0389089	0.0357654	0.0346497	0.0128093	31.9705	21
iron ABC transporter substrate-binding protein		0.0229938	0.0225021	0.0402148	0.0476956	0.0579547	0.0175725	0.0180508	0.0398629	0.0350506	0.0275968	0.0404583	0.0263881	0.0434013	0.0394454	0.0452835	0.033253	0.0156901	0.0500347	0.0507325	0.025183	0.0256203	0.0345231	0.0122764	32.005	21
phosphotransferase		0.042307	0.020524	0.0436388	0.0782815	0.0741161	0.0361575	0.0297547	0.0180309	0.0252359	0.0351827	0.0192412	0.00522949	0.017842	0.0322025	0.0732629	0.0267193	0.0348439	0.0532098	0.0327823	0.0138137	0.0122503	0.034506	0.0205188	32.0395	21
glucose-1-phosphate thymidylyltransferase		0.0368175	0.0373574	0.0389589	0.0559003	0.0350015	0.033906	0.0267124	0.0372732	0.0561183	0.025229	0.0429656	0.00567804	0.0385341	0.0339238	0.0288588	0.0403977	0.0273995	0.0515415	0.0412939	0.0160073	0.0139187	0.0344664	0.012751	32.074	21
Holliday junction DNA helicase RuvA		0.0334613	0.0330429	0.0196315	0.0224209	0.0379603	0.0484943	0.0367937	0.0262179	0.0466898	0.0309415	0.0484573	0.0129315	0.0455876	0.0480124	0.0181382	0.0404906	0.0409183	0.0325313	0.0440889	0.0415789	0.0131013	0.0343567	0.0116765	32.1083	21
tRNA (guanine-N(7)-)-methyltransferase		0.038664	0.0312109	0.0411799	0.0353026	0.0274027	0.0411535	0.0416017	0.0449172	0.0348376	0.0313553	0.0336585	0.00703464	0.0388855	0.0390349	0.0266605	0.040889	0.0448344	0.0327466	0.0420664	0.0266747	0.019484	0.0342664	0.00918379	32.1426	21
MULTISPECIES: transcriptional regulator		0.0556442	0.0348882	0.0161547	0.0613172	0.0202522	0.0354115	0.057338	0.0231826	0.0391257	0.0284933	0.0372696	0.0120125	0.032847	0.0218876	0.0657552	0.0155376	0.0380879	0.054609	0.0384145	0.0134627	0.0168973	0.0342185	0.0167464	32.1768	21
transcriptional regulator, AraC family		0.0395622	0.0836361	0.0234388	0.0226059	0.0247128	0.0521314	0.0404444	0.0339733	0.0364756	0.0127007	0.0391229	0.0159182	0.0367512	0.0372474	0.030313	0.0295479	0.0454289	0.026948	0.0395944	0.0158193	0.0313535	0.0341774	0.015175	32.211	21
retrovirus-related Pol polyLINE-1 domain protein, partial		0.0171923	0.00801844	0.00177146	0	0.0290278	0.00201171	0.00344791	0.0223054	0	0.0433664	0.0231521	0.164948	0	0.0395116	0.0100668	0.0234126	0.00616489	0.00170863	0.00365184	0.166516	0.150194	0.0341175	0.0545208	32.2451	18
O-sialoglycoprotein endopeptidase		0.0406477	0.0341182	0.0303131	0.038315	0.00932475	0.0431253	0.0451689	0.0433995	0.0325737	0.0267577	0.0442738	0.0218151	0.0414232	0.0450199	0.0211593	0.0356966	0.0539848	0.0369038	0.0315744	0.0263613	0.0135828	0.0340733	0.0112323	32.2792	21
glycerol kinase		0.032089	0.0416986	0.0302735	0.062612	0.0208574	0.036464	0.0398121	0.0424249	0.0560784	0.0259991	0.0325956	0.0145944	0.0415273	0.0278329	0.0187131	0.0124168	0.0597878	0.0503845	0.0376139	0.0139766	0.0160127	0.0339888	0.0151232	32.3132	21
coproporphyrinogen III oxidase		0.0490068	0.0155191	0.0185607	0.0473653	0.0656768	0.0519049	0.0354574	0.0234193	0.0488072	0.0186201	0.0303335	0.00834749	0.017829	0.0354201	0.0422172	0.027038	0.0453643	0.0596542	0.0398191	0.0195171	0.0138067	0.033985	0.0163818	32.3472	21
tryptophanyl-tRNA synthetase		0.029706	0.0456945	0.0356672	0.0498227	0.032278	0.0461761	0.0340139	0.0309797	0.0430276	0.0330794	0.0320232	0.0230076	0.0368293	0.032176	0.0214863	0.0440364	0.0325305	0.0376168	0.0290743	0.0244434	0.0181626	0.0338967	0.0084435	32.381	21
branched-chain amino acid aminotransferase		0.0435047	0.0328703	0.0407833	0.0437319	0.0304736	0.0399012	0.0282634	0.0332354	0.0378606	0.032769	0.0348304	0.0122532	0.0324436	0.0378035	0.0324323	0.0396009	0.0216224	0.0407381	0.0349593	0.0250451	0.0360229	0.033864	0.00754077	32.4149	21
50S ribosomal protein L24		0.0345218	0.0440749	0.0427662	0.0380375	0.0268535	0.0494535	0.0212363	0.0414781	0.0660795	0.0254934	0.0212852	0.00817244	0.0377012	0.0371547	0.014249	0.0305705	0.0569574	0.0327331	0.0426703	0.0133875	0.0253963	0.0338225	0.0144246	32.4487	21
GTP-binding protein Der		0.0267242	0.0409418	0.0390647	0.0157224	0.027257	0.0425391	0.0306137	0.0444855	0.0347044	0.0212637	0.0521638	0.0224605	0.0444814	0.0283228	0.0206633	0.055072	0.0540107	0.023894	0.0419119	0.0271009	0.0149489	0.0337308	0.0123786	32.4825	21
iron ABC transporter		0.0302549	0.0233252	0.0218921	0.0126572	0.0225498	0.0542496	0.029695	0.0400718	0.0314817	0.0265853	0.0620569	0.0267163	0.0461602	0.0589628	0.0132232	0.0584186	0.0229923	0.0218759	0.0463924	0.0457406	0.0119031	0.0336764	0.0159261	32.5161	21
DNA polymerase III subunit beta		0.0310659	0.0284761	0.0468644	0.0437716	0.0374447	0.0332932	0.0357557	0.0361454	0.0500857	0.024436	0.0353618	0.0135332	0.0323395	0.0379359	0.029321	0.0220846	0.0518652	0.0445994	0.0291585	0.0309491	0.012687	0.0336749	0.0104631	32.5498	21
UDP-N-acetylmuramoyl-tripeptide--D-alanyl-D-alanine ligase		0.0438541	0.0407029	0.0274576	0.0430713	0.0326927	0.0327203	0.0471971	0.0280976	0.0386596	0.0198269	0.0344352	0.0110279	0.0327039	0.0383728	0.0225346	0.0225228	0.0473805	0.0430791	0.0414343	0.0264491	0.0328988	0.0336723	0.00971252	32.5835	21
adenylate cyclase		0.0400239	0.0231924	0.0361034	0.0435734	0.0266854	0.0320275	0.0304347	0.0361732	0.0346911	0.0345736	0.0439195	0.0109622	0.0415533	0.0353274	0.0312937	0.0379674	0.0321944	0.0463349	0.0383584	0.0169224	0.0332235	0.0335969	0.00865753	32.6171	21
thiouridylase		0.0412715	0.0362954	0.0327588	0.0318939	0.0295882	0.0520514	0.0400268	0.0380946	0.0431474	0.0236429	0.0340128	0.00658609	0.0347601	0.0313815	0.0265591	0.0327882	0.0504823	0.0392178	0.0383162	0.023591	0.0181626	0.0335538	0.0103484	32.6506	21
endoribonuclease L-PSP		0.0346092	0.0315958	0.0244171	0.0117191	0.0112861	0.0619634	0.0333815	0.0589799	0.0283655	0.0232751	0.0538672	0.00661891	0.050663	0.0510181	0.00984129	0.070012	0.0293899	0.0260197	0.0489627	0.0329924	0.00534129	0.033539	0.0192124	32.6842	21
tRNA pseudouridine synthase B		0.0443656	0.0376097	0.0287135	0.0334397	0.0369292	0.0423392	0.0339781	0.0356163	0.0451317	0.0223441	0.0361931	0.0064001	0.0298018	0.0320039	0.0252627	0.0474493	0.0423012	0.0253335	0.0366588	0.0382696	0.0214771	0.0334104	0.00962675	32.7176	21
peptidase M16		0.055457	0.0232588	0.0216938	0.0169379	0.0168787	0.0428055	0.0500484	0.0353935	0.0439198	0.0230222	0.0333996	0.00993384	0.0316758	0.0349037	0.0237521	0.0431201	0.0489573	0.0521066	0.0495667	0.0185394	0.0243214	0.0333187	0.0137081	32.7509	21
superoxide dismutase		0.0368175	0.0268432	0.0539899	0.0392134	0.0391819	0.0378628	0.0372232	0.0263432	0.0378206	0.0438491	0.0226343	0.00427768	0.0361786	0.0402663	0.0264689	0.0334257	0.0379587	0.0584299	0.0295939	0.00945146	0.0196407	0.0332129	0.0127469	32.7841	21
dTDP-4-dehydrorhamnose 3,5-epimerase		0.0240792	0.0363618	0.0494291	0.0251161	0.0285346	0.0479481	0.0353023	0.0428286	0.0373811	0.0313898	0.0402403	0.0126689	0.041254	0.0391541	0.0226699	0.0472368	0.0216611	0.0298271	0.0330772	0.0291441	0.0218691	0.0331987	0.00986858	32.8173	21
alkaline phosphatase		0.0329623	0.0112577	0.0332215	0.0719661	0.0301485	0.0369169	0.0322959	0.0284318	0.0448787	0.0277002	0.0414258	0.0125158	0.025286	0.0291703	0.0274046	0.0326422	0.0328924	0.0584433	0.0440889	0.0191662	0.0224289	0.0331068	0.0139187	32.8504	21
aminoacyl-histidine dipeptidase		0.0327752	0.0267768	0.0134578	0.00757052	0.00539087	0.0722352	0.0359585	0.0455159	0.0527624	0.0209648	0.0435789	0.0204585	0.043167	0.0314742	0.0070456	0.0589631	0.0414353	0.0247415	0.0549602	0.0328545	0.0224289	0.0330722	0.0180633	32.8835	21
CAAX amino terminal protease		0.0759306	0.0283035	0.019182	0.0324224	0.039563	0.0361442	0.05939	0.0231965	0.034518	0.0414929	0.00351574	0.00370878	0.0142372	0.02202	0.0487104	0.0128683	0.0666894	0.0596676	0.0313777	0.0149669	0.0265497	0.0330693	0.0200546	32.9166	21
ABC transporter, solute-binding protein		0.0264497	0.0494249	0.0316748	0.0176645	0.0129224	0.0246868	0.0202938	0.0467411	0.0490736	0.0173098	0.0668536	0.0293201	0.0367252	0.0360556	0.0267507	0.0542354	0.0207823	0.0263291	0.0443979	0.0350732	0.0200102	0.0329893	0.0142235	32.9496	21
phosphopantetheine adenylyltransferase		0.0302799	0.0521597	0.039025	0.0238081	0.0257552	0.0490938	0.031413	0.046407	0.0401777	0.0267462	0.0240787	0	0.0294894	0.031739	0.0334694	0.03401	0.0372349	0.0405094	0.0285686	0.038583	0.0294835	0.0329539	0.0109564	32.9825	20
phosphonate ABC transporter ATP-binding protein		0.0308538	0.00720863	0.00867223	0.008971	0.00348558	0.0635621	0.0335008	0.0345302	0.0404574	0.029068	0.0499017	0.0206773	0.036543	0.0415772	0.00899582	0.0763864	0.0390443	0.0276207	0.0620672	0.0374549	0.0304577	0.0329065	0.0195404	33.0154	21
pantothenate kinase		0.0276724	0.0289142	0.0425283	0.0515799	0.0328608	0.0402609	0.0346939	0.0426894	0.0464501	0.0241716	0.0505695	0.0102073	0.0369985	0.0301898	0.0108897	0.0266927	0.0539073	0.0451375	0.0260404	0.0118707	0.0165278	0.0328977	0.0134547	33.0483	21
amino acid carrier protein		0.039163	0.0560229	0.0413385	0.0645277	0.0112749	0.0392084	0.0323555	0.0349201	0.0457976	0.0211487	0.0300473	0.0266179	0.0430889	0.0198617	0.0108333	0.0222705	0.047458	0.0456891	0.0319536	0.0116702	0.0152064	0.0328788	0.0150386	33.0812	21
Fis family transcriptional regulator		0.0131749	0.0829325	0.101872	0.031524	0.0593444	0.0235011	0.0272493	0.0270255	0.0339453	0.0317461	0.0335222	0.0103496	0.0310902	0.0324938	0.0469744	0.0185256	0.0250473	0.0264233	0.0117561	0.0163834	0.00544207	0.0328725	0.0234546	33.1141	21
phosphoesterase		0.038377	0.0245731	0.0243642	0.0159866	0.0484842	0.0306553	0.0217135	0.050584	0.0232117	0.0235395	0.0418619	0.0210711	0.0484116	0.0330631	0.0459937	0.0489234	0.0390831	0.0238132	0.0417714	0.037505	0.00698735	0.0328559	0.0124634	33.1469	21
peptidase, S41 family		0.0234304	0.0251572	0.0126117	0.00684385	0.00333988	0.0772045	0.0230139	0.0416312	0.0148353	0.0219993	0.0751115	0.0236093	0.057209	0.0474563	0.00461064	0.094633	0.0214802	0.00395542	0.0517859	0.0453645	0.0138739	0.032817	0.0262871	33.1797	21
integrase core domain protein		0.0416333	0.0877648	0.0110915	0.0285381	0.0111964	0.0156674	0.0245291	0.0369112	0.0321741	0.0372631	0.0297612	0.0113014	0.0561809	0.025423	0.0286446	0.0130675	0.0530801	0.0344956	0.0526988	0.0360259	0.0189465	0.0326854	0.0186357	33.2124	21
30S ribosomal protein S18		0.0180282	0.0545759	0.0316483	0.0386189	0.0194004	0.0421394	0.0266169	0.034391	0.0472891	0.0265164	0.0426795	0.00925554	0.0523939	0.0273297	0.0143617	0.0508756	0.0521625	0.0316164	0.04319	0.00699458	0.0147809	0.0326126	0.0149852	33.245	21
fumarate reductase		0.0269986	0.0479646	0.0482525	0.0214432	0.0235472	0.0442843	0.0399195	0.0281951	0.034518	0.0263554	0.0588819	0.0193972	0.0334457	0.0374592	0.0057943	0.0359622	0.0219325	0.024607	0.049356	0.0398365	0.0138963	0.0324784	0.0131351	33.2775	21
conjugal transfer protein TraG		0.0287703	0.0783922	0.0216277	0.0157092	0.012956	0.0454301	0.0305898	0.0431906	0.0343448	0.00872385	0.0306469	0.0153931	0.0608529	0.0293027	0.0114646	0.0517653	0.059245	0.00959256	0.0335407	0.0180756	0.0419913	0.0324574	0.0189987	33.31	21
dTDP-4-dehydrorhamnose reductase		0.032588	0.0291399	0.0290044	0.0351705	0.0303391	0.0448306	0.027631	0.026385	0.0398848	0.0246429	0.044996	0.0258411	0.0306737	0.0295278	0.0245412	0.0475423	0.0248405	0.046012	0.0331756	0.0312625	0.0230448	0.0324321	0.00774448	33.3424	21
PadR family transcriptional regulator		0.0310035	0.0236438	0.0248401	0.0681346	0.0198823	0.0437514	0.0362449	0.0241294	0.0466632	0.0376194	0.024106	0.00757072	0.0359313	0.0136516	0.0161767	0.0306236	0.0712646	0.0574477	0.0405495	0.00635529	0.0209509	0.0324067	0.0178065	33.3748	21
DNA ligase		0.038901	0.0326579	0.0416293	0.0272565	0.0349902	0.0425258	0.028836	0.0376352	0.034478	0.026321	0.0352664	0.015962	0.0330552	0.0373798	0.0397823	0.0377284	0.0223332	0.0242572	0.0386533	0.0363267	0.0143442	0.0323962	0.00799784	33.4072	21
dihydroorotate dehydrogenase		0.0421324	0.0425482	0.0169875	0.0216414	0.0312917	0.0445508	0.0404444	0.0379833	0.0418956	0.0357574	0.029148	0.00482469	0.0302052	0.0216625	0.0348785	0.0390431	0.0435808	0.0372132	0.03701	0.0244685	0.0216451	0.0323292	0.0104557	33.4395	21
NAD synthetase		0.0309411	0.0217188	0.0265323	0.0384339	0.0319642	0.0468423	0.0309596	0.0489132	0.0308957	0.0284818	0.0317507	0.00928836	0.0320011	0.028826	0.029693	0.0435052	0.0395484	0.0385586	0.0309564	0.0279282	0.0309952	0.0323207	0.0086003	33.4719	21
GTP cyclohydrolase		0.0190138	0.0387116	0.0438899	0.0462951	0.039025	0.0485209	0.0238371	0.0316342	0.0417092	0.0284243	0.0266406	0.00858817	0.0358793	0.0200868	0.0510665	0.0340631	0.0263139	0.0499002	0.0392151	0.007145	0.0186105	0.0323129	0.0129555	33.5042	21
secretion protein		0.0213968	0.0165679	0.0113823	0.0187083	0.00540208	0.0123767	0.0458728	0.0388604	0.0207747	0.0303323	0.0728631	0.0329742	0.0478911	0.0624982	0.00293097	0.0353114	0.0433093	0.0166154	0.047825	0.0732426	0.0188793	0.0321912	0.0207484	33.5364	21
ribonuclease H		0.0209976	0.0271751	0.0382054	0.0253143	0.0299244	0.0432052	0.0166669	0.0486208	0.0287916	0.0308381	0.0308104	0.0242438	0.0352676	0.0453774	0.032793	0.0418186	0.0161295	0.0355988	0.0474037	0.0384201	0.0178043	0.0321622	0.00993207	33.5685	21
Crp/Fnr family transcriptional regulator		0.0309287	0.0288876	0.0181509	0.0451324	0.0136285	0.0236876	0.0242666	0.0467551	0.0294575	0.023482	0.0468221	0.0351295	0.0498822	0.0506077	0.0093791	0.0339967	0.0222169	0.0427427	0.0430636	0.0227763	0.0336266	0.0321248	0.0121868	33.6006	21
formate acetyltransferase		0.0393626	0.0303479	0.0278675	0.0549886	0.0115551	0.0269783	0.0471493	0.0317038	0.047036	0.0226889	0.0256322	0.0118922	0.0454705	0.0268133	0.0157596	0.0127089	0.0621401	0.0656142	0.0305631	0.0163207	0.0217123	0.0321098	0.0162312	33.6328	21
hypothetical protein M91_16983, partial		0.0215715	0.00627934	0.00121623	0	0.0186047	0.000959228	0.00551189	0.0119324	0.00276996	0.0421135	0.0194047	0.13356	0.00180893	0.0559439	0.0259053	0.036905	0.00350249	0.00275803	0.0091296	0.152414	0.120689	0.0320466	0.0461088	33.6648	20
pyruvate phosphate dikinase		0.0293442	0.0430394	0.0478427	0.0318147	0.00553657	0.0499997	0.0348132	0.0436919	0.0420554	0.0171833	0.0413849	0.0103277	0.0444164	0.0260453	0.0101457	0.0428943	0.0422108	0.0348454	0.0407742	0.0247819	0.00971958	0.0320413	0.0140553	33.6968	21
cell division protein FtsX		0.0331494	0.0150279	0.0196183	0.0444058	0.0235024	0.0394349	0.037593	0.0290305	0.0304296	0.0277462	0.0389184	0.00958375	0.0255332	0.0419877	0.0274609	0.0445012	0.0239746	0.0390698	0.0475582	0.0438227	0.0297074	0.0320027	0.0103803	33.7288	21
carbohydrate kinase		0.0280841	0.0173644	0.0477105	0.0703411	0.0247801	0.0275511	0.0211647	0.0349479	0.0484477	0.0351368	0.0305788	0.0055577	0.0448068	0.0357908	0.0274497	0.0173436	0.02612	0.0630849	0.0328104	0.0206954	0.0096188	0.0318755	0.0160776	33.7607	21
radical SAM domain protein		0.022869	0.0659928	0.0202396	0.0172814	0.00550295	0.0316545	0.0235508	0.0539674	0.0263945	0.0181833	0.0438378	0.0172201	0.0730469	0.0339635	0.00435136	0.0468783	0.0504177	0.0277956	0.0438642	0.0326915	0.0091373	0.0318496	0.0188756	33.7926	21
acetolactate synthase		0.0391505	0.0343041	0.0441676	0.0505758	0.0597591	0.0213561	0.0228708	0.0318291	0.035317	0.0303208	0.0296658	0.0207648	0.027199	0.0352082	0.0425892	0.0158563	0.00974492	0.0568692	0.0245656	0.0278781	0.00871179	0.031843	0.0137772	33.8244	21
sulfatase		0.0450892	0.0184929	0.017437	0.0152071	0.0215299	0.0535435	0.0327969	0.0350733	0.0313485	0.0217004	0.0325138	0.0187955	0.0308299	0.0388495	0.0313388	0.057064	0.0207306	0.0365943	0.0522494	0.0311497	0.026225	0.0318362	0.0122094	33.8563	21
ribonucleoside triphosphate reductase		0.03154	0.0318879	0.0234256	0.0272037	0.0296666	0.0441245	0.0322243	0.0395427	0.0377673	0.0184477	0.0310557	0.0184345	0.0382868	0.0275681	0.0244849	0.0477946	0.0453385	0.0352355	0.0380353	0.0186397	0.0238063	0.0316433	0.00877743	33.8879	21
S-adenosylmethionine synthetase		0.0264123	0.0390567	0.0434933	0.0320525	0.0223256	0.0480013	0.0361733	0.0351289	0.0389792	0.0185741	0.0291071	0.0100651	0.0425033	0.0458938	0.0170898	0.0336249	0.0400266	0.0309303	0.0326137	0.0187149	0.0231344	0.0316143	0.0103795	33.9195	21
phosphate starvation protein PhoH		0.0158449	0.0421366	0.0289647	0.00742518	0.0263716	0.0480813	0.0251137	0.0512802	0.0320277	0.0137007	0.0450914	0.0282589	0.0460691	0.0357643	0.0168869	0.051181	0.0385403	0.0149741	0.0449598	0.0366652	0.0124742	0.0315148	0.0139887	33.951	21
CRISPR-associated protein		0.0205484	0.0422429	0.0355218	0.0395569	0.0196806	0.0308285	0.0252091	0.0319265	0.0656267	0.0282404	0.0276626	0.0247033	0.0396663	0.0255951	0.0288813	0.0200528	0.0436454	0.0485548	0.0277961	0.0139265	0.0175804	0.031307	0.0120952	33.9823	21
rubrerythrin		0.0276599	0.063882	0.0509758	0.0095259	0.00456151	0.0274446	0.0359705	0.0467133	0.0360228	0.0324357	0.0350893	0.0138177	0.0532398	0.0339768	0.00691032	0.0219916	0.0407891	0.0179339	0.035156	0.0217735	0.0406252	0.0312617	0.0156527	34.0136	21
penicillin-binding protein 2		0.0238796	0.0330562	0.032587	0.0104243	0.0397087	0.0392217	0.0186593	0.0443463	0.0361027	0.0226314	0.0419709	0.0300531	0.0393019	0.0357776	0.0219034	0.0481797	0.0129372	0.0185393	0.0441873	0.0299087	0.0319134	0.0312043	0.0107196	34.0448	21
iron transporter FeoB		0.0256263	0.0377424	0.0368173	0.027098	0.022079	0.0409004	0.0235269	0.0406426	0.0326802	0.0225855	0.0384551	0.0170232	0.0359183	0.0363205	0.0181044	0.048193	0.031587	0.0341861	0.042263	0.0231523	0.0190361	0.0311399	0.00902897	34.0759	21
phenylalanyl-tRNA synthetase subunit beta		0.0358568	0.0321667	0.0352838	0.0362407	0.0282657	0.0426457	0.0309239	0.0387073	0.0394453	0.0220912	0.0336448	0.0110607	0.0373889	0.0268001	0.0239889	0.0371839	0.0328924	0.0364464	0.0357459	0.0188779	0.0177035	0.0311124	0.00822688	34.1071	21
chromosome segregation protein SMC		0.0243038	0.0497568	0.046362	0.065043	0.0428244	0.0225152	0.0364	0.026023	0.0368085	0.0208384	0.0235746	0.0115311	0.0353197	0.0210931	0.0185891	0.0146611	0.0552643	0.0593582	0.0223324	0.0073205	0.0125414	0.0310696	0.0166368	34.1381	21
chromate transporter		0.0342723	0.0279583	0.0180715	0.00890493	0.0045503	0.0590591	0.0405995	0.0365213	0.0439864	0.0190798	0.0343807	0.017614	0.0284483	0.0374062	0.00498265	0.044302	0.0725053	0.0267731	0.0458868	0.0221746	0.024982	0.0310695	0.0169761	34.1692	21
histidine ammonia-lyase		0.0255639	0.0343173	0.0230951	0.00762336	0.00280191	0.0635755	0.0294445	0.0438311	0.0274599	0.0155857	0.0472445	0.0354577	0.0348512	0.0394719	0.00975111	0.0767317	0.0241426	0.0147723	0.0418417	0.0345342	0.0199543	0.0310501	0.0178866	34.2002	21
3-dehydroquinate dehydratase		0.0314402	0.0194885	0.0320185	0.0219585	0.0325918	0.0362508	0.0482708	0.0270394	0.0296838	0.0391366	0.0299519	0.0320443	0.028149	0.0233044	0.0189611	0.0384588	0.0329957	0.0356795	0.0340464	0.0416792	0.0180731	0.0310106	0.00779076	34.2313	21
GTP-binding protein TypA		0.0351831	0.0259006	0.0347286	0.0466915	0.011981	0.0365173	0.0382372	0.0236838	0.0414429	0.0263899	0.0337675	0.0149445	0.040317	0.0305738	0.0136403	0.0409023	0.0227985	0.0379801	0.0377544	0.0329798	0.0232464	0.0309362	0.00977088	34.2622	21
aspartyl-tRNA synthetase		0.0268115	0.0312772	0.0452516	0.0356462	0.0261138	0.0444575	0.0322481	0.0420768	0.0318279	0.0281945	0.0285893	0.0240578	0.0350203	0.0281507	0.0196713	0.0348466	0.0425339	0.0287777	0.0382881	0.0142649	0.0113992	0.0309288	0.00910153	34.2931	21
cell division protein FtsA		0.0288826	0.024427	0.0417219	0.0090899	0.0253629	0.050466	0.0353501	0.0411578	0.022719	0.0251716	0.0402403	0.0234123	0.0281881	0.0394586	0.027382	0.0432794	0.032608	0.0206516	0.0376561	0.0268752	0.0224625	0.0307887	0.00976545	34.3239	21
RNA polymerase sigma70 factor		0.0340477	0.0189973	0.0164323	0.00828397	0.0109947	0.0603514	0.0464693	0.0328037	0.032001	0.0199189	0.0511418	0.0173405	0.0434013	0.0413124	0.0117126	0.0403977	0.039432	0.0298405	0.0593564	0.0281664	0.00395278	0.0307788	0.0164886	34.3547	21
metallophosphoesterase		0.0545712	0.0318879	0.0307494	0.0403232	0.0280639	0.0307752	0.0240757	0.0352264	0.0440663	0.0207005	0.0274173	0.00627976	0.0268867	0.0201663	0.0274609	0.0240633	0.0386437	0.0766463	0.0347487	0.0120086	0.0114552	0.0307722	0.0153479	34.3855	21
riboflavin biosynthesis protein RibD		0.0311907	0.0498498	0.0413914	0.0130667	0.013169	0.0449904	0.0220237	0.0454045	0.028765	0.0281715	0.0371197	0.0233467	0.0340573	0.0397897	0.0115773	0.0513669	0.0343528	0.0258448	0.0394258	0.0181634	0.0130341	0.0307667	0.0125888	34.4162	21
peptidase M20		0.034422	0.0423889	0.049006	0.0406271	0.0186159	0.0275511	0.0328685	0.0472563	0.0438	0.0324242	0.0249372	0.00765824	0.0426985	0.0193321	0.0193444	0.0160289	0.0356969	0.0390564	0.0355212	0.0182887	0.0180619	0.0307421	0.0118464	34.447	21
aspartate kinase		0.0273979	0.0397338	0.0483715	0.018814	0.0204203	0.0312415	0.0275117	0.0488018	0.042122	0.0275738	0.033018	0.0219682	0.0323004	0.0320171	0.0151734	0.0197208	0.040983	0.0355315	0.037333	0.0208709	0.0246461	0.0307405	0.00970554	34.4777	21
rod shape-determining protein MreC		0.0269986	0.0429332	0.0205833	0.0107546	0.0336341	0.0433251	0.0345507	0.0359365	0.0348243	0.0295393	0.0417665	0.00964939	0.0409677	0.0333677	0.0173829	0.0403047	0.035348	0.0211763	0.0408585	0.037317	0.0137843	0.0307144	0.0109208	34.5084	21
ATPase/histidine kinase/DNA gyrase B/HSP90 domain protein		0.0421823	0.0569256	0.0135636	0.0214168	0.0208014	0.0201038	0.036388	0.0358251	0.0225725	0.0272865	0.0315054	0.0223949	0.0298668	0.0327586	0.0540764	0.0334522	0.0294157	0.0221988	0.0398331	0.0209211	0.0302673	0.030655	0.0110176	34.5391	21
ABC transporter, ATP-binding protein, partial		0.072562	0.0338792	0.0199223	0.0811617	0.014895	0.0175459	0.0376049	0.0164297	0.024064	0.0521362	0.0151667	0.014299	0.0198982	0.0211196	0.0524531	0.0099467	0.0329828	0.0564925	0.036701	0.00867429	0.00487099	0.0306098	0.0213119	34.5697	21
antitoxin		0.0208977	0.0147492	0.0448682	0.092828	0.0325134	0.00715424	0.0197569	0.0259812	0.0711667	0.0342632	0.0110514	0.011739	0.0273812	0.0222319	0.0214073	0.0120051	0.0144881	0.099316	0.0252679	0.00863668	0.0213764	0.0304324	0.0260749	34.6001	21
exopolyphosphatase		0.0383396	0.0169529	0.0283169	0.0418823	0.0640292	0.0333465	0.0244575	0.0301583	0.0332129	0.0244475	0.0388503	0.00918989	0.0335498	0.0330764	0.0266267	0.0362278	0.0176287	0.0370518	0.0323469	0.0232401	0.0157775	0.0304147	0.011535	34.6305	21
membrane protein, partial		0.0323634	0.0235641	0.0176353	0.0241385	0.0282657	0.0575137	0.0578868	0.0258141	0.0398315	0.0389642	0.0299656	0.00876322	0.0231517	0.0215698	0.0543695	0.0209956	0.0332413	0.0267596	0.0296501	0.0127733	0.0307712	0.0303804	0.0132775	34.6609	21
cell division protein FtsH		0.028134	0.0342377	0.0378881	0.0224209	0.0117232	0.0376497	0.0322243	0.0480778	0.0363957	0.0235854	0.0360977	0.0160386	0.034721	0.0274224	0.0126821	0.0385252	0.0527699	0.032612	0.0349874	0.0167344	0.0228321	0.0303695	0.010853	34.6913	21
(dimethylallyl)adenosine tRNA methylthiotransferase		0.0289449	0.0303878	0.0342262	0.0324092	0.0264612	0.0401144	0.0319618	0.0411996	0.0346511	0.0184132	0.0395044	0.0182376	0.0265223	0.0295145	0.0221852	0.0355239	0.0417972	0.0349126	0.0315744	0.0258599	0.0118135	0.0302959	0.00796667	34.7216	21
aspartate ammonia-lyase		0.0311907	0.0200063	0.0254218	0.0538788	0.019434	0.027258	0.0409097	0.0332354	0.0390325	0.0251486	0.0294477	0.0105246	0.0200674	0.0319112	0.0313163	0.0346209	0.0231345	0.0509899	0.036392	0.0281413	0.0237503	0.0302768	0.0102973	34.7519	21
30S ribosomal protein S21		0.0179159	0.0398267	0.0412195	0.00642107	0.0239283	0.0430986	0.0252807	0.0510713	0.0406838	0.0317921	0.043061	0.013019	0.0418526	0.0316066	0.0151509	0.060809	0.0327243	0.0158217	0.0296923	0.0107551	0.018521	0.0302025	0.014488	34.7821	21
putative DNA-binding protein		0.0103054	0.0169131	0.034993	0.0065664	0.012956	0.02069	0.0237894	0.0547054	0.00636558	0.0217579	0.0572875	0.0241344	0.0571049	0.0604856	0.00399063	0.0583655	0.00463982	0.00473574	0.059539	0.0714124	0.0228545	0.0301711	0.0230536	34.8122	21
riboflavin biosynthesis protein RibF		0.0305294	0.052704	0.0252367	0.0173871	0.0066013	0.0429388	0.0267005	0.0430514	0.035317	0.0198384	0.0291071	0.0233248	0.0452232	0.0286274	0.0166727	0.0461346	0.0358649	0.0162656	0.0382319	0.0357	0.0178491	0.0301574	0.0120676	34.8424	21
adenine phosphoribosyltransferase		0.0293317	0.0292195	0.0235313	0.0351309	0.029958	0.0542896	0.0411483	0.0288495	0.0419356	0.0208384	0.0219121	0.00923365	0.0236853	0.0415904	0.0195022	0.0227353	0.054127	0.0540977	0.0291023	0.00794725	0.0149153	0.0301467	0.013642	34.8725	21
2-amino-4-hydroxy-6-hydroxymethyldihydropteridine pyrophosphokinase		0.0308788	0.0311312	0.028198	0.010715	0.0213505	0.036797	0.0475072	0.0315367	0.042415	0.023482	0.0388094	0.0232264	0.0339662	0.0441725	0.0155792	0.0533855	0.0333835	0.025764	0.0449598	0.00932611	0.00648345	0.0301461	0.012907	34.9027	21
recombinase RecA		0.0371044	0.0325915	0.0371875	0.0517649	0.0401682	0.0388487	0.0380583	0.0215953	0.0311088	0.0210108	0.0287937	0.0124392	0.0275244	0.0223908	0.0208099	0.0281801	0.0208727	0.0535865	0.0243128	0.0249072	0.0184986	0.0300835	0.010662	34.9328	21
2-amino-3-ketobutyrate CoA ligase		0.0394999	0.0243872	0.0253821	0.00677779	0.0029364	0.0539832	0.0320095	0.0384706	0.0387794	0.0138041	0.0393409	0.0236421	0.0357491	0.0389157	0.00544484	0.0631861	0.0335773	0.0166289	0.0496931	0.0317639	0.0168973	0.0300414	0.0159747	34.9628	21
inorganic pyrophosphatase		0.0224573	0.0367468	0.0439296	0.0476295	0.0382965	0.0448972	0.0227634	0.0260369	0.0262613	0.0341943	0.0258094	0.00874134	0.0323135	0.0138767	0.031057	0.0391759	0.0217775	0.0341861	0.0235965	0.0185269	0.0380609	0.0300159	0.0103453	34.9928	21
C4-dicarboxylate ABC transporter permease		0.00981882	0.0466238	0.0866694	0.0106621	0.0371197	0.0388887	0.0103437	0.0541484	0.018644	0.0200453	0.0500108	0.00194738	0.0518213	0.0405841	0.0135388	0.0213675	0.0165948	0.0101307	0.0551147	0.0145031	0.0208389	0.0299722	0.0215019	35.0228	21
DNA polymerase III subunit epsilon		0.0318394	0.0129702	0.0191027	0.0556096	0.0402354	0.0298293	0.0257818	0.0202865	0.0349974	0.023482	0.031301	0.0128987	0.0277196	0.0381213	0.029118	0.0384189	0.0260942	0.0544206	0.0392151	0.0280911	0.00931647	0.0299452	0.0120774	35.0527	21
50S ribosomal protein L33		0.0259257	0.0514959	0.0240998	0.0304406	0.0500645	0.0419129	0.037414	0.0295178	0.0455445	0.0298956	0.0252643	0	0.0330552	0.0155848	0.0266605	0.0389767	0.0391348	0.0440747	0.0389623	0	0	0.0299059	0.0154078	35.0826	18
nicotinate-nucleotide adenylyltransferase		0.0345343	0.0362157	0.0288722	0.0382225	0.0317961	0.0531172	0.0271896	0.0281254	0.0296306	0.0160569	0.0305788	0.0124829	0.0304525	0.0244564	0.0222641	0.0463338	0.0322332	0.0487969	0.0278804	0.024105	0.00316894	0.029834	0.011518	35.1125	21
nuclease		0.0301551	0.0368264	0.0519408	0.0678704	0.00936958	0.00965889	0.0215226	0.0421882	0.0410966	0.0289416	0.0326501	0.00445272	0.0245442	0.0231853	0.027134	0.0234259	0.028511	0.0781128	0.026827	0.00703219	0.0105258	0.0298081	0.0189297	35.1423	21
transaldolase		0.0118649	0.027892	0.0425547	0.0383018	0.0335781	0.0179589	0.0206636	0.0355049	0.0294708	0.0309645	0.0431019	0.0156994	0.0444033	0.0428351	0.0255332	0.0270247	0.02391	0.0357064	0.0350717	0.0275897	0.015576	0.0297717	0.00980216	35.1721	21
transcription elongation factor NusA		0.0339604	0.0325384	0.0362885	0.0396494	0.0143906	0.0377163	0.0333457	0.0262318	0.0351172	0.0230567	0.0369017	0.00793175	0.0370635	0.0285876	0.0168193	0.032257	0.034146	0.0392986	0.0296642	0.0220743	0.0270536	0.0297187	0.00865079	35.2018	21
methylmalonyl-CoA mutase		0.0219458	0.0302683	0.0259241	0.0254332	0.00607454	0.0482678	0.0158556	0.0455437	0.0338921	0.0251601	0.0519185	0.0243204	0.045913	0.0321627	0.00934528	0.0700917	0.00878853	0.0267596	0.0391168	0.0311873	0.00586758	0.0297065	0.0164603	35.2315	21
2-isopropylmalate synthase		0.0183027	0.0301223	0.0410741	0.0451985	0.031146	0.0280974	0.0196257	0.0335556	0.0327867	0.0324242	0.0417392	0.0200208	0.0352156	0.0311167	0.0270213	0.0194286	0.0275158	0.0395138	0.0315322	0.0211592	0.0164942	0.029671	0.00828586	35.2612	21
hypothetical protein TGME49_322800		0.0596241	0.00497834	0	0	0.00492015	0.00127897	0.0187428	0	0	0.00232176	0.0118418	0.169499	0	0	0.155398	0.0360551	0.0104299	0.00242168	0	0.0355621	0.10827	0.0295878	0.0514774	35.2907	14
peroxiredoxin		0.0231185	0.0619172	0.0448418	0.0233193	0.0495378	0.0180788	0.0281083	0.0375656	0.0445191	0.027229	0.00959334	0.00886168	0.0392238	0.0260321	0.0214299	0.0210355	0.0473546	0.0175707	0.0256612	0.0179377	0.0281957	0.0295777	0.0139131	35.3203	21
ribonuclease R		0.034709	0.0315162	0.019182	0.0123929	0.0151415	0.043405	0.0374976	0.0304367	0.0376075	0.0262635	0.0371606	0.0148789	0.0418917	0.0319641	0.0170673	0.0456432	0.0414612	0.0209072	0.0372628	0.0223501	0.0209397	0.0295085	0.010535	35.3498	21
CRISPR-associated protein Cas1		0.0291321	0.0458007	0.0355482	0.0157884	0.0225049	0.0491471	0.0285616	0.0421882	0.0472891	0.0114709	0.0245284	0.0192222	0.0292292	0.0351817	0.0242143	0.0440895	0.0182491	0.0214588	0.0309283	0.0239044	0.0188233	0.0293934	0.0111144	35.3792	21
3-phosphoglycerate dehydrogenase		0.034185	0.0305205	0.0295993	0.0470878	0.0129672	0.0418063	0.0239207	0.0270394	0.0374877	0.0191258	0.0286574	0.0129862	0.0287477	0.0270252	0.0102809	0.0375292	0.0279423	0.0480166	0.0396084	0.0227136	0.0287108	0.0293313	0.0104241	35.4086	21
universal stress protein		0.0270735	0.0250775	0.0368834	0.0772245	0.0198823	0.030269	0.0202222	0.0295039	0.0351039	0.0147122	0.0368063	0.0087851	0.027238	0.0293159	0.0205281	0.0408757	0.027658	0.0612955	0.0256191	0.0156187	0.00408715	0.0292276	0.0163566	35.4378	21
50S ribosomal protein L21		0.0364931	0.0257148	0.0412195	0.0435073	0.0315159	0.0437381	0.0185042	0.031843	0.0398049	0.017873	0.0177286	0.00809586	0.0308689	0.0257938	0.0176084	0.0332796	0.0338358	0.0318855	0.0238493	0.0283669	0.0321933	0.0292247	0.00949401	35.467	21
argininosuccinate synthase		0.0271733	0.0408622	0.0486094	0.044855	0.0293528	0.0217025	0.0162851	0.0340708	0.0466632	0.0261486	0.0326773	0.00807398	0.0303484	0.0246021	0.0239325	0.0169452	0.036705	0.041505	0.025914	0.0119083	0.0243102	0.0291736	0.011232	35.4962	21
CTP synthetase		0.0223076	0.0311578	0.0325737	0.0233457	0.0232783	0.0399945	0.0282634	0.0367023	0.0313751	0.0255279	0.0362339	0.0122532	0.0359573	0.0313153	0.0165036	0.0497202	0.0211571	0.0353431	0.0355914	0.0227763	0.0196743	0.0290977	0.00885466	35.5253	21
thiol:disulfide interchange protein		0.0253518	0.0143774	0.0120433	0.0336511	0.0391707	0.0447506	0.0301006	0.0209688	0.0364623	0.0232981	0.0334541	0.0142443	0.0286696	0.0331294	0.0412477	0.0450191	0.0188824	0.0276072	0.0333722	0.0406388	0.0141763	0.0290769	0.0104441	35.5544	21
zinc metalloprotease		0.045451	0.021294	0.0216145	0.0218396	0.0181788	0.0623098	0.0271657	0.0286128	0.0373279	0.0232061	0.0333587	0.009354	0.0284093	0.0264029	0.0169883	0.0543151	0.0246079	0.0350875	0.0294394	0.0189155	0.0258778	0.029036	0.0125181	35.5834	21
pyridoxamine 5'-phosphate oxidase		0.0240418	0.0288478	0.0126382	0.00936736	0.0346764	0.0309218	0.019912	0.039668	0.0300434	0.0209188	0.0486481	0.025491	0.0417095	0.0364794	0.0241016	0.0627346	0.0166207	0.0149741	0.0381898	0.0355621	0.0138739	0.02902	0.0131541	35.6124	21
asparaginyl-tRNA synthetase		0.0275226	0.0375035	0.0258448	0.0107018	0.00124405	0.0532105	0.0397047	0.0365631	0.0324405	0.018735	0.0327727	0.0211805	0.0336929	0.028005	0.0180818	0.042881	0.0550317	0.0170729	0.0298889	0.0224378	0.0243997	0.028996	0.0129615	35.6414	21
cell division protein FtsY		0.0296561	0.0301355	0.0367512	0.0276661	0.0172261	0.0368903	0.0271061	0.0379972	0.031748	0.0239302	0.0369971	0.0186424	0.0370765	0.0256481	0.0154327	0.0345943	0.0506245	0.0360293	0.028695	0.0200185	0.00600195	0.0289937	0.0099298	35.6704	21
DNA repair protein RecO		0.0411467	0.0421765	0.0154805	0.0196992	0.0243766	0.044764	0.0361136	0.040211	0.0330797	0.0214706	0.0263817	0.00665173	0.0376361	0.0202192	0.0330974	0.0327086	0.0325305	0.0263695	0.0309845	0.0187776	0.0244557	0.0289681	0.00986643	35.6994	21
DNA polymerase III subunit delta		0.0313154	0.0125454	0.0176485	0.031524	0.0179658	0.0359311	0.0383208	0.024923	0.0444259	0.020574	0.0301291	0.0262897	0.0285264	0.037777	0.0181156	0.0433857	0.0239617	0.038007	0.0416591	0.0315884	0.0129333	0.0289308	0.00983968	35.7283	21
biopolymer transporter ExbD		0.0184399	0.0280513	0.0323226	0.00659282	0.0311684	0.0381559	0.0287167	0.0331797	0.0406039	0.0203556	0.0544395	0.0267273	0.0345258	0.0421731	0.0104726	0.0411812	0.023044	0.0235038	0.0365886	0.0262234	0.00945084	0.0288532	0.0118358	35.7571	21
serine dehydratase		0.0338356	0.0282239	0.0121887	0.00854821	0.0152872	0.0510522	0.0368891	0.0456273	0.0341584	0.020666	0.0308377	0.0180735	0.0363998	0.0327983	0.0173491	0.044302	0.0413061	0.0129695	0.0493701	0.0203445	0.015576	0.0288478	0.0131792	35.786	21
DNA repair protein RecN		0.0243537	0.0404639	0.0207684	0.0194482	0.0112749	0.0428721	0.0241473	0.0438868	0.0335192	0.0171718	0.0311784	0.0193207	0.0415143	0.0285876	0.01842	0.041314	0.0281104	0.028549	0.0358302	0.0288809	0.0257323	0.0288259	0.00948842	35.8148	21
transcriptional regulator, GntR family		0.0271484	0.0703207	0.0251574	0.0191971	0.0101429	0.0382092	0.034324	0.0324974	0.0327867	0.0250337	0.0358388	0.0127236	0.0489582	0.0237679	0.0134937	0.0185123	0.0560139	0.00481646	0.0419681	0.01874	0.0151281	0.028799	0.0161248	35.8436	21
glutathione peroxidase		0.0362186	0.0256749	0.0110121	0.0109264	0.00884283	0.0381693	0.059569	0.0373428	0.0509513	0.00780434	0.0335903	0.0178656	0.0375841	0.0192659	0.0158385	0.0201192	0.0605504	0.0212705	0.038555	0.0198431	0.0334139	0.0287813	0.0157374	35.8724	21
transglutaminase		0.0267491	0.0116825	0.0305247	0.0268205	0.0113309	0.039315	0.0228946	0.0335974	0.0291378	0.0288841	0.0443965	0.0228544	0.0360745	0.0340827	0.0119268	0.0451386	0.0268955	0.0302576	0.0468559	0.0275145	0.017446	0.02878	0.0103713	35.9012	21
regulatory protein		0.0257011	0.0240952	0.00846071	0.0118512	0.0366041	0.0490672	0.0343479	0.0286128	0.0380736	0.0247808	0.0369971	0.0166075	0.029047	0.0270384	0.0393539	0.0179014	0.0287049	0.0314415	0.032389	0.042494	0.0203462	0.0287579	0.010162	35.9299	21
galactokinase		0.0361687	0.0143509	0.0238751	0.0278643	0.029577	0.025233	0.0306733	0.0338341	0.0313352	0.024367	0.046713	0.0105684	0.0376101	0.0373533	0.0205619	0.0265998	0.0191021	0.0266251	0.0399034	0.0341957	0.0270312	0.0287401	0.00862394	35.9587	21
homoserine dehydrogenase		0.0330247	0.0474203	0.0413121	0.0382357	0.0287476	0.0247934	0.0265454	0.0462399	0.0302165	0.0271255	0.0210945	0.00991196	0.0382998	0.0215963	0.0253416	0.019588	0.04097	0.0331905	0.03083	0.00703219	0.0109849	0.0286905	0.0113089	35.9874	21
asparagine synthase		0.022058	0.04061	0.0338693	0.0252086	0.0138302	0.0373832	0.0316278	0.0392781	0.0243836	0.0214591	0.0332497	0.0138177	0.0352286	0.0225629	0.0167742	0.0295081	0.0657976	0.0191448	0.0363498	0.0273641	0.0129893	0.0286902	0.012151	36.0161	21
3,4-dihydroxy-2-butanone 4-phosphate synthase		0.0316398	0.0308391	0.0520995	0.0133046	0.0173382	0.0423792	0.0307091	0.0257027	0.0364889	0.0210798	0.0375421	0.0127455	0.0278367	0.0323614	0.0174505	0.0441825	0.0161425	0.0227369	0.0377404	0.0351985	0.0152624	0.0286086	0.0110826	36.0447	21
TatD family hydrolase		0.0255639	0.0281309	0.0181641	0.00887851	0.00448306	0.0370768	0.0201387	0.0478689	0.0310955	0.0223441	0.0440694	0.0189706	0.0383129	0.0503561	0.0118479	0.033585	0.0164785	0.0173689	0.0497914	0.0451263	0.0305809	0.0285825	0.0138805	36.0733	21
CMP deaminase		0.0312406	0.0135013	0.0205172	0.0102658	0.0121939	0.048814	0.0281202	0.0381503	0.0408969	0.0254359	0.0306469	0.0221104	0.0389375	0.0354068	0.00869145	0.0723891	0.022191	0.0170594	0.0501707	0.0184517	0.0142099	0.0285429	0.0158583	36.1018	21
aldose 1-epimerase		0.0479338	0.00423491	0.0141981	0.0223152	0.0275148	0.0226751	0.029361	0.0286406	0.0334526	0.0403435	0.0301018	0.00978067	0.0304264	0.0295013	0.0447875	0.0256436	0.0265207	0.0454873	0.0445524	0.0278154	0.013538	0.0285155	0.0118645	36.1303	21
AAA domain protein		0.0124763	0.0422561	0.0226721	0.0293572	0.00360886	0.038489	0.0404325	0.0394731	0.0231718	0.0162868	0.0360023	0.0175811	0.0613734	0.0417229	0.0051292	0.0246476	0.0381913	0.0344417	0.029313	0.0132371	0.0278934	0.0284646	0.0141344	36.1588	21
DNA methylase		0.0528744	0.0260998	0.0204511	0.0122212	0.0109499	0.0193844	0.035541	0.0368137	0.0394453	0.018712	0.0225934	0.0307533	0.015018	0.0425438	0.024406	0.0175163	0.0399749	0.0368903	0.0240881	0.0321901	0.0392479	0.0284626	0.0113183	36.1872	21
aminodeoxychorismate lyase		0.0324508	0.0229667	0.0309609	0.0336776	0.0284674	0.0353315	0.0218567	0.0296988	0.0313352	0.0255394	0.0232748	0.0171982	0.0261839	0.033712	0.0277202	0.0311946	0.0326985	0.0480166	0.0332317	0.0190909	0.0124182	0.0284297	0.00758792	36.2157	21
hypothetical protein N307_01336, partial		0.033374	0	0	0	0	0	0	0.011278	0	0.00497685	0	0.257591	0.00511445	0.0492438	0.101716	0.0591623	0	0	0	0.0127106	0.0611281	0.028395	0.0595326	36.2441	10
OmpA family protein		0.0369547	0.012864	0.0121887	0.0469293	0.0112861	0.0684782	0.0375811	0.018379	0.0275132	0.018758	0.0166112	0.000787705	0.0123372	0.0233441	0.0257474	0.0882055	0.0218421	0.0511379	0.0327682	0.0179127	0.0143442	0.0283795	0.0209209	36.2724	21
urocanate hydratase		0.0234055	0.0328438	0.0309345	0.00794045	0.00496498	0.046003	0.0272135	0.0351568	0.0326802	0.0162179	0.0386459	0.0178765	0.0363347	0.0365058	0.00919873	0.0573429	0.0265336	0.0139516	0.0374735	0.039824	0.0243214	0.0283509	0.0132947	36.3008	21
UDP-3-O-(3-hydroxymyristoyl) glucosamine N-acyltransferase		0.0410469	0.0247589	0.0337371	0.0104111	0.0366602	0.036424	0.0270226	0.0305899	0.0310422	0.023459	0.036343	0.0142772	0.0295415	0.0397632	0.0282162	0.0349794	0.015884	0.0229656	0.0336671	0.0159948	0.0265833	0.0282556	0.00866879	36.329	21
pantoate--beta-alanine ligase		0.0202864	0.0346891	0.0295596	0.0237685	0.025587	0.0420195	0.0340139	0.0315367	0.0290047	0.0241946	0.0341354	0.0200099	0.0320922	0.0365721	0.0159963	0.0460682	0.0236127	0.0274727	0.0251836	0.0119961	0.0253627	0.0282458	0.00819342	36.3573	21
valyl-tRNA synthetase		0.0280092	0.02529	0.0333669	0.0254993	0.0175736	0.0394749	0.0340019	0.0291558	0.0378872	0.0255279	0.0351847	0.00938682	0.027173	0.0347448	0.0276751	0.0427349	0.0210925	0.0256968	0.0397629	0.0202943	0.0132021	0.0282254	0.0088152	36.3855	21
inosine 5'-monophosphate dehydrogenase		0.0264871	0.0278123	0.0258316	0.0282078	0.0286467	0.0362242	0.0301364	0.0324974	0.045691	0.0211142	0.0262863	0.00499974	0.0306217	0.0308784	0.0247892	0.0331335	0.0320523	0.0356526	0.0329789	0.0182511	0.0190361	0.0281585	0.00812006	36.4137	21
sugar transporter		0.0302175	0.0133552	0.0281715	0.0565477	0.0491343	0.0134558	0.0191007	0.0158867	0.0426281	0.0261715	0.0239834	0.0284996	0.0186359	0.0207356	0.0384521	0.0152587	0.0231991	0.0626813	0.0304226	0.0155435	0.0187225	0.0281335	0.0142071	36.4418	21
ribokinase		0.0302425	0.0138331	0.0433876	0.0871204	0.0294761	0.0257792	0.0212721	0.022932	0.0449852	0.0293898	0.0172108	0.00549206	0.0158639	0.0182066	0.0240227	0.0086187	0.0205367	0.0725295	0.0269815	0.0180004	0.0141203	0.0280953	0.0198695	36.4699	21
hypothetical protein AZ22_5168		0.0390507	0.0208426	0.0201603	0	0.0123508	0.0160004	0.0392156	0.00439982	0.00460772	0.0232981	0.00496019	0.0886606	0.0119858	0.0768384	0.138872	0.0213011	0.0087239	0.00304056	0.00908746	0.0297583	0.0143106	0.0279745	0.0341994	36.4979	20
glucose-1-phosphate adenylyltransferase		0.0206981	0.0410215	0.0338164	0.0345892	0.0233007	0.0185451	0.0291939	0.0351707	0.0348775	0.0284358	0.0242423	0.0120563	0.0407074	0.0230396	0.0271566	0.0120981	0.0572288	0.0474247	0.0249168	0.00859908	0.0101003	0.0279628	0.0125655	36.5258	21
C4-dicarboxylate ABC transporter substrate-binding protein		0.000898291	0.0573504	0.0991093	0.0147711	0.039675	0.0263521	0.00638282	0.0639088	0.016673	0.0204706	0.0409352	0.0180735	0.0391718	0.0270517	0.00706814	0.0283262	0.0164785	0.0129022	0.0319676	0.0106298	0.00812951	0.0279203	0.0232496	36.5538	21
septum formation protein Maf		0.0273854	0.0291	0.0128629	0.0163698	0.0370749	0.0388221	0.0320692	0.0254104	0.0244769	0.0134248	0.0331679	0.0158744	0.0319361	0.0244299	0.0355549	0.0520044	0.0418747	0.0188622	0.0415748	0.0235409	0.00932766	0.027864	0.0111294	36.5816	21
HIT family hydrolase		0.0272482	0.0265113	0.0369892	0.01888	0.0302494	0.0456699	0.0240519	0.0370086	0.034225	0.0191143	0.0403084	0.0117937	0.0341354	0.0301104	0.0287911	0.0247804	0.0358391	0.0217952	0.0338216	0.0165213	0.00615872	0.0278097	0.00976629	36.6094	21
mannose-1-phosphate guanylyltransferase		0.0308413	0.0156121	0.018878	0.0180477	0.0360662	0.026552	0.0335844	0.02257	0.0426813	0.0200453	0.0272402	0.0208851	0.0172694	0.0292629	0.0353407	0.0417389	0.0185335	0.0363387	0.037951	0.0364771	0.0174908	0.0277813	0.00894567	36.6372	21
preprotein translocase subunit SecE		0.0379902	0.00545626	0.021588	0.0361218	0.0259793	0.0363974	0.0324867	0.0402946	0.0358497	0.0353896	0.0207538	0	0.0113481	0.00944094	0.0535353	0.0242891	0.0448215	0.0440478	0.0281894	0.0225632	0.0160911	0.0277445	0.0139854	36.665	20
cell filamentation protein Fic		0.0271359	0.0180415	0.0266777	0.0690991	0.0242309	0.0301491	0.0158795	0.0158867	0.0545469	0.0239302	0.0307832	0.0104152	0.0244531	0.0395248	0.0133021	0.0139838	0.0254867	0.0516492	0.0343132	0.01963	0.0134708	0.0277424	0.0151404	36.6927	21
ferritin		0.0167681	0.0205108	0.0340808	0.0309559	0.0103222	0.0182253	0.0307449	0.0285431	0.0302698	0.0263899	0.0404719	0.00517479	0.0417876	0.0444638	0.008838	0.0286449	0.0417584	0.0234769	0.0507184	0.0296455	0.0203238	0.0277198	0.01213	36.7204	21
restriction endonuclease		0.0265245	0.0297771	0.0273122	0.0224473	0.065094	0.0115374	0.0213675	0.0236003	0.04103	0.0313208	0.0227978	0.00532795	0.0185578	0.0317258	0.0467151	0.0213276	0.0415258	0.0361907	0.026518	0.0118457	0.0193384	0.0277087	0.0133287	36.7481	21
cation diffusion facilitator family transporter		0.0212097	0.0354723	0.0201074	0.00959196	0.0129448	0.0340393	0.0267482	0.0400857	0.0152481	0.0209303	0.0377874	0.0205569	0.034682	0.0429278	0.0220499	0.0485648	0.0419264	0.0137498	0.0335969	0.0285549	0.0197415	0.0276436	0.011175	36.7758	21
RNA polymerase sigma-70 factor		0.0177163	0.0158245	0.0129951	0.00771585	0.00759878	0.0651076	0.0260204	0.0320797	0.0276197	0.0241716	0.0346669	0.02164	0.031897	0.0564205	0.0207761	0.0482063	0.0283559	0.0104805	0.0435973	0.0361011	0.0110745	0.0276222	0.0157906	36.8034	21
aldo/keto reductase		0.0263624	0.0119613	0.0401223	0.104811	0.0250379	0.0224619	0.0186951	0.0224725	0.038553	0.0234475	0.0143628	0.00223183	0.0176078	0.0241783	0.029941	0.00472767	0.0216094	0.096262	0.0185542	0.00416165	0.0104362	0.0275237	0.0262443	36.8309	21
Cro/Cl family transcriptional regulator		0.0241665	0.0138862	0.0474725	0.0825094	0.0183693	0.018172	0.0256625	0.0267749	0.0294974	0.0278267	0.0160116	0.00391665	0.0254812	0.00452847	0.0430289	0.0091499	0.0519945	0.0883242	0.0142843	0	0.00666262	0.0275105	0.02373	36.8584	20
multidrug ABC transporter ATPase		0.0271359	0.00434111	0.0366058	0.102975	0.00772206	0.0437381	0.0165357	0.0125033	0.0497394	0.027206	0.0177422	0.00144413	0.0190653	0.0103678	0.0151734	0.0318719	0.0157676	0.0900463	0.0260123	0.00789711	0.0130341	0.0274726	0.0262352	36.8859	21
outer membrane efflux protein		0.0126634	0.0187053	0.029705	0.00318411	0.00925751	0.0402609	0.0126225	0.0554572	0.0160205	0.0211142	0.0646461	0.0167278	0.0381697	0.0484891	0.00510665	0.0724953	0.00977077	0.00519317	0.0400438	0.0490624	0.00446787	0.0272935	0.0213364	36.9132	21
UTP--glucose-1-phosphate uridylyltransferase		0.0172796	0.0369061	0.0572288	0.0630744	0.0388569	0.0247001	0.0288599	0.0188245	0.0288315	0.0334357	0.0192548	0.00575462	0.020666	0.0248801	0.0301101	0.00770238	0.0315611	0.0515953	0.0100987	0.00473827	0.0175356	0.0272331	0.0159721	36.9404	21
riboflavin synthase subunit alpha		0.0338855	0.0349147	0.0327324	0.0187876	0.0155338	0.0449904	0.0204489	0.0324556	0.02461	0.0195166	0.0327318	0.00414639	0.0392499	0.0264558	0.0139446	0.0501717	0.0179906	0.0318586	0.0300434	0.0270758	0.019484	0.0271918	0.0109145	36.9676	21
ATP-dependent DNA helicase		0.0293442	0.0082574	0.0356804	0.0533503	0.0353041	0.0302023	0.0243859	0.0186992	0.041576	0.0271945	0.0221982	0.00609377	0.0181804	0.0164455	0.0160189	0.0309556	0.0316128	0.0597753	0.0340323	0.0122217	0.0165838	0.027053	0.0136953	36.9947	21
chromosome partitioning protein ParB		0.0282712	0.018453	0.0149913	0.0246537	0.0235697	0.0280574	0.0410767	0.0295456	0.0358364	0.0136547	0.0281396	0.00730815	0.0338491	0.0295013	0.0137417	0.0390431	0.0563112	0.0331502	0.0343273	0.0166466	0.0161359	0.0269649	0.0114826	37.0216	21
alkyl hydroperoxide reductase		0.0387762	0.0112179	0.0161943	0.0398476	0.0151415	0.0588326	0.0233003	0.0181562	0.0390857	0.0138846	0.0268586	0.00870852	0.0242188	0.0251847	0.0220837	0.0430005	0.0185076	0.0483261	0.0221779	0.0267499	0.0241982	0.0268786	0.0130711	37.0485	21
peptidase C69		0.0284958	0.0286487	0.0172519	0.00957875	0.0272121	0.0555819	0.0403847	0.0245332	0.0293243	0.0215165	0.0238743	0.00786611	0.0229955	0.0323216	0.0148352	0.0466924	0.0427924	0.0128753	0.0397208	0.0207832	0.0164606	0.026845	0.0125641	37.0754	21
tRNA modification GTPase TrmE		0.0224573	0.0380212	0.0336842	0.0137406	0.0141328	0.0441778	0.0245888	0.0417565	0.0218401	0.0187005	0.0412623	0.0212899	0.0314676	0.0335531	0.00712451	0.0500655	0.0227338	0.0115434	0.0361392	0.0251078	0.00987635	0.0268221	0.0122577	37.1022	21
nitrite reductase		0.0177787	0.0226348	0.0255143	0.0287759	0.0270664	0.024407	0.0102722	0.0291001	0.0205483	0.0174477	0.0585003	0.0138395	0.0321963	0.0410873	0.0271227	0.0557891	0.00904701	0.0368096	0.0331756	0.0293447	0.00262026	0.0268132	0.0138001	37.129	21
imidazolonepropionase		0.0226195	0.0302417	0.0280525	0.026728	0.00137854	0.0309484	0.0204489	0.0445412	0.0282456	0.0147351	0.0418619	0.022012	0.0381957	0.0345726	0.00533211	0.0445676	0.021002	0.0270018	0.0341728	0.0318767	0.0129557	0.0267376	0.0116599	37.1557	21
UDP pyrophosphate phosphatase		0.0368424	0.0229667	0.0207023	0.0370995	0.0378706	0.0343457	0.0261397	0.0134222	0.0392322	0.0283669	0.0208219	0.011367	0.0232558	0.0291967	0.0364793	0.0253515	0.0254997	0.0457967	0.024369	0.00768401	0.0146018	0.0267339	0.0101127	37.1825	21
cobalt transporter		0.0233181	0.0362025	0.025554	0.0210733	0.0103671	0.0475351	0.0232883	0.0319683	0.0237311	0.0157351	0.0405673	0.0133035	0.0367252	0.0271311	0.00919873	0.0446207	0.0323108	0.0185662	0.0344818	0.0292945	0.0145794	0.0266453	0.0109902	37.2091	21
molecular chaperone GroEL		0.0264622	0.0315693	0.0336313	0.0319732	0.0286916	0.0330134	0.0313534	0.0295039	0.027886	0.0248383	0.027976	0.00608283	0.0263531	0.0221524	0.0233914	0.0311946	0.0373512	0.0268	0.0261247	0.0063929	0.0243773	0.0265295	0.00770528	37.2357	21
RNA pseudouridine synthase		0.0239669	0.0228207	0.0158638	0.0274679	0.0239731	0.0118438	0.0296234	0.0418401	0.0180713	0.018804	0.0365746	0.00861005	0.0358142	0.029541	0.0171123	0.0269318	0.0528604	0.0186201	0.0383022	0.0411778	0.0172332	0.0265263	0.011256	37.2622	21
2-nitropropane dioxygenase		0.0196376	0.0298567	0.0249855	0.0128157	0.0213393	0.047202	0.029361	0.0327898	0.0326536	0.0158156	0.0298838	0.0156994	0.0373368	0.0236222	0.0145872	0.0435716	0.0441494	0.0221315	0.0209138	0.0235158	0.0139747	0.0264687	0.0102899	37.2886	21
transposase, IS4 family, partial		0.0130003	0.0295249	0.0116335	0.0256446	0.00418045	0.00989869	0.0136724	0.0553041	0.0094152	0.0162523	0.0338492	0.0363548	0.0232948	0.0347977	0.0167629	0.0794408	0.00798722	0.0181626	0.0674888	0.0449383	0.00332571	0.0264252	0.0208267	37.3151	21
magnesium chelatase		0.0270111	0.0373043	0.0339883	0.0117984	0.00562623	0.0459363	0.0246842	0.0360061	0.0311088	0.0255279	0.0289981	0.00908049	0.0325607	0.0284155	0.0120959	0.03567	0.0291443	0.0252393	0.0416169	0.0190659	0.0135156	0.0263997	0.0110021	37.3415	21
cysteine synthase		0.030205	0.0293257	0.0452648	0.0352102	0.0487196	0.0425524	0.0277384	0.0240737	0.029817	0.0229992	0.0128638	0.00107215	0.0188311	0.018392	0.0257249	0.0211284	0.0354255	0.0367962	0.0222762	0.0135254	0.0108617	0.026324	0.0119039	37.3678	21
GTPase CgtA		0.0274727	0.015944	0.0203586	0.0352894	0.0212049	0.0363574	0.0301484	0.0227092	0.0309223	0.0293094	0.0239152	0.0209179	0.0239585	0.0238738	0.0213059	0.0357231	0.0269342	0.0415588	0.0280208	0.0199559	0.0164718	0.0263025	0.00686573	37.3941	21
cell wall surface anchor family protein		0.0361437	0.00918669	0.00200942	9.24845e-05	0.00376577	0.197028	0.00768324	0.00125311	0	0.000850547	0.00140357	0.013019	0.00154865	0.01005	0.0188597	0.21807	0	0.000255622	0.0124022	0.00105295	0.0168861	0.0262648	0.0610037	37.4204	19
histidinol phosphate phosphatase		0.00905777	0.0282371	0.0198033	0.00521877	0	0.00903273	0.0258176	0.0599963	0.00744427	0.0209074	0.0502288	0.0216072	0.0466678	0.0599427	0	0.0385119	0.025435	0.00250241	0.0447631	0.059103	0.0166509	0.0262347	0.0204413	37.4466	19
16S rRNA processing protein RimM		0.0251272	0.0234447	0.0401223	0.0305859	0.0160157	0.0480147	0.0318425	0.0290444	0.0282722	0.0118617	0.026845	0.0177999	0.0287867	0.0168957	0.00882673	0.044634	0.036705	0.016306	0.0291304	0.0202692	0.0194056	0.0261874	0.0103809	37.4728	21
hypothetical protein N307_08343, partial		0.066748	0	0	0	0	0	0	0.00751868	0	0.00995369	0	0.106067	0	0.0218876	0.0339091	0.0273036	0	0	0.00258438	0.114433	0.158929	0.0261587	0.0459486	37.4989	10
rod shape-determining protein MreB		0.0229563	0.0339191	0.0528398	0.00690991	0.0255198	0.0373566	0.0169652	0.0364656	0.0222662	0.0215165	0.0441103	0.0121	0.0293463	0.0359497	0.0165487	0.0415397	0.0164009	0.0122026	0.0337655	0.0163834	0.0138627	0.0261393	0.0123604	37.5251	21
phosphodiesterase		0.0403732	0.0281044	0.0329174	0.0453042	0.00437098	0.0199306	0.0443695	0.0117375	0.0570905	0.0141145	0.0227024	0.00870852	0.0294244	0.0135722	0.00530956	0.0149134	0.0441365	0.0557391	0.0280208	0.0110685	0.0165614	0.0261176	0.0163419	37.5512	21
GTPase Era		0.0286206	0.0279318	0.0193539	0.0116795	0.0258672	0.0367704	0.0263425	0.0342935	0.0235979	0.0180339	0.0325956	0.0139599	0.02906	0.0284817	0.0219597	0.0384057	0.0328407	0.0201673	0.0353386	0.0233278	0.0158223	0.0259262	0.00763821	37.5771	21
4Fe-4S binding domain protein		0.0158074	0.0726837	0.01359	0.0112963	0.00105352	0.0336396	0.0254716	0.0512384	0.0174055	0.0126777	0.0462088	0.00976973	0.0546453	0.0222981	0.00472337	0.0273036	0.038928	0.00953875	0.0370381	0.0186898	0.0187337	0.0258448	0.0185053	37.603	21
pyruvate formate lyase-activating protein		0.0224323	0.0225817	0.0285152	0.0579085	0.023749	0.0125765	0.0307449	0.0253547	0.0396983	0.0197235	0.0155347	0.0056124	0.0257935	0.016088	0.0283966	0.00576351	0.0335127	0.0647935	0.0227538	0.02858	0.012295	0.025829	0.0146435	37.6288	21
DeoR family transcriptional regulator		0.031253	0.0183867	0.0140792	0.0390549	0.0470609	0.0309884	0.0185281	0.0271508	0.0333327	0.0325392	0.0185326	0.0103277	0.0353587	0.0286274	0.0319588	0.0134924	0.0251507	0.0301769	0.0289338	0.0170728	0.00882377	0.0257538	0.0100206	37.6546	21
preprotein translocase subunit YajC		0.0248278	0.0257944	0.0182963	0.0257635	0.0129784	0.0305487	0.0319379	0.0220548	0.0201887	0.0350218	0.027063	0.0146819	0.0367902	0.0290511	0.0334694	0.028127	0.0278389	0.028697	0.023442	0.0279282	0.0159455	0.0257356	0.00653025	37.6803	21
NAD-dependent dehydratase		0.0249401	0.0153997	0.0292159	0.0362275	0.0208798	0.0287502	0.0276549	0.019827	0.018311	0.0372401	0.0317779	0.0176577	0.0221887	0.0335133	0.0179578	0.0258428	0.0139712	0.0355315	0.0411394	0.0272638	0.0151057	0.0257331	0.00809539	37.706	21
heme ABC transporter ATP-binding protein		0.0317271	0.0298036	0.0187193	0.0194614	0.0116672	0.0485609	0.0336321	0.0329847	0.0302165	0.0226199	0.0184372	0.00947434	0.0306086	0.018286	0.0237972	0.0265865	0.0623856	0.0171401	0.0227819	0.0157566	0.0151281	0.0257036	0.0123369	37.7317	21
O-acetylhomoserine aminocarboxypropyltransferase		0.0280841	0.0272016	0.0337635	0.0478277	0.0299692	0.0280974	0.0262352	0.0347669	0.0302698	0.0157811	0.0269404	0.00950716	0.0259367	0.0181271	0.0228841	0.0164406	0.0301395	0.0371729	0.0295939	0.0147663	0.00592357	0.0256871	0.00969612	37.7574	21
ribonuclease Z		0.0289075	0.018307	0.0178204	0.0189197	0.00750912	0.02903	0.0231571	0.033848	0.0328267	0.0200453	0.033127	0.00847877	0.0237764	0.0391276	0.0141025	0.0389501	0.0355935	0.0229387	0.0332598	0.0335188	0.0261578	0.0256858	0.00932851	37.7831	21
tRNA(Ile)-lysidine synthetase		0.0298058	0.021679	0.0209006	0.0141105	0.0260241	0.0274979	0.0313056	0.028209	0.0212008	0.022436	0.0396543	0.0180625	0.0389505	0.0318052	0.0156469	0.0294018	0.0405823	0.018916	0.0344818	0.0134376	0.0139523	0.0256219	0.00859032	37.8087	21
hypothetical protein PANDA_008628		0.0119148	0	0.00737668	0	0.0452228	0.00586195	0.00638282	0	0.00561982	0.0355505	0	0.108233	0	0.0312624	0.0121072	0.0390033	0.008879	0.00185662	0.00369398	0.136219	0.0785853	0.025608	0.0380969	37.8343	16
DNA topoisomerase IV subunit B		0.031278	0.01686	0.0170933	0.0372845	0.019703	0.0296428	0.0265215	0.0283761	0.0308158	0.0285278	0.0262863	0.0153493	0.0241277	0.0271973	0.0171011	0.0420709	0.022708	0.0312801	0.0302681	0.0185269	0.0134484	0.0254508	0.00750467	37.8598	21
mannose-6-phosphate isomerase		0.0345842	0.00884153	0.0236371	0.0362539	0.0162287	0.0227683	0.0260323	0.0278748	0.0297637	0.0334702	0.0321459	0.0151852	0.0260278	0.0293556	0.0147788	0.0292159	0.018275	0.0439939	0.0371224	0.0233153	0.00499416	0.0254221	0.00977008	37.8852	21
DNA mismatch repair protein MutL		0.0325506	0.0261396	0.0201471	0.00945984	0.0209471	0.0509723	0.0278577	0.0317873	0.0206415	0.0148386	0.0273356	0.01338	0.0204969	0.0176372	0.0166276	0.0430802	0.0408666	0.0164675	0.0288776	0.0291441	0.0242766	0.0254063	0.0103841	37.9106	21
protein kinase		0.0139859	0.0130897	0.031688	0.0270583	0.014032	0.0389286	0.0177764	0.031119	0.0301233	0.017735	0.0369698	0.0169247	0.0335758	0.0393395	0.0187018	0.0384189	0.0188436	0.0256833	0.0343975	0.0275396	0.00742406	0.0253979	0.00985188	37.936	21
hypothetical protein V502_03873		0.00789748	0.0296443	0	0	0	0	0.0108806	0	0	0	0.000858495	0.0953342	0	0.0199941	0.157122	0.0821897	0.00403238	0.00263695	0.00105342	0	0.121573	0.0253913	0.0465062	37.9614	12
primosomal protein N'		0.0266244	0.0328438	0.0237164	0.00811221	0.0111628	0.0404208	0.0250421	0.0394174	0.0263013	0.0158271	0.0339174	0.0151743	0.0381567	0.0270119	0.00820671	0.0370378	0.0331896	0.019656	0.0315744	0.0223125	0.01739	0.0253855	0.0101365	37.9868	21
thymidine kinase		0.0354326	0.0292593	0.0197769	0.0180873	0.00569348	0.0214094	0.034157	0.0289887	0.0247032	0.0307231	0.0284121	0.0203381	0.0256243	0.0267868	0.0115999	0.0222572	0.0436454	0.019656	0.0311811	0.0236537	0.0298306	0.025296	0.00831279	38.0121	21
GTPase		0.0199246	0.0485886	0.0331422	0.0145069	0.0245559	0.0500264	0.0392752	0.0293089	0.0326669	0.0169535	0.0205766	0.0133144	0.0299319	0.0119303	0.00933401	0.0220447	0.0526795	0.014113	0.0185822	0.0124473	0.0132804	0.025104	0.0133359	38.0372	21
argininosuccinate lyase		0.00933225	0.0311312	0.0432157	0.0318807	0.0275596	0.0196642	0.016309	0.0306734	0.0285652	0.0298956	0.0343807	0.00718781	0.03191	0.0207092	0.0218244	0.0189372	0.0325046	0.0316164	0.0269815	0.0137635	0.0187113	0.0250835	0.00902664	38.0623	21
internalin		0.0280217	0.0167405	0.00248533	0.0026292	0.00316055	0.159978	0.0203415	0.0130742	0.00581958	0.00203442	0.00310693	0.00137848	0.00516651	0.0221524	0.00303243	0.151431	0.0221652	0.00174899	0.0164192	0.0188528	0.0270088	0.0250832	0.0443904	38.0873	21
integrase core domain protein, partial		0.00847139	0.0234845	0.0225663	0.0225266	0	0.00584862	0.0156647	0.0503195	0.0151948	0.0151719	0.0446554	0.0379411	0.0271469	0.039697	0.00586194	0.0454308	0.0216353	0.0135345	0.0443839	0.0613092	0.00586758	0.0250815	0.0172643	38.1124	20
cystathionine beta-lyase		0.0424068	0.0115497	0.0167231	0.0370202	0.0277277	0.0299092	0.0324987	0.016555	0.0351971	0.022528	0.0188051	0.00832561	0.0166057	0.0215566	0.0082518	0.0211417	0.0385273	0.0604883	0.024383	0.0175993	0.0187897	0.0250757	0.0126416	38.1375	21
phosphopantothenoylcysteine decarboxylase		0.0188766	0.0240155	0.0380468	0.0255257	0.0212161	0.0201171	0.0283946	0.0311051	0.0247032	0.0193212	0.0360841	0.016509	0.035632	0.0259262	0.0167291	0.0316063	0.027658	0.0260331	0.0310406	0.0171104	0.00997713	0.0250299	0.00735422	38.1625	21
phosphoribosylaminoimidazole synthetase		0.0225696	0.0410481	0.0422903	0.037258	0.0192771	0.0320808	0.0200671	0.0320658	0.0204285	0.016919	0.0248282	0.0116734	0.0293463	0.0146182	0.0183862	0.0331999	0.0449507	0.0297733	0.0189474	0.00587896	0.00957401	0.0250086	0.011028	38.1875	21
phosphoribosylformylglycinamidine cyclo-ligase		0.0274977	0.0263653	0.012625	0.00868033	0.0263155	0.0238208	0.0217851	0.0281115	0.038553	0.0195856	0.0254687	0.0131284	0.0319491	0.0325335	0.0171011	0.0317657	0.0214156	0.0223199	0.0421507	0.0318015	0.0215891	0.0249792	0.00833709	38.2125	21
hypothetical protein I79_026257		0.0351082	0.00963806	0	0	0	0.00739405	0.0261874	0.00338341	0.00355567	0.00448261	0	0.081976	0.00461993	0.0542755	0.117194	0.016414	0.00895654	0	0.00700872	0.0229267	0.121248	0.02497	0.0374592	38.2375	16
cell wall anchor		0.0402983	0.00181875	0.000475915	0.00299914	0.0153545	0.174633	0.0201148	0.00122527	0.00203752	0.00990772	0	0	0.00274593	0.024986	0.0154778	0.181457	0.00386437	0.00067269	0.0108151	0	0.0150385	0.0249487	0.0519436	38.2624	18
cardiolipin synthetase		0.0286455	0.0245598	0.0077865	0.0125383	0.0344971	0.0288035	0.0405518	0.0258977	0.0264478	0.023482	0.0217349	0.0118265	0.0233729	0.0268928	0.02577	0.0242758	0.0408537	0.0239074	0.0328946	0.016446	0.0224177	0.0249334	0.00837545	38.2874	21
aspartate decarboxylase		0.0263873	0.0183468	0.039382	0.0387246	0.00871954	0.0276044	0.0259011	0.02438	0.0273933	0.0179649	0.028453	0.00677208	0.0202236	0.0337252	0.0110137	0.0443684	0.0229794	0.0442227	0.0281613	0.021949	0.0058004	0.0248796	0.0112799	38.3123	21
MULTISPECIES: 50S ribosomal protein L33		0.0318769	0.0255953	0.0124399	0.0354083	0.0535277	0.00851314	0.0417567	0.0207738	0.0248364	0.0213441	0.0284802	0.0132269	0.0310771	0.0207489	0.0347545	0.0248734	0.0293252	0.0260869	0.0226414	0.0139892	0	0.0248227	0.0117969	38.3371	20
prephenate dehydratase		0.0323884	0.0247855	0.0149781	0.0430846	0.0195349	0.0249399	0.0258534	0.0116679	0.0238776	0.0269531	0.0347759	0.00296483	0.0324436	0.0267868	0.0251838	0.0120317	0.0210278	0.0558064	0.0344537	0.0220367	0.00471422	0.0247757	0.0122002	38.3619	21
ferrochelatase		0.0162691	0.0139526	0.0280658	0.0423315	0.0349342	0.00712759	0.0300887	0.0178917	0.0309756	0.0311829	0.0306469	0.0173842	0.0232818	0.0240062	0.0337512	0.0186584	0.0134413	0.0460793	0.021279	0.0252708	0.0136612	0.0247752	0.0100163	38.3866	21
branched-chain amino acid ABC transporter permease		0.027847	0.0551733	0.0630852	0.0156035	0.0183021	0.0224886	0.0311983	0.0486904	0.014742	0.0235509	0.0153984	0.0111045	0.035632	0.0135722	0.0218921	0.0155376	0.0264044	0.0153104	0.0164754	0.0145156	0.0117016	0.0246774	0.0146572	38.4113	21
methylmalonyl-CoA carboxyltransferase		0.022607	0.0193425	0.0180583	0.0401647	0.0119137	0.0303755	0.0216658	0.0255217	0.0345712	0.0225855	0.0278943	0.0112686	0.0287867	0.0271841	0.0170222	0.0380205	0.0120196	0.0435365	0.0284563	0.024293	0.0114216	0.0246052	0.00943324	38.4359	21
MULTISPECIES: transposase		0.0175915	0.0363485	0.00664959	0.00399004	0.10441	0.013256	0.0244098	0.00978821	0.0395785	0.0411251	0.0130001	0.00391665	0.0142892	0.0234104	0.0596565	0.00613534	0.0518265	0.0306478	0.013877	0	0	0.0244718	0.0249922	38.4604	19
GHKL domain protein		0.0122642	0.033866	0.0168421	0.0400458	0.00412441	0.0245402	0.0206159	0.0301722	0.0208413	0.0155627	0.0559385	0.00963845	0.0655509	0.0227086	0.00268296	0.0239438	0.0327114	0.0228849	0.0278242	0.0176494	0.0131349	0.0244544	0.0153696	38.4848	21
50S ribosomal protein L35		0.0128506	0.0431854	0.0369759	0.0247726	0.011118	0.0318943	0.0306137	0.0218877	0.0481547	0.00420676	0.0172925	0.0124392	0.0293203	0.00910991	0.0167629	0.0183662	0.0468248	0.0375092	0.0378387	0.0208835	0	0.0243813	0.0139704	38.5092	20
lactate dehydrogenase		0.028396	0.00643865	0.0320053	0.054077	0.0476661	0.0133626	0.0231571	0.010735	0.0324538	0.0195856	0.0132726	0.0112139	0.0195338	0.00944094	0.0618209	0.00500655	0.028679	0.0533847	0.0140596	0.0131368	0.0144562	0.0243753	0.0169252	38.5336	21
phosphatidylserine decarboxylase		0.0303298	0.0317419	0.0174238	0.012208	0.0181003	0.0547959	0.0206159	0.0253268	0.0220531	0.0161144	0.0297748	0.00353373	0.023425	0.0382802	0.0183975	0.0439169	0.019128	0.0179474	0.0233437	0.026261	0.0176251	0.0243021	0.0112558	38.5579	21
carbamate kinase		0.0156078	0.0375566	0.037399	0.0394248	0.00348558	0.0220622	0.0213914	0.0211498	0.0399247	0.0222521	0.0222527	0.00266945	0.0349032	0.0171605	0.00298733	0.0279809	0.0305272	0.0515684	0.0286388	0.0223626	0.00859982	0.0242812	0.01325	38.5822	21
UDP-N-acetylmuramoylalanyl-D-glutamate--2,6-diaminopimelate ligase		0.0378156	0.0127047	0.0177939	0.029595	0.0200505	0.031841	0.0388457	0.0132691	0.0283921	0.0190339	0.0195682	0.00525137	0.0182845	0.0206562	0.0242143	0.0330538	0.0283688	0.0401192	0.0304086	0.0171982	0.0230448	0.0242624	0.0092401	38.6064	21
sodium:alanine symporter		0.0228191	0.0312241	0.0298108	0.051646	0.0181115	0.0234744	0.0170487	0.023656	0.0399647	0.0176661	0.023411	0.00326022	0.029047	0.020921	0.0101569	0.00799454	0.0405435	0.0584568	0.017262	0.0104793	0.0123846	0.0242542	0.0140819	38.6307	21
kinase		0.0277223	0.015705	0.0268099	0.0881906	0.0136173	0.00823337	0.0323078	0.0165272	0.0427213	0.0230912	0.0118009	0.000995572	0.0119858	0.0140091	0.0131104	0.00265599	0.0536488	0.0631252	0.0224026	0.00678149	0.012463	0.0241859	0.0216577	38.6549	21
1,4-alpha-glucan branching protein		0.0248902	0.0172317	0.0282376	0.0326206	0.0217316	0.0365306	0.0164879	0.0219295	0.0168728	0.0199993	0.0304289	0.00925554	0.0231777	0.0298191	0.0205055	0.0356302	0.0247113	0.0288719	0.0284563	0.0243808	0.0148593	0.0241251	0.00705961	38.679	21
3-isopropylmalate dehydrogenase		0.0180282	0.0300293	0.031265	0.0445247	0.0315607	0.0175725	0.0125747	0.0179613	0.0273933	0.0340334	0.0312192	0.0114983	0.0244531	0.0251185	0.0332665	0.0133065	0.0164009	0.0352893	0.0223745	0.0137385	0.0147473	0.0241122	0.0092528	38.7031	21
50S ribosomal protein L34		0.0239295	0.0359768	0.0221433	0.0321582	0.0393948	0.0389819	0.0122407	0.0263432	0.0360894	0.0146432	0.0295568	0	0.0158639	0.037009	0.0179465	0.024143	0.0335903	0.0339305	0.0215739	0	0.0106714	0.0241041	0.0120026	38.7272	19
ribonuclease P		0.0198123	0.0176432	0.0246418	0.0408649	0.0114094	0.0128297	0.0213795	0.0313278	0.0332262	0.0197695	0.0328	0.00603907	0.0334457	0.026138	0.0127384	0.0230806	0.0419911	0.0352893	0.0399736	0.0165463	0.00494937	0.0240903	0.01126	38.7513	21
lipid-A-disaccharide synthase		0.0388261	0.0117754	0.0155994	0.0138066	0.0154329	0.0355314	0.0244695	0.0230294	0.0370882	0.0164707	0.0273356	0.0152727	0.0284874	0.0428616	0.0305046	0.0321375	0.0172539	0.0227235	0.0335407	0.0168722	0.00539728	0.0240198	0.0102127	38.7753	21
methyl-accepting chemotaxis protein		0.00666233	0.0604569	0.0312517	0.0206769	0.00270104	0.0254062	0.00643054	0.0556661	0.0371414	0.012103	0.0309467	0.0143537	0.0267826	0.030693	0.00581685	0.00670638	0.018443	0.0469672	0.0228099	0.0270507	0.0152624	0.0240157	0.016192	38.7993	21
ATP phosphoribosyltransferase		0.0206857	0.0311179	0.0387738	0.0438509	0.0299692	0.0148014	0.015271	0.0291001	0.0257819	0.0353552	0.0233701	0.0171545	0.019729	0.0237149	0.0232787	0.00575023	0.0145011	0.0381281	0.0167001	0.0251955	0.010649	0.0239466	0.00987531	38.8233	21
phenylalanyl-tRNA synthetase subunit alpha		0.0271109	0.0161431	0.0208874	0.02324	0.0223817	0.0387821	0.0271419	0.0257863	0.0298037	0.0218728	0.0242423	0.00466059	0.023438	0.0318979	0.014621	0.0432927	0.0129372	0.0290468	0.031462	0.0208459	0.00985396	0.0237832	0.00912036	38.8471	21
lysozyme		0.0467985	0.00784586	0.00864579	0.0183648	0.00732979	0.0326537	0.0451927	0.0255914	0.0247299	0.0142639	0.0126321	0.0231498	0.0315326	0.0552421	0.00774452	0.0169187	0.0431542	0.0158486	0.0103656	0.0218612	0.0289124	0.0237513	0.0142685	38.8708	21
pyrroline-5-carboxylate reductase		0.0243911	0.0287682	0.030366	0.0360822	0.0414795	0.0371035	0.0246007	0.0169588	0.01919	0.023436	0.0181647	0.00941964	0.0247914	0.0215566	0.0234365	0.0290698	0.0238583	0.0274727	0.0177816	0.00770908	0.012407	0.0237163	0.0086259	38.8945	21
polyphosphate kinase		0.013125	0.018068	0.0181773	0.0287627	0.0615748	0.0179056	0.00750428	0.0180309	0.0213074	0.0271255	0.0370924	0.00473717	0.0251168	0.0277799	0.0522502	0.0206238	0.0145398	0.0298809	0.0248466	0.017499	0.0118807	0.0237061	0.013534	38.9183	21
polyribonucleotide nucleotidyltransferase		0.015221	0.0437164	0.0267438	0.0154449	0.013438	0.0296961	0.0272493	0.0393756	0.0250761	0.0121605	0.0334949	0.0104262	0.038456	0.0135854	0.01045	0.0242891	0.0406857	0.0157813	0.0283579	0.0184767	0.015352	0.0236894	0.0107763	38.9419	21
ATP synthase subunit A		0.0224074	0.0212144	0.0172123	0.00720058	0.0153993	0.0460829	0.0303631	0.0320797	0.0202953	0.0134593	0.0288482	0.0136864	0.0257935	0.0242843	0.0221288	0.0437841	0.0324271	0.00883915	0.0253943	0.0384075	0.00688657	0.0236283	0.0110889	38.9656	21
flagellar motor protein MotA		0.0239544	0.0168998	0.0231744	0.00953911	0.0372542	0.0437648	0.0247558	0.0287381	0.0289514	0.0166546	0.0290117	0.0132597	0.0214208	0.0212785	0.00872527	0.0408226	0.0208727	0.0386528	0.0251696	0.0116075	0.0104586	0.0235698	0.010387	38.9891	21
ATP-dependent helicase		0.0272981	0.0109789	0.0200677	0.0462158	0.0477894	0.0173194	0.0291701	0.0173208	0.0335724	0.0220452	0.0179058	0.0130081	0.0200544	0.0154392	0.0375953	0.00867182	0.0147337	0.050102	0.0239757	0.00847372	0.0126982	0.0235446	0.012777	39.0127	21
23S rRNA methyltransferase		0.030467	0.0249713	0.0174238	0.0336776	0.046422	0.0141086	0.032618	0.0172512	0.0266076	0.0257578	0.0135179	0	0.0161893	0.022788	0.0376291	0.0095483	0.0436324	0.0226831	0.0195935	0.021623	0.0166062	0.0234817	0.011212	39.0362	20
peptidase, M23 family		0.0208728	0.0279052	0.0190102	0.0145861	0.000896611	0.0302157	0.0341689	0.0304785	0.0176452	0.0164018	0.0493703	0.00576556	0.0338101	0.0277137	0.00576048	0.0530535	0.0285498	0.00965983	0.0302541	0.0183388	0.018353	0.0234671	0.0133057	39.0596	21
fibronectin		0.0479962	0.00799189	0.0164719	0.0372052	0.00551416	0.0423126	0.0307449	0.0151627	0.0311354	0.00929854	0.0238607	0.0050435	0.0130529	0.017624	0.00480228	0.0509951	0.0299585	0.0332174	0.0309845	0.0114069	0.0276471	0.0234489	0.0142877	39.0831	21
nucleotide sugar dehydrogenase		0.0134619	0.0194222	0.0334066	0.0266487	0.00336229	0.014948	0.0154858	0.0302697	0.0226524	0.0158501	0.0339719	0.0118265	0.0265223	0.0376313	0.0158611	0.039561	0.0190892	0.0248761	0.0369959	0.0363392	0.0139859	0.0234366	0.0102549	39.1065	21
hypothetical protein HMPREF1991_02533		0.232857	0	0	0.00960517	0	0	0.0018373	0	0	0	0	0	0	0	0	0.00747662	0.0163234	0.177308	0.0042558	0.0208709	0.0200662	0.0233619	0.0614302	39.1299	9
macrolide ABC transporter ATP-binding protein		0.0255389	0.0234314	0.0291366	0.0310087	0.0173606	0.0205834	0.0302915	0.0232801	0.0249696	0.0241601	0.0245148	0.0136536	0.0322614	0.0165647	0.0211142	0.0160156	0.0391736	0.0295715	0.0273186	0.0126479	0.00779358	0.0233519	0.0075264	39.1532	21
elongation factor Tu, partial		0.0119273	0.0208692	0.0325341	0.0266091	0.0452004	0.0326004	0.0159272	0.0330126	0.0152481	0.0301025	0.0208355	0.00340245	0.0248695	0.0199544	0.0259616	0.0123238	0.0250861	0.0219835	0.0254365	0.0286176	0.0169533	0.0233074	0.00916143	39.1765	21
RNA helicase		0.023368	0.0301754	0.0222755	0.0128421	0.0278958	0.0218091	0.0306256	0.0197296	0.0298303	0.0251601	0.0251825	0.0189924	0.0273942	0.0246418	0.024451	0.0184724	0.0376743	0.0202211	0.0227257	0.0124097	0.0132692	0.0232927	0.00630274	39.1998	21
phosphoserine phosphatase		0.0320515	0.0228207	0.0213897	0.0259485	0.0551864	0.0155874	0.0297069	0.013826	0.0277262	0.0184707	0.0225662	0.00399323	0.021551	0.0285082	0.0394892	0.0204511	0.0229277	0.0310245	0.0180626	0.0101033	0.00677459	0.023246	0.0112817	39.2231	21
thiamine biosynthesis protein ThiF		0.0219208	0.0216126	0.0331422	0.0278907	0.00487532	0.0316678	0.0394303	0.0223333	0.0348376	0.0179534	0.0213261	0.00901485	0.0252469	0.0130293	0.00367498	0.0114473	0.0651902	0.0380877	0.0216161	0.00277026	0.0208389	0.0232336	0.0144941	39.2463	21
nicotinate-nucleotide pyrophosphorylase		0.016818	0.0230995	0.0175824	0.00286702	0.0133931	0.0365839	0.0146149	0.0394035	0.0236112	0.0138156	0.0372696	0.0167606	0.0361786	0.0286671	0.0106079	0.0506232	0.0206272	0.0109245	0.0267006	0.0338949	0.0138067	0.023231	0.0120541	39.2695	21
glycine cleavage system protein H		0.0266743	0.0203382	0.0189308	0.0300442	0.0247801	0.0330267	0.0206278	0.022932	0.0252359	0.0128272	0.0218984	0.0127893	0.0201325	0.0424379	0.0168193	0.0298002	0.0260166	0.0173823	0.0270798	0.0274143	0.0106378	0.0232298	0.00744669	39.2928	21
DNA topoisomerase		0.0313529	0.0437828	0.020385	0.0148239	0.00830486	0.0250731	0.0257579	0.0342378	0.0182844	0.00649404	0.0212443	0.0140365	0.038482	0.0255687	0.010698	0.0256835	0.044046	0.0106958	0.0309845	0.0212595	0.0160799	0.0232036	0.0110013	39.316	21
conjugal transfer protein, partial		0.0676837	0.00841671	0.00864579	0.0247462	0.00906698	0.0254195	0.0378197	0.0200359	0.0196827	0.00291944	0.0273356	0.0366502	0.0214599	0.0121819	0.0180931	0.0308228	0.0344562	0.0299078	0.0262652	0.0023942	0.022261	0.0231554	0.0146374	39.3391	21
sugar ABC transporter ATP-binding protein		0.0214841	0.0327375	0.0466661	0.0359897	0.0112525	0.0154009	0.0267959	0.0330265	0.0265011	0.0175396	0.0268314	0.00331493	0.0274333	0.0239003	0.0118479	0.0132268	0.0310442	0.0329753	0.0195233	0.01874	0.00995473	0.0231517	0.0104532	39.3623	21
dioxygenase		0.0217836	0.0104213	0.0173312	0.0245348	0.00905577	0.0486142	0.017168	0.024756	0.0299102	0.00714919	0.0285075	0.00622506	0.0314285	0.0286936	0.0110588	0.063372	0.0139066	0.0266654	0.03024	0.0277903	0.00755843	0.023151	0.0141031	39.3854	21
(Fe-S)-binding protein		0.037566	0.0448581	0.0632438	0.00622288	0.00952649	0.0291232	0.0290866	0.0343771	0.025702	0.0164247	0.0189141	0.00891638	0.0268737	0.0234633	0.00886054	0.0140502	0.0202265	0.0184048	0.0212228	0.0166341	0.0114776	0.0231036	0.0136791	39.4085	21
MULTISPECIES: 50S ribosomal protein L36		0.023156	0.0204842	0.0464546	0.0448814	0.0225161	0.0156141	0.02404	0.0214979	0.0309756	0.0286312	0.0297339	0	0.0183366	0.0216625	0.0305272	0.0162148	0.0302429	0.0312128	0.0112505	0	0.0172444	0.0230798	0.0116388	39.4316	19
thymidylate kinase		0.02363	0.0307595	0.0327985	0.0310352	0.0251051	0.0261256	0.0280128	0.0338758	0.0304696	0.0291255	0.0169382	0.00432144	0.0236332	0.00729587	0.0140236	0.00432927	0.0386954	0.024311	0.0175288	0.00980244	0.0317902	0.0230289	0.0101572	39.4546	21
sortase		0.0221079	0.0153731	0.0284756	0.0581067	0.0255534	0.0126032	0.0258773	0.0193954	0.0310955	0.0209188	0.0210399	0.00567804	0.0329642	0.0121819	0.0195022	0.0130542	0.0492287	0.0407785	0.0177255	0.00229392	0.00960761	0.0230267	0.0137813	39.4777	21
copper-exporting ATPase		0.0274353	0.024812	0.0166835	0.019501	0.0146708	0.0373433	0.0274998	0.0287241	0.0229853	0.0137237	0.0291888	0.00959469	0.0275894	0.0177829	0.012141	0.0350857	0.0465016	0.018916	0.0282034	0.017875	0.00667382	0.0229967	0.00976838	39.5007	21
glucokinase		0.0343846	0.0120277	0.0222358	0.0421993	0.0247353	0.0322673	0.0280247	0.0165968	0.0322008	0.0210913	0.0145127	0.0128659	0.0203667	0.0221127	0.0155341	0.0290566	0.0195674	0.0393658	0.0226695	0.0119836	0.00826389	0.0229554	0.00936943	39.5236	21
RND transporter MFP subunit		0.00571413	0.0116958	0.0214691	0.0054698	0.00160269	0.0172128	0.0106659	0.0402946	0.0106137	0.0195511	0.064537	0.0271649	0.041267	0.0420142	0.00408081	0.0429341	0.00904701	0.00703634	0.0463643	0.0420552	0.0111865	0.0229513	0.0180767	39.5466	21
cytochrome C biogenesis protein		0.0201741	0.020524	0.0115409	0.0323564	0.0515103	0.0192911	0.0237059	0.0153854	0.0361693	0.0273094	0.0271175	0.00542641	0.0190783	0.0176505	0.0327705	0.00845934	0.0217516	0.0478955	0.0247482	0.00640543	0.0123398	0.0229338	0.0122475	39.5695	21
UDP-N-acetylglucosamine acyltransferase		0.0267242	0.0264051	0.0255143	0.00893136	0.0262259	0.0391951	0.0328089	0.0140906	0.0323206	0.0124709	0.021149	0.0127564	0.0201845	0.0273827	0.0165825	0.0369449	0.014178	0.0315761	0.0351419	0.00792218	0.0129445	0.0229262	0.0096799	39.5924	21
tetraacyldisaccharide 4'-kinase		0.0254266	0.0211082	0.0290837	0.0140444	0.0212273	0.028164	0.0220595	0.0247142	0.0298836	0.0202522	0.0372287	0.0173186	0.0258195	0.0238473	0.0188935	0.0273435	0.0142943	0.0238267	0.0296361	0.0193417	0.0072225	0.0228922	0.00662178	39.6153	21
integral membrane protein		0.0159447	0.0124525	0.0151896	0.0215621	0.039888	0.0143085	0.0224293	0.0198549	0.0317879	0.0165282	0.0169655	0.00819432	0.0194818	0.0252509	0.0253303	0.0267724	0.0607313	0.0338632	0.0195233	0.0179252	0.0167069	0.02289	0.0114581	39.6382	21
nicotinate-nucleotide--dimethylbenzimidazole phosphoribosyltransferase		0.0253393	0.0324455	0.0269817	0.0130007	0.00877558	0.0222621	0.0251734	0.0336948	0.0176185	0.0261486	0.0355253	0.0236093	0.0352806	0.0274224	0.00182622	0.0264537	0.0265594	0.0128349	0.0289478	0.0209085	0.00955162	0.0228743	0.00920746	39.6611	21
transcriptional regulator, LuxR family		0.0119398	0.0215197	0.0114484	0.0175985	0.000392267	0.0581798	0.00637089	0.0284178	0.025449	0.00850547	0.0455548	0.00348997	0.0295155	0.033712	0.00660595	0.0409687	0.0214414	0.0180685	0.0405776	0.0374047	0.0115448	0.0227955	0.0156038	39.6839	21
cold-shock protein		0.0434049	0.0225419	0.0427927	0.0181798	0.0363576	0.0303622	0.0231094	0.0123084	0.0386463	0.0234475	0.0210672	0	0.0204058	0.00907019	0.0301777	0.00221775	0.0208986	0.0258448	0.0176412	0.0104417	0.0296962	0.022791	0.0120069	39.7067	20
polynucleotide phosphorylase		0.0270236	0.0127047	0.016234	0.0296611	0.00970581	0.0332532	0.0304228	0.0197992	0.0295773	0.0156661	0.0316826	0.0124282	0.0192605	0.0232647	0.0107206	0.034103	0.0258874	0.0343341	0.0290321	0.0199809	0.0127206	0.0227363	0.00842126	39.7294	21
isoleucyl-tRNA synthase		0.0243911	0.021533	0.021046	0.0220509	0.00717289	0.027338	0.0237536	0.0292115	0.0260749	0.0138846	0.0328681	0.0120234	0.0268216	0.0268398	0.00975111	0.0258959	0.0259132	0.0280377	0.0311249	0.0237665	0.0177035	0.0227239	0.00695654	39.7521	21
ribonucleotide-diphosphate reductase subunit alpha		0.0209352	0.0212011	0.0414178	0.0365842	0.0267638	0.0167998	0.0255074	0.0230155	0.032001	0.0193097	0.0229068	0.00644387	0.0169961	0.0184979	0.0254543	0.0148868	0.0346888	0.0326389	0.0200992	0.00409898	0.0168189	0.0227174	0.00927035	39.7749	21
rod shape-determining protein MreD		0.0236425	0.0220374	0.00658349	0.00437319	0.0152088	0.026512	0.021809	0.0169449	0.0319478	0.0097468	0.0282486	0.0339698	0.027225	0.0298323	0.0185891	0.0379807	0.0261846	0.0231944	0.0239055	0.0204949	0.0279158	0.0226832	0.00860306	39.7975	21
1-acyl-sn-glycerol-3-phosphate acyltransferase		0.0269737	0.0183999	0.0116996	0.012274	0.0489886	0.0158273	0.0253642	0.0282507	0.0206282	0.025229	0.0253324	0.00807398	0.0268737	0.0297661	0.0249921	0.0258295	0.0195028	0.0167365	0.0338497	0.0231774	0.00805113	0.0226581	0.00933144	39.8202	21
4-phosphoerythronate dehydrogenase		0.0129379	0.030879	0.0112898	0.0116663	0	0.0394616	0.0207352	0.0408237	0.0230519	0.0211717	0.0306742	0.0185767	0.0413581	0.0222054	0.00583939	0.0468517	0.0248276	0.0116644	0.0347346	0.0158569	0.0081855	0.0225139	0.01298	39.8427	20
4-hydroxythreonine-4-phosphate dehydrogenase		0.0198497	0.0146031	0.0127439	0.0165415	0.0242421	0.0266452	0.0185281	0.0281672	0.0272335	0.013195	0.0318325	0.0260052	0.0236462	0.0352479	0.0135388	0.0439169	0.0124978	0.0131309	0.0359004	0.0295828	0.00554285	0.0225044	0.00970686	39.8652	21
S-ribosylhomocysteinase		0.0267366	0.0104346	0.015811	0.033453	0.0287364	0.0120037	0.0374618	0.0233636	0.0208546	0.0242521	0.025714	0.0104152	0.0172304	0.0221524	0.0203364	0.0272903	0.0253575	0.0358678	0.0259842	0.00868682	0.0199207	0.0224792	0.00811178	39.8877	21
phosphoribosylaminoimidazole carboxylase		0.0277098	0.00764673	0.0104569	0.0158941	0.0300253	0.0231014	0.0380822	0.013464	0.0188837	0.0242176	0.0244876	0.0227778	0.0226441	0.0162601	0.0299072	0.0240766	0.0147208	0.0183375	0.0272905	0.0206829	0.0407819	0.0224499	0.00828406	39.9101	21
diaminopimelate epimerase		0.0251022	0.0161165	0.0391837	0.0338097	0.0510284	0.0248866	0.0122765	0.0161095	0.0197093	0.0200453	0.015303	0.00590779	0.0153824	0.00924232	0.0630722	0.0198801	0.00843957	0.0395407	0.0140315	0.00699458	0.0150385	0.0224334	0.0149913	39.9326	21
septum formation initiator		0.0227941	0.0238031	0.0141717	0.0156299	0.0152536	0.0306553	0.0300649	0.0317595	0.0322274	0.0114824	0.032323	0.00706747	0.0284483	0.035526	0.0126483	0.0282731	0.0241167	0.0251586	0.0340464	0.0118582	0.00357206	0.0224229	0.0096975	39.955	21
CAAX amino terminal protease family protein		0.028371	0.0281309	0.00659671	0.0142558	0.0178986	0.0299092	0.0282872	0.0157753	0.0305495	0.0224131	0.0283985	0.00815056	0.0242449	0.0260851	0.037956	0.0280739	0.0255126	0.0215934	0.0296923	0.0164711	0.00227313	0.0224114	0.00905574	39.9774	21
SusD family protein		0.0155953	0.00744759	0.00437577	0.000290666	0.00332867	0.0494002	0.00984266	0.0282229	0.0156077	0.026229	0.046713	0.0121	0.0321703	0.0364132	0.0135388	0.0358958	0.0142426	0.013548	0.0507184	0.0487866	0.0048262	0.0223473	0.0167783	39.9998	21
RNA methyltransferase, TrmH family		0.0137613	0.0223693	0.0149252	0.0128421	0.00967219	0.0345588	0.0262352	0.0270533	0.0162868	0.0174822	0.0324865	0	0.0326128	0.0302295	0.0154778	0.0582592	0.0235481	0.00956565	0.0204643	0.0331804	0.0178939	0.0223288	0.0123262	40.0221	20
PAP2 family protein		0.0220955	0.0190504	0.0135504	0.00624931	0.000795742	0.0313747	0.0221788	0.0265799	0.0217602	0.0184247	0.0483619	0.015962	0.0293203	0.0315007	0.00731615	0.0311017	0.0362785	0.00714397	0.0387797	0.0299965	0.0110633	0.0223278	0.0121669	40.0444	21
Sigma-70 region 2		0.013936	0.0214268	0.0108138	0.0030652	0.00173718	0.0189314	0.00746849	0.0389579	0.00900237	0.0217924	0.050256	0.0266398	0.0375581	0.0384126	0.00923255	0.0434122	0.0119679	0.00414377	0.0570249	0.0393226	0.00350487	0.0223146	0.0171404	40.0667	21
phosphotransacetylase		0.0187394	0.0287947	0.0152689	0.00811221	0.0112749	0.0318943	0.0288241	0.0314531	0.0249829	0.0207005	0.0298974	0.0118703	0.030036	0.0287465	0.0075867	0.0390962	0.0327631	0.0145167	0.0252398	0.0162204	0.0118919	0.0222814	0.00934284	40.089	21
histidyl-tRNA synthase		0.0300928	0.00971771	0.0220904	0.0305331	0.0308658	0.030602	0.0271777	0.015469	0.0273933	0.0180224	0.0185053	0.00915707	0.0174126	0.0172797	0.0236281	0.0325359	0.0172281	0.0292082	0.024074	0.0199935	0.0162254	0.0222482	0.00709007	40.1113	21
amidase		0.043617	0.0115763	0.0213104	0.0145201	0.0286916	0.023581	0.0299933	0.0212751	0.0211076	0.0236889	0.012564	0.0103824	0.017777	0.0160483	0.0388353	0.0326554	0.0171376	0.0287642	0.0285686	0.00940132	0.0156991	0.0222474	0.00930493	40.1335	21
50S ribosomal protein L36		0.0248402	0.00969116	0.0179922	0.0208222	0.0612497	0.0288568	0.0149728	0.0207321	0.0277928	0.0209074	0.029475	0.0213665	0.0207441	0.0154392	0.0157596	0.0382197	0.0310829	0.0214857	0.0255067	0	0	0.0222351	0.0128747	40.1557	19
2,5-diketo-D-gluconic acid reductase		0.0247404	0.021679	0.0384301	0.0615022	0.00812554	0.00995199	0.0229423	0.0200637	0.0339853	0.0267347	0.0161751	0.00568898	0.0209654	0.0115728	0.0163345	0.021819	0.0143718	0.0485413	0.0194531	0	0.0235599	0.0222208	0.0142176	40.178	20
phosphoenolpyruvate-protein phosphotransferase		0.0217461	0.0265246	0.029044	0.038566	0.0299356	0.00791363	0.0206994	0.0239066	0.0349974	0.014988	0.0147579	0.00875228	0.0161242	0.0192659	0.0336949	0.0086187	0.0357098	0.0379128	0.0262932	0.0134502	0.00353847	0.0222114	0.0106953	40.2002	21
3'-5' exonuclease		0.0275226	0.00479248	0.0143303	0.0238874	0.0251948	0.040141	0.0194706	0.0200916	0.0271536	0.0114824	0.0229068	0.00859911	0.015031	0.0295278	0.018172	0.0501053	0.0128985	0.0263291	0.0293552	0.0240298	0.0152176	0.0222019	0.0104179	40.2224	21
dihydroxy-acid dehydratase		0.0212845	0.0272282	0.0402148	0.0446964	0.0319418	0.0166666	0.0242666	0.0250205	0.027673	0.0277347	0.0161479	0.00587497	0.0167228	0.0228145	0.0282275	0.00521903	0.0130535	0.0381819	0.0190036	0.00837344	0.00563243	0.0221895	0.0112433	40.2446	21
terminase		0.0366303	0.023604	0.0214294	0.0116002	0.0227403	0.0300558	0.0417329	0.0183233	0.0278727	0.0114134	0.0279079	0.00207867	0.0170222	0.0134927	0.0196037	0.0198668	0.0617135	0.0170056	0.00950883	0.00350983	0.0288228	0.0221874	0.013463	40.2668	21
peptide chain release factor 3		0.0189514	0.0184929	0.0196447	0.00934093	0.0286131	0.0237009	0.0215107	0.0270255	0.0184842	0.0257922	0.0324865	0.00950716	0.0230606	0.0369296	0.0184764	0.035431	0.0113734	0.0131444	0.0277399	0.0159446	0.0297746	0.0221631	0.00803108	40.2889	21
glycine cleavage system protein T		0.018939	0.021533	0.0303131	0.0221566	0.0193556	0.0354248	0.0189576	0.0287659	0.0314018	0.0152294	0.0171699	0.00689242	0.0237113	0.0226291	0.0192768	0.0302916	0.0279811	0.0251317	0.0290883	0.0151424	0.00555405	0.0221403	0.00774331	40.3111	21
electron transporter RnfC		0.0102804	0.0296178	0.0255408	0.0101865	0.00137854	0.0296028	0.0258773	0.03531	0.028472	0.0155512	0.0357979	0.0169357	0.0375711	0.0280183	0.00211932	0.024807	0.0440977	0.00513935	0.0253241	0.0287054	0.00455745	0.0221376	0.0125229	40.3332	21
multidrug ABC transporter permease		0.032326	0.0164086	0.0172651	0.0395437	0.0121603	0.0241938	0.0358392	0.0129071	0.0381136	0.0323438	0.0152076	0.00138942	0.013105	0.0115992	0.0183524	0.022483	0.0179519	0.0443168	0.0292428	0.0142023	0.0155424	0.0221188	0.0112948	40.3553	21
nitrate reductase		0.0178036	0.00993012	0.0221697	0.0581595	0.0566658	0.0111244	0.0187667	0.00810347	0.0379937	0.0175052	0.0186144	0.00177234	0.0117125	0.0129366	0.0290842	0.00292159	0.0154575	0.0884049	0.0094386	0	0.0139859	0.0220262	0.0217389	40.3773	20
NlpC/P60 family protein		0.0147095	0.0294452	0.0290705	0.0152599	0.00892128	0.0162536	0.0146984	0.0293229	0.0172057	0.0145512	0.040213	0.0182047	0.0352806	0.0282566	0.022095	0.0279278	0.0425597	0.013844	0.034538	0.00581628	0.00427751	0.0220215	0.0109834	40.3994	21
preprotein translocase subunit SecG		0.0126509	0.0168069	0.0336842	0.0268337	0.0115663	0.0155475	0.0264738	0.0192283	0.0231718	0.0221027	0.0249236	0.00646575	0.0366991	0.0312226	0.0290504	0.0203715	0.0358908	0.0311052	0.0208576	0.00541516	0.0117128	0.0219896	0.00926074	40.4214	21
cobalt ABC transporter ATP-binding protein		0.0106797	0.0371849	0.0413517	0.0167529	0.00745308	0.0225418	0.0327969	0.039306	0.0220531	0.0234475	0.0184372	0.0116405	0.0289429	0.0174386	0.00656086	0.0132932	0.0637556	0.00594658	0.0176412	0.0161327	0.00826389	0.0219819	0.0143829	40.4433	21
thiol peroxidase		0.0292069	0.0108727	0.00928034	0.0188933	0.0157131	0.0357445	0.0287883	0.0107211	0.0244502	0.0133214	0.0269813	0.013938	0.0188441	0.0335398	0.0129414	0.0556431	0.0139195	0.0279166	0.023737	0.0184015	0.0165166	0.0218748	0.0110071	40.4652	21
type IV secretion protein Rhs		0.0311158	0.00819102	0.00883087	0.00990905	0.047285	0.0288035	0.0495593	0.00540231	0.0227989	0.0291255	0.0016216	0.00788799	0.00260278	0.0449669	0.0499843	0.0181139	0.0299973	0.0180819	0.0276557	0.00585389	0.0109737	0.0218458	0.0160855	40.4871	21
carbamoyl phosphate synthase small subunit		0.0286705	0.023219	0.0198827	0.0197124	0.0233903	0.0304288	0.0217135	0.016931	0.0264478	0.0131145	0.0241741	0.00888356	0.0183366	0.0197558	0.015568	0.0268919	0.022359	0.0396484	0.0234139	0.0156187	0.0203462	0.0218336	0.00659614	40.5089	21
cobyrinic acid a,c-diamide synthase		0.0121145	0.0267104	0.0326531	0.0128818	0.0089549	0.0182653	0.0137201	0.0349758	0.0228655	0.0195971	0.0385641	0.0151196	0.0321833	0.0240459	0.00987511	0.0246078	0.0245303	0.0124448	0.0306895	0.0334186	0.00923808	0.0217836	0.00946838	40.5307	21
xylose isomerase		0.0179533	0.0161829	0.0255275	0.0330434	0.00252172	0.0253796	0.0123242	0.0152741	0.0282989	0.0179189	0.0414258	0.0220339	0.0218113	0.0257673	0	0.0164406	0.0166207	0.0560755	0.0303384	0.0291441	0.00297858	0.0217648	0.0129391	40.5524	20
DNA topoisomerase IV subunit A		0.0213344	0.0152005	0.0155994	0.0271244	0.027907	0.0278176	0.0211766	0.0179056	0.0255955	0.0214131	0.0241605	0.00563428	0.0180502	0.0300706	0.0158047	0.0336647	0.0129631	0.0294638	0.0249168	0.0199308	0.0208165	0.0217405	0.0066753	40.5742	21
RNA polymerase sigma factor RpoD		0.0130502	0.0336137	0.0210328	0.0150882	0.0215971	0.0306287	0.0275714	0.0249648	0.0174055	0.0144133	0.0281259	0.0113889	0.032821	0.0222716	0.0199531	0.0200395	0.0277743	0.0140861	0.0255348	0.0231649	0.0117128	0.0217256	0.00687821	40.5959	21
PTS mannose transporter subunit IID		0.0159322	0.0163422	0.0356672	0.0834342	0.015332	0.00614172	0.0242786	0.0110135	0.0499259	0.018827	0.0141856	0.00597343	0.0242318	0.00211858	0.0175182	0.00419647	0.0308245	0.0499136	0.0104639	0.00960188	0.00937246	0.0216807	0.0194909	40.6176	21
50S ribosomal protein L25		0.0337608	0.0129437	0.0292952	0.0332019	0.0264276	0.0303489	0.0186593	0.0175436	0.020788	0.0250222	0.0161615	0.00818338	0.0152132	0.0172929	0.0111151	0.0398399	0.0118387	0.0371325	0.0330491	0.00633022	0.010481	0.021649	0.0102222	40.6392	21
exodeoxyribonuclease VII large subunit		0.0290198	0.0146828	0.0237164	0.0327131	0.018515	0.0158939	0.0255313	0.0177107	0.0312419	0.0185626	0.0255641	0.00201302	0.018779	0.0164323	0.0261533	0.015511	0.028511	0.0342668	0.0259	0.0161953	0.016203	0.021577	0.00768959	40.6608	21
putative transposase		0.00938215	0.0113108	0.0328646	0.0138198	0.0721211	0.00470288	0.0101648	0.0145222	0.00854959	0.0172983	0.0140085	0.0467481	0.00841998	0.0230264	0.0566917	0.0105045	0.0064363	0.0111532	0.0215037	0.0352362	0.0228992	0.0214935	0.0178843	40.6823	21
Fic family protein		0.0213968	0.0189044	0.0350855	0.0327395	0.010042	0.0306553	0.0161778	0.0215814	0.0181113	0.016804	0.018737	0.00934306	0.0203016	0.0115463	0.0126032	0.0430802	0.023897	0.0306747	0.0361953	0.0186272	0.00454626	0.0214786	0.00999239	40.7038	21
nitroreductase family protein		0.0116653	0.0440749	0.0119243	0.0113095	0.0135949	0.0325738	0.0198881	0.0314671	0.0185241	0.0154133	0.0197318	0.0076473	0.0467979	0.0225364	0.0175633	0.0323367	0.0337454	0.0133327	0.0256331	0.00755866	0.0132133	0.0214539	0.011403	40.7252	21
DNA alkylation repair protein		0.0350833	0.0164484	0.0135504	0.0316297	0.0238611	0.0302956	0.0287644	0.0148703	0.0274732	0.0136547	0.0198272	0.00727533	0.0146927	0.0272106	0.0227037	0.0229611	0.0121359	0.0292217	0.021588	0.0232275	0.0137507	0.0214393	0.00758508	40.7467	21
phosphoenolpyruvate synthase		0.02363	0.0415791	0.019301	0.00828397	0.0303167	0.0246335	0.0168578	0.0281533	0.0166064	0.0140915	0.0217758	0.0109841	0.0262099	0.0233177	0.0269649	0.0163742	0.0250344	0.0155661	0.0301698	0.0229016	0.00686418	0.0214103	0.00821756	40.7681	21
aldehyde dehydrogenase		0.0210724	0.0288213	0.00926712	0.00864069	0.0488093	0.0362108	0.0219283	0.025842	0.0162336	0.0161719	0.0274173	0.00912425	0.0291641	0.0173327	0.0447536	0.0118192	0.0372091	0.0106689	0.0172058	0.00869936	0.00281062	0.0213906	0.0126497	40.7895	21
tryptophan synthase subunit beta		0.0169677	0.0226348	0.0236107	0.0344835	0.0126086	0.0211963	0.0180747	0.0223054	0.0203752	0.0238728	0.0282213	0.0188283	0.03096	0.0153862	0.0143392	0.0147408	0.0126787	0.0432809	0.0277259	0.0114445	0.014277	0.0213339	0.00810283	40.8108	21
DNA-cytosine methyltransferase		0.0267117	0.0220773	0.0158771	0.0156959	0.00295882	0.0270316	0.0223578	0.0317177	0.0311887	0.0122295	0.033018	0.0143866	0.0294114	0.0232117	0.00476846	0.0390829	0.0170084	0.0166289	0.0328244	0.0216105	0.00807352	0.0213272	0.00985346	40.8321	21
saccharopine dehydrogenase		0.0207979	0.0212144	0.0187722	0.00751767	0.0111964	0.0309751	0.0254358	0.0291279	0.01919	0.0189189	0.0291752	0.020535	0.0238414	0.0266677	0.0069216	0.0377284	0.0146562	0.0180685	0.0301979	0.0207707	0.0149265	0.0212683	0.00784199	40.8534	21
chloride channel protein		0.022869	0.0147359	0.0205701	0.0123665	0.00790138	0.0324272	0.0242308	0.0239902	0.0211209	0.0286197	0.0214624	0.0157213	0.0230606	0.0234236	0.0129977	0.0360418	0.0297388	0.0127004	0.0257174	0.0238668	0.0127654	0.0212537	0.00730663	40.8747	21
single-stranded-DNA-specific exonuclease RecJ		0.0146097	0.0400258	0.0165645	0.00922202	0.00319418	0.0290699	0.0189695	0.0317873	0.0149684	0.0121605	0.026736	0.0198896	0.0345128	0.0180212	0.0086689	0.0254444	0.0224754	0.00826064	0.0260826	0.0515318	0.0139411	0.0212446	0.0117193	40.8959	21
hypothetical protein UY3_00021		0	0.0261263	0	0.00118909	0.0107481	0	0.0318544	0	0	0	0	0.135813	0.0125063	0.00222451	0.101299	0.042642	0.00911163	0.0074265	0	0	0.064745	0.0212232	0.0369945	40.9171	12
uroporphyrinogen-III synthase		0.0198248	0.0109922	0.00961084	0.00968445	0.0252172	0.02899	0.0234912	0.0214143	0.0228921	0.0234705	0.0231385	0.0170013	0.0190263	0.0375784	0.0193557	0.0407429	0.0136093	0.0166424	0.0242005	0.02502	0.0133812	0.021204	0.0080807	40.9383	21
RNA polymerase sigma factor		0.0101307	0.0267768	0.0202925	0.0168454	0.0151639	0.0239008	0.0146984	0.0244496	0.0272335	0.0173672	0.0306605	0.00492316	0.0314415	0.0261513	0.0267395	0.0291628	0.0238583	0.0248357	0.0246359	0.00379813	0.0220818	0.0211975	0.00785714	40.9595	21
iron transporter FeoA		0.0164063	0.0487612	0.0375973	0.0109	0.00552537	0.0191446	0.013911	0.0295596	0.0119987	0.0199189	0.0373241	0	0.0366991	0.0196631	0.00444155	0.0151524	0.0432576	0.022266	0.0159136	0	0.0362805	0.0211772	0.0142806	40.9807	19
UDP-galactose-4-epimerase		0.0265994	0.0125852	0.0170404	0.01271	0.00846177	0.0372633	0.0191365	0.0252433	0.0315882	0.014126	0.025932	0.00959469	0.0268867	0.0190275	0.0118479	0.0326289	0.038928	0.0175572	0.0276557	0.0141396	0.0156879	0.0211733	0.00909193	41.0019	21
ACP S-malonyltransferase		0.0252021	0.00687674	0.0122284	0.0301896	0.0145699	0.0255927	0.0237775	0.0313696	0.0235313	0.0199304	0.0235746	0.00928836	0.0203147	0.0204576	0.014249	0.0283395	0.0219196	0.0321277	0.0318412	0.0170352	0.0121831	0.0211714	0.00755907	41.023	21
3-hydroxyacyl-ACP dehydratase		0.018128	0.0491196	0.0348475	0.012961	0.0151303	0.0236743	0.0266766	0.0315924	0.0248631	0.0191373	0.0188324	0.021465	0.0261058	0.0152273	0.0132908	0.00390431	0.0345596	0.018795	0.0167282	0.00333434	0.0160239	0.0211617	0.0105333	41.0442	21
FAD-dependent oxidoreductase		0.00890805	0.0190504	0.0364472	0.0213903	0.0521043	0.0155874	0.0162732	0.0289191	0.0293776	0.022505	0.0183282	0.0100979	0.0263791	0.0175313	0.0164585	0.0111419	0.0236386	0.0185124	0.025914	0.0146535	0.0111305	0.0211595	0.0100057	41.0654	21
carboxynorspermidine decarboxylase		0.0151088	0.0153067	0.0256333	0.00998832	0.009392	0.0308418	0.0155812	0.0280419	0.0204684	0.0191373	0.0336857	0.0217932	0.0236592	0.0355392	0.00719215	0.035338	0.0124849	0.0151624	0.0295237	0.0295076	0.0104698	0.021136	0.00911735	41.0865	21
glycine dehydrogenase		0.0127383	0.0212542	0.0265984	0.0141501	0.0153657	0.0315612	0.0258534	0.0317316	0.0194563	0.0155512	0.0267632	0.00524043	0.0245442	0.0244299	0.0173604	0.0389103	0.0191797	0.00873152	0.03208	0.0148917	0.017278	0.0211271	0.0084499	41.1076	21
hemagglutinin		0.0372916	0.0106205	0.00887053	0.0133046	0.0175624	0.00602182	0.0494161	0.0323025	0.00797695	0.0327575	0.0321459	0.0170451	0.0265613	0.0208548	0.0138094	0.029123	0.0134542	0.0125793	0.0327261	0.0239796	0.00440069	0.0210859	0.012035	41.1287	21
F0F1 ATP synthase subunit alpha		0.0308912	0.0163422	0.0111443	0.0176513	0.0187392	0.0382758	0.0265692	0.0197017	0.0338654	0.0209878	0.0136814	0.00463871	0.0226572	0.0163661	0.0222415	0.0320313	0.0255901	0.0268942	0.0176833	0.0160825	0.0106602	0.0210807	0.00835505	41.1498	21
molecular chaperone GrpE		0.0205235	0.0182539	0.025673	0.0279171	0.00427011	0.0289234	0.0182895	0.0238927	0.0185641	0.015873	0.0254278	0.0193644	0.0211606	0.027237	0.00762052	0.0287644	0.0222427	0.0248895	0.0224026	0.0239546	0.016203	0.0210213	0.00639894	41.1708	21
glycogen synthase		0.0188267	0.0204975	0.0221565	0.00786118	0.0039675	0.0184785	0.027297	0.0345581	0.0260749	0.0131835	0.0272266	0.0204475	0.0252469	0.0281374	0.0162331	0.0232134	0.0346501	0.017046	0.0266444	0.0142649	0.0149153	0.0209965	0.00786642	41.1918	21
UDP-glucose 6-dehydrogenase		0.0233306	0.026591	0.0238618	0.0288684	0.0163856	0.0296428	0.0215703	0.0215675	0.0220931	0.0149535	0.0286438	0.00752696	0.0214078	0.0254627	0.0229856	0.0311415	0.00917626	0.0207996	0.0193828	0.02052	0.00468063	0.0209806	0.00713096	41.2128	21
acetylglutamate kinase		0.0172422	0.019223	0.0338957	0.0418162	0.0230429	0.0181854	0.0128372	0.0358669	0.0223861	0.0199878	0.0192276	0.0120344	0.0174386	0.0239268	0.0191189	0.0164937	0.0160003	0.0264502	0.0280349	0.0103665	0.00653944	0.0209578	0.00858644	41.2338	21
penicillin-binding protein 1A		0.0256886	0.0168732	0.0178204	0.00953911	0.0248697	0.0301224	0.0237417	0.0225143	0.0233049	0.0171144	0.0226207	0.00829278	0.0238284	0.0270781	0.0122312	0.0456432	0.0135059	0.0129157	0.0336391	0.0133248	0.0147921	0.0209267	0.0088902	41.2547	21
UDP-N-acetylmuramoylalanine--D-glutamate ligase		0.0296436	0.0180548	0.0240866	0.0113888	0.0113533	0.0344656	0.024028	0.0235028	0.0237977	0.0164707	0.027649	0.00547017	0.0208873	0.0231588	0.0185778	0.0284324	0.0153153	0.0169922	0.02715	0.0138889	0.0237727	0.0208613	0.00706633	41.2755	21
lipase		0.0124264	0.00686347	0.0193539	0.0342457	0.00277949	0.0180788	0.0228469	0.0252015	0.0210144	0.0115858	0.0344352	0.0128987	0.0350724	0.023172	0.0118704	0.0320578	0.0107659	0.0352221	0.031153	0.0304979	0.00487099	0.0207816	0.0107603	41.2963	21
transcription antitermination protein NusG		0.024204	0.0258077	0.0121755	0.00498095	0.0159597	0.0275911	0.023694	0.0234889	0.0224527	0.00993071	0.0255232	0.00892733	0.0231777	0.0371811	0.0119832	0.0379541	0.0208598	0.0188757	0.0244814	0.0109431	0.0256203	0.020753	0.00870111	41.3171	21
glycosyl hydrolase		0.00965663	0.00772638	0.0174502	0.00606434	0.00335108	0.0202637	0.0123719	0.0259673	0.0238643	0.0254474	0.0440013	0.0209398	0.0342786	0.0391144	0.00622267	0.0292558	0.0183784	0.0137229	0.0387095	0.0375928	0.00125414	0.0207444	0.0129171	41.3378	21
exopolysaccharide biosynthesis protein		0.0253019	0.0127313	0.0282905	0.076194	0.0316167	0.00526243	0.0125509	0.0111945	0.0446123	0.0136892	0.023302	0.00576556	0.0179592	0.00750773	0.00514047	0.000743678	0.0118904	0.0617126	0.00978974	0.0217233	0.00752484	0.0206906	0.0193159	41.3585	21
lysophospholipase		0.0204236	0.00613331	0.0339618	0.0579481	0.0136509	0.0163335	0.0225009	0.0139235	0.022679	0.0174477	0.0207129	0.00320552	0.0200414	0.023172	0.0206408	0.0118723	0.0242331	0.0558064	0.0196216	0.0035725	0.0052965	0.0206275	0.0142743	41.3791	21
ankyrin		0.019962	0.0374504	0.0369098	0.00848215	0.0282208	0.0363441	0.0268913	0.0274153	0.0118123	0.00574694	0.0181783	0.00339151	0.0258065	0.0227483	0.015737	0.013094	0.0295708	0.0139381	0.0112083	0.00616727	0.0329324	0.0205718	0.0108953	41.3997	21
rRNA methyltransferase		0.0330746	0.0102222	0.0345038	0.043798	0.0222135	0.0108313	0.0295996	0.00757437	0.0311487	0.0330564	0.0112695	0	0.0113871	0.0159159	0.0293886	0.00422303	0.0223849	0.0511917	0.01913	0	0.0110745	0.0205708	0.0141948	41.4203	19
ketol-acid reductoisomerase		0.0168929	0.0256484	0.0346096	0.0414198	0.0329168	0.0156141	0.0177407	0.0226535	0.0238376	0.0179764	0.0141175	0.00918989	0.0185838	0.0244696	0.0255558	0.0084859	0.0122522	0.0410206	0.0122898	0.00486362	0.010705	0.0205164	0.0103416	41.4408	21
ribonucleotide-diphosphate reductase subunit beta		0.0277472	0.014789	0.0164323	0.0334794	0.0196694	0.0197574	0.0240638	0.0173347	0.0310289	0.0135168	0.0135179	0.00955092	0.0166317	0.00952039	0.0141025	0.0143291	0.0431672	0.0292351	0.0227678	0.0222623	0.0174684	0.0204939	0.00849832	41.4613	21
N-acetylglucosamine-6-phosphate deacetylase		0.0188891	0.0178955	0.0133917	0.0319468	0.0127655	0.0242605	0.0208903	0.0221383	0.0307758	0.0317001	0.0256186	0.00212243	0.0249997	0.0157172	0.00983002	0.00993342	0.0417326	0.0221181	0.023442	0.0195924	0.010537	0.0204903	0.00920192	41.4818	21
outer membrane protein		0.0140857	0.011032	0.00423035	0.0103318	0.0227515	0.0745799	0.013398	0.0224586	0.0183776	0.00970083	0.0201133	0	0.0232688	0.0168692	0.00529829	0.0833716	0.028847	0.0211763	0.0106606	0.0102036	0.00941725	0.0204844	0.0207665	41.5023	20
homoserine O-succinyltransferase		0.0151462	0.0391364	0.0124795	0.0160659	0.00727376	0.0228749	0.0204727	0.0409907	0.0233582	0.0184707	0.0287528	0.0159948	0.0322614	0.0206959	0.00942419	0.0188177	0.0157547	0.0188353	0.0279647	0.0175241	0.00753604	0.0204681	0.00917302	41.5227	21
ATP synthase subunit B		0.0225197	0.0157714	0.0237429	0.00248387	0.0032278	0.0347587	0.0151517	0.0315506	0.0189503	0.00803422	0.0356207	0.0126033	0.0310381	0.0254627	0.00505028	0.0458292	0.022359	0.00909477	0.0304788	0.024293	0.0116792	0.0204619	0.0118404	41.5432	21
methylated-DNA--protein-cysteine methyltransferase		0.0221828	0.0145102	0.0144757	0.013397	0.0399552	0.0213961	0.0104273	0.0197157	0.0207081	0.0104364	0.0201133	0.00486846	0.0260278	0.0342549	0.02577	0.0327086	0.0195157	0.0317375	0.0222762	0.0117203	0.0131797	0.0204465	0.00897285	41.5636	21
ribosomal large subunit pseudouridine synthase D		0.0286954	0.0140323	0.0111179	0.00986942	0.0182684	0.0379694	0.0236462	0.0230155	0.0264877	0.0243095	0.0264362	0.0069143	0.0300621	0.0173856	0.0209113	0.033014	0.0215319	0.0153642	0.0211947	0.00570347	0.0133364	0.0204412	0.0085516	41.5841	21
ABC-type dipeptide/oligopeptide/nickel transport systems, permease components		0.00491565	0.0459202	0.0809716	0.0135027	0	0.018212	0.00496309	0.0410047	0.0221197	0.00705724	0.0608441	0.00536077	0.0359573	0.0228939	0	0.0244617	0	0.00028253	0.00896105	0.0136883	0.0174796	0.0204093	0.021703	41.6045	18
FeoA domain protein		0.027585	0.0401984	0.0201999	0.0130271	0.00521155	0.0234611	0.0144598	0.0277773	0.0155011	0.0183672	0.01841	0	0.0293073	0.0362675	0.00571539	0.0391892	0.0290021	0.0170863	0.0171777	0.0226384	0.0072337	0.0203722	0.0110669	41.6249	20
isoleucine--tRNA ligase		0.0210724	0.028954	0.029705	0.0244291	0.00750912	0.0431386	0.0163448	0.0184347	0.0221996	0.0107238	0.016107	0.00776765	0.0238024	0.0124732	0.0125468	0.0483789	0.0258098	0.0213646	0.0155484	0.0141647	0.00631549	0.0203233	0.0108734	41.6452	21
Cna protein B-type domain protein		0.00980635	0.0318215	0.00884409	0.00523198	0.00187168	0.0319609	0.0258176	0.0159285	0.0255023	0.00856293	0.0325819	0.00392759	0.0413321	0.0274886	0.00374262	0.022722	0.0543725	0.00145301	0.0215459	0.0302848	0.0215555	0.0203026	0.0143231	41.6655	21
glutaminyl-tRNA synthetase		0.0218958	0.0320605	0.0224209	0.00511307	0.0120594	0.0249799	0.0157363	0.0257584	0.023558	0.0157696	0.0292979	0.0043652	0.0221887	0.0267206	0.015613	0.0403313	0.0170601	0.0149337	0.0245656	0.0221119	0.00963	0.0202938	0.00873234	41.6858	21
5-nitroimidazole antibiotic resistance protein		0.0202116	0.0104744	0.0138676	0.0075573	0.00536846	0.0477615	0.0163806	0.0148146	0.0277928	0.0142754	0.0320505	0.00963845	0.0226572	0.0123143	0.00195022	0.0451652	0.0276063	0.0217144	0.0334003	0.0198556	0.0197191	0.0202179	0.0120804	41.706	21
peptide transporter		0.0236425	0.00811137	0.014674	0.0267941	0.0203755	0.0279109	0.029349	0.0220826	0.0291245	0.017896	0.0117055	0.0088945	0.0123892	0.0255687	0.0242369	0.0283793	0.016052	0.0254008	0.0250432	0.0095016	0.0173004	0.0202111	0.00716682	41.7262	21
toxin RelE		0.0230187	0.0116427	0.0243245	0.0360161	0	0.0300558	0.0141018	0.0339176	0.0236112	0.0221947	0.022389	0.00896015	0.0181283	0.0175975	0.00326916	0.0305041	0.0186498	0.0238536	0.0272202	0.0131995	0.0212756	0.0201871	0.00933997	41.7464	20
CDP-diacylglycerol--glycerol-3-phosphate 3-phosphatidyltransferase		0.0220955	0.0344235	0.0280922	0.0184705	0.0152088	0.0308685	0.0233599	0.0236282	0.0274333	0.0150455	0.0187234	0.00462777	0.0237243	0.0229866	0.0091311	0.00892414	0.0352187	0.0200462	0.0113488	0.013751	0.0168189	0.020187	0.00831267	41.7666	21
acetyltransferase (GNAT) domain protein		0.0127258	0.0329101	0.0214955	0.0125911	0.00243206	0.0335197	0.0183491	0.0208156	0.0193897	0.017804	0.0354845	0.00205679	0.041228	0.0230131	0.00184876	0.0302783	0.0411768	0.00859698	0.0168687	0.0119209	0.0190137	0.0201676	0.012015	41.7868	21
phosphoglycolate phosphatase		0.017105	0.0164484	0.0078526	0.0143219	0.0646344	0.029363	0.00974722	0.0469639	0.0166198	0.00932153	0.0139403	0.0148242	0.0155125	0.0147639	0.0465686	0.0259225	0.0176804	0.00791084	0.0258859	0	0.00808472	0.0201653	0.0155208	41.8069	20
imidazole glycerol phosphate synthase		0.0139609	0.0199266	0.0414046	0.0373637	0.0539312	0.00788698	0.0144836	0.0314114	0.0256488	0.0209763	0.01702	0	0.0118687	0.0169884	0.0374149	0.00177952	0.00326985	0.0325582	0.017894	0.00228139	0.0147585	0.0201346	0.0144743	41.8271	20
large conductance mechanosensitive channel protein MscL		0.0251272	0.00663778	0.00653061	0.0187215	0.0260241	0.0240207	0.029695	0.0224168	0.026288	0.0199993	0.0180965	0.017789	0.0277456	0.0192129	0.0261645	0.0256835	0.0192314	0.0230195	0.0245516	0.015017	0	0.0200939	0.00766232	41.8472	20
cytochrome C oxidase subunit II		0.020249	0.0136738	0.0134314	0.0260806	0.0143346	0.0301757	0.0195422	0.0164715	0.0239974	0.0090112	0.0304016	0.00789893	0.0227743	0.0311961	0.0127046	0.0339702	0.0182362	0.0158486	0.0306754	0.0222122	0.00741286	0.0200142	0.00818212	41.8672	21
N-acetyl-gamma-glutamyl-phosphate reductase		0.0112536	0.0242545	0.0281319	0.0360293	0.0256767	0.015281	0.00979494	0.0247142	0.0185108	0.0278382	0.0226752	0.00740662	0.0239195	0.0112285	0.0272806	0.0206769	0.0166724	0.030002	0.0159557	0.0171605	0.0058004	0.0200125	0.00809585	41.8872	21
thiamine biosynthesis protein ThiH		0.0150214	0.0306533	0.029824	0.00693634	0.00214066	0.0425258	0.0169771	0.0245749	0.0218134	0.0108272	0.0288618	0.0151414	0.0183756	0.0156775	0.00386662	0.0531597	0.0295062	0.0121622	0.0141158	0.0145658	0.0132357	0.0199982	0.0124385	41.9072	21
transposase, IS4 family		0.0197624	0.0185061	0.0246022	0.0282342	0	0.014082	0.0116919	0.0437615	0.017805	0.014942	0.0177967	0.00778953	0.0276415	0.026906	0.0307075	0.033107	0.0132345	0.0191179	0.0312092	0.0137886	0.00447907	0.0199602	0.0104605	41.9271	20
DNA processing protein DprA		0.033399	0.00667761	0.0132727	0.0178891	0.0163295	0.0288168	0.0200432	0.0233218	0.0191234	0.013126	0.0218576	0.0112904	0.0158249	0.0266147	0.0209001	0.0315665	0.0125753	0.0230867	0.031153	0.0177497	0.0141427	0.019941	0.00728156	41.9471	21
sulfurtransferase		0.0233431	0.00796534	0.0199488	0.0247198	0.0413674	0.0126032	0.0186832	0.0140906	0.0346378	0.0230912	0.0110787	0.00193644	0.0195078	0.0158099	0.0324098	0.0136252	0.0328148	0.0259255	0.0128236	0.0130365	0.019092	0.0199291	0.00966541	41.967	21
DNA topoisomerase III		0.0146721	0.0317153	0.0177014	0.00517913	0.0145811	0.0160537	0.0275356	0.0339037	0.0241306	0.0137697	0.0266951	0.00699088	0.0325477	0.0340695	0.00427245	0.0230407	0.0246079	0.0118393	0.0257033	0.0162956	0.0132021	0.0199289	0.00934809	41.9869	21
Retrovirus-related Pol polyprotein LINE-1		0.00813453	0.00305338	0.00370156	0	0.0187728	0.00313081	0.00437849	0.0195903	0.000173122	0.0249072	0.0236836	0.103441	0.000650694	0.0324143	0.0160978	0.0137182	0.00396776	0.00364598	0.00945265	0.0638412	0.0614081	0.0199125	0.0263368	42.0068	20
ORF2		0.011029	0.00430128	0.00297447	0	0.0178538	0.0023581	0.00309	0.00971859	0.0010121	0.0244934	0.0147716	0.0952248	0.00556994	0.0240592	0.0101908	0.0239969	0.00439426	0.0017759	0.00915769	0.0938628	0.057892	0.0198917	0.028029	42.0267	20
gliding motility protein		0.0261378	0.0270954	0.0089895	0.00471671	0.00240964	0.0182253	0.0209857	0.0203561	0.0256354	0.0100342	0.0377465	0.00902579	0.0341744	0.032176	0.00217568	0.023147	0.0194898	0.0161042	0.0396505	0.0285424	0.0091373	0.0198074	0.0113831	42.0465	21
MULTISPECIES: translation initiation factor IF-1		0.0326878	0.00268166	0.0128365	0.0283531	0.0198823	0.0102318	0.00973529	0.0226117	0.0265543	0.022436	0.0191322	0	0.0245181	0.0288392	0.0169771	0.0205308	0.0224237	0.0292889	0.0288776	0.00957681	0.0277702	0.0198069	0.00918268	42.0664	20
preprotein translocase subunit SecD		0.0211972	0.0263387	0.0195654	0.00864069	0.0252284	0.0331333	0.0195183	0.0252294	0.02465	0.0180339	0.0200452	0.00501068	0.0162804	0.0263764	0.0194571	0.0287644	0.0116577	0.0215395	0.024973	0.0090002	0.0111417	0.0197991	0.00733253	42.0862	21
fructose-1,6-bisphosphatase		0.0210724	0.0347023	0.0165777	0.00951269	0.0207005	0.0263388	0.0185161	0.0193676	0.0265943	0.0146202	0.0236972	0.00250534	0.03001	0.0181404	0.0223994	0.0143822	0.0270247	0.0170863	0.0158995	0.0126479	0.0227537	0.0197404	0.00724666	42.1059	21
pyruvate-flavodoxin oxidoreductase		0.0298557	0.0236836	0.0223283	0.0026292	0.000246568	0.0534236	0.025054	0.0179891	0.0299635	0.0125513	0.0290389	0.00476999	0.0283833	0.0154127	0.00129639	0.0303713	0.0270376	0.0156468	0.0192143	0.0171355	0.00843185	0.0197364	0.0126127	42.1256	21
glutaconyl-CoA decarboxylase subunit beta		0.0154456	0.0257679	0.0243245	0.00887851	0.00476325	0.0363174	0.0096995	0.0299216	0.0238776	0.00811467	0.0297748	0.0152618	0.0315587	0.0227615	0.00660595	0.0420045	0.0177063	0.0113685	0.0277118	0.0163458	0.00533009	0.0196924	0.0108266	42.1453	21
conjugal transfer protein TraA		0.0258633	0.0117223	0.0103247	0.00442604	0.00480808	0.0222088	0.0385117	0.0337644	0.0190302	0.00996519	0.0242968	0.00763636	0.0196379	0.0267604	0.00381026	0.021726	0.0334481	0.0150279	0.0237089	0.0301469	0.0265497	0.0196845	0.0103775	42.165	21
hypothetical protein BN12_3940002		0.00804719	0.0309453	0	0	0	0	0.0129327	0	0.0113994	0	0.00613211	0.109655	0.00370896	0	0.0899695	0.0263475	0.00359296	0	0.00375016	0.0184015	0.0884728	0.0196836	0.0333471	42.1847	13
pseudouridine synthase, RluA family		0.0209601	0.0368397	0.0136561	0.0103715	0.00375456	0.0245269	0.0265334	0.0336948	0.0194696	0.0114019	0.02615	0.00271321	0.0400567	0.0151611	0.00388917	0.0207566	0.0378941	0.0083279	0.0215739	0.0229768	0.012463	0.0196748	0.0112941	42.2044	21
CDP-diacylglycerol--serine O-phosphatidyltransferase		0.0136241	0.0291797	0.025858	0.0051395	0.0221015	0.0307486	0.0164879	0.0207181	0.0184575	0.0154593	0.0227978	0.0103058	0.0228263	0.0197426	0.0233688	0.0236782	0.012976	0.0117855	0.0292288	0.00834837	0.0302673	0.0196714	0.00745486	42.224	21
peptidase, S9A/B/C family, catalytic domain protein		0.0180407	0.0169263	0.0204776	0.00496774	0.0027907	0.0286303	0.0176213	0.0287102	0.0149285	0.0147811	0.0429384	0.015043	0.0339792	0.0309181	0.00911982	0.0303314	0.0122135	0.0108976	0.0255629	0.0142649	0.0199319	0.0196702	0.0100998	42.2437	21
cell division protein MraZ		0.0242788	0.0105408	0.0258845	0.0533107	0.0158476	0.00921924	0.0223935	0.022751	0.0333594	0.0211372	0.0113512	0.00571086	0.0191564	0.0140091	0.0186117	0.00699854	0.0350378	0.0336614	0.014818	0.00485108	0.00933886	0.0196318	0.0119269	42.2633	21
cyclic nucleotide-binding domain protein		0.0108294	0.0425747	0.0132066	0.0033955	0.00479687	0.0196242	0.0211289	0.022194	0.0135568	0.0163443	0.0370107	0.0252394	0.041267	0.0242843	0.00285206	0.0331999	0.0205626	0.00947148	0.0238493	0.0244936	0.00161247	0.019595	0.0121334	42.2829	21
ATP-dependent Clp protease proteolytic subunit		0.0222826	0.0356051	0.0388664	0.0319071	0.0150182	0.0166666	0.0208187	0.0166525	0.0264212	0.0274818	0.0230704	0.00864288	0.0185968	0.0164323	0.0167178	0.0072907	0.0200714	0.0176245	0.0177114	0.00348476	0.00958521	0.019569	0.00895845	42.3025	21
hypothetical protein AZ22_5144		0.0318644	0.00204444	0	0	0	0.00313081	0.0294445	0	0	0.0342173	0.00970236	0.0868117	0.00586926	0.0282169	0.0517992	0.0104248	0.00426502	0	0.00592722	0.0509928	0.0560332	0.0195592	0.0245759	42.3221	15
response regulator		0.0202739	0.023219	0.0425679	0.063299	0.0137294	0.0122701	0.01613	0.0148285	0.0206415	0.0134593	0.0155892	0.0200208	0.0137817	0.0130955	0.00254769	0.0113942	0.0265077	0.0478821	0.00907342	0	0.010425	0.0195589	0.0149829	42.3416	20
alpha-glucan phosphorylase		0.0218709	0.0139924	0.0234785	0.00400326	0.00949287	0.0297494	0.0179196	0.0250344	0.0164466	0.0140455	0.0233156	0.0112357	0.0202626	0.0223643	0.0210015	0.0352583	0.0238583	0.0147588	0.0278383	0.0195798	0.0146466	0.0195311	0.00723218	42.3612	21
ribosomal large subunit pseudouridine synthase B		0.0227692	0.0149616	0.0206494	0.0109792	0.0116672	0.043485	0.0189576	0.0205928	0.0127977	0.0181143	0.0202905	0.0018161	0.0210825	0.0172665	0.0167065	0.0324828	0.025603	0.0135883	0.0188632	0.0254964	0.0219251	0.0195283	0.00837194	42.3807	21
N5-carboxyaminoimidazole ribonucleotide mutase		0.0214342	0.0274937	0.0275898	0.0158677	0.0208462	0.0233678	0.0155454	0.0339176	0.0302831	0.00636761	0.0169382	0.0102839	0.0280709	0.018286	0.0167967	0.00606895	0.0301395	0.0245397	0.0105482	0.00834837	0.0168973	0.0195062	0.00830449	42.4002	21
cell envelope biogenesis protein TonB		0.0164562	0.00740777	0.00563166	0.00424107	0.000369852	0.0383957	0.0153665	0.0280837	0.0200423	0.0131605	0.0424478	0.0228325	0.0338881	0.0242048	0.00385535	0.0474228	0.0153282	0.00991545	0.0298889	0.0279533	0.00259786	0.0194995	0.013785	42.4197	21
response regulator receiver protein		0.00651261	0.0387647	0.0776402	0.0493735	0.00251051	0.00776708	0.00421147	0.00353656	0.0304429	0.0221027	0.0239152	0	0.0196249	0.014221	0.0038779	0.00632126	0.0161812	0.0537614	0.00633454	0.0157065	0.0062707	0.0194799	0.0203062	42.4392	20
chorismate mutase		0.0202864	0.00601383	0.0195522	0.0419087	0.0377697	0.00985873	0.0093893	0.0259673	0.01646	0.019781	0.012455	0.00844595	0.0174907	0.014274	0.0322294	0.00780862	0.0269472	0.0360024	0.0201975	0.0222874	0.00371763	0.0194687	0.0108438	42.4586	21
glycosyl hydrolase family 25		0.030729	0.00655813	0.000806411	0.0118909	0.000526759	0.014535	0.0316397	0.00931481	0.0421087	0.0203901	0.0163795	0.00976973	0.0168139	0.0134795	0.0146436	0.00405039	0.0611707	0.0244994	0.0406337	0.0132371	0.0254075	0.0194564	0.0150681	42.4781	21
phosphate acetyltransferase		0.0185772	0.0239757	0.0234917	0.0267544	0.0213393	0.0242738	0.0159749	0.0193954	0.0220398	0.0149765	0.0174424	0.00496692	0.015031	0.0138767	0.0294111	0.00745006	0.0211829	0.0374419	0.018498	0.0197302	0.0116568	0.0194041	0.00725452	42.4975	21
peptidase S8		0.0193756	0.00627934	0.0161547	0.0328716	0.0118241	0.0300291	0.0154739	0.017279	0.0213074	0.0168155	0.0257957	0.0199771	0.0192215	0.0224437	0.01966	0.0220182	0.00682403	0.030594	0.0257595	0.0186522	0.00900293	0.0193981	0.0072622	42.5169	21
ribosomal protein S12 methylthiotransferase		0.023106	0.017245	0.0109196	0.00882566	0.00331746	0.0290433	0.0220118	0.0261483	0.0261282	0.00886178	0.0247873	0.0154368	0.0283703	0.0186038	0.00552375	0.0453644	0.0245691	0.0139785	0.0249449	0.0178876	0.0122167	0.0193948	0.00973579	42.5363	21
ABC transporter ATPase		0.0232183	0.0148023	0.0247872	0.0448021	0.0399552	0.00622166	0.0173708	0.00736552	0.0250095	0.0166201	0.0109697	0	0.0240496	0.015757	0.0383957	0.0077555	0.0114897	0.0546494	0.00844137	0.00368532	0.0119143	0.0193934	0.0144935	42.5557	20
stationary phase survival protein SurE		0.0166683	0.022303	0.0206759	0.00757052	0.0162062	0.0395282	0.0191365	0.0144526	0.0151282	0.0198039	0.0354845	0.016137	0.0209393	0.0233309	0.0256798	0.0255108	0.00576424	0.0160369	0.0225712	0.0136633	0.0104698	0.0193839	0.00806122	42.5751	21
hypothetical protein M91_20944, partial		0.0280966	0.00200461	0	0	0.00295882	0.00614172	0.0175498	0	0.00221064	0.00558602	0	0.0850393	0.00718366	0.0153597	0.0856294	0.0153251	0	0	0.00872228	0.00713247	0.116635	0.0193131	0.0332928	42.5944	15
dolichyl-phosphate beta-D-mannosyltransferase		0.026824	0.00799189	0.00996777	0.0287495	0.00892128	0.0258325	0.0144836	0.0158171	0.0379671	0.0167811	0.0240787	0.0121766	0.015916	0.0170943	0.00820671	0.0315001	0.0100939	0.0255622	0.0295659	0.022137	0.014221	0.0192328	0.00873583	42.6136	21
ABC transporter ATP-binding protein, partial		0.0258009	0.0209754	0.0178997	0.0270847	0.00344074	0.0255394	0.0212482	0.0247838	0.0298037	0.0249302	0.0236699	0.0113014	0.019729	0.0167898	0.00911982	0.0175163	0.0293382	0.0186201	0.0280911	0.00255716	0.00561004	0.0192309	0.00841575	42.6328	21
NAD(P)H nitroreductase		0.0266493	0.00659796	0.0228175	0.00706846	0.0435977	0.00872631	0.0120498	0.0233775	0.0102941	0.0179534	0.0281941	0.00886168	0.0231126	0.0342813	0.0259278	0.032257	0.00761241	0.00897369	0.0306754	0.0214852	0.00332571	0.0192304	0.011187	42.6521	21
F0F1 ATP synthase subunit gamma		0.0206233	0.0187982	0.0203321	0.012208	0.0339703	0.0169996	0.0191365	0.0164158	0.0264212	0.02062	0.0159026	0.00845689	0.0246613	0.0195439	0.0281148	0.012855	0.0142555	0.0230598	0.0219251	0.0120086	0.0174012	0.0192243	0.00597894	42.6713	21
spermidine synthase		0.0200244	0.0059209	0.0364736	0.0428996	0.0489774	0.00463627	0.0130758	0.0193815	0.0238376	0.0215165	0.0132454	0	0.0114522	0.0133206	0.0453173	0.0113278	0.0111666	0.0411283	0.00800596	0	0.0119815	0.0192233	0.0150573	42.6905	19
Rrf2 family transcriptional regulator		0.0302799	0.0195284	0.0189705	0.012525	0.0222023	0.0220622	0.019912	0.0185043	0.0273267	0.0119881	0.0265043	0	0.0312333	0.0163925	0.0264689	0.00885774	0.0311217	0.0152163	0.0174867	0.00488869	0.0221378	0.0192194	0.0084041	42.7097	20
delta-aminolevulinic acid dehydratase		0.0175042	0.0237765	0.0366983	0.0316561	0.0256431	0.0166533	0.0164641	0.0224168	0.0260483	0.0220338	0.0217485	0	0.017816	0.0170414	0.0210917	0.00917646	0.021687	0.0221315	0.0107729	0.0127983	0.0102795	0.0192113	0.00805617	42.729	20
ribonucleoside-diphosphate reductase		0.0238297	0.0155457	0.0198033	0.00684385	0.012687	0.0396347	0.0200432	0.0233497	0.0211742	0.0135053	0.0342989	0.0122204	0.0228003	0.0220465	0.00709069	0.0358161	0.0144881	0.0109379	0.0243409	0.0128986	0.00995473	0.0192052	0.00912316	42.7482	21
arginine deiminase		0.00737347	0.0253829	0.0198959	0.0412349	0.00489774	0.0124566	0.0166788	0.0283621	0.0331862	0.0163443	0.0118827	0.00202396	0.02254	0.00771959	0.0172589	0.0110091	0.0371832	0.0435365	0.0211104	0.00684416	0.0163822	0.0192049	0.0119384	42.7674	21
segregation and condensation protein B		0.0124638	0.0372512	0.0193935	0.0201616	0.0109723	0.0263654	0.0219283	0.0394174	0.0100544	0.0176661	0.0136678	0.00400417	0.0295675	0.00922908	0.0136966	0.011527	0.0364078	0.00577168	0.0132449	0.0292318	0.021242	0.0192031	0.0104108	42.7866	21
NAD-dependent deacetylase		0.0224947	0.0249846	0.0344642	0.0340739	0.0168899	0.0134825	0.0197092	0.0206903	0.0286451	0.0130915	0.0112149	0	0.0155906	0.0111755	0.0187244	0.0138776	0.029532	0.0351279	0.0140596	0.0113693	0.0138963	0.019195	0.00916589	42.8058	20
PREDICTED: suprabasin-like		0	0.00974427	0	0	0.0144242	0.00791363	0.00898367	0.0108882	0	0.0384125	0	0.124271	0	0.0413521	0.0290842	0.0124433	0	0.00711706	0	0	0.0983044	0.0191876	0.0332998	42.8249	12
alpha-L-fucosidase		0.0298682	0.00841671	0.0134314	0.020809	0.00708323	0.0220756	0.0300649	0.0229459	0.0216936	0.0207809	0.0245284	0.00868664	0.0127796	0.0237943	0.00736124	0.0134924	0.014514	0.025616	0.0356335	0.0222999	0.0166733	0.019169	0.00801554	42.8441	21
DNA protecting protein DprA		0.017604	0.0398931	0.0258316	0.00982978	0.00350799	0.0235144	0.0251734	0.0272761	0.0169127	0.0115054	0.026845	0.0158088	0.0249086	0.0189348	0.00719215	0.0243953	0.029532	0.00380743	0.0204503	0.0199308	0.00947323	0.0191584	0.00923814	42.8633	21
chromosomal replication initiator protein DnaA		0.0133621	0.0265511	0.0347154	0.0379186	0.00567106	0.0134692	0.0159869	0.0237256	0.0374877	0.0136432	0.015412	0.00853347	0.0284744	0.0163131	0.00680887	0.0076891	0.0256677	0.0296253	0.0192705	0.0120713	0.00956282	0.0191409	0.010232	42.8824	21
RNA polymerase sigma 70		0.00440412	0.0201258	0.0151367	0.00786118	0.0180443	0.0333864	0.0127179	0.032567	0.0103873	0.0173902	0.0348167	0.0042558	0.0283052	0.0256481	0.0141476	0.0241961	0.0215836	0.0100904	0.0219953	0.0240925	0.0207381	0.0191376	0.0090387	42.9016	21
anaerobic ribonucleoside-triphosphate reductase activating protein		0.0264497	0.0159041	0.00629265	0.00916918	0.0127319	0.0396614	0.0278339	0.0173626	0.0278594	0.0220223	0.022975	0	0.0211606	0.0203119	0.011397	0.0235587	0.0282267	0.00768212	0.0365043	0.0145783	0.0101227	0.0191335	0.0100924	42.9207	20
sigma-70 family RNA polymerase sigma factor		0.0121145	0.0321667	0.00524828	0.0022989	0.00173718	0.0230481	0.00930579	0.0359365	0.0225059	0.00762044	0.028562	0.0193097	0.0219154	0.0417361	0.00545611	0.0231071	0.0307857	0.00478955	0.039777	0.0246315	0.0096524	0.0191288	0.0127168	42.9398	21
lactoylglutathione lyase		0.0147095	0.0168865	0.0146608	0.0125118	0.0147605	0.017426	0.0151517	0.0272483	0.0238909	0.0182868	0.0372151	0.00626882	0.0226441	0.0258467	0.0188822	0.0262811	0.02117	0.0110859	0.0251415	0.0105044	0.0208277	0.0191143	0.00706711	42.9589	21
4-diphosphocytidyl-2C-methyl-D-erythritol kinase		0.0268864	0.0113506	0.0134182	0.0290798	0.0229196	0.0289367	0.0162732	0.0180866	0.0214672	0.01031	0.0258911	0.0177781	0.0206921	0.0177829	0.0123552	0.0221111	0.0175641	0.0296522	0.0221217	0.00497643	0.0112761	0.0190919	0.00687756	42.978	21
dimethyladenosine transferase		0.0122517	0.0248253	0.0345832	0.0109132	0.00814795	0.013216	0.0223697	0.0209827	0.0235713	0.0217349	0.0274855	0.0116624	0.026275	0.0231853	0.00880418	0.0148868	0.0253575	0.0120142	0.0215599	0.0277402	0.00901413	0.0190753	0.00765346	42.9971	21
Tat pathway signal protein		0.0290697	0.00696967	0.0189969	0.0553321	0.00613058	0.013629	0.0198285	0.0113059	0.0267408	0.0208039	0.0138313	0.00871946	0.015916	0.00936149	0.00969474	0.00654702	0.0154962	0.048622	0.0167282	0.0121966	0.0341193	0.0190495	0.0132851	43.0161	21
imidazoleglycerol-phosphate dehydratase		0.0168929	0.0292992	0.0420656	0.0407328	0.0285907	0.0157074	0.0082917	0.0208574	0.0288582	0.0255279	0.0175378	0.0042558	0.01317	0.00938797	0.022219	0.00130144	0.00759949	0.0335	0.0168546	0.0104041	0.00668501	0.0190352	0.0116521	43.0352	21
cell envelope biogenesis protein OmpA		0.0299805	0.0070095	0.00975626	0.0359236	0.0109162	0.051785	0.0146864	0.00732375	0.0220665	0.0138156	0.00372015	0.00863194	0.0042165	0.0175975	0.0349574	0.057489	0.00663017	0.0329887	0.0126129	0.00219364	0.0148257	0.019006	0.0157393	43.0542	21
LemA family protein		0.0088332	0.022595	0.0183359	0.0112963	0.0255646	0.0186117	0.0146745	0.0177664	0.0184442	0.0159075	0.0319551	0.0180516	0.029997	0.0263499	0.0111039	0.0212745	0.0322461	0.0104132	0.0155484	0.0257847	0.00365044	0.0189716	0.00775682	43.0732	21
alpha-galactosidase		0.0237798	0.00588108	0.0217334	0.0360954	0.00339591	0.0125366	0.0137201	0.017112	0.0318545	0.0154593	0.0249236	0.0123626	0.02064	0.0177167	0.00757543	0.0170648	0.0124332	0.0452721	0.0288776	0.0226885	0.0072225	0.0189688	0.0104645	43.0921	21
PREDICTED: uncharacterized protein LOC104004307, partial		0.016843	0.0143774	0.0208609	0.0103318	0.0319418	0.00965889	0.0123958	0.0056947	0.00795032	0.0301369	0.0106835	0.0458729	0.00257675	0.0193321	0.0427696	0.00918974	0.00250731	0.00788393	0.00914364	0.0449132	0.0431782	0.0189639	0.0146583	43.1111	21
reverse transcriptase		0.00969406	0.0169662	0.00224738	0.00237817	0.00919026	0.0110844	0.00900753	0.019284	0.00773724	0.0104249	0.0147171	0.100848	0.0172694	0.0128042	0.00981875	0.015418	0.0308632	0.00674036	0.0153799	0.0296455	0.0466943	0.0189625	0.021386	43.1301	21
shikimate 5-dehydrogenase		0.0158324	0.0160369	0.0116467	0.00833682	0.0198487	0.0143884	0.0289673	0.0218181	0.0223727	0.0219188	0.025714	0.00958375	0.0238935	0.0312756	0.012513	0.0153384	0.0140099	0.0166827	0.0285967	0.0154808	0.0219586	0.0188673	0.00649139	43.1489	21
epimerase		0.0133995	0.0210285	0.0130612	0.00655319	0.0471842	0.00784701	0.0109522	0.0200637	0.012052	0.0126433	0.0207129	0.0296812	0.0121289	0.0260189	0.0459598	0.00818046	0.0115802	0.0249568	0.0250011	0.0188152	0.00797275	0.0188473	0.0114107	43.1678	21
transcription antitermination factor NusB		0.0121644	0.0416587	0.017014	0.0074384	0.00561503	0.0316945	0.0158079	0.0337923	0.00767066	0.0192063	0.0334541	0.00711123	0.0269257	0.00944094	0.00963838	0.0274763	0.0201748	0.00417068	0.0272202	0.0176243	0.0195623	0.0188029	0.010839	43.1866	21
AbrB family transcriptional regulator		0.0143851	0.0165148	0.0263075	0.018444	0.00162511	0.0197175	0.0125747	0.0324696	0.0355966	0.00670093	0.0145808	0	0.0227222	0.0182198	0.00260405	0.00301455	0.0318455	0.0283741	0.0185542	0.0274143	0.0420697	0.0187493	0.0118472	43.2053	20
MULTISPECIES: ABC transporter ATP-binding protein		0.0263374	0.0167936	0.0312121	0.0260146	0.0134267	0.0213295	0.0197927	0.0217206	0.030363	0.0106433	0.0208628	0.0108528	0.0219414	0.00970576	0.0230081	0.0276356	0.0136351	0.0215395	0.0159979	0	0.0103467	0.0187219	0.00785664	43.224	20
ligand-gated channel protein		0.0194879	0.0170326	0.013471	0.00506022	0.00701598	0.0366238	0.0193871	0.01164	0.0250095	0.020666	0.025128	0.0113561	0.0144975	0.0358305	0.0130992	0.0306767	0.00886607	0.0211628	0.0208576	0.0230144	0.0129109	0.0187045	0.00868704	43.2427	21
peptidase A8		0.0240418	0.0138995	0.0146079	0.0037258	0.0215075	0.0304821	0.0243144	0.0199384	0.0226391	0.0172178	0.0244876	0.00735191	0.0145886	0.0182728	0.0133359	0.0277286	0.0245045	0.0133462	0.0228661	0.0239796	0.0096412	0.0186894	0.00696173	43.2614	21
glutamate formiminotransferase		0.00784757	0.0294319	0.0279732	0.0082047	0.00386663	0.0267118	0.0111669	0.0325253	0.0227323	0.0143673	0.0351983	0.0138286	0.0277326	0.0244696	0.00129639	0.026042	0.0124461	0.00251586	0.0243971	0.0327542	0.00651705	0.0186679	0.0110527	43.2801	21
polyprenyl synthetase		0.00800976	0.026113	0.0174634	0.0119437	0.00755395	0.0123634	0.019399	0.0236978	0.0216137	0.0157006	0.0294205	0.0263553	0.0308429	0.0244564	0.0093791	0.0279676	0.0109986	0.0108976	0.0301558	0.0175993	0.00987635	0.0186575	0.00800341	43.2988	21
aminotransferase DegT		0.0174543	0.0237234	0.0219317	0.0243631	0.0124741	0.0236609	0.0147819	0.0168196	0.0246633	0.0123559	0.0326773	0.0110279	0.0208873	0.0219141	0.0117802	0.0171046	0.0120971	0.0337421	0.0171636	0.0109682	0.00874539	0.0185874	0.00699276	43.3174	21
3-deoxy-manno-octulosonate cytidylyltransferase		0.0245658	0.0182141	0.0275898	0.0124986	0.0311236	0.0166799	0.0138274	0.0205511	0.0225858	0.0193097	0.0253733	0.00658609	0.0185057	0.0167633	0.0158272	0.0157633	0.0161942	0.0223064	0.0233296	0.0166591	0.00537488	0.0185538	0.0062735	43.3359	21
cell division protein FtsW		0.0177912	0.0179353	0.0202264	0.00594543	0.0327711	0.0148947	0.0163567	0.0246167	0.0121186	0.0222751	0.0272129	0.0142334	0.0181804	0.0229469	0.0225685	0.0187646	0.0148371	0.0115568	0.0239898	0.0155686	0.0144338	0.0185345	0.00601061	43.3544	21
chromosome partitioning protein ParA		0.0149341	0.0179884	0.0161282	0.00690991	0.00112076	0.0337328	0.0157841	0.0351986	0.0246899	0.0104364	0.031996	0	0.0233079	0.0239797	0.00783471	0.035763	0.0109469	0.0147588	0.0171075	0.0252708	0.0208389	0.0185108	0.0104646	43.3729	20
porin		0.0282088	0.00630589	0.00391308	0.00956554	0.00373214	0.0377829	0.0263783	0.0165689	0.0220265	0.0117237	0.0177014	0.0109075	0.0198722	0.0191732	0.0179127	0.0251523	0.0285369	0.0223468	0.0246359	0.0113568	0.0243997	0.0184858	0.0089271	43.3914	21
signal recognition particle		0.0189015	0.0182672	0.0245757	0.0224605	0.00772206	0.030682	0.0151637	0.0147728	0.0249829	0.020689	0.0149078	0.00563428	0.0182975	0.0189216	0.00914237	0.0309556	0.0138419	0.0300693	0.0233577	0.0110058	0.0135492	0.0184714	0.00731566	43.4099	21
2-dehydropantoate 2-reductase		0.0133122	0.0162626	0.0321507	0.0221038	0.00560382	0.010818	0.0123361	0.0277634	0.0169926	0.0132984	0.0243922	0.0105356	0.0295285	0.019438	0.00862381	0.0247539	0.021687	0.0185528	0.0270096	0.0131618	0.0191032	0.0184489	0.00734299	43.4284	21
capsular polysaccharide biosynthesis protein		0.038926	0.0102753	0.00799801	0.0128025	0.00888766	0.00703434	0.0207471	0.0137286	0.0304562	0.0189074	0.0175651	0.0178656	0.0141851	0.0272106	0.0153876	0.0110091	0.037054	0.0255488	0.0257314	0.00455024	0.0213428	0.0184387	0.0095729	43.4468	21
multidrug transporter AcrB		0.0222701	0.00468628	0.011607	0.00512628	0.00243206	0.0278842	0.0150444	0.0273179	0.0249563	0.0143099	0.0318733	0.0143756	0.0237894	0.0204443	0.00461064	0.0434521	0.00964153	0.0142476	0.036083	0.0219866	0.0107274	0.0184222	0.0110632	43.4652	21
glmZ(sRNA)-inactivating NTPase		0.0130127	0.0181743	0.0271007	0.0441547	0.0350015	0.0112709	0.0139706	0.0232661	0.0238776	0.0144133	0.0140902	0.00538265	0.0181283	0.00879212	0.0281937	0.00852574	0.0226434	0.0298674	0.00594126	0.00455024	0.016203	0.0184076	0.0103897	43.4836	21
unnamed protein product, partial		0.00882072	0.0115896	0.0176221	0.000277453	0.0397535	0.000293097	0.00948475	0.0043302	0.00938856	0.0456422	0.0222255	0.0466934	0	0.0436163	0.0227376	0.0170515	0.00146045	0.00127811	0.00245797	0.0463799	0.0338618	0.0183316	0.0173466	43.502	20
gamma-glutamyl phosphate reductase		0.0207979	0.034251	0.0448021	0.0308105	0.0184254	0.0143085	0.011334	0.0200498	0.0152081	0.017735	0.0254278	0.00984631	0.0183105	0.0150684	0.015444	0.0124433	0.0151473	0.0218355	0.0121073	0.00665614	0.00479261	0.0183239	0.00935666	43.5203	21
lipoyl synthase		0.00839653	0.0111116	0.00267041	0.00718737	0.0223592	0.0291232	0.0213795	0.0284596	0.0154079	0.019735	0.0274173	0.00588591	0.0165146	0.0289054	0.0178902	0.0373167	0.00767704	0.0100231	0.027136	0.0232651	0.0157551	0.0182675	0.00943267	43.5385	21
hypothetical protein N307_04544, partial		0.0222452	0	0	0	0	0.00273113	0	0	0	0	0	0.121219	0.0102419	0.00546859	0.0226023	0.0227486	0	0	0.00258438	0.0635655	0.110028	0.0182588	0.0357155	43.5568	10
relaxase/mobilization nuclease domain protein		0.00744833	0.0325517	0.0057242	0.00823112	0.00627628	0.0195309	0.0148415	0.0198549	0.0150217	0.00218384	0.0277444	0.0305345	0.0298668	0.021305	0.00135275	0.0458557	0.0387083	0.00243514	0.0334986	0.00544023	0.0146914	0.0182427	0.013261	43.575	21
peptidoglycan-binding protein LysM		0.0225571	0.00361095	0.0106552	0.0151807	0.0398095	0.0107647	0.0157602	0.0177524	0.00908227	0.028068	0.0161343	0.00830373	0.0157338	0.0298323	0.0327818	0.0161086	0.0157806	0.0208938	0.0208857	0.0221746	0.0110633	0.0182349	0.00881592	43.5933	21
adenine glycosylase		0.0258259	0.0175237	0.0213765	0.0163565	0.0179658	0.0143351	0.019232	0.0130045	0.0278727	0.0237693	0.0174697	0.00786611	0.0175037	0.00921584	0.0172476	0.0128948	0.0172927	0.0291948	0.0241021	0.0139641	0.0187673	0.0182277	0.00562181	43.6115	21
topoisomerase		0.0429433	0.0158643	0.00330496	0.00935415	0.0112188	0.0172394	0.0309119	0.0117793	0.0247565	0.0173443	0.014976	0.00769107	0.0267695	0.0181933	0.0295577	0.0129878	0.0308374	0.0131713	0.0191581	0.00792218	0.0166845	0.0182222	0.00963914	43.6297	21
type VI secretion protein		0.00430431	0.0148819	0.0019962	0.0014269	0.0685571	0.0118704	0.00430691	0.0110274	0.00177118	0.00740205	0.0155756	0.00351185	0.0117515	0.026575	0.152083	0.0169585	0.00801307	0.000901405	0.00977569	0.00806007	0.00117576	0.018187	0.0339722	43.6479	21
ubiquinone/menaquinone biosynthesis methyltransferase		0.0224573	0.0146297	0.0124399	0.0149429	0.0199608	0.0295229	0.0229662	0.0159702	0.0105472	0.0174362	0.0264089	0.0032821	0.0200023	0.0272238	0.0114646	0.0375425	0.00915041	0.0139112	0.0236667	0.0143025	0.0139075	0.0181779	0.00790787	43.6661	21
arginine decarboxylase		0.0165311	0.024905	0.022249	0.00478277	0.00197254	0.0148281	0.0146268	0.0268166	0.0221197	0.0124594	0.0371333	0.0152837	0.027186	0.0213315	0.00448664	0.0230142	0.0130794	0.0231136	0.0286108	0.0190784	0.00751364	0.0181487	0.00893481	43.6842	21
PREDICTED: opioid growth factor receptor-like		0.0172297	0	0.014674	0	0	0	0	0	0	0	0.0131227	0.058684	0	0.0402663	0.120384	0	0	0	0.0130343	0.103415	0	0.0181338	0.0347856	43.7024	8
nucleoside diphosphate kinase		0.0183027	0.0196346	0.0321639	0.034391	0.0271897	0.00859308	0.0202938	0.0159285	0.0164866	0.0248957	0.0211762	0.00574368	0.0111139	0.00861999	0.0257587	0.0108232	0.0121618	0.0307688	0.0118544	0.0174739	0.00707693	0.0181167	0.00856153	43.7205	21
lipopolysaccharide biosynthesis protein		0.0343971	0.0204311	0.0226192	0.0102129	0.0192771	0.0154409	0.0225964	0.01565	0.0230253	0.0136087	0.0178104	0.00398229	0.015031	0.0106856	0.0146774	0.0120981	0.0255255	0.0270825	0.023119	0.0138638	0.0187785	0.0180911	0.00679597	43.7386	21
adenosine deaminase		0.00792243	0.0250244	0.0229761	0.0417105	0.0154105	0.0105382	0.0250779	0.0158867	0.0223461	0.0135628	0.0168156	0.00118156	0.0194818	0.0117979	0.0104838	0.0069587	0.0435549	0.0293158	0.016658	0.0167344	0.00610273	0.0180734	0.0107765	43.7567	21
arginine ABC transporter ATP-binding protein		0.0185647	0.0149616	0.0322565	0.0508665	0.0233791	0.0126964	0.0144956	0.0206068	0.0238243	0.0241256	0.0183691	0	0.0116084	0.0119303	0.014497	0.00309423	0.0122393	0.0377379	0.0128657	0.00272012	0.0185657	0.0180669	0.0117467	43.7747	20
ribonucleoside-triphosphate reductase		0.0227318	0.0251041	0.0330629	0.0174664	0.0116672	0.013629	0.0281083	0.0185043	0.0244103	0.0156547	0.0144581	0.00843501	0.0114782	0.0204973	0.0117351	0.0140635	0.0169438	0.0209341	0.00884869	0.0154432	0.026057	0.0180587	0.00663576	43.7928	21
multidrug ABC transporter substrate-binding protein		0.0146846	0.00857602	0.0322432	0.0242574	0.00554778	0.0258592	0.0113817	0.0171955	0.022426	0.0192637	0.0342989	0.011181	0.0210565	0.0276872	0.00639177	0.0143158	0.0141263	0.0181088	0.0309142	0.0179628	0.00165726	0.0180541	0.00904646	43.8108	21
hypothetical protein N307_04932, partial		0.00577651	0	0	0	0	0	0	0	0.00817671	0	0.0219666	0.172967	0	0	0.0821009	0.0236118	0	0	0	0.0263864	0.0380609	0.0180498	0.0406826	43.8289	8
oligoendopeptidase F		0.0112286	0.0440483	0.0118714	0.00462422	0.00721772	0.0308019	0.0233718	0.0247003	0.0177517	0.00882729	0.0159026	0.0136973	0.0289429	0.0174518	0.00461064	0.0200262	0.0361234	0.00854317	0.0204643	0.0194921	0.00899173	0.0180328	0.0105181	43.8469	21
acetyl-CoA carboxylase		0.00825929	0.036083	0.0284359	0.0155374	0.0234015	0.0293364	0.0250779	0.0353378	0.0191633	0.0186201	0.00885749	0.00617036	0.0171653	0.0102619	0.0149367	0.0145814	0.026288	0.00881224	0.0111802	0.0115699	0.00951803	0.0180283	0.00912424	43.865	21
FAD-dependent pyridine nucleotide-disulfide oxidoreductase		0.0144475	0.0172582	0.0128894	0.0243102	0.00687028	0.0166399	0.0152114	0.0269002	0.028179	0.0117008	0.0214488	0.0149883	0.0348121	0.0215433	0.00533211	0.0135588	0.0255513	0.0149606	0.0261387	0.0125602	0.012631	0.0179968	0.00749131	43.8829	21
phospho-2-dehydro-3-deoxyheptonate aldolase		0.0161817	0.0130632	0.0145286	0.0277453	0.0573719	0.00746066	0.0163448	0.010735	0.0224393	0.0176661	0.0129864	0.00967127	0.0161112	0.0218479	0.0361186	0.00464799	0.006488	0.0304056	0.0134556	0.00744585	0.0149937	0.0179861	0.0120793	43.9009	21
nitrogen fixation protein NifU		0.017891	0.0185725	0.0226588	0.0128421	0.00292519	0.010365	0.0124793	0.0290305	0.0162602	0.014988	0.0209446	0.0175483	0.0290209	0.0130823	0.0178902	0.0159891	0.0214285	0.0234769	0.0151411	0.0312375	0.0130789	0.0179453	0.00673173	43.9189	21
aminotransferase, class I/II		0.0151337	0.0322065	0.0137487	0.00849536	0.00536846	0.03316	0.0242428	0.0262875	0.0189369	0.0129881	0.0244194	0.0037963	0.0343306	0.0132941	0.00845472	0.0213276	0.0374159	0.0062022	0.0214335	0.00557812	0.00993234	0.0179406	0.0105421	43.9368	21
ribosomal protein L11 methyltransferase		0.00924491	0.0234314	0.0160092	0.013397	0.0110395	0.0171728	0.0233957	0.0270116	0.018098	0.0194132	0.0202905	0.00840219	0.0250517	0.0226026	0.0114195	0.0257499	0.0234964	0.0102114	0.0163069	0.0236412	0.0112537	0.0179352	0.00606378	43.9548	21
dihydrolipoyl dehydrogenase		0.0182777	0.0179884	0.0179261	0.013767	0.0132811	0.0142285	0.0226679	0.02257	0.0207614	0.0168385	0.0249781	0.014671	0.0179071	0.0185508	0.0136516	0.0145416	0.0324788	0.00921586	0.0284703	0.00921329	0.0141987	0.0179135	0.00585245	43.9727	21
dihydroxyacetone kinase		0.017105	0.0131826	0.0190498	0.0504437	0.00624265	0.0182786	0.0218328	0.0255496	0.030403	0.00864339	0.0121416	0.0117171	0.0111139	0.00475357	0.00560266	0.00345279	0.0306177	0.0576226	0.0158715	0.00535249	0.00713292	0.01791	0.014496	43.9906	21
NrdR family transcriptional regulator		0.01184	0.0236836	0.0249327	0.0347213	0.0239171	0.0264054	0.0234196	0.0146336	0.0194829	0.0141834	0.00660905	0.00537171	0.0302052	0.00757394	0.00818417	0.00158032	0.024078	0.0325448	0.0167985	0.00902527	0.0167405	0.0179015	0.00950201	44.0085	21
para-aminobenzoate synthase		0.0217337	0.00428801	0.0103247	0.00788761	0.0305632	0.0310283	0.0253881	0.0174879	0.0177783	0.013057	0.0253597	0.00792081	0.0206921	0.0274489	0.012885	0.0350193	0.0117094	0.0105209	0.0267708	0.0131618	0.0048038	0.0178966	0.00924092	44.0264	21
serine/threonine protein phosphatase		0.0180033	0.0201789	0.0301148	0.0408385	0.0190082	0.0118038	0.0171203	0.0140627	0.0295374	0.00759745	0.00851682	0.00408075	0.0197941	0.0182463	0.0140348	0.00577679	0.0194252	0.0508016	0.00985997	0.0061422	0.0108729	0.017896	0.0117423	44.0443	21
PREDICTED: sialidase-like isoform X1		0	0.0248651	0.0203982	0	0.0754274	0	0.0120021	0	0	0.039447	0.0151804	0.061266	0.00907067	0	0.030313	0	0	0	0	0.0479843	0.0377922	0.0177974	0.0228997	44.0621	11
LysR substrate-binding domain protein		0.0123765	0.0225286	0.0169214	0.00981657	0.00711685	0.0300958	0.0157005	0.0149538	0.0191766	0.00644806	0.0422162	0	0.0550877	0.00673974	0.0062114	0.0269318	0.0481947	0.000470883	0.0173603	0	0.0151617	0.0177861	0.0153564	44.0799	19
Tat pathway signal sequence domain protein		0.0117776	0.00160634	0.00658349	0.0323431	0.0220903	0.00125232	0.00439042	0.00917558	0.0108801	0.0226544	0.0126185	0	0.0155776	0.0114933	0.118095	0.00414335	0.00370928	0.0304056	0.0343413	0.00532742	0.0147137	0.0177704	0.0251833	44.0976	20
conjugal transfer protein TraG, partial		0.0434049	0.00873532	0.00421714	0.0100015	0.00496498	0.0253529	0.0347893	0.022194	0.0199091	0.00372401	0.00482393	0.0043652	0.0125714	0.0537193	0.0082969	0.0138377	0.0265465	0.0166289	0.0225571	0.00989019	0.0211412	0.0176987	0.0135311	44.1153	21
thiamine biosynthesis protein ApbE		0.0199371	0.00816447	0.0102851	0.0217206	0.00474083	0.0169863	0.0152472	0.0148703	0.0247032	0.00959738	0.0227978	0.0151852	0.0193646	0.0204841	0.00728233	0.0157899	0.0278906	0.0362715	0.0231611	0.026612	0.010537	0.0176966	0.00783761	44.133	21
aspartyl-tRNA amidotransferase subunit B		0.0135991	0.0116161	0.0201867	0.0077687	0.0293976	0.0306953	0.0137439	0.0295874	0.0163667	0.0091836	0.0193502	0.0111154	0.0246483	0.0254098	0.00828562	0.0327086	0.0244399	0.00640401	0.0278663	0.00873696	0	0.0176719	0.00957418	44.1507	20
heat-shock protein		0.0232059	0.0034251	0.0109064	0.0240063	0.00370973	0.040594	0.024899	0.00866041	0.0174321	0.0190798	0.012673	0	0.0119598	0.027674	0.00742888	0.0243953	0.0343916	0.0172478	0.0235122	0.0142148	0.0206933	0.0176243	0.0103206	44.1683	20
adhesin		0.0301427	0.0275601	0.0128629	0.0125383	0.00752032	0.0149213	0.0385952	0.0182537	0.0141028	0.0161029	0.022866	0.00489034	0.0147838	0.0183522	0.0347433	0.00320047	0.0314965	0.006552	0.0213352	0.00552798	0.0136052	0.0176168	0.0101461	44.1859	21
6-phosphogluconate dehydrogenase		0.017105	0.0129968	0.0178336	0.0388699	0.0210479	0.00900608	0.0175498	0.0110552	0.0195229	0.0195626	0.0176196	0.00690336	0.0132351	0.0189481	0.02763	0.00725086	0.0278777	0.0339843	0.0150006	0.0111688	0.00552045	0.0176042	0.00872104	44.2035	21
FMN-binding protein		0.018914	0.0121604	0.0121358	0.0457005	0.0188849	0.0235677	0.0251256	0.00932873	0.0380204	0.00312633	0.00853044	0	0.00974739	0.00741504	0.0247329	0.00444879	0.0367438	0.0496445	0.0158574	0.00317138	0.000783837	0.0175257	0.0146766	44.2211	20
Xaa-Pro aminopeptidase		0.0285332	0.0139924	0.0266909	0.0409574	0.00959374	0.0147082	0.0144598	0.0157057	0.0252093	0.0131605	0.0182601	0.00563428	0.0182194	0.0110299	0.0108671	0.0126425	0.0143718	0.0318182	0.0226695	0.00798486	0.0113768	0.0175184	0.00880533	44.2386	21
TPR domain protein		0.0138112	0.0149748	0.00846071	0.0205051	0	0.0408471	0.0178361	0.019284	0.0311221	0.0059998	0.0252915	0.0120344	0.0213297	0.0219141	0.00192768	0.0574624	0.00747025	0.00269076	0.0151973	0.012322	0.0166285	0.0174814	0.0134167	44.2561	20
hypothetical protein LOAG_16235		0.0141231	0.00904066	0	0	0	0	0.0283588	0.00318848	0	0	0	0.12821	0.00433362	0.0046344	0.0621591	0.0423498	0.00630706	0	0.0021911	0	0.0620687	0.0174745	0.0321834	44.2735	12
3-deoxy-D-manno-octulosonate 8-phosphate phosphatase		0.0211348	0.0101425	0.00437577	0.0073327	0.0257439	0.0173993	0.0170487	0.0167082	0.0225991	0.00472398	0.0354163	0.0144522	0.02254	0.0263896	0.0193895	0.0230806	0.0166853	0.0124986	0.0246921	0.0206829	0.00388559	0.0174725	0.00819539	44.291	21
phosphorylase		0.0264746	0.00499161	0.00530116	0.0101469	0.01884	0.0253662	0.0161181	0.0266356	0.0215737	0.0289186	0.0170745	0.00852253	0.0160591	0.0149757	0.0105966	0.0239571	0.0107013	0.0182703	0.026223	0.0153806	0.0207941	0.0174724	0.00725505	44.3085	21
DNA polymerase III subunit gamma/tau		0.0264123	0.0172051	0.00805089	0.0131328	0.0108266	0.013629	0.021976	0.0258977	0.0161537	0.0133904	0.0170473	0.0168153	0.0203537	0.0208283	0.0173153	0.0164406	0.0237032	0.0199789	0.0245376	0.010166	0.0128773	0.0174637	0.00522964	44.3259	21
oxaloacetate decarboxylase		0.0225197	0.02221	0.0280393	0.00808579	0.00236481	0.0285903	0.0148535	0.0294482	0.0183643	0.0126662	0.0200724	0.0095181	0.0225661	0.0131352	0.00359607	0.0318188	0.0101456	0.0157006	0.0234982	0.0200311	0.00941725	0.0174591	0.00851888	44.3434	21
chromate transport protein		0.00571413	0.030401	0.00891019	0.00587937	0.00475204	0.0226617	0.0135411	0.0326923	0.0102142	0.00693081	0.0306878	0.0219682	0.0314415	0.0218347	0.00306624	0.0388837	0.0199939	0.00312128	0.0241021	0.0253334	0.00341529	0.0174069	0.0116261	44.3608	21
dihydrolipoamide dehydrogenase		0.0139859	0.0195947	0.0342791	0.0276661	0.0518689	0.0125366	0.00768324	0.0162487	0.0141561	0.014988	0.0183691	0.00540453	0.0150701	0.0120494	0.0397372	0.00950846	0.00541528	0.0209341	0.0161945	0.00411151	0.00548686	0.0173947	0.0121384	44.3782	21
ribonuclease BN		0.0145099	0.0135145	0.0122416	0.0169247	0.0142785	0.0343324	0.0168697	0.0179891	0.0195495	0.0144478	0.0225117	0.00768013	0.0184667	0.0203781	0.0143279	0.0353646	0.0115026	0.0113012	0.0217846	0.0216356	0.00537488	0.0173803	0.00733896	44.3956	21
LacI family transcription regulator		0.025751	0.0122268	0.017014	0.0635633	0.00544691	0.01243	0.0113817	0.0115983	0.0324671	0.0120801	0.00975687	0	0.0094741	0.0143931	0.0120508	0.00363871	0.0175254	0.0671076	0.014818	0.00619234	0.00601315	0.0173776	0.0174704	44.413	20
cobalamin biosynthesis protein CobD		0.00550203	0.0288213	0.0221036	0.00858785	0.00598488	0.0141753	0.012193	0.0302836	0.0108268	0.00909165	0.032909	0.018533	0.0292422	0.0231058	0.0031677	0.0266396	0.0226046	0.00583895	0.0203239	0.0286928	0.00629309	0.0173772	0.00985021	44.4303	21
L-aspartate oxidase		0.0179783	0.00659796	0.00503677	0.0030652	0.0286579	0.035638	0.0171561	0.0139374	0.0176185	0.0116318	0.019064	0.00801928	0.0185578	0.0207092	0.0248907	0.0312478	0.0277356	0.010763	0.0225009	0.0111312	0.010817	0.017274	0.00891687	44.4476	21
antibiotic biosynthesis monooxygenase		0.0223824	0.0111382	0.0252103	0.0481712	0.0227963	0.0101518	0.00929386	0.00495676	0.0245434	0.0175971	0.0111604	0	0.0146406	0.0102222	0.0350702	0.00513935	0.0123298	0.0548377	0.0183013	0.00478841	0	0.0172729	0.0144536	44.4649	19
MULTISPECIES: ABC transporter		0.0276225	0.0457211	0.016115	0.0215489	0.00560382	0.0203703	0.018027	0.0229459	0.0168461	0.0129766	0.0218303	0	0.0171263	0.0169619	0.0262885	0.0177288	0.0168145	0.0192658	0.00735986	0.00195547	0.00907012	0.0172466	0.00984445	44.4821	20
2-oxoglutarate ferredoxin oxidoreductase subunit gamma		0.0151587	0.00947875	0.0347021	0.0105036	0	0.026432	0.0155216	0.0268723	0.0236911	0.0104824	0.0241333	0	0.0213688	0.0230528	0.00494883	0.0368785	0.0141263	0.0147185	0.0342992	0.0115448	0.00369523	0.0172195	0.0110337	44.4994	19
resolvase		0.0116404	0.0220374	0.0188912	0.0281946	0.0010199	0.0174393	0.0245888	0.0242408	0.0218267	0.0138041	0.0155619	0	0.0273552	0.00521701	0.0102358	0.0079547	0.0576165	0.0263291	0.0166721	0	0.0103355	0.0171886	0.0128769	44.5165	19
ATP-dependent Clp protease ATP-binding protein		0.0173919	0.0226879	0.0247211	0.0267148	0.0270216	0.0111643	0.0219283	0.0270533	0.0185241	0.0167466	0.0148261	0.00517479	0.0213167	0.0131485	0.0184651	0.00541823	0.0258228	0.0163464	0.0178378	0.00244434	0.00573321	0.0171661	0.00768194	44.5337	21
methionine ABC transporter substrate-binding protein		0.0248028	0.00978409	0.00692721	0.00554907	0.0139199	0.0355847	0.0199001	0.0256053	0.0168062	0.0106663	0.0198953	0.00974785	0.0185187	0.0178756	0.00791362	0.029269	0.029196	0.012808	0.0238072	0.0155686	0.00631549	0.0171648	0.00851018	44.5509	21
FMN-binding domain protein		0.00753567	0.0371849	0.00794514	0.00716094	0.00393388	0.0262189	0.0254955	0.023837	0.0112663	0.00589636	0.0307832	0.0136426	0.0332374	0.0193983	0.000744015	0.0275958	0.0417067	0.00100904	0.0152535	0.00266998	0.0178267	0.0171591	0.0125069	44.568	21
HrcA family transcriptional regulator		0.0192634	0.0143509	0.012625	0.0305859	0.0158028	0.0221422	0.02404	0.0184625	0.0241706	0.0115169	0.0174697	0.00239594	0.0138468	0.0125394	0.0063354	0.010956	0.0361234	0.0276476	0.0156186	0.0087495	0.015576	0.0171532	0.00812745	44.5852	21
oxidoreductase, short chain dehydrogenase/reductase family protein		0.0215216	0.0228074	0.0122812	0.00940699	0.00446064	0.0130162	0.0131951	0.0249787	0.00974813	0.0182868	0.0224026	0.0120016	0.0248565	0.0161807	0.0230983	0.029362	0.011774	0.0129964	0.0355071	0.0118707	0.0104138	0.0171508	0.0077499	44.6023	21
Ser/Thr phosphatase family protein		0.0229813	0.0182274	0.00883087	0.00889172	0.0148389	0.017426	0.0199717	0.01746	0.0142493	0.0105744	0.0221982	0.0134019	0.017803	0.0240592	0.0168869	0.0262014	0.0110244	0.00817991	0.0256893	0.02769	0.0132692	0.017136	0.00601849	44.6195	21
isocitrate dehydrogenase		0.0127507	0.0226083	0.0249459	0.0375355	0.0348109	0.0120703	0.00789799	0.0175018	0.0209079	0.0185281	0.0142265	0.00462777	0.0133522	0.0137443	0.0194571	0.00420975	0.0246466	0.027244	0.0192143	0.00180505	0.00706573	0.0171024	0.00956179	44.6366	21
hypothetical protein AZ22_5159		0.0229439	0.00489868	0.00473271	0	0.00725134	0.00752727	0.0122884	0	0	0.0205281	0.0174561	0.104174	0	0.0300971	0.0388466	0.0125097	0.00341202	0	0.00355352	0.0349604	0.0336154	0.0170855	0.023695	44.6537	16
histidyl-tRNA synthetase		0.00951939	0.0298966	0.0402677	0.0149296	0.00200617	0.0198507	0.0139587	0.0257445	0.0182578	0.0150225	0.0222255	0.00534983	0.0210044	0.0149757	0.00849981	0.0107037	0.0367826	0.0100904	0.0184699	0.00795979	0.0130901	0.0170764	0.0098115	44.6707	21
ADP-ribosylglycohydrolase		0.0182528	0.0108594	0.0101132	0.0270715	0.0150182	0.0263788	0.0314965	0.0136589	0.0131573	0.0171259	0.021149	0.00900391	0.0067542	0.0167898	0.012017	0.0305838	0.0243235	0.0147857	0.0186384	0.0134502	0.00783837	0.0170698	0.00731198	44.6878	21
hypothetical protein N307_09903, partial		0	0	0	0	0	0	0	0	0.0157541	0	0.0169382	0.136371	0	0.0437752	0.02825	0.00455503	0	0	0.00258438	0	0.110028	0.0170599	0.0373286	44.7049	8
protoporphyrinogen oxidase		0.0148967	0.0107399	0.0223548	0.0451853	0.00868592	0.00833995	0.0162016	0.0120717	0.0190701	0.0179879	0.0217077	0.0107106	0.0214989	0.0149757	0.0162894	0.0133464	0.00735393	0.0386797	0.0179783	0.0105169	0.00928287	0.0170416	0.00950388	44.7219	21
leucine rich repeat protein		0.00712395	0.0144704	0.0070594	0.0132253	0.00318297	0.0166399	0.0117158	0.0252433	0.0129842	0.0125513	0.041821	0.0119797	0.044989	0.0453112	0.00653832	0.0308626	0.012459	0.00408996	0.0241021	0.00960188	0.00132133	0.017013	0.0134274	44.7389	21
penicillin-binding protein, transpeptidase domain protein		0.0185772	0.0258608	0.0138412	0.0117059	0.0111964	0.0233146	0.0242428	0.0213447	0.0156609	0.0111031	0.0234247	0.0111482	0.0254551	0.0122878	0.0123552	0.0180342	0.0215836	0.0062022	0.0220796	0.0104793	0.0168861	0.0169897	0.0059087	44.7559	21
von Willebrand factor A		0.0202864	0.0120675	0.0292688	0.0620439	0.00699357	0.0128696	0.0172515	0.0183512	0.0239175	0.0226084	0.0170745	0.00218807	0.0106714	0.0152538	0.00332552	0.00256303	0.0111407	0.0398098	0.0119528	0.00962695	0.00704334	0.0169671	0.0137922	44.7729	21
glycerophosphoryl diester phosphodiesterase		0.034447	0.0046199	0.0142246	0.0273754	0.0173718	0.0202237	0.0182298	0.0104426	0.0225725	0.0186201	0.01702	0	0.0241668	0.01867	0.00990893	0.0106107	0.0214026	0.0227907	0.0162928	0.00763387	0.0195623	0.0169612	0.00788565	44.7898	20
ribonuclease P protein component		0.016294	0.0177229	0.00773362	0.00787439	0.016677	0.0427789	0.012873	0.0240041	0.0225592	0.0120456	0.0249372	0.0200646	0.0162673	0.0322687	0.00252514	0.0245945	0.0130794	0.000968674	0.0142	0.0163583	0.0102011	0.0169537	0.00963438	44.8068	21
lytic transglycosylase		0.0133621	0.0253563	0.0158242	0.00885209	0.0165649	0.0165866	0.00931772	0.0175297	0.0132106	0.00965485	0.0365474	0.0195066	0.0230346	0.0191467	0.0222866	0.0149267	0.0136222	0.0212032	0.0151551	0.0202943	0.00401997	0.0169525	0.00690008	44.8237	21
CopG family transcriptional regulator		0.0029444	0.00865567	0.0401487	0.0909519	0.0116111	0.00476949	0.00255313	0.00213029	0.023771	0.0180799	0.0113512	0	0.0230476	0.00824924	0.00733869	0.00670638	0.0191797	0.0576899	0.0168125	0	0	0.0169519	0.022135	44.8407	18
zinc protease		0.0215465	0.0118949	0.0136165	0.0222623	0.00598488	0.0475217	0.016142	0.00905026	0.0222529	0.0127697	0.0130001	0.000918989	0.0124022	0.0123805	0.0129414	0.0323633	0.0251765	0.0238401	0.0168687	0.0149794	0.00805113	0.0169507	0.0100388	44.8577	21
RND transporter		0.0231934	0.0210019	0.0325473	0.0166076	0.0024993	0.00551556	0.0139348	0.0289052	0.0270471	0.0181603	0.0217213	0.0118375	0.019729	0.0184979	0.0130879	0.0224033	0.00528604	0.0221719	0.0171075	0.0076088	0.00700975	0.0169463	0.00820633	44.8746	21
cell division protein DivIVA		0.0166059	0.00196478	0.0233331	0.0808711	0.0176408	0.00139887	0.0142092	0.0050403	0.0290713	0.0222866	0.00787635	0	0.0101769	0.00732236	0.0170898	0.0013944	0.0209115	0.0498194	0.0155484	0.00384827	0.00933886	0.0169404	0.0187033	44.8915	20
peptide methionine sulfoxide reductase MsrB		0.0164562	0.023511	0.00888375	0.0114284	0.00539087	0.0300158	0.0185639	0.0215396	0.0233049	0.0186316	0.0159299	0.011925	0.024401	0.0223908	0.0069216	0.0207167	0.0245562	0.016454	0.0176974	0.0104417	0.00606914	0.0169157	0.00691234	44.9085	21
2-dehydro-3-deoxyphosphooctonate aldolase		0.0316648	0.0194222	0.0251574	0.007663	0.0154105	0.0281906	0.0200671	0.0153854	0.0330398	0.00797675	0.014976	0.00309612	0.020627	0.00864647	0.0163571	0.0120582	0.018611	0.0198982	0.0194109	0	0.0174124	0.0169081	0.00855598	44.9254	20
heavy metal translocating P-type ATPase		0.010243	0.0446059	0.0212972	0.00757052	0.00520034	0.0212362	0.00963984	0.0299216	0.00888251	0.00798824	0.0208628	0.0099229	0.0255723	0.0174386	0.0033368	0.0113809	0.0171764	0.00890642	0.0272343	0.0304352	0.0154752	0.0168727	0.0103688	44.9422	21
sugar kinase		0.026013	0.0198602	0.0298637	0.0227644	0.0230205	0.0218491	0.00888822	0.0133526	0.0186972	0.0191603	0.00818977	0.0100104	0.00985151	0.0157305	0.0136854	0.0209159	0.0151344	0.0207323	0.0171215	0.00720768	0.0113992	0.0168308	0.00626147	44.9591	21
7-cyano-7-deazaguanine reductase		0.0177662	0.0183601	0.0182698	0.00794045	0.0221127	0.0147082	0.0209261	0.0181841	0.0269405	0.026344	0.0202496	0	0.0133783	0.0153465	0.0166389	0.0230142	0.0115026	0.0147319	0.0296923	0	0.017334	0.0168305	0.00760636	44.9759	19
F0F1 ATP synthase subunit beta		0.0135617	0.0178424	0.0143568	0.008535	0.015332	0.0317478	0.0174543	0.016736	0.0274865	0.00916062	0.0155347	0.00998854	0.0202496	0.0165779	0.0151283	0.0212745	0.0235222	0.0126062	0.0229083	0.0128861	0.00986515	0.0167978	0.00604441	44.9927	21
sodium:solute symporter		0.0226943	0.00633245	0.0171329	0.014018	0.0206669	0.030682	0.0196376	0.0131716	0.0244769	0.0185741	0.019432	0.00844595	0.0139769	0.0183655	0.00561393	0.0302916	0.0128855	0.0169249	0.0224448	0.00407391	0.0122615	0.0167668	0.0073046	45.0095	21
chromosomal replication initiation protein		0.0226819	0.0081512	0.00777328	0.00447889	0.00783414	0.0284304	0.0140183	0.0228206	0.0134236	0.0171374	0.0222391	0.00706747	0.0231517	0.0215301	0.0130428	0.0343022	0.0105462	0.0134807	0.0272343	0.0239295	0.00871179	0.0167612	0.00835622	45.0262	21
DNA topoisomerase, partial		0.0209851	0.0173512	0.00897628	0.00914275	0.00295882	0.0084865	0.0210931	0.0242826	0.0193231	0.0170799	0.0276626	0.0252284	0.0276675	0.0123143	0.00600849	0.0235454	0.0213509	0.00721124	0.0237931	0.0162956	0.0111081	0.0167555	0.00762432	45.043	21
GTP-binding protein YsxC		0.0181904	0.0214002	0.0112369	0.00553586	0.0137518	0.0274845	0.0162851	0.0304646	0.010707	0.0203097	0.0138449	0.020174	0.0152523	0.014658	0.0146887	0.0323102	0.0219196	0.00793774	0.0153377	0.0103289	0.00986515	0.0167468	0.00710536	45.0597	21
elongation factor 4		0.0184649	0.0267503	0.0106552	0.0180873	0.0242085	0.0132826	0.0122049	0.0250901	0.0192832	0.0166431	0.0163387	0.00968221	0.0173475	0.013506	0.0141363	0.0146611	0.00809061	0.0194811	0.0213633	0.0214852	0.0109065	0.0167461	0.00518974	45.0765	21
diphosphate--fructose-6-phosphate 1-phosphotransferase		0.0169053	0.0193558	0.0169611	0.00379186	0.00105352	0.025646	0.021117	0.0252572	0.0143159	0.01131	0.0281532	0.00605001	0.0182455	0.0234104	0.00396808	0.0391095	0.0169825	0.0044263	0.0280068	0.0170979	0.0096188	0.0167039	0.00977566	45.0932	21
adenine permease		0.0138362	0.0202983	0.0119375	0.00749124	0.0271337	0.019904	0.0147103	0.0233915	0.0176452	0.0111146	0.0264907	0.011367	0.0220325	0.020643	0.0155229	0.0138776	0.0242718	0.00441285	0.0194671	0.0142524	0.010705	0.0166907	0.00618106	45.1099	21
Fe-S metabolism protein SufE		0.0323759	0.0137668	0.0105891	0.00340871	0	0.0291765	0.0136724	0.0274989	0.00904232	0.0097583	0.0244058	0.0115749	0.017777	0.0209475	0.0042499	0.0402914	0.00666894	0.012364	0.0279928	0.0291441	0.00470302	0.0166385	0.0111749	45.1265	20
chemotaxis protein		0.00868348	0.0324057	0.0311063	0.025605	0.00694874	0.0123767	0.00459324	0.0400579	0.0206282	0.0118272	0.0119099	0.00806304	0.0161502	0.0118641	0.0117351	0.00434255	0.0069662	0.0392582	0.0122758	0.0229016	0.00930527	0.0166193	0.0110853	45.1431	21
LysM domain protein		0.0106547	0.0176034	0.00696687	0.00519234	0.0317288	0.0123101	0.0182537	0.0229181	0.0149551	0.0138501	0.0312601	0.00445272	0.0259106	0.0177696	0.0182396	0.0349529	0.0101585	0.00682108	0.0246359	0.013212	0.00687537	0.0166058	0.00910296	45.1597	21
1,4-dihydroxy-2-naphthoate prenyltransferase		0.0238796	0.00703605	0.00913492	0.0207033	0.00661251	0.0225418	0.0172038	0.0167917	0.0215604	0.0115513	0.0244194	0.00559052	0.0192475	0.0182066	0.00907473	0.0151126	0.0172798	0.0239747	0.0215739	0.01696	0.019484	0.0165685	0.00608842	45.1763	21
translation elongation factor G		0.010268	0.0356449	0.0131934	0.00657961	0.00756516	0.0129496	0.0144478	0.0250623	0.0139031	0.00979278	0.0222664	0.00839125	0.0222147	0.0199809	0.0125243	0.024475	0.0214673	0.010911	0.0245095	0.0200562	0.0105818	0.0165136	0.00750772	45.1928	21
RNA polymerase sigma70		0	0.0231791	0.024113	0.00284059	0	0.00273113	0.00583401	0.0355606	0.00716461	0.00650553	0.0415076	0.0121328	0.0295025	0.0398823	0	0.0335452	0.00824571	0	0.0273888	0.0465428	0	0.0165084	0.0161928	45.2093	16
ribonuclease G		0.0223575	0.00570849	0.00822275	0.00998832	0.0170692	0.0297227	0.0159153	0.0213447	0.0261681	0.0151029	0.019432	0.00642199	0.016879	0.0180477	0.013505	0.028127	0.0119679	0.0201673	0.0220234	0.0165213	0.00197079	0.0165078	0.00737745	45.2258	21
lactate permease		0.0205983	0.0167936	0.0205437	0.0154978	0.0117792	0.0240207	0.0170964	0.0250483	0.0131573	0.0127007	0.0130273	0.00804116	0.0138728	0.0219406	0.0214186	0.0261748	0.00747025	0.0181223	0.0165456	0.0159446	0.00633788	0.0164825	0.005647	45.2423	21
FAD dependent oxidoreductase		0.00885815	0.0164086	0.0220243	0.00801973	0.0117008	0.0183452	0.00986652	0.0189916	0.018644	0.0164477	0.0321459	0.0130518	0.0276154	0.0213182	0.00810526	0.0193755	0.0113992	0.0121219	0.0302541	0.0136006	0.00777119	0.0164793	0.00722229	45.2588	21
signal peptidase II		0.0111538	0.0318481	0.0124399	0.00856142	0.0190642	0.0234611	0.0127179	0.0324139	0.0125847	0.0107698	0.0214896	0.00911331	0.0282661	0.0166706	0.0118366	0.0199598	0.019115	0.0046012	0.0164192	0.0157441	0.00755843	0.0164661	0.00772974	45.2753	21
succinate-semialdehyde dehydrogenase		0.0112785	0.0135942	0.012268	0.0187347	0.00444943	0.0271914	0.00606069	0.0205511	0.0240374	0.0116663	0.029148	0.00921177	0.0229435	0.0159159	0.00846599	0.047861	0.00980955	0.012808	0.0195092	0.0187901	0.0014669	0.0164648	0.0103087	45.2917	21
serine acetyltransferase		0.00697423	0.0260334	0.0175428	0.0195407	0.0208686	0.0194643	0.0203773	0.0170284	0.0154345	0.0267233	0.0129183	0.0130518	0.0119858	0.0267736	0.0224106	0.00633454	0.015716	0.0186201	0.0137225	0.00936372	0.00477021	0.0164597	0.00644598	45.3082	21
threonine--tRNA ligase		0.0164562	0.0213471	0.0116864	0.0196992	0.0169796	0.0111643	0.0154739	0.0224447	0.0168328	0.0118272	0.0168701	0.00871946	0.0182715	0.0124467	0.0123326	0.0228548	0.02117	0.022414	0.0203098	0.0160073	0.00985396	0.0164363	0.00445847	45.3246	21
polyketide cyclase		0.0256263	0.00890791	0.00144096	0.0143615	0.0165425	0.0152411	0.0408978	0.0129906	0.0101077	0.016827	0.0153712	0.0061266	0.016853	0.0174518	0.0129188	0.0199996	0.0197483	0.0149203	0.0289338	0.0152677	0.014613	0.0164356	0.00815482	45.3411	21
glycerol acyltransferase		0.0226819	0.0111382	0.0288722	0.0177967	0.00737463	0.014908	0.0129565	0.0208713	0.0262081	0.00848248	0.0167747	0.00905861	0.0148488	0.0197161	0.0165825	0.0267326	0.0112183	0.030446	0.025605	0	0.00263145	0.016424	0.00848734	45.3575	20
peptidase U32		0.0194131	0.0394284	0.0303131	0.0120494	0	0.0192911	0.0150682	0.0251876	0.0212674	0.0109652	0.0172789	0.0113561	0.020627	0.0107518	0.00237859	0.00766254	0.0352704	0.0222122	0.0112364	0.00510178	0.0072113	0.0163843	0.0103416	45.3739	20
DNA polymerase		0.0114532	0.0137668	0.0181641	0.0339022	0.012844	0.0123767	0.0283111	0.0127678	0.0302831	0.0107583	0.0014172	0.0111482	0.0326388	0.00623658	0.00551248	0.00413007	0.0207564	0.037415	0.0224729	0.0107802	0.00644986	0.0163612	0.0106431	45.3902	21
cell division protein ZapA		0.0209102	0.019608	0.00417748	0.00528483	0.0142001	0.0121102	0.0154739	0.0215953	0.0108002	0.00678138	0.0128229	0.00809586	0.0233469	0.0224437	0.0205844	0.0151657	0.0254997	0.0102114	0.0192986	0.0509301	0.00419913	0.016359	0.0103314	45.4066	21
shikimate dehydrogenase		0.0141481	0.0217719	0.00793192	0.0374694	0.0229644	0.0331733	0.0169771	0.00749083	0.017765	0.00976979	0.0133407	0	0.00813367	0.0124732	0.0166051	0.0247804	0.0143977	0.0285355	0.0116437	0.00770908	0.015632	0.0163197	0.00916994	45.4229	20
ribonuclease PH		0.0159197	0.0179751	0.0274444	0.0358047	0.0236145	0.0158672	0.0138752	0.0119463	0.0239309	0.0155627	0.0191186	0.00326022	0.0200544	0.0144991	0.0162556	0.0072907	0.0136351	0.0269749	0.00681208	0.00204322	0.0107946	0.0163181	0.00826439	45.4392	21
ATPase P		0.0130502	0.0199399	0.0268495	0.0227908	0.00471842	0.0146948	0.0231094	0.0233358	0.0245035	0.0128616	0.0174969	0	0.0268867	0.0150287	0.00310006	0.00778206	0.0196449	0.0146377	0.0195092	0.0179001	0.0144674	0.0163004	0.00757203	45.4555	20
CRISPR-associated protein Cas4		0.00179658	0.0281442	0.038483	0.00413538	0.00141216	0.0220889	0.00640668	0.0266356	0.0115459	0.0169535	0.0181238	0.00970409	0.0216551	0.0277534	0	0.0256835	0.00719884	0.00449357	0.0303664	0.0250326	0.0133924	0.0162384	0.0112666	45.4718	20
DNA-directed RNA polymerase subunit omega		0.0216713	0.0266839	0.0252764	0.0402043	0.0265173	0.0126432	0.0225606	0.0131995	0.0192432	0.0209648	0.010411	0	0.0132872	0.00435634	0.0250598	0	0.0161812	0.0283606	0.00918578	0.00517699	0	0.0162373	0.0108757	45.488	18
RNA polymerase subunit sigma-54		0.0319642	0.0248784	0.00449475	0.00491489	0.023155	0.0254595	0.011322	0.0119046	0.00916217	0.00893074	0.0221301	0.0168919	0.0163584	0.018286	0.0158498	0.0233993	0.0168404	0.0153104	0.0131185	0.00869936	0.0176139	0.0162231	0.00716881	45.5042	21
ABC-2 type transporter		0.0184399	0.0122799	0.0112369	0.0168586	0.0119137	0.0247001	0.0139706	0.0140209	0.0137433	0.0155282	0.0178649	0.0174936	0.00948712	0.00959983	0.0301777	0.018406	0.00860759	0.0219701	0.0245656	0.0145909	0.0146578	0.0161959	0.00552939	45.5204	21
transposase, IS116/IS110/IS902 family		0.0168055	0.020232	0.0076543	0.00720058	0.0241413	0.00671459	0.00666915	0.0152741	0.00865612	0.00935601	0.00940257	0.0355014	0.0372327	0.0163661	0.0170785	0.0105841	0.0172539	0.0150548	0.0151551	0.0375551	0.00590118	0.0161804	0.00994535	45.5366	21
copper homeostasis protein CutC		0.0218584	0.00460662	0.013471	0.0224341	0.00393388	0.0111244	0.0190053	0.0178638	0.0263013	0.00839053	0.0197726	0.00341339	0.0201195	0.0226821	0.00694414	0.0172905	0.0229019	0.0264636	0.0262652	0.0177121	0.00715532	0.0161767	0.00780629	45.5528	21
xanthine phosphoribosyltransferase		0.0159197	0.013103	0.0349136	0.00500737	0.00856264	0.00983208	0.0192081	0.0299355	0.0094951	0.0169535	0.0249645	0.00434332	0.027173	0.0139694	0.00484737	0.0185123	0.0256806	0.00897369	0.0330632	0.00725782	0.00754723	0.0161554	0.0097096	45.5689	21
relaxase		0.0154955	0.0257679	0.00228704	0.00827076	0.00344074	0.0202104	0.0265454	0.0250901	0.0181379	0.00885028	0.0135179	0.00758166	0.0298668	0.0131749	0.00388917	0.0134128	0.0416809	0.0150817	0.0189334	0.00170477	0.0255643	0.0161193	0.0104009	45.585	21
toxin Fic		0.00439165	0.0180548	0.0233727	0.00540374	0.00485291	0.0292564	0.01236	0.0208574	0.0155677	0.014149	0.0197863	0.00928836	0.0202886	0.0342813	0.00264914	0.016839	0.0139712	0.018499	0.0224588	0.0194545	0.0126982	0.0161181	0.00809818	45.6012	21
hypothetical protein AZ22_5165		0.0138986	0.0222764	0	0	0	0.0068345	0.02095	0	0.00492733	0.0124364	0.0158753	0.0189377	0.00320141	0.0307724	0.0988977	0.00568383	0.00776751	0.00162791	0.00485976	0.00794725	0.0611281	0.0160963	0.0236436	45.6173	17
1-pyrroline-5-carboxylate dehydrogenase		0.00969406	0.0122268	0.0247872	0.0233854	0.00793501	0.0225951	0.00980687	0.0160538	0.0152481	0.0124709	0.0265861	0.00768013	0.0171913	0.0164985	0.0070456	0.0340498	0.00753487	0.0177994	0.0238634	0.0193166	0.00612513	0.0160902	0.00768011	45.6333	21
homoserine kinase		0.0167931	0.0174308	0.0223283	0.0303745	0.0183021	0.0101651	0.0165953	0.017293	0.0216936	0.0143329	0.008912	0.00822714	0.0220715	0.0116655	0.0214073	0.00645406	0.0202524	0.0282261	0.0167704	0	0.00851023	0.016086	0.00739151	45.6494	20
3-deoxy-7-phosphoheptulonate synthase		0.0159696	0.0303878	0.0141056	0.0123401	0.00147941	0.0216226	0.0203773	0.022932	0.0216803	0.0109192	0.0121143	0.00725345	0.0174776	0.00851406	0.00969474	0.00774222	0.0279423	0.02271	0.0172479	0.0173235	0.0177147	0.0160737	0.00722252	45.6655	21
glycosyltransferase family 1		0.024204	0.00375699	0.00854003	0.0195142	0.0131578	0.0182386	0.0200552	0.021832	0.0122784	0.0136202	0.01439	0.00645481	0.0129878	0.0183125	0.0423863	0.0110224	0.0120455	0.0147319	0.0266865	0.0129111	0.0102571	0.0160659	0.00828032	45.6816	21
CTP synthase		0.00944453	0.0291266	0.0410344	0.0165811	0.0179546	0.00764717	0.0100097	0.0268306	0.0231318	0.00837903	0.0151259	0.018161	0.00957821	0.0142475	0.00952565	0.0111552	0.00391606	0.013992	0.0195233	0.0130365	0.0188009	0.0160572	0.00857968	45.6976	21
hydrolase, TatD family		0.0120396	0.0258077	0.0223812	0.00561513	0.00623145	0.0175059	0.0108329	0.030576	0.00775056	0.0113904	0.0246102	0.01559	0.0295155	0.0213447	0.0069216	0.0269052	0.0191409	0.00660582	0.0167704	0.00216857	0.017334	0.0160494	0.00855926	45.7137	21
precorrin-3B C17-methyltransferase		0.00570165	0.0291	0.0247211	0.00573404	0.0105016	0.0100985	0.00965177	0.0291697	0.0125447	0.0154593	0.032214	0.0135442	0.0215119	0.0248536	0.0068765	0.0209956	0.00927965	0.00438594	0.0212228	0.0260981	0.00286661	0.0160253	0.0092677	45.7297	21
isochorismatase		0.0143103	0.0259936	0.0343584	0.0159338	0.0285683	0.00796692	0.0257579	0.0121413	0.0135568	0.0340563	0.00829879	0	0.0135605	0.0109902	0.0251951	0.00982718	0.0294674	0.016454	0.00639072	0	0.00328092	0.0160052	0.010642	45.7457	19
FOG: TPR repeat, SEL1 subfamily		0	0.0344899	0.11069	0.00190254	0	0.0102318	0.00291104	0.0332354	0.0102009	0.0103215	0.0440285	0.00393853	0.0196379	0.0196499	0	0.0308892	0.000555745	0.00067269	0	0	0.00238511	0.0159876	0.0256831	45.7617	16
selenium metabolism protein YedF		0.00610089	0.0290337	0.0384962	0.0108603	0	0.0106581	0.0146507	0.0314671	0.0152481	0.0122525	0.0304153	0.00835843	0.0339142	0.0164455	0.00160076	0.0225095	0.0107142	0.00339036	0.0155765	0.0172483	0.00679699	0.0159875	0.0110701	45.7777	20
tRNA dimethylallyltransferase		0.00968158	0.0290071	0.0141452	0.0066721	0.00739704	0.0138422	0.0103557	0.0344049	0.0110798	0.00871236	0.0212716	0.0190909	0.0286175	0.019438	0.0029197	0.0231868	0.0130277	0.0031751	0.0283579	0.0157942	0.0149937	0.0159605	0.0089003	45.7936	21
MTA/SAH nucleosidase		0.00798481	0.0129835	0.00557878	0.00467707	0.00609695	0.03312	0.018874	0.0266495	0.017259	0.00457456	0.0206584	0.0108747	0.0175427	0.0271046	0.00801507	0.0323234	0.0162458	0.0125524	0.016967	0.0235409	0.0111529	0.0159417	0.00880955	45.8096	21
cell division protein FtsE		0.0124139	0.0262192	0.0346889	0.022738	0.00125526	0.0155874	0.020425	0.0147867	0.0228788	0.0114134	0.0254551	0.0106121	0.0239585	0.00977197	0.00603103	0.0062947	0.0222815	0.0169922	0.0134416	0.00836091	0.00876778	0.0159226	0.00833847	45.8255	21
acetyl-CoA hydrolase		0.0165186	0.0116958	0.00909526	0.00764979	0.00970581	0.028164	0.0138274	0.014007	0.0229987	0.0125973	0.0288345	0.018336	0.0226572	0.0169089	0.00491501	0.0382729	0.00750902	0.0112205	0.020675	0.0141647	0.00404236	0.015895	0.00863201	45.8414	21
DNA alkylation repair enzyme		0.00998101	0.0196744	0.0176617	0.00758373	0.0036649	0.0110844	0.00806502	0.0284039	0.0111731	0.0247693	0.0224299	0.00094087	0.029112	0.0309975	0.00833072	0.0288574	0.0230699	0.00695562	0.0166018	0.00917569	0.0151952	0.0158918	0.00917847	45.8573	21
prevent-host-death family protein		0.019987	0.0291399	0.0304453	0.00404289	0.0070496	0.00333065	0.00399672	0.0467411	0.0162469	0.0124709	0.00835329	0.00936494	0.0292162	0.014221	0.00944674	0.00568383	0.00838787	0.00636365	0.0134837	0.0406137	0.0150273	0.0158863	0.0124011	45.8732	21
arginine-specific protease ArgI polyprotein		0.0353827	0.00217719	0.00104437	0.000237817	0.00301485	0.088169	0.00534486	0.00267331	0.0108401	0.000816065	0	0	0.00214729	0.0113874	0.00446409	0.092402	0	0.00318855	0.063851	0.00137886	0.00501656	0.0158827	0.0288995	45.8891	18
amidohydrolase family protein		0.0111288	0.0313171	0.0160225	0.0106093	0.00514431	0.0191712	0.01922	0.0182398	0.0127178	0.0160799	0.0168565	0.00605001	0.027225	0.0109504	0.0064594	0.0159625	0.0285498	0.00575823	0.0280911	0.0140518	0.0138963	0.015881	0.00774673	45.9049	21
alpha-glucosidase		0.0240168	0.00323924	0.0173048	0.0414991	0.0161166	0.00989869	0.019733	0.00846548	0.0338654	0.0161604	0.00944345	0.00548111	0.00907067	0.00676623	0.00957074	0.0066931	0.0135964	0.0429445	0.0253241	0.00487615	0.00926048	0.0158727	0.0116374	45.9208	21
sigma-70, region 4		0.00696176	0.0450573	0.00666281	0.00724021	0.00457272	0.0239407	0.0217732	0.0166386	0.0172723	0.000942498	0.010847	0.0186752	0.0247394	0.0181271	0.00254769	0.0171976	0.0483627	0.00951184	0.0125286	0.0109431	0.00826389	0.0158479	0.0123067	45.9367	21
GDP-mannose 4,6-dehydratase		0.0136366	0.0172184	0.0304189	0.00402968	0.00333988	0.026099	0.00912683	0.0283343	0.0159273	0.0101376	0.0171835	0.00459495	0.0190003	0.0237811	0.0051292	0.0346076	0.00489831	0.0139247	0.0178378	0.0151675	0.0182522	0.0158403	0.00909913	45.9525	21
oligopeptide/dipeptide ABC transporter, ATP-binding protein, C-terminal domain		0.00184649	0.0281442	0.0660993	0.0148636	0	0.0179056	0.00328089	0.0345163	0.0103341	0.00811467	0.0409216	0.00250534	0.0348642	0.0169884	0	0.0201192	0.000827155	0	0.00632049	0.0125602	0.0120711	0.015823	0.0169663	45.9683	18
protein-(glutamine-N5) methyltransferase		0.0256886	0.0136871	0.0106023	0.012208	0.0124293	0.0178123	0.0207949	0.0168056	0.0172457	0.0182638	0.0198272	0.00274603	0.0145625	0.014168	0.0113293	0.0183264	0.0227468	0.0109245	0.0270657	0.0154307	0.00904772	0.0157958	0.00571648	45.9841	21
acetyl-CoA acetyltransferase		0.0269737	0.0262458	0.0176353	0.00365974	0.0116111	0.0400477	0.0144956	0.0197992	0.0151282	0.00556303	0.0138177	0.00631258	0.0217202	0.00610417	0.0132908	0.0238243	0.0214931	0.00831445	0.0128938	0.01429	0.00848784	0.0157956	0.0088303	45.9999	21
DNA mismatch repair protein		0.0195004	0.00990357	0.00872511	0.00731949	0.00500981	0.0197574	0.029182	0.0193954	0.0178982	0.017781	0.0162842	0.00222089	0.0175167	0.0173194	0.00589576	0.0373964	0.0187144	0.00992891	0.0184699	0.020733	0.012351	0.0157763	0.00819617	46.0157	21
amino acid ABC transporter ATPase		0.00822186	0.034251	0.052192	0.00916918	0.0161166	0.011151	0.0122884	0.0173487	0.0106803	0.0180109	0.014499	0.00348997	0.0222928	0.016472	0.0151396	0.00317391	0.0160778	0.0153104	0.0206891	0.0115072	0.00282181	0.0157573	0.0109556	46.0315	21
cyclic nucleotide-binding protein		0.0300553	0.0125587	0.0124531	0.0110321	0.0270889	0.0205967	0.019733	0.0155247	0.0147554	0.00744803	0.010152	0	0.00645488	0.00610417	0.004419	0.0201059	0.0346888	0.0165751	0.0190598	0.0181884	0.0233248	0.0157295	0.00873407	46.0472	20
peptidase M50		0.0138736	0.0182672	0.034332	0.0291855	0.0232446	0.00752727	0.0140422	0.0117236	0.0197493	0.0210223	0.0151259	0.00223183	0.0123241	0.00728263	0.0177887	0.00308095	0.0179648	0.0300558	0.0152254	0.0106924	0.00536369	0.0157192	0.00865118	46.0629	21
toxin HipA		0.00642528	0.00796534	0.0141056	0.0275207	0.00471842	0.0183319	0.0104153	0.0133387	0.0140895	0.0127812	0.0332497	0.013752	0.0165797	0.0208813	0.00252514	0.0178881	0.0161295	0.0300423	0.0247201	0.0182762	0.00615872	0.0157093	0.00825514	46.0786	21
tRNA methyltransferase		0.00552699	0.0370256	0.0379542	0.00437319	0.0300141	0.0178523	0.0144478	0.0188802	0.0162336	0.00963187	0.0158208	0.00527325	0.0174126	0.0168295	0.0102922	0.0168921	0.0156513	0.00796465	0.0056744	0.0157817	0.0101339	0.0156984	0.00942092	46.0943	21
CRISPR-associated protein Cas5		0.00264497	0.0240421	0.0308552	0.0210997	0.0114542	0.0130562	0.00646633	0.0172373	0.0139697	0.011218	0.00870759	0.0187627	0.0173605	0.0278064	0.0136628	0.0105974	0.0170342	0.0249299	0.0138349	0.014453	0.00980916	0.0156668	0.0070677	46.11	21
Acyltransferase		0.0128006	0.00781931	0.0118979	0.00515271	0.00398992	0.0146149	0.00979494	0.0239902	0.00764402	0.015988	0.0381962	0.0117937	0.0228394	0.0259527	0.013381	0.0318852	0.00413578	0.00524698	0.0258157	0.0234156	0.0122279	0.0156468	0.00965585	46.1256	21
putative alpha-1,2-mannosidase		0.00683699	0.0088017	0.00877799	0.00175721	0.00720651	0.0149346	0.0117754	0.0275824	0.0058329	0.0145857	0.0400495	0.013577	0.0254812	0.0327454	0.00448664	0.0347138	0.00447181	0.00371325	0.0306052	0.025346	0.0052965	0.0156466	0.0119591	46.1413	21
2-hydroxyhepta-2,4-diene-1,7-dioate isomerase		0.0193756	0.00625279	0.012929	0.0311805	0.00562623	0.0234078	0.0189337	0.0111666	0.016673	0.00828708	0.0249509	0.00356655	0.0174386	0.0190673	0.00518556	0.023718	0.0137515	0.0325582	0.0218829	0.00958935	0.00259786	0.0156257	0.00881759	46.1569	21
UDP-diphospho-muramoylpentapeptide beta-N- acetylglucosaminyltransferase		0.0228565	0.0116294	0.00721804	0.0262788	0.0070496	0.0172528	0.0181463	0.0146475	0.0253025	0.00929854	0.0191867	0.00444178	0.0171132	0.0137311	0.0108333	0.0251921	0.017073	0.0270018	0.0155484	0.00927597	0.00886856	0.0156165	0.00687441	46.1725	21
PREDICTED: mucin-22-like		0	0	0	0	0.0226506	0	0	0.000167082	0.00211742	0.0874569	0.0181647	0	0.010294	0	0.0447311	0.00794142	0	0	0.0302119	0.104041	0	0.0156084	0.0294002	46.1881	10
ATP synthase subunit C		0.0243661	0.0205904	0.0256201	0.0166868	0.0127767	0.0305354	0.0150563	0.0114729	0.0163401	0.00865489	0.00858495	0	0.0132221	0.0107386	0.00207422	0.0271177	0.0345337	0.0276072	0.0127112	0.00433714	0.00454626	0.0155987	0.00974163	46.2037	20
histidinol dehydrogenase		0.0131874	0.0262989	0.0285813	0.0333605	0.0188288	0.0108712	0.00963984	0.0237395	0.0187239	0.0111606	0.0199225	0.00373066	0.0136385	0.012354	0.0120621	0.00454175	0.0120971	0.0360831	0.00925601	0.00487615	0.00461344	0.0155984	0.00944668	46.2193	21
glycerate kinase		0.0160694	0.00799189	0.0175692	0.0293836	0.00460634	0.00682117	0.0156767	0.0137007	0.0203485	0.0156547	0.0201678	0.0151305	0.0151351	0.0117052	0.0187695	0.00482063	0.0262105	0.0312263	0.0188632	0.00363518	0.0138515	0.0155875	0.00759077	46.2349	21
hypothetical protein AZ22_5166		0.00746081	0.0167272	0.00462695	0	0.00707202	0.00734075	0.0239803	0	0.00263679	0.0200223	0.0028344	0.0508179	0.0051535	0.02202	0.0795983	0.0152587	0.00500171	0.00174899	0.00521089	0.00852386	0.0409947	0.0155729	0.0197863	46.2505	19
branched-chain amino acid transporter		0.0138611	0.0058678	0.007456	0.0332151	0.00846177	0.0156407	0.025066	0.0114033	0.0191766	0.0249187	0.0121143	0.00188174	0.0111139	0.0111093	0.0176647	0.00738366	0.0543467	0.0327197	0.00748627	0.00155435	0.00302337	0.0154983	0.0127672	46.266	21
tyrosine recombinase XerD		0.0202989	0.012572	0.0152822	0.0214432	0.0330513	0.0213561	0.0147342	0.0135058	0.0121452	0.0236889	0.00828516	0.00656421	0.0201195	0.0107915	0.0179691	0.0158961	0.00652677	0.0107227	0.0200289	0.0162329	0.00408715	0.0154906	0.00681358	46.2815	21
nucleoside triphosphate pyrophosphohydrolase		0.0231185	0.0181875	0.0220111	0.00342193	0.00493136	0.0254595	0.0104153	0.0170284	0.0153946	0.00916062	0.022975	0.0158963	0.0121159	0.0236752	0.00697796	0.0246742	0.00803892	0.0115837	0.0240881	0.0183388	0.00767041	0.015484	0.0072043	46.297	21
PREDICTED: uncharacterized protein LOC102725512		0	0.00588108	0	0	0.0241861	0	0.000405637	0	0.00143825	0.0100342	0.0046604	0.1139	0	0.0230793	0.0062114	0.00833982	0.00637168	0.00191044	0.00474739	0.046618	0.067242	0.0154774	0.028363	46.3124	15
tryptophan synthase subunit alpha		0.0147345	0.0187318	0.0251971	0.0191971	0.054895	0.00917927	0.0139706	0.0197574	0.0158474	0.0127237	0.0124686	0.00527325	0.0176208	0.0139827	0.0304257	0.00529871	0.00484661	0.0145705	0.00821664	0.00177998	0.00590118	0.015458	0.0114763	46.3279	21
HDIG domain protein		0.0104426	0.00483231	0.0129687	0.0139519	0.00385543	0.0279641	0.00850645	0.0175714	0.00641885	0.0193902	0.0236427	0.0158963	0.0233469	0.024377	0.0062114	0.0417655	0.00674649	0.00505863	0.0247623	0.0188402	0.00788316	0.0154492	0.0097813	46.3433	21
DNA repair protein RadC		0.0064128	0.0262856	0.0350591	0.00837645	0.0132586	0.00865969	0.00985459	0.019479	0.00772393	0.0128501	0.0287391	0.0189924	0.0170091	0.0154657	0.00677505	0.0086851	0.0187532	0.00653855	0.0208576	0.0122343	0.0223394	0.0154452	0.00802654	46.3588	21
crossover junction endodeoxyribonuclease RuvC		0.0156203	0.0221702	0.0295993	0.0342853	0.0112637	0.0132826	0.0192797	0.0195068	0.0134902	0.011287	0.0189005	0.00429956	0.0193516	0.00635575	0.00357353	0.00568383	0.0157676	0.0248895	0.0221639	0.0135379	0	0.0154433	0.00872328	46.3742	20
D-alanyl-D-alanine carboxypeptidase		0.0307914	0.00122135	0.00838139	0.0309955	0.0110283	0.013296	0.019912	0.0115286	0.0217602	0.0222406	0.0112149	0.00170669	0.0136776	0.0152273	0.00997657	0.00764926	0.0214285	0.0303652	0.0209278	0.0106799	0.00948443	0.0154045	0.00872404	46.3896	21
arginine repressor		0.0189639	0.0162891	0.00838139	0.00673816	0.0199384	0.0254995	0.0353739	0.00992744	0.0238776	0.0145627	0.0113512	0	0.0116734	0.0150022	0.0121072	0.00471439	0.0278389	0.0210148	0.017571	0.00883724	0.0133476	0.0153814	0.00834482	46.405	20
TonB-dependent receptor plug domain protein		0.0235552	0.0176167	0.00589606	0.00885209	0.00535725	0.0203036	0.0356961	0.0163044	0.0198025	0.00906867	0.0103428	0.003851	0.01032	0.0179682	0.0184651	0.0141963	0.00449766	0.0229253	0.0175991	0.0160199	0.0240414	0.0153657	0.00793505	46.4204	21
beta-ketoacyl synthase		0.025252	0.0152404	0.0233463	0.00521877	0.00745308	0.0481079	0.00600104	0.00934266	0.0106803	0.01785	0.0193911	0.00406981	0.015031	0.0122216	0.0121861	0.0332663	0.00334739	0.0176245	0.0197761	0.00849879	0.00872299	0.0153632	0.010714	46.4357	21
peptidoglycan-binding protein		0.0225571	0.0109789	0.016776	0.0324224	0.0260802	0.0182386	0.0178122	0.00724021	0.0200023	0.017896	0.0174697	0.00156447	0.0139509	0.00876564	0.0188371	0.000438239	0.0130406	0.0325851	0.0117561	0.00186773	0.0122279	0.0153575	0.00885768	46.4511	21
DNA glycosylase		0.0227692	0.0101425	0.00754854	0.00838966	0.0132362	0.00917927	0.0109283	0.0133248	0.0230786	0.0110111	0.0199362	0.00204585	0.01779	0.0250523	0.0197502	0.0116067	0.0117094	0.0182972	0.0280068	0.0308614	0.00748005	0.0153402	0.00759076	46.4664	21
endonuclease/exonuclease/phosphatase family protein		0.0124887	0.0145633	0.00568454	0.0018629	0.0133035	0.0387954	0.00879278	0.0142716	0.00633895	0.011218	0.0268178	0.0100761	0.0246353	0.0208548	0.00635795	0.0305306	0.0129631	0.00657891	0.0260685	0.014102	0.0156096	0.0153292	0.00939873	46.4818	21
nucleoside-diphosphate sugar epimerase		0.0119148	0.0141518	0.00824919	0.0433224	0.0466574	0.00985873	0.0131593	0.00297963	0.017765	0.0126662	0.0120734	0	0.00995562	0.00593203	0.0246652	0.00228415	0.0337195	0.0364329	0.00762673	0.00107802	0.00740166	0.0153283	0.0137065	46.4971	20
surface antigen BspA		0.0106547	0.00832378	0.00222094	0.000290666	0	0.0405673	0.00787413	0.0160538	0.0151282	0.0254819	0.0445464	0.0246486	0.00611652	0.0184582	0.00680887	0.0212081	0.00774166	0.00437249	0.0245235	0.0296956	0.00705454	0.0153224	0.0126084	46.5124	20
methionine aminopeptidase, type I		0.00804719	0.0275601	0.0197505	0.0101601	0.00664613	0.0137889	0.0153903	0.0180727	0.0151416	0.011264	0.0237653	0.00652045	0.0244791	0.0207886	0.013133	0.0214073	0.0131311	0.0074265	0.0147197	0.0107802	0.0195287	0.0153096	0.00616758	46.5277	21
phosphatase		0.0290572	0.00500489	0.00983558	0.0276264	0.010524	0.0109778	0.0220953	0.0120856	0.0181512	0.0154478	0.015194	0.00384006	0.00995562	0.0202192	0.0194346	0.00442223	0.0188695	0.034361	0.0145231	0.00266998	0.0171884	0.0153087	0.00849257	46.543	21
iron transporter		0.0140233	0.0187053	0.00138809	0.00648713	0.0500197	0.0203303	0.0222146	0.0153576	0.0203752	0.0129536	0.0169246	0.00195832	0.0146797	0.0201133	0.0213172	0.00523231	0.00949936	0.0214588	0.00932624	0.0137259	0.00525171	0.015302	0.0103604	46.5583	21
transcriptional regulator, MarR family		0.0130252	0.00837688	0.00401884	0.00694955	0.0106473	0.0119637	0.0255432	0.00757437	0.0112796	0.0245624	0.0154802	0.0140583	0.0191304	0.014658	0.0349462	0.0233595	0.00811646	0.0135749	0.0202396	0.0298586	0.00347128	0.0152778	0.00850843	46.5736	21
DNA-directed RNA polymerase large		0.0392004	0	0	0	0	0.149466	0	0	0	0	0	0	0	0.0385582	0	0.0933847	0	0	0	0	0	0.0152671	0.0382031	46.5889	4
DoxX family protein		0.0144725	0.00653158	0.0219582	0.030216	0.0154329	0.00564878	0.00522556	0.0137007	0.029271	0.0128272	0.0156164	0.00582027	0.0123502	0.0153068	0.00705687	0.0104646	0.0115673	0.0379397	0.0202677	0.0156062	0.0131349	0.0152579	0.00862792	46.6041	21
MULTISPECIES: conjugal transfer protein		0.0273979	0.0136075	0.00508965	0.00182327	0.00138975	0.00999195	0.0185042	0.0229598	0.0238376	0.00724114	0.0224844	0	0.0425554	0.0155186	0.00488119	0.0179678	0.0328277	0.00723815	0.024046	0.00876203	0.0117688	0.015233	0.0112064	46.6194	20
hypothetical protein N307_10894, partial		0.0222452	0.00355785	0	0	0	0	0.0178719	0	0	0	0.00423797	0.151524	0	0.0218876	0.00564775	0.0227486	0.00745732	0	0	0.0381443	0.0244557	0.0152275	0.0332205	46.6346	11
fibronectin type III domain protein		0.0156328	0.0354458	0.0117789	0.0202409	0.00182684	0.0203569	0.0100216	0.0160259	0.012052	0.00391941	0.0147988	0.00530607	0.0254031	0.0123937	0.00444155	0.0309158	0.03107	0.0111801	0.0172901	0.0102788	0.00922689	0.0152193	0.00927987	46.6498	21
MULTISPECIES: acyl carrier protein		0.0155454	0.00993012	0.0119375	0.00610398	0.00372094	0.00957895	0.0187905	0.010373	0.0214006	0.0309185	0.0265316	0.0105465	0.0216421	0.0145255	0.0223881	0.0221775	0.0101327	0.00879879	0.00901723	0.0176996	0.0170205	0.01518	0.00711742	46.665	21
ATP-dependent Clp protease ClpP		0.0166808	0.00833706	0.00700653	0.017321	0.0168451	0.0274312	0.0153665	0.0118628	0.0185641	0.0134823	0.0138041	0.00739568	0.0119728	0.0215566	0.00747397	0.033346	0.00731516	0.020692	0.0167142	0.0155686	0.00993234	0.0151747	0.00679635	46.6802	21
tRNA (5-methylaminomethyl-2-thiouridylate)-methyltransferase		0.015508	0.0208559	0.0165909	0.0126175	0.00560382	0.0270449	0.0213317	0.0267749	0.0188437	0.0173213	0.0199498	0.0116077	0.0198852	0.00622334	0.0133246	0.0107701	0.0205884	0.00671345	0.0142	0.00566586	0.0072225	0.0151735	0.00663381	46.6954	21
4-hydroxybutyrate CoA transferase		0.00633794	0.0193823	0.00914814	0.0018629	0	0.0329468	0.00993811	0.0205093	0.0204285	0.00693081	0.0285756	0.015404	0.024388	0.0243505	0.000710196	0.0445676	0.00884022	0.00493755	0.0138349	0.0194043	0.00613633	0.015173	0.0115652	46.7105	20
dihydropyrimidine dehydrogenase subunit A		0.0100184	0.0206966	0.0121226	0.00507343	0.0135388	0.0245669	0.00665722	0.028014	0.0133437	0.0115169	0.023084	0.0158635	0.0225921	0.0177431	0.0012513	0.028034	0.0114122	0.00980782	0.0170934	0.0218737	0.00413194	0.0151636	0.00778066	46.7257	21
quinolinate synthetase		0.0197125	0.0130897	0.0161943	0.00190254	0.00333988	0.027378	0.0130042	0.0171259	0.0256221	0.00770089	0.021149	0.0124501	0.0182324	0.0161939	0.000935655	0.0312079	0.0193218	0.0105343	0.0219251	0.00901273	0.0123398	0.0151606	0.00808782	46.7408	21
2-ketoisovalerate ferredoxin reductase		0.0143727	0.0143111	0.0143568	0.00399004	0	0.0242205	0.0122288	0.0235585	0.0108002	0.00617221	0.0310421	0.0092993	0.0249216	0.0168295	0.00258151	0.0334522	0.0155996	0.00630983	0.0272764	0.0195297	0.00748005	0.0151587	0.00948282	46.756	20
formate dehydrogenase		0.00921996	0.0311312	0.0302603	0.0047035	0.0100757	0.0212096	0.0154381	0.00587571	0.0162336	0.0198269	0.020781	0.00931024	0.0133653	0.0178491	0.00686523	0.0089507	0.00447181	0.0219566	0.00306193	0.0298837	0.0177819	0.0151549	0.00869902	46.7712	21
beta-N-acetylhexosaminidase		0.038115	0.00357113	0.0116731	0.0229362	0.00457272	0.0120436	0.0159272	0.00955151	0.0180181	0.0201603	0.0101929	0.00245064	0.00717065	0.0165117	0.0114308	0.0071579	0.00991294	0.0442496	0.0254646	0.00824809	0.0179051	0.0151078	0.0106908	46.7863	21
ABC-type multidrug transport system, ATPase and permease components		0.00104801	0.0411941	0.0662579	0.00813863	0	0.0170663	0.00335247	0.0282507	0.0149285	0.0110111	0.0314782	0.00565616	0.030986	0.0167236	0	0.0165468	0.0013829	0.00200462	0.00963524	0.0047508	0.00678579	0.0151047	0.0166009	46.8014	19
pseudouridylate synthase		0.0066249	0.0205771	0.0123209	0.0126836	0.0115663	0.0134692	0.0158556	0.0164993	0.0111731	0.0103905	0.0215578	0.00740662	0.0193907	0.0121289	0.0163007	0.0130808	0.0116965	0.0281992	0.0250713	0.0126228	0.0178827	0.0150713	0.00548076	46.8164	21
50S ribosomal protein L11 methyltransferase		0.0216338	0.0144836	0.0167231	0.00570761	0.0108714	0.0245003	0.0195899	0.0224725	0.0153813	0.0159765	0.0134498	0.00824902	0.0157208	0.0180344	0.00594085	0.0126558	0.0139582	0.013992	0.0263354	0.00224378	0.018409	0.0150633	0.00620087	46.8315	21
SsrA-binding protein		0.0137488	0.015174	0.0238486	0.0199899	0.00523397	0.0125632	0.0124793	0.0181841	0.0105871	0.0052527	0.0192684	0.00541547	0.0222798	0.00938797	0.0134486	0.0128284	0.0144623	0.0181895	0.0217425	0.0122217	0.0297858	0.015052	0.00640696	46.8466	21
hydroxymyristoyl-ACP dehydratase		0.0257385	0.0105541	0.0131802	0.00609076	0.00282432	0.0254595	0.0140183	0.0134083	0.0250495	0.00414929	0.0255913	0.012647	0.0194688	0.0117581	0.00269424	0.0277551	0.0104428	0.0117721	0.0247201	0.0199433	0.00870059	0.015046	0.00821494	46.8616	21
butyrate kinase		0.0119024	0.0141119	0.0201867	0.00706846	0.000818158	0.0341192	0.0183849	0.0176411	0.0173522	0.0045056	0.0246511	0	0.0341094	0.0124732	0.00263787	0.0333593	0.0270247	0.00398233	0.0129921	0.00198055	0.0166621	0.0150459	0.0110063	46.8767	20
cell division protein FtsQ		0.0240542	0.00714226	0.00617367	0.0140048	0.034654	0.0154009	0.0222385	0.0118767	0.0211875	0.0189074	0.0144854	0.00321646	0.00991657	0.017571	0.016932	0.014847	0.0219972	0.0108034	0.011405	0.0118707	0.00657304	0.0150123	0.00728143	46.8917	21
membrane protein of unknown function		0.0052026	0	0.122495	0.0631801	0	0.000826001	0.00576243	0.00366188	0.0526159	0.00734458	0.00523273	0.000864288	0.00342265	0.00219803	0.00865763	0.00707822	0.00350249	0.00254277	0.0142703	0.00145407	0.00489338	0.0150098	0.0296484	46.9067	19
cell division protein Fic		0.015508	0.0285823	0.0164852	0.0156431	0.0189297	0.0150279	0.00755201	0.0306177	0.0239708	0.0118502	0.0134361	0.00583121	0.0170222	0.00815655	0.00685396	0.00907022	0.02117	0.00975401	0.0107729	0.00200562	0.0268968	0.0150065	0.00782746	46.9217	21
Na(+)-translocating NADH-quinone reductase subunit B		0.0168929	0.00396939	0.00625299	0.00203466	0.0221239	0.0237942	0.0135411	0.0173347	0.0177118	0.00774687	0.0190913	0.0109951	0.0139118	0.0202457	0.0137192	0.0390165	0.00984832	0.00998272	0.0254224	0.021435	0	0.0150034	0.00903371	46.9367	20
GTP-binding protein HflX		0.0139609	0.0250775	0.0212443	0.0100544	0.00951528	0.0251264	0.0201625	0.0252154	0.00908227	0.0108847	0.0192548	0.012658	0.0261058	0.0153862	0.00707942	0.0103053	0.0220359	0.00826064	0.0121494	0.00684416	0.00450147	0.0149955	0.00704739	46.9517	21
histidinol phosphatase		0.00358069	0.0256218	0.0309345	0.0256314	0.00966098	0.0144151	0.00879278	0.0298519	0.0285652	0.00462054	0.0221028	0	0.0175687	0.0118508	0.00728233	0.00220447	0.008879	0.0305805	0.0156046	0.00233153	0.0145906	0.0149843	0.0103594	46.9667	20
NADH:ubiquinone oxidoreductase subunit H		0.0310285	0.00625279	0.0161282	0.0339418	0.0177529	0.0218091	0.0173589	0.00712882	0.0244369	0.00751699	0.00621387	0.00899297	0.00985151	0.00707077	0.00922128	0.0189904	0.0101844	0.0383299	0.0131607	0.00191787	0.00698735	0.0149655	0.0100453	46.9816	21
sugar phosphate isomerase		0.0177163	0.00383664	0.0182434	0.0372712	0.00294761	0.0226085	0.0048915	0.0167221	0.0264478	0.0110456	0.0200997	0	0.0180633	0.0175975	0.00738379	0.0123504	0.00975785	0.0367289	0.0179923	0.00644304	0.00602435	0.0149606	0.0102176	46.9966	20
hCG1813636		0.00442907	0	0.00274973	0	0.00420286	0	0.00534486	0.00600102	0	0.00793077	0.0168701	0.0483126	0.00204318	0.0174518	0.00450918	0.0181404	0.00197742	0	0.00412939	0.111475	0.0584631	0.0149538	0.0270358	47.0115	16
DNA polymerase IV		0.0222202	0.0107399	0.0151764	0.0238742	0.0168339	0.00618169	0.0296354	0.0118628	0.0172723	0.0161259	0.00530087	0	0.0167228	0.00599824	0.0175633	0.00439567	0.0249827	0.0319124	0.020043	0.00510178	0.0120823	0.0149536	0.00866114	47.0265	20
peroxidase		0.0112411	0.0184796	0.0425151	0.0247858	0.0341497	0.0087796	0.00967563	0.00279862	0.0220132	0.0225165	0.00576418	0	0.0144975	0.0110828	0.0270326	0.00820702	0.00432964	0.0261676	0.00404511	0.0085364	0.00720011	0.0149437	0.0112813	47.0414	20
sugar transferase		0.0196501	0.0157714	0.0144361	0.00609076	0.0165985	0.0109778	0.0153665	0.0156778	0.0131839	0.00798824	0.0219938	0.00947434	0.014068	0.0172532	0.00668486	0.0205707	0.0124978	0.0193197	0.0265461	0.0129864	0.0165838	0.014939	0.00511851	47.0564	21
3-methyladenine DNA glycosylase		0.0113534	0.0172051	0.0209667	0.0375223	0.0242645	0.00952566	0.0112385	0.0188524	0.0180447	0.0179649	0.00566879	0.00738474	0.01317	0.00730911	0.0071696	0.00796798	0.0107789	0.0277283	0.0135118	0.00349729	0.022205	0.0149205	0.00839144	47.0713	21
histidinol-phosphate aminotransferase		0.00585137	0.0307993	0.0304057	0.0263977	0.0189633	0.0125099	0.01236	0.0181423	0.0223727	0.0125398	0.0128365	0.00234123	0.013105	0.0115066	0.0119042	0.0082867	0.0101844	0.0208265	0.0148602	0.0075712	0.00919329	0.0149028	0.00768426	47.0862	21
enoyl-CoA hydratase		0.0149466	0.0174839	0.00675535	0.00775548	0.0468703	0.0148281	0.0193155	0.0218738	0.0130641	0.0132065	0.0170881	0.00955092	0.0115954	0.014168	0.0121861	0.00936238	0.00983539	0.0101711	0.0114331	0.0210339	0.0102459	0.0148938	0.00843428	47.1011	21
DNA repair protein RecF		0.0199745	0.0140987	0.00839461	0.00356726	0.00233119	0.029363	0.00691969	0.0242547	0.0198824	0.00509179	0.0152758	0.00678302	0.0235681	0.0132147	0.00253642	0.0322703	0.0198	0.00971365	0.0234701	0.0228389	0.00919329	0.014883	0.00909684	47.116	21
putative Cna protein B-type domain protein, partial		0.0235053	0.016767	0.00325209	0.0096316	0.00298123	0.0668129	0.0671329	0.0291558	0.0351172	0.0152064	0	0	0.00658502	0.00767987	0.00396808	0	0.00174478	0	0	0	0.0229664	0.0148813	0.0202846	47.1309	15
biopolymer transporter ExbB		0.00805967	0.0133419	0.00664959	0.00589258	0.0154329	0.0226484	0.00915069	0.0106793	0.013437	0.0120916	0.0262454	0.0233029	0.0222537	0.0252111	0.013133	0.0208894	0.00370928	0.00820682	0.0177395	0.0208333	0.0134148	0.0148725	0.00683318	47.1457	21
PspC family transcriptional regulator		0.0251147	0.00392957	0.0123606	0.0369674	0.00680304	0.00787366	0.0183491	0.0113755	0.0107869	0.0334472	0.0158753	0.0113233	0.00973438	0.0110828	0.0131443	0.0136518	0.0104558	0.0332174	0.0131747	0.0135128	0	0.0148657	0.00964385	47.1606	20
valine--tRNA ligase		0.0111288	0.0172715	0.0144229	0.018629	0.00614179	0.0181587	0.0144598	0.0172512	0.0208546	0.00685035	0.0189278	0.00270227	0.0227743	0.0119832	0.00444155	0.0169851	0.0207952	0.0182299	0.0205767	0.0118582	0.0174348	0.0148513	0.00578888	47.1755	21
collagenase		0.0182278	0.00419508	0.00516897	0.00556228	0.00275708	0.0245269	0.0136962	0.0237674	0.0126113	0.00948244	0.025237	0.015415	0.016905	0.0207224	0.00224332	0.0385783	0.007341	0.0123371	0.0239898	0.0178876	0.0111193	0.0148463	0.0092134	47.1903	21
deoxyguanosinetriphosphate triphosphohydrolase		0.0197375	0.0120808	0.0139602	0.0399269	0.0177865	0.0114574	0.0108448	0.0100528	0.0214805	0.00951693	0.0110923	0.00897109	0.0182324	0.00738856	0.0166502	0.00624158	0.0150827	0.032195	0.0132028	0.00572854	0.0101227	0.0148453	0.00835193	47.2051	21
ROK family transcriptional regulator		0.0250523	0.00390302	0.020623	0.0490036	0.0186719	0.00386356	0.0194944	0.00455298	0.0210277	0.0170569	0.006282	0.00610471	0.0132872	0.00447551	0.00581685	0	0.0343786	0.042662	0.0102813	0.00205576	0.00266505	0.0148218	0.0137471	47.22	20
MULTISPECIES: 30S ribosomal protein S19		0.0199995	0.00846981	0.0142642	0.0224737	0.00943683	0.00976547	0.0174543	0.0119603	0.0285918	0.0118732	0.0206175	0.00886168	0.0193777	0.016141	0.00683141	0.0166265	0.0135964	0.0186873	0.0135399	0.00777176	0.0148705	0.0148196	0.00557008	47.2348	21
type VII secretion protein		0.0227318	0.000491196	0.0174899	0.049968	0.0112076	0.0119637	0.0230378	0.00407958	0.0184575	0.0228153	0.00624112	0	0.00426855	0.0098779	0.0244736	0.00215135	0.0083491	0.0475188	0.0122196	0	0.0135828	0.014806	0.0138083	47.2496	19
TRAP transporter, DctM subunit		0.008147	0.0294585	0.0370949	0.00360689	0	0.0114441	0.00610842	0.0219295	0.0160338	0.00605727	0.0342444	0.0258083	0.0147187	0.0194777	0	0.0205574	0.00416163	0.0081261	0.0178238	0.0191286	0.00684178	0.0147985	0.0108129	47.2644	19
hypothetical protein TGME49_103250		0.0248527	0.00612004	0	0	0.0126983	0.00187849	0.00921035	0	0	0.00171259	0.00291616	0.0312566	0.000884944	0.00940122	0.0310795	0.0140768	0.000853004	0	0.000884869	0.0786703	0.0840498	0.0147879	0.0242991	47.2792	16
haloacid dehalogenase-like hydrolase		0.0041546	0.0193956	0.00717838	0.00845572	0	0.0155608	0.0240877	0.00994137	0.0168062	0.0165052	0.0171972	0.011914	0.0357751	0.0103016	0.00271678	0.0157102	0.0334869	0.0149875	0.0140034	0.00889992	0.0233919	0.0147843	0.00907964	47.294	20
antibiotic resistance protein MarC		0.0129254	0.00361095	0.0221961	0.0587541	0.00272346	0.0137356	0.00631123	0.0117653	0.0343715	0.0075055	0.0137904	0.00772389	0.01032	0.0123275	0.00289715	0.0124433	0.0132862	0.0456757	0.0117842	0.00630515	0	0.0147835	0.014595	47.3087	20
phosphate acyltransferase		0.010006	0.0267768	0.0189969	0.00805936	0.0189521	0.0179056	0.0139945	0.0201194	0.019696	0.0137007	0.0183146	0.00252722	0.0221626	0.025423	0.00989766	0.0120051	0.0153799	0.0154719	0.0104639	0.00640543	0.00403116	0.0147757	0.00662712	47.3235	21
Lon protease		0.019962	0.00893446	0.00721804	0.00521877	0.00252172	0.0102717	0.0168101	0.0218599	0.0197759	0.0104709	0.0255913	0.0121875	0.0184667	0.0257938	0.00303243	0.0234391	0.0189083	0.0131578	0.0211245	0.0180505	0.00746885	0.0147745	0.00732649	47.3383	21
ferredoxin-NADP(+) reductase subunit alpha		0.00565175	0.0207099	0.0164191	0.00508665	0	0.0258858	0.010463	0.0235725	0.0085629	0.00597681	0.0265725	0.0126142	0.0270428	0.0251317	0	0.0266927	0.0149922	0.00207189	0.00994424	0.0281162	0.0147249	0.0147729	0.00972997	47.3531	19
ATP synthase		0.0143228	0.0428137	0.0250913	0.00302556	0.0114654	0.0222088	0.0192558	0.0206068	0.0203086	0.00831007	0.0100158	0	0.0148488	0.00977197	0.00635795	0.0147142	0.0264173	0.00675381	0.0109134	0.0168096	0.00573321	0.0147497	0.00964644	47.3678	20
LPXTG-motif protein cell wall anchor domain protein		0.0274727	0.0187053	0.00516897	0.0185233	0.0224937	0.0271781	0.0213675	0.0162626	0.015035	0.0128042	0.00635014	0.00258192	0.00564802	0.00525674	0.0423976	0.00366527	0.00766411	0.00978092	0.0141719	0.00734557	0.0188793	0.0147025	0.00993436	47.3825	21
multidrug DMT transporter permease		0.0156827	0.012572	0.0274709	0.0413802	0.00652285	0.0145216	0.0227515	0.00921735	0.0374877	0.00728712	0.00392455	0	0.00890149	0.00100633	0.0117577	0	0.0125753	0.0423929	0.010169	0.0230646	0	0.0146993	0.0131767	47.3972	18
mannose-1-phosphate guanyltransferase		0.0189015	0.0247589	0.0339354	0.00690991	0	0.0312682	0.00971143	0.019646	0.01369	0.00967784	0.016911	0.00518573	0.0179201	0.0134	0.00254769	0.0292956	0.00881437	0.00546224	0.0199166	0.00938879	0.0111753	0.0146913	0.00941197	47.4119	20
DNA polymerase III, delta subunit		0.00365555	0.0264184	0.0203454	0.00741197	0.00344074	0.0193444	0.0124554	0.0264546	0.0169261	0.00471249	0.02228	0.00242876	0.030973	0.020206	0.00600849	0.0100795	0.0265594	0.00813955	0.0152675	0.0132997	0.0117352	0.0146734	0.00876169	47.4266	21
Sua5/YciO/YrdC/YwlC family protein		0.0129129	0.02452	0.0232141	0.0133706	0.00391147	0.016147	0.0107494	0.0274153	0.0130375	0.00902269	0.0154938	0.00450742	0.0214599	0.01197	0.00501647	0.0181537	0.0205755	0.00797811	0.0196778	0.017687	0.0111641	0.0146659	0.00668544	47.4413	21
thiamine-phosphate pyrophosphorylase		0.0145723	0.0169795	0.0152689	0.0124458	0.00957132	0.0148281	0.0266885	0.0157614	0.0264345	0.0111261	0.0139948	0.0116843	0.0177379	0.0164323	0.00884927	0.0116067	0.0209761	0.0083279	0.013273	0.0116702	0.00974198	0.0146653	0.00506777	47.4559	21
hydrolase, NUDIX family		0.0173919	0.0171786	0.00277617	0.0179288	0.0240852	0.011604	0.0218447	0.00594533	0.0116791	0.00772388	0.00655454	0.00397135	0.005622	0.00820951	0.0541778	0.000942878	0.0340038	0.011059	0.015731	0	0.0295283	0.0146647	0.0128953	47.4706	20
RNA polymerase subunit sigma-24		0.00960673	0.00722191	0.0019962	0.00533768	0	0.0327736	0.0121572	0.0173765	0.0348775	0.00682736	0.0157118	0.00921177	0.0160071	0.0170281	0	0.0345943	0.0104816	0.0176783	0.0222762	0.0259853	0.0102347	0.0146373	0.0105778	47.4852	19
xylanase		0.0292069	0.00196478	0.00664959	0.00568119	0.0023536	0.0223953	0.0234315	0.0144526	0.0184176	0.0128157	0.0248964	0.00868664	0.0136776	0.0210005	0.00481355	0.0175827	0.0195803	0.0136152	0.0290743	0.0170477	0	0.0146354	0.00884351	47.4999	20
ABC-2 family transporter protein		0.00678709	0.0216392	0.0164719	0.0296743	0.000481928	0.00964557	0.0119186	0.0150095	0.00743095	0.00770089	0.0201542	0.00869758	0.0343697	0.0112153	0	0.0200926	0.013493	0.026356	0.0197902	0.0191411	0.00702094	0.0146234	0.0090202	47.5145	20
preprotein translocase subunit SecF		0.0107545	0.0165148	0.0226456	0.0349988	0.026663	0.0108846	0.0174901	0.0146475	0.0126513	0.0145742	0.0160252	0.00427768	0.0105673	0.00983817	0.0186117	0.0010624	0.0121876	0.0266116	0.0100706	0.00604192	0.00967479	0.0146092	0.00801798	47.5291	21
UDP-2,3-diacylglucosamine hydrolase		0.0155704	0.00378354	0.00934644	0.00507343	0.0194677	0.0267118	0.0193751	0.0149121	0.0168861	0.00317231	0.015889	0.0189487	0.0151482	0.0172003	0.0101908	0.0259889	0.0133379	0.00897369	0.0227819	0.0134376	0.0104922	0.0146042	0.00655972	47.5437	21
3-oxoacyl-[acyl-carrier-protein] reductase		0.0037304	0.0295647	0.0270611	0.00655319	0.0109723	0.01239	0.0074327	0.042216	0.0103474	0.0126318	0.0196773	0.00334775	0.0222017	0.0167501	0.0106755	0.013094	0.0121876	0.00909477	0.00870823	0.022513	0.00546447	0.0146007	0.00965795	47.5583	21
PTS sugar transporter		0.0166683	0.00740777	0.0178072	0.0423579	0.00376577	0.020317	0.00862575	0.0202308	0.0260882	0.0144363	0.0146762	0.00320552	0.0153173	0.00252906	0.0105515	0.0133995	0.0207564	0.0296253	0.0091296	0.00720768	0.0024187	0.0145963	0.00994176	47.5729	21
tyrosine recombinase		0.0207106	0.0146828	0.00880443	0.0104772	0.0022079	0.0252996	0.00823204	0.0153715	0.0188171	0.00558602	0.02491	0.00701276	0.0233339	0.0165912	0.00759797	0.00936238	0.0288212	0.0160907	0.0232173	0.00584135	0.0131237	0.0145758	0.00766268	47.5875	21
phosphomethylpyrimidine synthase		0.0104177	0.019223	0.0140395	0.00463744	0.00244326	0.0214894	0.016476	0.0314671	0.0189636	0.010333	0.0197454	0.00542641	0.0237503	0.0157834	0.00323534	0.0230407	0.0277485	0.00831445	0.0149023	0.00723275	0.0072113	0.0145658	0.00829588	47.602	21
sulfate permease		0.00974396	0.00931945	0.0167099	0.00539052	0.0153769	0.0227817	0.0151637	0.0185739	0.0103208	0.0158041	0.0206993	0.0102839	0.0164886	0.0241254	0.00618885	0.0332929	0.0110891	0.000766867	0.0200992	0.0160951	0.00746885	0.0145611	0.007421	47.6166	21
multidrug transporter MATE		0.0188891	0.0159174	0.0131405	0.0228305	0.0138302	0.00556885	0.0108568	0.02839	0.0247299	0.00344816	0.00803988	0.00183798	0.0172043	0.014168	0.0166614	0.00658686	0.0311346	0.020544	0.0171496	0.00152928	0.0131685	0.0145536	0.00828467	47.6311	21
6-phospho-beta-glucosidase		0.0298931	0.00160634	0.0132595	0.0486204	0.0240628	0.00551556	0.0183133	0.00605672	0.0253291	0.0246429	0.0038973	0.00178328	0.0100207	0.00505812	0.015365	0.000544479	0.00939597	0.0428773	0.0110538	0	0.00795035	0.0145355	0.0136423	47.6457	20
inorganic polyphosphate/ATP-NAD kinase		0.00936968	0.0120277	0.00900272	0.00636822	0.0315383	0.0167332	0.00598911	0.0210245	0.00965491	0.00766641	0.0228114	0.0148461	0.0123762	0.0173062	0.0256685	0.015843	0.0117353	0.00680762	0.0174867	0.0144655	0.016427	0.0145309	0.00669627	47.6602	21
phosphoribosyl-ATP pyrophosphatase		0.0230686	0.0120011	0.0346228	0.0437716	0.0153545	0.00582198	0.010296	0.0104705	0.0166331	0.0238383	0.00791723	0.00768013	0.0063768	0.0118243	0.00789107	0.00229743	0.0189341	0.0165078	0.0128376	0.00319645	0.0137731	0.0145293	0.0101327	47.6747	21
MULTISPECIES: 50S ribosomal protein L31		0.0201492	0.00531023	0.00503677	0.0136216	0	0.0128297	0.0106181	0.0261761	0.0195362	0.00709172	0.0216532	0.0290685	0.0115433	0.00700457	0.0202011	0.0147009	0.0222557	0.0148799	0.0187087	0.0163583	0.0081967	0.014521	0.00752807	47.6893	20
2-oxoacid ferredoxin oxidoreductase subunit beta		0.0142728	0.00492524	0.0148856	0.0109792	0.000840573	0.0261523	0.0129446	0.0179334	0.0195362	0.00837903	0.0208355	0.00494504	0.0175687	0.0205503	0	0.0306502	0.0129114	0.00964638	0.0242988	0.018389	0.0140979	0.0145115	0.00802989	47.7038	20
rRNA maturation factor		0.0209102	0.00669089	0.0100471	0.0044921	0.0100757	0.0337062	0.0162016	0.0126425	0.0120254	0.00512627	0.0203313	0.00586403	0.0121159	0.0225497	0.011397	0.0293753	0.0212476	0.0129291	0.0226274	0	0.0136948	0.0144786	0.00850223	47.7183	20
EamA-like transporter family protein		0.00526498	0.0453361	0.00686111	0.00574725	0.00200617	0.0106581	0.0214749	0.014564	0.0135302	0.00545959	0.0190777	0	0.042217	0.0167898	0.00201786	0.0203847	0.036033	0.00302711	0.0181047	0.00205576	0.0131237	0.0144635	0.0131023	47.7327	20
alpha-1 2-mannosidase		0.0155454	0.00411543	0.0106816	0.00190254	0.00390026	0.0073674	0.0068839	0.029657	0.00807017	0.0103905	0.0337811	0.017417	0.0190783	0.024377	0.00372008	0.0288042	0.00577716	0.0181492	0.0275152	0.0247819	0.00181402	0.0144633	0.0103355	47.7472	21
beta-glucosidase		0.0187144	0.00289407	0.0283302	0.0563627	0.00301485	0.00190513	0.00910297	0.00920342	0.0253957	0.00775836	0.00396543	0.00539359	0.0108145	0.00419744	0.011273	0.00175296	0.0151861	0.0536807	0.0198323	0.00234406	0.0125638	0.0144612	0.0155083	47.7616	21
methenyltetrahydrofolate cyclohydrolase		0.00324383	0.0202983	0.0191688	0.0144012	0.0108042	0.014908	0.0129804	0.0268862	0.00611255	0.0145627	0.013041	0.0164652	0.0183626	0.012685	0.0101457	0.0161883	0.0202265	0.0117317	0.0173462	0.0191035	0.00463584	0.0144427	0.00563487	47.7761	21
RluA family pseudouridine synthase		0.00477841	0.0320472	0.0137354	0.00212714	0	0.0168931	0.00429498	0.033291	0.00589948	0.00875833	0.0255505	0.00920083	0.015044	0.0253038	0.00184876	0.0107966	0.0155479	0.00573132	0.0309423	0.0214977	0.0199431	0.0144396	0.0104978	47.7905	20
CarD family transcriptional regulator		0.00703661	0.0239624	0.0166967	0.036135	0.00131129	0.0100053	0.0121095	0.0146475	0.0185374	0.0125283	0.0142265	0.00520761	0.024427	0.00736208	0.00325788	0.0122972	0.024931	0.0345359	0.00983187	0.00725782	0.00692016	0.0144393	0.00961048	47.805	21
1-alkyl-2-acetylglycerophosphocholine esterase		0.016581	0.0082043	0.00816987	0.00535089	0.00355282	0.0200106	0.0176452	0.0168335	0.0116392	0.0139536	0.0196227	0.0120344	0.0157338	0.0222319	0.00294224	0.0376221	0.0108823	0.00945802	0.0272202	0.0121841	0.0111417	0.0144293	0.00812546	47.8194	21
chromosome partitioning protein		0.0222452	0.0116825	0.0312782	0.0496377	0.00605212	0.00446307	0.00647826	0.00973251	0.021627	0.020689	0.00881661	0	0.0096563	0.0126983	0.00753034	0.00365199	0.0115931	0.0529138	0.00526708	0	0.00670741	0.0144153	0.0145052	47.8338	19
Methyl-accepting chemotaxis protein		0.00300678	0.0371185	0.0687565	0.00724021	0	0.0154809	0.00317351	0.0329151	0.0115992	0.00824111	0.028889	0.00614848	0.0244921	0.0106459	0.000473464	0.0131737	0.000439426	0.00123775	0.00769695	0.012861	0.00831987	0.0143766	0.0164572	47.8482	20
chlorohydrolase		0.00933225	0.0101027	0.0196315	0.00685706	0.0150406	0.00928586	0.0212244	0.0162766	0.00656534	0.0228383	0.0197726	0.011914	0.0184277	0.0361086	0.0114421	0.0190435	0.00668186	0.00345763	0.0214335	0.0121214	0.00306816	0.0143155	0.00791432	47.8625	21
Cna protein B-type domain protein, partial		0.031253	0.0120808	0.00163926	0.00981657	0.00128888	0.0298293	0.0534964	0.00719844	0.0176585	0.00331024	0.00648641	0.00147695	0.0149009	0.0139562	0.000574921	0.00265599	0.0665472	0.000269076	0.00925601	0	0.0166621	0.0143027	0.0177681	47.8768	20
branched-chain amino acid ABC transporter substrate-binding protein		0.0173919	0.0249581	0.0316483	0.027098	0.0163856	0.00820672	0.01786	0.0152601	0.021041	0.0173098	0.00808076	0.00564522	0.00567405	0.00513757	0.0063354	0.00227087	0.0298551	0.0216068	0.00966333	0	0.00883497	0.0142983	0.00929721	47.8911	20
tRNA nucleotidyltransferase		0.0197125	0.0053235	0.00547302	0.0113888	0.00240964	0.0288701	0.0184565	0.0140766	0.0195096	0.0106433	0.0156164	0.0121985	0.014081	0.0175975	0.00648195	0.0318852	0.0108952	0.0125524	0.0230628	0.0117328	0.00816311	0.0142919	0.00751959	47.9054	21
S-layer protein		0.0306417	0.0144438	0.00448153	0.0110717	0.00600729	0.0254062	0.0186832	0.0118071	0.021587	0.0114249	0.0205766	0.00292107	0.0166187	0.00950714	0.00396808	0.00989358	0.0227985	0.0314012	0.0132168	0.0101409	0.0033817	0.0142847	0.0085981	47.9197	21
phosphomannomutase		0.00824681	0.0234978	0.0320317	0.0349459	0.010793	0.00679453	0.0146149	0.0141323	0.0198025	0.0111491	0.0109288	0.00364314	0.0126104	0.0104737	0.00917619	0.0061619	0.0165948	0.0250375	0.0119668	0.00549037	0.0114664	0.0142647	0.00841843	47.9339	21
5,10-methylenetetrahydrofolate reductase		0.0150214	0.0146961	0.0230819	0.00651355	0.0264724	0.00971218	0.0141257	0.022027	0.0100544	0.0212177	0.0156301	0.00270227	0.0144064	0.0173724	0.0129752	0.0170382	0.00811646	0.013548	0.0208717	0.00888738	0.00506135	0.0142634	0.00626438	47.9482	21
peptidase M48		0.0300429	0.0071157	0.0149517	0.0213111	0.0287924	0.0318011	0.0129685	0.00654404	0.0121585	0.0118617	0.0067862	0	0.0045028	0.0102619	0.0172364	0.0304775	0.0032957	0.0366347	0.00757054	0	0.00490458	0.0142485	0.0112679	47.9625	19
heavy metal-associated domain protein		0.010792	0.0380876	0.0093861	0.00330302	0	0.0114841	0.0203534	0.0224864	0.00346245	0.00736757	0.0285075	0.0100432	0.0335888	0.00985141	0.00587321	0.0148072	0.0318584	0.000941766	0.0162366	0.018226	0.00157887	0.0142017	0.0113036	47.9767	20
glycoprotease		0.0209352	0.00856274	0.00631909	0.0082047	0.0163856	0.0251398	0.0138513	0.0108185	0.02188	0.01031	0.0110105	0.00346809	0.0145235	0.0182728	0.0148465	0.0287511	0.0157676	0.0184586	0.0155344	0.00609206	0.00857742	0.0141766	0.00655449	47.9908	21
thiamine biosynthesis protein ThiS		0.00925739	0.0148023	0.00992811	0.0157752	0.0307762	0.026885	0.014758	0.0196878	0.0124515	0.0263669	0.0327182	0	0.0207571	0.0102486	0.0047121	0.0200395	0.0149922	0.00678072	0.00669972	0	0	0.0141732	0.00976014	48.005	18
SAM-dependent methlyltransferase		0.0127258	0.0177096	0.00846071	0.00758373	0.0126646	0.00490272	0.00355529	0.0359087	0.00487406	0.0112755	0.0291207	0.0114764	0.0191564	0.026191	0.00953692	0.0121113	0.0037222	0.0125659	0.01788	0.0323405	0.00371763	0.0141657	0.00961649	48.0192	21
Fe-S cluster assembly protein SufB		0.0135617	0.0147624	0.0159167	0.0283267	0.00841694	0.0110444	0.0156051	0.0152323	0.0256221	0.0126548	0.00737216	0.00177234	0.0183886	0.00495219	0.00906346	0.00418319	0.0429604	0.0263964	0.0138208	0.00444996	0.00281062	0.0141578	0.0100354	48.0333	21
N-acylglucosamine 2-epimerase		0.0183651	0.00483231	0.0197373	0.0329905	0.00427011	0.0126032	0.0154023	0.0112641	0.0265943	0.0126433	0.0119917	0.0118922	0.00991657	0.0133471	0.00640304	0.00750318	0.00758657	0.0313474	0.0193969	0.00889992	0.00994354	0.0141395	0.00806825	48.0475	21
ATPase/histidine kinase/DNA gyrase B/HSP90 domain-containing protein		0.00358069	0.00104877	0.00575064	0.000409574	0	0.0321474	0.00338826	0.0206068	0.00745758	0.0200568	0.034953	0.0142881	0.0228524	0.0316728	0	0.0252851	0.00940889	0	0.0318974	0.0320522	0	0.014136	0.0132329	48.0616	17
protein tyrosine phosphatase		0.0282962	0.00387647	0.0147137	0.0324092	0.0279967	0.00254462	0.0119544	0.0143969	0.0174321	0.0162638	0.00787635	0.00301954	0.00154865	0.0139562	0.0286784	0.00232399	0.019632	0.0298271	0.00698063	0.00418672	0.00879018	0.0141288	0.0102814	48.0757	21
branched-chain amino acid ABC transporter, permease protein		0.00963168	0.0243474	0.0147534	0.00975051	0.0114878	0.0180521	0.0107136	0.0193536	0.0191766	0.0101491	0.0254823	0.0152071	0.0196379	0.0159423	0.00868018	0.0184724	0.00725053	0.0060273	0.0249589	0.00199308	0.00547566	0.0141211	0.00675092	48.0899	21
thiazole synthase		0.0143103	0.0166343	0.0181244	0.00936736	0.0197254	0.0245669	0.0115249	0.00952366	0.018857	0.0105744	0.0152213	0.0128768	0.0185318	0.012738	0.00846599	0.0232798	0.0170342	0.00995582	0.00929814	0.0107802	0.00515093	0.014121	0.00514342	48.104	21
glutamyl-tRNA amidotransferase		0.01839	0.0237765	0.0407568	0.0300575	0.00345195	0.00993866	0.00707479	0.017098	0.0212142	0.00444813	0.0191049	0	0.0155906	0.0198088	0.00641431	0.00471439	0.0115285	0.0279301	0.0123882	0.0028204	0	0.0141194	0.010823	48.1181	19
type I deoxyribonuclease HsdR		0.0145099	0.0161962	0.00471949	0.00528483	0.00913422	0.0248467	0.0144598	0.0132691	0.0144358	0.00763193	0.022062	0.0174717	0.0171393	0.0147771	0.00960456	0.032257	0.0135834	0.00591967	0.0192002	0.0138387	0.00595716	0.0141095	0.00688148	48.1322	21
DNA polymerase III, subunit gamma and tau		0.00895796	0.0242146	0.013167	0.00395041	0.00493136	0.0183585	0.0158198	0.0258281	0.0157275	0.00662047	0.0218167	0.0125267	0.0240496	0.0135192	0.00526447	0.014515	0.020666	0.00468192	0.0171496	0.013563	0.0104474	0.0140845	0.0068127	48.1463	21
gamma-glutamyl kinase		0.0114283	0.0196478	0.0302206	0.0322507	0.0162847	0.00917927	0.00827977	0.0134222	0.0132106	0.0183672	0.0174561	0.00222089	0.0137166	0.0100898	0.0163571	0.00750318	0.00843957	0.0246474	0.00796382	0	0.0146578	0.014064	0.00808335	48.1603	20
serine O-acetyltransferase		0.0214841	0.0140854	0.0207816	0.036822	0.0212833	0.00711427	0.0135173	0.0182119	0.0107869	0.0116318	0.00913003	0.00571086	0.0120118	0.00880536	0.0198066	0.00792814	0.00956398	0.031011	0.0131045	0	0.00253067	0.0140629	0.00891203	48.1744	20
isoleucyl-tRNA synthetase		0.0117651	0.015559	0.0203321	0.0107546	0.0287252	0.0173727	0.0145313	0.0167082	0.0138498	0.016942	0.0118418	0.00250534	0.0169961	0.0135987	0.0188709	0.0109825	0.0170989	0.00735923	0.0169951	0.0102286	0.00202678	0.0140497	0.00592246	48.1885	21
electron transport complex RsxE subunit		0.00782262	0.0182008	0.0244435	0.00336908	0.00149062	0.0218091	0.0114891	0.0278609	0.011213	0.00713769	0.0229068	0.0043652	0.0153824	0.0125658	0.00486992	0.0168523	0.0334481	0.000713052	0.0207031	0.0145156	0.0138179	0.0140465	0.00898951	48.2025	21
oxidoreductase, NAD-binding domain protein		0.0100184	0.00949203	0.0112501	0.0114152	0.0079238	0.00428988	0.0153546	0.0137564	0.0145556	0.0088158	0.0313283	0.0064001	0.0148228	0.0195572	0.0134374	0.0156305	0.0163492	0.0145705	0.0312513	0.0122719	0.0122839	0.0140369	0.00675507	48.2165	21
RelE/StbE family addiction module toxin		0	0.0211347	0.0183624	0.0276396	0.00629869	0.00987205	0	0.0274989	0.0136234	0.00591934	0.0181783	0.00689242	0.020614	0.0208018	0.00338189	0	0.0199293	0.0267058	0.0153237	0.0243933	0.00781598	0.0140184	0.00944276	48.2306	18
pyruvate synthase		0.0115405	0.0177893	0.00827563	0.00782155	0.000739704	0.0208099	0.0149728	0.0213725	0.0168861	0.00828708	0.02228	0.00496692	0.0269648	0.0181139	0.00209677	0.0216995	0.0214026	0.00468192	0.0213071	0.0170477	0.00501656	0.0140035	0.00784528	48.2446	21
hemolysin D		0.0150089	0.0205373	0.0174106	0.00624931	0.0188064	0.0213561	0.00707479	0.00778323	0.0189769	0.00545959	0.0158481	0.00662985	0.0125324	0.0174916	0.0321392	0.0124832	0.00756072	0.0149606	0.0207874	0.0131744	0.00170205	0.0139987	0.00714415	48.2586	21
5-methyltetrahydropteroyltriglutamate--homocysteine methyltransferase		0.0217087	0.00977082	0.018098	0.0223812	0.0294313	0.00450304	0.0168817	0.00389858	0.0205616	0.0159305	0.0051646	0.00318364	0.00389115	0.00720318	0.0295239	0.00131472	0.0152378	0.0256833	0.00987401	0.00448756	0.0245229	0.0139644	0.00935785	48.2725	21
isopropylmalate isomerase		0.0146846	0.0041818	0.00988845	0.0495981	0.0343514	0.0055422	0.0141615	0.00359226	0.016673	0.0232521	0.00651366	0.00913519	0.00171783	0.00917612	0.0207648	0.00107568	0.00641045	0.0405094	0.010183	0.00452517	0.00708813	0.0139536	0.0131279	48.2865	21
DNA polymerase III, alpha subunit		0.01708	0.0279052	0.0133256	0.00494131	0.00412441	0.02073	0.0200432	0.0171955	0.0178582	0.0133444	0.0166112	0.00891638	0.0189352	0.012301	0.00808271	0.0130144	0.0149405	0.00918895	0.0163209	0.0099278	0.00782718	0.013934	0.00578847	48.3004	21
pullulanase		0.0246157	0.00346492	0.0186003	0.0542223	0.00467358	0.00563546	0.0190769	0.00691997	0.0235979	0.0164822	0.00654092	0.00169575	0.00618159	0.00765338	0.00844344	0.00256303	0.0182362	0.0424333	0.0119528	0.00376053	0.00571082	0.0139267	0.0135425	48.3143	21
CAAX protease		0.00689938	0.00350475	0.0104305	0.0293969	0.0149734	0.00543562	0.0299217	0.00602887	0.0261814	0.00586187	0.00838055	0.00296483	0.00774326	0.00556128	0.0113857	0	0.0321427	0.0518375	0.0181328	0.00264491	0.012687	0.0139102	0.0130217	48.3283	20
leucine Rich repeat-containing domain protein		0.00789748	0.0139261	0.0112898	0.00410895	0.000650043	0.0119104	0.0134457	0.0248395	0.0113861	0.00971232	0.0400495	0.0161042	0.00982548	0.0193586	0.000439645	0.0410085	0.00204204	0.00636365	0.0232313	0.0234908	0.000940605	0.0139057	0.0115271	48.3422	21
phosphoribosylaminoimidazolecarboxamide formyltransferase		0.00421698	0.0178158	0.0172255	0.011402	0.0022079	0.0180788	0.0134695	0.0148842	0.0153147	0.0159075	0.0173198	0.00656421	0.0166317	0.014658	0.00559139	0.0196809	0.0211312	0.0144494	0.0157731	0.0205701	0.00898054	0.0138987	0.00542465	48.3561	21
glycerol-3-phosphate cytidylyltransferase		0.0238297	0.0120011	0.0107874	0.0131856	0.00493136	0.029816	0.00643054	0.0114869	0.0170859	0.00976979	0.0189823	0.00479187	0.0199242	0.00929529	0.00639177	0.0279676	0.0229923	0.00835481	0.0113067	0.0149669	0.00748005	0.0138942	0.00747675	48.37	21
3-deoxy-D-manno-octulosonic acid transferase		0.0197998	0.00570849	0.00527472	0.00531125	0.017002	0.0116706	0.0146387	0.014007	0.0114394	0.0124709	0.0222391	0.0121328	0.0147838	0.0181404	0.014745	0.0177288	0.010068	0.0136422	0.0254646	0.0220367	0.00323613	0.0138829	0.00595199	48.3838	21
7-cyano-7-deazaguanine synthase		0.0110789	0.009346	0.00416426	0.00568119	0.0178762	0.00928586	0.0231929	0.0109996	0.0241306	0.00981577	0.0175515	0.0112686	0.0155776	0.0186435	0.0151058	0.0222307	0.0079226	0.0121757	0.0239757	0.0154683	0.00604675	0.0138828	0.00618476	48.3977	21
sporulation and cell division repeat protein		0.00969406	0.00665106	0.00992811	0.0019686	0.00390026	0.0224353	0.00862575	0.0235864	0.0167529	0.0109881	0.0326364	0.00627976	0.0204708	0.0244829	0.00555757	0.0319516	0.0129114	0.00240823	0.0188912	0.0194043	0.00199319	0.0138818	0.00956359	48.4116	21
competence protein		0.0267865	0.00914687	0.00567132	0.0239403	0.0178201	0.0107114	0.0261397	0.00505422	0.0211476	0.00795376	0.0046604	0.00155353	0.0114132	0.00944094	0.021227	0.00560415	0.0147208	0.0199116	0.0172479	0.00633022	0.0247581	0.0138686	0.00808774	48.4255	21
threonine dehydratase		0.0163439	0.0094522	0.0188251	0.0354348	0.0136733	0.0182919	0.0161181	0.00477575	0.0224793	0.019781	0.00504196	0.00205679	0.0107104	0.00353539	0.0105177	0.00309423	0.0172281	0.0386931	0.0127533	0.00345969	0.00895814	0.0138678	0.00988555	48.4393	21
ribosomal subunit interface protein		0.0108668	0.0236703	0.0193407	0.0106621	0.00605212	0.0143351	0.0120856	0.0210662	0.0121186	0.00766641	0.0186961	0.0361469	0.0149529	0.0166044	0.00554629	0.0123504	0.015031	0.00940421	0.0102954	0.00739571	0.00667382	0.0138553	0.0071788	48.4532	21
thiamine pyrophosphokinase		0.00777271	0.0087486	0.0180187	0.00981657	0.00420286	0.0139488	0.0248512	0.0199245	0.0147687	0.0191373	0.0165839	0	0.012181	0.00945418	0.011273	0.0156172	0.0307728	0.0105209	0.0274309	0.0158068	0	0.0138491	0.00801603	48.467	19
helicase protein, partial		0.0222577	0.00637227	0.00781294	0.00910312	0.00125526	0.0115507	0.0165834	0.0241572	0.0185907	0.011172	0.0242559	0.0102949	0.0239846	0.0184449	0.00723724	0.0183928	0.0141263	0.0141265	0.0121634	0.0129738	0.00581159	0.0138413	0.00659676	48.4809	21
sugar-binding protein		0.0297185	0.00423491	0.0193539	0.0358311	0.0113758	0.0077804	0.0126583	0.00657188	0.0292444	0.0102181	0.00459227	0.00648763	0.0054398	0.00300574	0.00949183	0.000212479	0.0227726	0.0546763	0.0148602	0.000601685	0.00153408	0.013841	0.0138078	48.4947	21
REX family transcriptional regulator		0.00412964	0.0190637	0.0200677	0.00451853	0	0.0145883	0.00903139	0.0286267	0.007937	0.00914912	0.0244876	0.0201631	0.0211606	0.0171605	0.00138657	0.0265068	0.0216224	0.00129157	0.0144809	0.0190784	0.00616992	0.0138391	0.00887747	48.5086	20
serine-type D-Ala-D-Ala carboxypeptidase		0.00582642	0.0215595	0.0192878	0.00717415	0.00904456	0.0121902	0.0193274	0.0137425	0.0130375	0.00747102	0.0204812	0.00350091	0.0180242	0.0182331	0.00610994	0.0098139	0.0549541	0.000632329	0.0103797	0.00572854	0.0140867	0.0138384	0.0111834	48.5224	21
peptidase M13		0.0180282	0.00604038	0.0102454	0.0166472	0.00427011	0.0088995	0.0254716	0.0136729	0.0215071	0.0162523	0.0181783	0.0109513	0.0138468	0.0146315	0.00277315	0.0143822	0.0152507	0.0133327	0.0245235	0.0164711	0.00497177	0.0138261	0.00619518	48.5362	21
ankyrin repeat protein		0.0193632	0.0310781	0.0167231	0.00687028	0.00159148	0.0229016	0.0219521	0.0174461	0.0193764	0.00632163	0.0173062	0.00382912	0.0213558	0.0170016	0.0057943	0.0207699	0.006488	0.00629638	0.0117982	0.00447503	0.0113656	0.0138145	0.00800963	48.55	21
ATPase, AAA family		0.0115156	0.0241615	0.00941254	0.00491489	0.00401233	0.0178123	0.0179077	0.0164158	0.0102542	0.0106778	0.0242968	0.00785517	0.0139118	0.0117184	0.0120733	0.0195614	0.0223203	0.00259658	0.0167282	0.0123721	0.0195287	0.0138118	0.00630988	48.5639	21
signal recognition particle protein		0.00847139	0.0196478	0.0112237	0.00726664	0.0111628	0.00976547	0.0122765	0.0184208	0.00997452	0.0123099	0.0186689	0.00746132	0.0199763	0.0205635	0.00285206	0.0184857	0.020834	0.0117048	0.0222622	0.0204447	0.00569962	0.0137844	0.0059182	48.5776	21
excinuclease ABC, A subunit		0.011029	0.0157448	0.00642485	0.00696276	0.0131578	0.0280574	0.013398	0.0105818	0.00705807	0.00714919	0.0228796	0.00438708	0.0254682	0.01532	0.00808271	0.0311814	0.0115156	0.00753413	0.0221217	0.0153555	0.00516213	0.0137415	0.00791038	48.5914	21
cardiolipin synthase		0.0123266	0.0126914	0.0230422	0.0297932	0.0185038	0.0251664	0.0043427	0.0138399	0.0183776	0.00763193	0.013259	0.00475905	0.00629872	0.00654113	0.0138657	0.0159492	0.00814231	0.0244456	0.00733177	0.00695698	0.0152064	0.0137367	0.00733443	48.6051	21
GTPase HflX		0.0131749	0.0125454	0.0101132	0.0027349	0.00137854	0.0264587	0.0173469	0.0205511	0.0114927	0.0119077	0.0226888	0.00204585	0.0185708	0.020259	0.00449791	0.0330804	0.0163492	0.00589277	0.0254365	0.00680656	0.00485979	0.0137234	0.00892369	48.6188	21
cytochrome C4		0.0174169	0.00683692	0.00528794	0.00179684	0.00878679	0.027378	0.0110834	0.0171816	0.0099612	0.00912613	0.0206311	0.0208195	0.0136646	0.0156113	0.00530956	0.034342	0.0069145	0.00797811	0.0245376	0.0174112	0.00563243	0.0137004	0.00840365	48.6325	21
heat-shock protein Hsp15		0.0150963	0.0028277	0.00670247	0.00231211	0.00416924	0.029816	0.0164522	0.0189638	0.0136767	0.00960888	0.0212035	0.0177452	0.0151091	0.0137311	0.00988638	0.0373167	0.00765119	0.00756104	0.0180204	0.0197052	0	0.0136931	0.00912421	48.6462	20
aconitate hydratase		0.0101682	0.0183999	0.0285152	0.0278114	0.0195125	0.010405	0.00818432	0.017293	0.0196161	0.0161834	0.0102747	0	0.0100077	0.00831544	0.0167291	0.00322703	0.0142297	0.0279436	0.00953692	0.00169224	0.00949563	0.0136924	0.00814122	48.6599	20
HNH endonuclease		0.0182029	0.0200859	0.00531438	0.0136216	0.0124181	0.00899276	0.0160704	0.0198688	0.0182578	0.0191603	0.0119099	0.00432144	0.0154735	0.0104473	0.0242594	0.00273567	0.0147854	0.0301096	0.00894701	0.00476334	0.00745765	0.0136763	0.00706368	48.6736	21
peptide ABC transporter ATPase		0.00804719	0.0247457	0.0241262	0.00601149	0.0207005	0.0136157	0.0148415	0.0133526	0.0112263	0.0048849	0.0178104	0.00886168	0.0241798	0.0106591	0.0109235	0.00618846	0.018779	0.00108976	0.0233296	0.0193166	0.00441188	0.0136715	0.00733108	48.6873	21
hexapeptide transferase		0.0103553	0.00508454	0.00889697	0.00367296	0	0.0269516	0.0152949	0.0116818	0.00890915	0.00874684	0.0304698	0.0261693	0.0125584	0.0204841	0	0.0377417	0.0124849	0.00792429	0.0209559	0.0152427	0.00342649	0.0136691	0.0101773	48.7009	19
mechanosensitive ion channel protein		0.017866	0.00531023	0.00338428	0.00305199	0.00752032	0.0238208	0.0260681	0.017279	0.0128244	0.0173672	0.0137087	0.00899297	0.0109707	0.0141283	0.00533211	0.0257631	0.0138419	0.00940421	0.0242707	0.0159446	0.0102011	0.0136691	0.00714478	48.7146	21
hydrolase TatD		0.0249525	0.0210949	0.0138544	0.00816506	0.00108714	0.0235277	0.0221788	0.01164	0.015581	0.00313783	0.0122506	0.00970409	0.00948712	0.012738	0.00120621	0.0101725	0.0404143	0.0139516	0.0102251	0.00498897	0.0166845	0.0136687	0.00915069	48.7283	21
acylphosphatase		0.0103927	0.0108196	0.0108932	0.0440094	0.00841694	0.00575537	0.0115487	0.00864648	0.0215338	0.0237578	0.00896651	0	0.0142892	0	0.0202688	0.00424959	0.0241814	0.032464	0.0112926	0.0151299	0	0.0136484	0.0109943	48.7419	18
transcription termination factor NusA		0.00837158	0.0304143	0.00846071	0.0108339	0.00298123	0.0122568	0.0123003	0.0256749	0.00882925	0.00648254	0.0167338	0.0134019	0.0170482	0.0137443	0.00781216	0.0172905	0.0193348	0.00737268	0.0181749	0.013588	0.0154976	0.0136478	0.00649859	48.7556	21
cytidine and deoxycytidylate deaminase zinc-binding region		0.0154082	0.0300957	0.0106023	0.0105168	0.00654526	0.0183985	0.0147222	0.018198	0.00910891	0.00565499	0.0127684	0.0108528	0.0245442	0.0168957	0.0131781	0.0133464	0.0101585	0.00508554	0.0142984	0.0133499	0.0128549	0.0136468	0.00590286	48.7692	21
transcription termination/antitermination factor NusG		0.0056767	0.0161431	0.0103908	0.0106225	0.00530121	0.022342	0.0138632	0.00789461	0.0148086	0.0114364	0.0224571	0	0.0206791	0.019491	0.00901837	0.0145017	0.0269213	0.00788393	0.0186806	0.012322	0.0160463	0.0136419	0.0066559	48.7829	20
3-hydroxybutyryl-CoA dehydrogenase		0.00855872	0.0213338	0.012387	0.00976372	0.0121827	0.0142419	0.0166669	0.0308544	0.0227057	0.00588486	0.0171972	0.00296483	0.03001	0.0119965	0.00109348	0.0142494	0.0210149	0.00869116	0.0132309	0.0047132	0.00657304	0.013634	0.00811073	48.7965	21
efflux transporter, RND family, MFP subunit		0.0048907	0.00906721	0.0075221	0.00363332	0.0064556	0.00667462	0.00811274	0.0245889	0.00699148	0.00704574	0.0362339	0.0178218	0.0222537	0.0121819	0.00324661	0.0311282	0.006488	0.00808574	0.0326559	0.0198807	0.0110969	0.0136217	0.0101991	48.8101	21
hydrolase, alpha/beta domain protein		0.0204985	0.0113241	0.0071255	0.0223812	0.0274587	0.00758056	0.0142689	0.0111249	0.0119987	0.0185166	0.00738578	0.00740662	0.00894053	0.00948066	0.051168	0.00537839	0.00523434	0.0139112	0.0199868	0.00280786	0.00190361	0.0136134	0.0109365	48.8237	21
modification methylase		0.0181904	0.0203249	0.00489135	0.00397683	0.0110731	0.02486	0.0118351	0.0110692	0.0262613	0.0039424	0.0294069	0.00904767	0.00644187	0.0137973	0.00772198	0.012948	0.0152119	0.0208669	0.00917173	0.0152552	0.00958521	0.0136133	0.00735431	48.8373	21
NADP oxidoreductase		0.0168305	0.0134216	0.0179526	0.010094	0.00499861	0.0053024	0.0199478	0.0177524	0.0135169	0.0128961	0.0226888	0.0107215	0.0147317	0.0233706	0.00242369	0.0216065	0.00677233	0.0105478	0.023765	0.0138011	0.00259786	0.0136067	0.00670663	48.851	21
2-oxoglutarate oxidoreductase		0.0132872	0.00842998	0.0108932	0.00693634	0.00226394	0.0231147	0.0119902	0.0137425	0.00918881	0.0131145	0.0203722	0.010087	0.0138077	0.0197293	0.00480228	0.0336382	0.0101973	0.00787048	0.0276557	0.0117078	0.0128101	0.0136019	0.00755254	48.8646	21
exodeoxyribonuclease VII		0.0209352	0.00617314	0.00717838	0.02143	0.00191651	0.0139488	0.0251256	0.0141045	0.0209478	0.00250566	0.0114739	0.0164215	0.00868026	0.0291703	0.00206295	0.00430271	0.022023	0.0251048	0.019425	0.0126604	0	0.0135995	0.00888832	48.8782	20
ATP:cob(I)alamin adenosyltransferase		0.00526498	0.00637227	0.0136297	0.00817827	0.000627628	0.0283771	0.0172992	0.0264128	0.0200423	0.00622968	0.0177695	0	0.0196119	0.0268266	0.00186004	0.0334788	0.0101585	0.00396887	0.0222903	0.0110434	0.00602435	0.0135936	0.0100048	48.8917	20
MULTISPECIES: 30S ribosomal protein S17		0.0176664	0.00430128	0.0154408	0.00885209	0.00659009	0.0104449	0.0221907	0.0165133	0.0074709	0.0120916	0.0163114	0.00915707	0.01127	0.0173062	0.022963	0.0177022	0.00639753	0.00982128	0.0208155	0.0241426	0.00800634	0.0135931	0.00600648	48.9053	21
NAD-dependent protein deacylase		0.0142229	0.00923979	0.0128629	0.00277453	0	0.0278043	0.0171918	0.0202726	0.00737768	0.00473548	0.0119917	0.0143647	0.0163064	0.0193983	0.00403572	0.0323367	0.00986124	0.00894678	0.0224307	0.0179628	0.0112537	0.0135891	0.00813444	48.9189	20
antibiotic ABC transporter ATP-binding protein		0.0148842	0.00379681	0.00651739	0.00396362	0.00569348	0.0254995	0.0191485	0.0144526	0.016127	0.0115169	0.0137087	0.0135332	0.0137687	0.0229866	0.0050841	0.0310353	0.00704375	0.0113819	0.0255629	0.0102036	0.00870059	0.0135528	0.00767559	48.9325	21
deoxycytidine triphosphate deaminase		0.00583889	0.00420835	0.0210064	0.0339814	0.0346764	0.0072475	0.0080173	0.00662758	0.0230519	0.0215855	0.00974324	0.00384006	0.012155	0.00933501	0.0202575	0.00567055	0.0163751	0.0270018	0.0101971	0.00373546	0	0.0135501	0.0101362	48.946	20
comF family protein		0.00782262	0.0173379	0.00786582	0.00507343	0.00329505	0.0108979	0.013911	0.0317734	0.0107336	0.00936751	0.0249645	0.0139052	0.0208612	0.0173194	0.00259278	0.0190302	0.017073	0.00226024	0.0202396	0.0167845	0.0111977	0.0135384	0.00764835	48.9596	21
acetyl-CoA synthetase		0.0098313	0.0183999	0.0208874	0.00870675	0.00676941	0.0216359	0.0108925	0.0278609	0.00960164	0.0095629	0.0190913	0.00503256	0.024401	0.0120759	0.00542229	0.0144752	0.0122264	0.0106554	0.0198604	0.00922583	0.00741286	0.0135251	0.00657929	48.9731	21
glycogen phosphorylase		0.0149466	0.00833706	0.0190234	0.0369145	0.0222023	0.011151	0.0158198	0.0030214	0.0229987	0.010379	0.0096751	0.00419015	0.0112049	0.00912315	0.0286897	0.00374495	0.0136739	0.0281185	0.00509853	0.000889992	0.00461344	0.013515	0.00968968	48.9866	21
carbon starvation protein CstA		0.0228066	0.0104479	0.0191291	0.0232532	0.0136173	0.0138022	0.0179912	0.0166246	0.0232783	0.0196545	0.0062275	0.00399323	0.00973438	0.00993086	0.00983002	0.00487375	0.00631998	0.0292486	0.0113488	0.00404884	0.00755843	0.0135104	0.00732518	49.0001	21
phospholipase, patatin family		0.0104302	0.00727501	0.00680823	0.00824433	0.00560382	0.0275778	0.0109641	0.0200916	0.00474089	0.00962037	0.0238743	0.0107653	0.0195468	0.0193586	0.00990893	0.0310751	0.0084008	0.00961947	0.022838	0.00881217	0.00815191	0.0135099	0.00777616	49.0136	21
RNA polymerase sigma factor rpoD		0.0240418	0.00872205	0.00198298	0.00598507	0.00200617	0.0218624	0.027989	0.017098	0.0280991	0.00760894	0.0112286	0.00569992	0.0100077	0.0135987	0.00290842	0.0246211	0.0166077	0.0120008	0.0220936	0.00730796	0.0116792	0.0134833	0.00847732	49.0271	21
ribonucleoside-triphosphate reductase activating protein		0.0176913	0.0228207	0.0177411	0.0141369	0	0.0148947	0.0162732	0.0189359	0.0225459	0.00588486	0.0104927	0	0.0193646	0.0034427	0	0.011952	0.0359813	0.0190775	0.0125567	0	0.0184874	0.0134419	0.00932746	49.0406	17
methionine ABC transporter ATP-binding protein		0.0196501	0.0144969	0.0192878	0.00931451	0.0191539	0.0171195	0.0173589	0.0107629	0.015581	0.0142869	0.00895288	0	0.0090967	0.00981169	0.0203928	0.00317391	0.0258874	0.0148261	0.0126129	0.00852386	0.0109849	0.0133941	0.00607921	49.054	20
aBC transporter ATP-binding protein		0.0112785	0.020378	0.0211253	0.0110057	0.00236481	0.0137889	0.00767131	0.0252711	0.0140496	0.0115743	0.0199634	0.00356655	0.0204448	0.00883185	0.00302115	0.0270513	0.0194511	0.0144897	0.0149164	0.00720768	0.00375122	0.0133906	0.00739569	49.0673	21
pyruvate:ferredoxin (flavodoxin) oxidoreductase		0.0165934	0.0236305	0.0134314	0.00358047	0.000739704	0.0257393	0.0124793	0.0201891	0.0176452	0.00575843	0.0138313	0.00958375	0.0119858	0.0115595	0.0028746	0.0160555	0.0140099	0.00987509	0.0215459	0.0139265	0.0158671	0.0133763	0.00659794	49.0807	21
putative repeat-containing domain protein		0	0.0584125	0.0504734	0.00157224	0	0.0552222	0.00170606	0.0205093	0.000133171	0.000770089	0.0418891	0.00193644	0	0	0	0.00269583	2.58486e-05	2.69076e-05	0.00147478	0.0236036	0.0203462	0.0133713	0.0205184	49.0941	16
glycogen debranching protein		0.0151212	0.00487213	0.0247079	0.0596657	0.00370973	0.00483611	0.0118112	0.00520738	0.0269405	0.0149076	0.0069906	0	0.00767819	0.00521701	0.00696669	0.0013944	0.0105333	0.0533174	0.0103375	0.0018928	0.00455745	0.013365	0.0159593	49.1075	20
RIP metalloprotease RseP		0.0074109	0.0311312	0.0143039	0.00638143	0.0161166	0.0153077	0.0136008	0.0225839	0.0108135	0.00473548	0.0181102	0.0122641	0.0129228	0.0167103	0.00640304	0.0126425	0.0184301	0.00509899	0.0131888	0.0170853	0.00535249	0.0133616	0.00645859	49.1208	21
peptidase, M16 family		0.0145598	0.0156121	0.00495745	0.00388435	0.0127207	0.035971	0.0246961	0.00832624	0.0169793	0.00713769	0.0096206	0.00398229	0.015955	0.0152406	0.0205506	0.0252851	0.00931842	0.00507208	0.00948074	0.00416165	0.0170429	0.0133597	0.00833242	49.1342	21
restriction endonuclease subunit M		0.0117152	0.018453	0.00926712	0.0191971	0.00604092	0.0134425	0.0140661	0.0172233	0.0108268	0.00648254	0.0281804	0.0145397	0.00995562	0.0156246	0.00815035	0.0185521	0.00863343	0.0156199	0.0125848	0.0182135	0.0033593	0.0133394	0.00568176	49.1475	21
asparaginase		0.0251397	0.00694312	0.017556	0.0298989	0.0148053	0.00985873	0.0216896	0.013283	0.0150883	0.0192752	0.00760381	0	0.00715763	0.00991762	0.0217117	0.00302783	0.0124073	0.0251048	0.00935433	0.00421179	0.00602435	0.0133361	0.00813518	49.1609	20
adenine deaminase		0.00954434	0.0267237	0.0412724	0.0132121	0.00817037	0.0111244	0.00769517	0.0206903	0.0105738	0.00942498	0.0195274	0.00144413	0.0245442	0.00945418	0.00793616	0.00863198	0.0196708	0.00238132	0.0127393	0.00947653	0.00566602	0.0133287	0.00927473	49.1742	21
ATP-dependent DNA helicase PcrA		0.0175416	0.0149748	0.0164719	0.0201748	0.00964978	0.0212629	0.0225964	0.0162905	0.0172989	0.0109192	0.00531449	0.00112686	0.0104111	0.0110299	0.0091311	0.00422303	0.0282008	0.0199116	0.0108572	0.00345969	0.00903653	0.0133278	0.00701359	49.1875	21
AsnC family transcriptional regulator		0.00470355	0.0248784	0.0218921	0.0051395	0.0142225	0.0118571	0.0114413	0.015288	0.0135435	0.0100112	0.0173198	0	0.0178681	0.00430337	0.0355662	0.00973422	0.0269601	0.00357871	0.0139191	0.0035725	0.0140531	0.0133263	0.00880229	49.2008	20
TonB-dependent receptor plug domain-containing protein		0.00464117	0.00540316	0.00322565	0.00178363	0.000414683	0.0407405	0.0032451	0.0143551	0.0103074	0.00842501	0.0314236	0.0196489	0.0153694	0.0236752	0	0.0404508	0.00838787	0	0.031153	0.0171605	0	0.0133243	0.0132885	49.2142	18
hypothetical protein N320_07324, partial		0.00527746	0	0	0	0	0.00518249	0	0.0178221	0.00372879	0.0141605	0	0.043105	0	0	0.0107206	0.00863198	0.00471737	0	0	0.108504	0.0579592	0.0133242	0.0265147	49.2275	11
preprotein translocase subunit TatC		0.00975644	0.019754	0.0190895	0.0382093	0.00415803	0.0113375	0.0089956	0.00439982	0.017765	0.0142984	0.0172925	0	0.0272901	0.012354	0.00760925	0.00683918	0.00660432	0.0360966	0.00978974	0.00813528	0	0.0133226	0.0103881	49.2408	19
nicotinic acid mononucleotide adenylyltransferase		0.0124388	0.00748742	0.0161943	0.0179156	0.0155226	0.0041833	0.0190411	0.0193676	0.0214139	0.0139076	0.0177831	0.00421203	0.015929	0.0152273	0.0101118	0.0087515	0.00714714	0.0171267	0.0155765	0.0138513	0.00648345	0.0133177	0.00518101	49.2541	21
V-type ATP synthase subunit B		0.0132623	0.0250377	0.0175956	0.00491489	0.00441581	0.0244337	0.0188263	0.025104	0.0122251	0.00710321	0.0145263	0.00727533	0.0207962	0.00721643	0.00807144	0.0097475	0.0318843	0.00278494	0.0110257	0.00458784	0.0086558	0.0133091	0.00827164	49.2674	21
peptide-methionine (S)-S-oxide reductase		0.0243786	0.00589435	0.0170272	0.0502851	0.00969461	0.017013	0.0214272	0.00295178	0.0181912	0.00759745	0.00779459	0	0.0117906	0.00154921	0.00955947	0	0.032272	0.0222391	0.0125848	0	0.00711052	0.0133029	0.0122673	49.2807	18
thiamine-phosphate diphosphorylase		0.0126385	0.0155059	0.00641163	0.0162773	0.00683666	0.0251131	0.0148057	0.0133387	0.00378206	0.00668943	0.017824	0.00258192	0.0191694	0.012023	0.004667	0.0360817	0.0192314	0.0157813	0.0124865	0.0133875	0.00444548	0.0132894	0.00795257	49.294	21
RNA polymerase		0.0125886	0.0093991	0.0131009	0.0302292	0.00517793	0.00770047	0.0141615	0.00634911	0.0229188	0.0109766	0.00881661	0.0143647	0.0110097	0.00726939	0.0065045	0.00710478	0.0132345	0.041209	0.0214194	0	0.015464	0.0132857	0.00927491	49.3073	20
anaerobic ribonucleoside-triphosphate reductase		0.0153333	0.0275335	0.0122152	0.0077687	0.0101093	0.017346	0.0096637	0.0155525	0.0177517	0.0117008	0.0118827	0.00657515	0.0166968	0.0118508	0.00789107	0.0111419	0.0183913	0.0121891	0.0162226	0.00774669	0.0133588	0.013282	0.00483239	49.3206	21
pyrophosphatase		0.012888	0.00699622	0.02291	0.00611719	0.00424769	0.0114574	0.0111908	0.0176828	0.0118522	0.014942	0.0253869	0.014124	0.0149529	0.0153068	0.00252514	0.0216065	0.019296	0.00161446	0.0292849	0.0145282	0	0.0132814	0.00788252	49.3339	20
MULTISPECIES: 30S ribosomal protein S18		0.0155829	0	0.0211914	0.0202013	0.0262819	0.00949902	0.0100455	0.00510992	0.0199224	0.0199189	0.00833967	0	0.00861519	0.00662057	0.0190513	0.00549791	0.0264431	0.0245532	0.0140596	0	0.0179499	0.0132802	0.0086625	49.3472	18
GTPase RsgA		0.0157575	0.00748742	0.0072577	0.00709488	0.0108378	0.0209565	0.01854	0.0106236	0.0214006	0.00867787	0.0134906	0.00262568	0.0121419	0.00948066	0.0114871	0.0298932	0.00915041	0.0114626	0.0197902	0.0133248	0.0171436	0.0132678	0.00627345	49.3604	21
Na(+)-translocating NADH-quinone reductase subunit C		0.0161568	0.00484558	0.00618689	0.00338229	0.0215523	0.0106048	0.018361	0.0179613	0.0141028	0.00332173	0.0201678	0.0169904	0.00999466	0.022126	0.0114533	0.0188443	0.00535066	0.00780321	0.0205767	0.0114195	0.0172332	0.0132588	0.00632692	49.3737	21
MULTISPECIES: 50S ribosomal protein L34		0.00679957	0.012479	0.00842105	0.0244027	0	0.00668795	0.0207352	0.0164993	0.0135169	0.0121605	0.00913003	0	0.0260798	0.0117979	0.0138206	0.00491359	0.0316258	0.0154719	0.0173884	0.0134502	0.0129333	0.013253	0.00795397	49.3869	19
Na+/H+ antiporter family protein		0.0150713	0.0432651	0.00594894	0.00601149	0.00294761	0.021889	0.0109164	0.0152462	0.009575	0.00655151	0.0158481	0.00507632	0.0259236	0.007852	0.00393426	0.0149134	0.0334481	0.00228715	0.0106746	0.0149042	0.00595716	0.0132496	0.010493	49.4002	21
UDP-galactopyranose mutase		0.0211223	0.00517747	0.013167	0.0390285	0.0121715	0.00271781	0.0141018	0.0098439	0.0229321	0.0161834	0.00779459	0	0.0143413	0.0085273	0.0176196	0.000677278	0.0169955	0.0299482	0.0167844	0.00371039	0.00507255	0.0132341	0.00971505	49.4134	20
acetylornithine aminotransferase		0.0113784	0.0186123	0.0222622	0.0203598	0.0159821	0.011151	0.0067288	0.0156639	0.010707	0.0162064	0.0202632	0.00845689	0.0154214	0.0108445	0.00156694	0.0103982	0.00695328	0.0237729	0.0135259	0.0054277	0.0120935	0.0132274	0.00582973	49.4266	21
hypothetical protein N307_06617, partial		0.0166808	0	0	0	0	0.00273113	0.0111669	0	0	0	0	0.0606095	0	0.016419	0.0565113	0.0136518	0	0	0	0.0508549	0.0489003	0.0132155	0.0212641	49.4399	9
DDE family endonuclease		0.0198497	0.00681037	0.0246947	0.0650562	0.000784535	0.00961892	0.00473641	0	0.0429344	0.012126	0.00674532	0.00921177	0.00899259	0.00858026	0.000845472	0	0.00261071	0.0392178	0.0103656	0.00190533	0.0019372	0.0131916	0.0168514	49.4531	19
methionine gamma-lyase		0.00224573	0.0254758	0.0103379	0.00272169	0.000728496	0.00963224	0.00909104	0.0295596	0.0107735	0.00275853	0.0240379	0.0246814	0.0235551	0.0210534	0.00228841	0.0228283	0.0128985	0.00504518	0.0200711	0.0122468	0.00474781	0.0131799	0.00941401	49.4662	21
putative oxygen-independent coproporphyrinogen III oxidase		0.00642528	0.0253962	0.0189308	0.00454495	0.00555899	0.0131627	0.00657371	0.0250205	0.0111065	0.00568947	0.0186689	0.0193535	0.0151221	0.0148963	0.0106417	0.0233727	0.00542821	0.00364598	0.0197761	0.0110936	0.012351	0.013179	0.0070344	49.4794	21
phosphoribosyl-AMP cyclohydrolase		0.0101307	0.0131428	0.0194464	0.0297932	0.0220454	0.011564	0.0153426	0.00749083	0.0139164	0.0231372	0.00361113	0	0.0101248	0.00654113	0.0236056	0.00193888	0.0078192	0.0333251	0.00707895	0.00337194	0.0132916	0.013177	0.00912206	49.4926	20
thiazole biosynthesis protein ThiJ		0.0174543	0.00317286	0.00980914	0.0177042	0.00590642	0.0230881	0.0115726	0.0122944	0.0163934	0.00965485	0.00895288	0.00462777	0.0137687	0.019491	0.0112166	0.0305174	0.00436841	0.0160773	0.018498	0.0114571	0.0106154	0.0131734	0.0066593	49.5058	21
cobalt ABC transporter		0.00207106	0.0167936	0.0203982	0.0283399	0	0.00955231	0.0151159	0.025661	0.0183243	0.00831007	0.0208219	0.00361032	0.0205359	0.0103016	0.00130766	0.00482063	0.0135964	0.0145301	0.0198885	0.0189907	0.00270984	0.0131276	0.00845134	49.5189	20
3-isopropylmalate dehydratase large subunit		0.00748576	0.00910704	0.0133124	0.00636822	0.0133035	0.0230081	0.00510625	0.0167082	0.0111065	0.0109881	0.0239152	0.0192988	0.0170352	0.0163528	0.0148014	0.0131206	0.00912456	0.00874497	0.0210683	0.0107802	0.00457985	0.0131103	0.00564351	49.532	21
N-acetylglutamate synthase		0.0090952	0.000504472	0.0159167	0.0541563	0.0335333	0.00187849	0.0062993	0.00381503	0.0204551	0.01408	0.00491931	0.00620318	0.00758709	0.00758718	0.0259391	0	0.00532481	0.0432405	0.00859587	0	0.00610273	0.0131064	0.0146981	49.5451	19
alanine glycine permease		0.0195378	0.0120808	0.0123606	0.0174531	0.0132586	0.0150945	0.0152352	0.00799208	0.0131307	0.0150225	0.0125368	0.0017614	0.00916177	0.0120362	0.0201673	0.010292	0.0232896	0.01675	0.0119387	0.00447503	0.0115224	0.0130999	0.00499532	49.5582	21
Protein of unknown function (DUF1703)./Predicted AAA-ATPase		0.00175915	0.0477788	0.0498256	0.00926166	0	0.0129895	0.00282753	0.0293785	0.00623241	0.0120801	0.0268178	0.00480281	0.014055	0.0184846	0	0.0110489	0.00104687	0	0.00300574	0.0147663	0.00774879	0.0130433	0.0144878	49.5713	18
Na(+)-translocating NADH-quinone reductase subunit D		0.00729862	0.00187185	0.00450797	0.00368617	0.0163968	0.00788698	0.0140661	0.0157057	0.0154745	0.010402	0.022171	0.0119687	0.0134303	0.025754	0.0159738	0.0238243	0.00714714	0.00815301	0.0189615	0.0198681	0.00907012	0.0130295	0.00672357	49.5843	21
tRNA-guanine transglycosylase		0.00882072	0.0182805	0.0296521	0.0151675	0.0130009	0.0138688	0.00962791	0.0172094	0.0140096	0.0091951	0.0234383	0.00882886	0.0201845	0.0109902	0.00559139	0.0106505	0.0142426	0.00515281	0.0116437	0.00371039	0.0102459	0.0130244	0.00622067	49.5973	21
dihydroneopterin aldolase		0.00754814	0.00892118	0.0101264	0.00617004	0.0234128	0.019904	0.0164402	0.0139792	0.00641885	0.0163443	0.0280305	0.00574368	0.00325347	0.011917	0.0168982	0.0257499	0.0151602	0.0116644	0.0103516	0.0059291	0.00900293	0.0129984	0.00691584	49.6103	21
hemin receptor		0.0335237	0.00864239	0.00126911	0.00467707	0.0250042	0.031921	0.0233957	0.00381503	0.0228255	0.000781583	0.00722226	0.00355561	0.0112049	0.00525674	0.0104613	0.00314735	0.027658	0.0142879	0.0097476	0.00967709	0.0148705	0.0129974	0.0102917	49.6233	21
aspartate racemase		0.00991863	0.0408356	0.030062	0.00605113	0.00122163	0.0245269	0.00875699	0.0154829	0.014489	0.0148961	0.0107516	0.00683772	0.0137036	0.00764014	0	0.00859214	0.0172022	0.00851626	0.00730368	0.0177873	0.00823029	0.0129908	0.00949172	49.6363	20
cobalamin biosynthesis protein CbiG		0.0102804	0.0119878	0.0123077	0.00862748	0.00142337	0.0188248	0.0130758	0.0186435	0.0189636	0.015942	0.0258366	0.0123188	0.0156297	0.0164323	0.00381026	0.0173702	0.0123944	0.00817991	0.0129078	0.0144906	0.00330331	0.0129881	0.0058283	49.6493	21
DNA polymerase III, beta subunit		0.0123141	0.0204444	0.005592	0.00640785	0.00215187	0.0258325	0.0179435	0.0159981	0.0120653	0.00587337	0.014976	0.00893827	0.0152132	0.0169222	0.00902964	0.0318055	0.0110761	0.00687489	0.0126129	0.013212	0.00702094	0.0129669	0.00710248	49.6622	21
hypothetical protein N307_06811, partial		0.0111288	0.00712898	0	0	0.0105464	0	0.00670494	0	0	0	0.0127003	0.0757619	0.00256373	0.0218876	0.0508636	0.0409554	0.00497586	0.00259658	0	0	0.0244557	0.0129652	0.0201018	49.6752	13
mannosyltransferase		0.00887063	0.00511109	0.00646451	0.00191575	0.0153545	0.0183852	0.00705092	0.0160677	0.0110266	0.00850547	0.0330589	0.0087304	0.0133913	0.0200868	0.00877036	0.0180608	0.00456228	0.00421104	0.0337655	0.0251955	0.00352727	0.0129577	0.00916744	49.6882	21
transferase		0.0139609	0.0185327	0.0207816	0.0359104	0.00871954	0.0241672	0.00502274	0.00790854	0.0184176	0.00987324	0.00788998	0.00196926	0.0123372	0.0142342	0.00763179	0.0164672	0.00527312	0.0283606	0.00610981	0.0056784	0.00255307	0.0129428	0.00890248	49.7011	21
FHA domain protein		0.00754814	0.0214666	0.00946542	0.0105168	0.0119025	0.00767382	0.0151159	0.0155247	0.00756412	0.0133329	0.0200588	0	0.0247003	0.019491	0.00559139	0.0238774	0.0202265	0.0106823	0.0124865	0.00604192	0.00843185	0.012938	0.00666435	49.714	20
peptidase M15		0.0267242	0.0121737	0.00555234	0.00346156	0.00200617	0.0047162	0.0272493	0.0263293	0.0119987	0.0139191	0.0197726	0.0108309	0.0134563	0.0135987	0.0074627	0.0204246	0.00540236	0.00800501	0.0191019	0.00859908	0.010761	0.0129307	0.00770923	49.727	21
uroporphyrinogen decarboxylase		0.0237673	0.0149085	0.0106155	0.0137934	0.031471	0.0174926	0.0151517	0.00543016	0.00961496	0.0238038	0.0100703	0.00730815	0.00610351	0.00615713	0.0266605	0.0092827	0.00597103	0.0193331	0.00664354	0.00408644	0.00353847	0.0129145	0.00809908	49.7399	21
metallophosphatase		0.00929482	0.00785914	0.00407172	0.00840288	0.00496498	0.02899	0.0147342	0.0164993	0.00697817	0.0137582	0.0218848	0.00207867	0.0204188	0.0254098	0.00556884	0.0175694	0.00873683	0.00765521	0.0181328	0.0190784	0.00911491	0.0129144	0.00748888	49.7528	21
bacitracin ABC transporter ATP-binding protein		0.0113534	0.00382336	0.0187722	0.0535353	0.00181564	0.00483611	0.0128253	0.00604279	0.0206149	0.0193787	0.00900739	0.00474811	0.00800353	0.0065014	0.0056703	0.00158032	0.0261459	0.0427024	0.00856778	0.00270758	0.00197079	0.0128859	0.013674	49.7657	21
GCN5 family acetyltransferase		0.0130003	0.0228207	0.01359	0.00138727	0.0076324	0.029776	0.0114652	0.0124754	0.00906895	0.00312633	0.0082034	0.00438708	0.015968	0.0140753	0.0197615	0.0324828	0.0147208	0.00688835	0.00849755	0.0125727	0.0086894	0.0128852	0.00796553	49.7786	21
cell division protein FtsL		0.00795986	0.0156917	0.00613401	0.00786118	0.0704736	0.0102184	0.0128491	0.0163462	0.00961496	0.0192178	0.00188051	0	0.013131	0.00295278	0.0269875	0.00395743	0.0208727	0.00552951	0.00734582	0	0.0114664	0.0128805	0.0149505	49.7915	19
isoprenyl synthetase		0.0198373	0.00541643	0.00290837	0.00392398	0.000896611	0.0238341	0.012873	0.0132969	0.0126379	0.00670093	0.0213942	0.0101636	0.0129228	0.0221392	0.00672996	0.0309423	0.00881437	0.0105881	0.0274871	0.0107175	0.0062595	0.0128802	0.00836389	49.8043	21
adenylosuccinate synthase		0.0024703	0.0194354	0.00764108	0.00869354	0.0210143	0.00678121	0.00940123	0.0174461	0.0159273	0.00913763	0.01439	0.00786611	0.0211866	0.0110034	0.0198855	0.0142096	0.0304497	0.00400923	0.0147478	0.00831077	0.00642747	0.0128778	0.0069285	49.8172	21
putative transcriptional regulator		0.0148343	0.0148155	0.015996	0.0172814	0.00270104	0.011191	0.0314846	0.0187549	0.0245301	0.0176546	0.00664993	0	0.00688434	0.0106326	0.00207422	0.00582991	0.0165302	0.0172209	0.0214756	0.00827316	0.00547566	0.012871	0.00798922	49.8301	20
lantibiotic ABC transporter permease		0.020773	0.00150014	0.014489	0.0365049	0.0150855	0.00508923	0.0223339	0.00242269	0.0200156	0.0274933	0.00900739	0	0.00359183	0.00296602	0.0101795	0	0.00775458	0.0541516	0.00501426	0.00784697	0.00369523	0.0128531	0.0136402	49.8429	19
phenylacetate--CoA ligase		0.00412964	0.027507	0.0357729	0.00813863	0.00061642	0.0296028	0.00474834	0.0159842	0.0118655	0.00904568	0.0139948	0.010634	0.0167228	0.00815655	0.00140912	0.0327484	0.00346371	0.00881224	0.0133994	0.00476334	0.00812951	0.0128402	0.010301	49.8558	21
MULTISPECIES: 50S ribosomal protein L28		0.0118025	0.00613331	0.00716516	0.00815185	0.0110171	0.00409004	0.0206636	0.011459	0.0199757	0.0111835	0.0172653	0.0104152	0.0172304	0.0122216	0.0112053	0.0125097	0.00740563	0.0161311	0.0248466	0.0284171	0	0.0128233	0.00684408	49.8686	20
thiamine-monophosphate kinase		0.0145349	0.00788569	0.00860613	0.00581331	0.00231998	0.0261922	0.0149728	0.0177107	0.0197626	0.00237923	0.016802	0.00481375	0.012168	0.0153465	0.00587321	0.0369714	0.0123039	0.00900059	0.0217144	0.0119334	0.00183642	0.0128067	0.00866795	49.8814	21
peptidase, S54 family		0.00325631	0.00369061	0.00553912	0.00299914	0.00775569	0.0206101	0.00480799	0.0220548	0.00736436	0.00704574	0.0310285	0.0186424	0.0135735	0.0257673	0.00926637	0.0219385	0.00833618	0.00714397	0.02222	0.0237039	0.00213876	0.012804	0.00901618	49.8942	21
conjugal transfer protein TraO		0.0204112	0.00609349	0.00486491	0.000845572	0.0014682	0.0138688	0.023169	0.0161373	0.0143425	0.00419526	0.0264362	0.00859911	0.0152262	0.0246021	0.00958201	0.0105443	0.017409	0.00596004	0.0134416	0.0179127	0.0137395	0.0128023	0.00739284	49.907	21
transcription factor WhiB		0.0260504	0.00197806	0.0150839	0.0572743	0.0035192	0.00127897	0.00944896	0.00194929	0.028219	0.00829858	0.00426522	0	0.00265483	0.00283361	0.0167742	0.00237711	0.00759949	0.0492544	0.0133292	0	0.0164382	0.0127918	0.0157772	49.9198	19
xanthine permease		0.0190014	0.0137137	0.0191424	0.00533768	0.0125862	0.00330401	0.0133144	0.022027	0.0043547	0.0187925	0.018628	0.0112029	0.0125584	0.0227483	0.00503901	0.0172905	0.00622951	0.00446666	0.0170232	0.0185394	0.00294499	0.0127736	0.00668766	49.9326	21
uracil permease		0.017105	0.0113772	0.00444187	0.007663	0.0113645	0.00762053	0.0230139	0.0147589	0.0225326	0.00516075	0.0197726	0.010087	0.0166708	0.00950714	0.0143054	0.0104115	0.0120067	0.00960602	0.0187227	0.0185269	0.00329212	0.0127594	0.00576967	49.9453	21
oligoribonuclease		0.0152959	0.0103151	0.016776	0.0362275	0.0359877	0.00452969	0.00848258	0.00176828	0.0179648	0.00948244	0.00707237	0	0.0104111	0.00466088	0.0211706	0.00415663	0.0093055	0.0336345	0.00435412	0.00373546	0.0125638	0.0127569	0.0108957	49.9581	20
transporter, small conductance mechanosensitive ion channel MscS family protein		0.00647518	0.0161165	0.0060547	0.00684385	0.00106473	0.0197175	0.00978301	0.0179195	0.0109866	0.0139076	0.0254823	0.00462777	0.0219935	0.0165514	0.00785725	0.0216198	0.0162846	0.00453393	0.0133994	0.0142023	0.0117352	0.0127217	0.00659398	49.9708	21
toxin-antitoxin system antitoxin subunit		0.0120022	0.00188513	0.0252764	0.0557153	0	0.00899276	0.00761166	0.00203283	0.0335591	0.0189534	0.00730402	0	0.00279798	0.00791821	0.00361862	0.00269583	0.00727638	0.0362042	0.00633454	0.0121966	0.0146466	0.0127153	0.0142041	49.9835	19
prephenate dehydrogenase		0.00842148	0.0117223	0.0271404	0.0309691	0.00728496	0.00383691	0.0159391	0.0110831	0.011799	0.0172753	0.00806713	0.00433238	0.0154084	0.0113741	0.0152523	0.00350591	0.0208857	0.0257506	0.0127814	0.00228139	0.00173564	0.012707	0.00825223	49.9962	21
hCG1978892, isoform CRA_a		0.00470355	0.00301355	0	0	0.0223256	0	0.00188502	0.0127261	0	0.0252635	0.0107516	0.0384663	0	0.0231455	0.00955947	0.00770238	0.00210666	0	0	0.043033	0.0620687	0.0127024	0.0172271	50.0089	14
porphobilinogen deaminase		0.0174169	0.0124259	0.0171726	0.0187083	0.0268871	0.013296	0.0193751	0.0117096	0.0137566	0.0112065	0.01176	0.0144303	0.0104111	0.00581286	0.0168643	0.00163344	0.00907286	0.0190237	0.0062924	0.00681909	0.00247469	0.0126928	0.00615892	50.0216	21
glutamine cyclotransferase		0.0117152	0.00577487	0.00397918	0.00562834	0.00681424	0.0246468	0.0181105	0.0176828	0.0195096	0.013057	0.0188051	0.0049888	0.0100988	0.0163925	0.0074627	0.0261748	0.00766411	0.0157679	0.0183997	0.00837344	0.00403116	0.0126227	0.006856	50.0343	21
exodeoxyribonuclease VII, large subunit		0.0122766	0.0215197	0.0183756	0.00655319	0.00793501	0.0282972	0.0119186	0.0184765	0.0110532	0.00850547	0.0116919	0.00839125	0.0143673	0.00990438	0.0081278	0.0229611	0.0117094	0.00552951	0.0122477	0.00343462	0.0115784	0.0126121	0.00618118	50.0469	21
pyridoxal phosphate enzyme, YggS family		0.0104676	0.0209621	0.019539	0.00787439	0.00731859	0.0104183	0.0101409	0.0196321	0.0192299	0.00925257	0.0192003	0.0145507	0.0226311	0.0207754	0.00777834	0.0118856	0.0106626	0.0062022	0.0118404	0.00290814	0.00154528	0.0126103	0.00627795	50.0595	21
Na(+)-translocating NADH-quinone reductase subunit A		0.0128006	0.00215064	0.00499711	0.00331623	0.0214402	0.00719421	0.0142808	0.017279	0.016966	0.00960888	0.0168837	0.005503	0.0126625	0.0178888	0.0181833	0.0170116	0.00934427	0.0101711	0.0257314	0.0154056	0.00590118	0.0126057	0.00633375	50.0721	21
tellurium resistance protein TerC		0.0172796	0.00290735	0.0215352	0.0436527	0.00813674	0.0207566	0.010296	0.00368972	0.0193364	0.00964336	0.00829879	0.00252722	0.00331854	0.00444903	0.00962711	0.0143291	0.00651385	0.0424468	0.00591317	0.0021059	0.00795035	0.0126054	0.0117769	50.0847	21
methionine adenosyltransferase		0.0038926	0.0216657	0.0140792	0.00885209	0.00794621	0.0182253	0.0134099	0.0278609	0.00652539	0.00547108	0.015998	0.00831467	0.0199763	0.0187495	0.00383281	0.0147806	0.0176158	0.00822027	0.0131607	0.010166	0.00497177	0.0125578	0.0065624	50.0973	21
ROK family protein		0.00919501	0.00930617	0.0248401	0.0142426	0.0180667	0.00829998	0.00968757	0.0131298	0.0168861	0.00632163	0.024106	0.00415733	0.005622	0.0195969	0.0123439	0.0164804	0.00355418	0.00914859	0.0211666	0.00864922	0.00871179	0.0125482	0.00634084	50.1098	21
methionine--tRNA ligase		0.0119647	0.0156519	0.0121358	0.0194085	0.012306	0.0101518	0.0141854	0.0163462	0.0142094	0.00679288	0.013586	0.00230841	0.0148358	0.00712374	0.00613249	0.0133065	0.0181716	0.0154181	0.0164052	0.00917569	0.0137172	0.0125397	0.00427665	50.1223	21
cupin domain protein		0.016032	0.02529	0.00832851	0.011772	0	0.0205967	0.00788606	0.0179613	0.0132638	0.00443663	0.0266679	0	0.0239325	0.0148301	0.00958201	0.0276356	0.0115931	0.00667309	0.00803405	0	0.00858862	0.0125288	0.00862982	50.1349	18
putative esterase		0.0158199	0.00872205	0.0102322	0.011336	0.0189185	0.0175059	0.0105227	0.0107072	0.0123316	0.0128272	0.012237	0.00206773	0.0160201	0.0121157	0.0160076	0.0209823	0.0078192	0.00874497	0.00877846	0.0199057	0.00949563	0.0125285	0.00460823	50.1474	21
2-dehydro-3-deoxygluconokinase		0.0330496	0.00505799	0.00397918	0.00572083	0.00271225	0.030269	0.0170487	0.0114869	0.0135036	0.00716068	0.0116374	0.00240688	0.00571309	0.0136649	0.00682014	0.0220846	0.0159615	0.0165347	0.0236386	0.00612966	0.00849904	0.0125276	0.00878084	50.1599	21
nucleoside permease		0.013649	0.00549608	0.00313311	0.00340871	0.00342954	0.0245136	0.011322	0.0206068	0.0132638	0.00782733	0.0220756	0.00958375	0.010333	0.0212123	0.00219823	0.0294151	0.00682403	0.00713052	0.0191581	0.0216356	0.0062707	0.0124994	0.00817794	50.1724	21
hypothetical protein FNP_1655		0.0163938	0.010501	0.0135371	0	0.0103671	0.0349185	0.019745	0.00737945	0.0154612	0.0146662	0.0124686	0	0.0125714	0.0107518	0	0.00893742	0.0122005	0.0102249	0.0152535	0.0249699	0.0120039	0.0124929	0.00797697	50.1849	18
branched-chain amino acid transport system II carrier protein		0.00872091	0.0239093	0.0199752	0.00606434	0.00193892	0.0193444	0.0160585	0.0201751	0.00824329	0.00612623	0.0129864	0.00381818	0.0177249	0.0107253	0.00887182	0.0128152	0.0118516	0.00351144	0.0190738	0.0185645	0.0118359	0.0124922	0.00636953	50.1974	21
enoyl-ACP reductase		0.0141606	0.0148023	0.0159035	0.00721379	0.0172037	0.0170263	0.0143882	0.00836801	0.00462104	0.0109192	0.014976	0.00580933	0.0105933	0.0130028	0.0231659	0.0106904	0.00474322	0.0101711	0.0142281	0.0123345	0.0177371	0.012479	0.00470775	50.2099	21
pyrimidine-nucleoside phosphorylase		0.0174668	0.0289673	0.011845	0.0225398	0.00536846	0.0142685	0.00925807	0.0234471	0.0117191	0.0107698	0.00851682	0	0.018792	0.00813007	0.00217568	0.00451519	0.023561	0.013965	0.0128798	0.00157942	0.0121607	0.0124726	0.00784268	50.2224	20
ATP/GTP hydrolase		0.0281465	0.0145102	0.0115013	0.00325017	0.00211824	0.023541	0.0180747	0.0129071	0.019696	0.00589636	0.0161479	0.0119031	0.00793847	0.0150022	0.00225459	0.0213011	0.00776751	0.0132789	0.0172339	0.00451263	0.0048038	0.012466	0.00735971	50.2348	21
sporulation protein		0.0193632	0.010262	0.0117921	0.0267016	0.0247353	0.0102584	0.0134099	0.00879964	0.0160205	0.00976979	0.00355662	0	0.0131831	0.00340298	0.0132795	0.0109029	0.0281879	0.0263425	0.00616599	0.00129111	0.00422152	0.0124594	0.00847936	50.2473	20
isochorismate synthase		0.0178411	0.00857602	0.0154011	0.0130139	0.00373214	0.0147614	0.0177049	0.0165411	0.00717792	0.00936751	0.015303	0.00657515	0.0137687	0.0140753	0.0133923	0.0124699	0.00943474	0.0132924	0.024355	0.00920076	0.00561004	0.0124569	0.00486253	50.2597	21
MULTISPECIES: 50S ribosomal protein L32		0.0158573	0.00979737	0.015692	0.0165283	0.0149622	0.0211563	0.0221669	0.00679466	0.010707	0.0183327	0.0122642	0	0.00970835	0.0258864	0.031429	0.00403711	0.00227468	0.00975401	0.0139191	0	0	0.0124413	0.00862839	50.2722	18
hCG1658700		0.00611337	0	0	0	0.0116111	0	0.00245768	0	0	0.0109537	0.0139676	0.0666705	0	0.0120362	0	0.0100131	0	0.00286566	0	0.0839099	0.0403452	0.0124259	0.023041	50.2846	11
6-phosphogluconolactonase		0.0165311	0.00784586	0.00976948	0.0139784	0.0136845	0.015281	0.0117396	0.0158032	0.0120254	0.00748251	0.013586	0.0144303	0.00836792	0.0217287	0.0142603	0.00812734	0.00647508	0.0201942	0.0157731	0.0054277	0.00812951	0.0124115	0.00446158	50.297	21
ferrous iron transport protein B		0.0101931	0.0184132	0.0113691	0.00352762	0.00231998	0.0113375	0.00928193	0.0193954	0.00854959	0.00959738	0.0184781	0.00560146	0.0258716	0.0150817	0.00207422	0.023718	0.0146174	0.00918895	0.0189334	0.0147413	0.00815191	0.012402	0.00668163	50.3094	21
ABC superfamily ATP binding cassette transporter, ABC protein		0.0102181	0.00674399	0.00859291	0.0384207	0.0145699	0.00780705	0.0111908	0.0144247	0.0142893	0.00728712	0.00179875	0.0013019	0.0086282	0.00838165	0.023211	0.00250991	0.0554582	0.0159562	0.00650308	0.00190533	0.00106378	0.0123935	0.0130577	50.3218	21
nitrogen-fixing protein NifU		0.00696176	0.021294	0.00879121	0.00548301	0.00193892	0.0181587	0.00539259	0.026385	0.0247299	0.0115973	0.0102883	0.0114983	0.0136646	0.013122	0	0.00646734	0.0218679	0.0147319	0.010787	0.0161452	0.0108617	0.0123889	0.00714114	50.3342	20
hypothetical protein AZ22_5169		0.00784757	0.015081	0	0	0	0.011564	0.00944896	0	0.00555324	0.028068	0.00596859	0.042733	0.00360484	0.0385847	0.0557899	0.00641422	0.00350249	0	0.00730368	0.0179252	0	0.0123519	0.01586	50.3466	15
citrate transporter		0.0133995	0.0336801	0.00255143	0.00712131	0.00555899	0.0154143	0.0158318	0.0135475	0.0122251	0.00314932	0.0220483	0.00968221	0.0241798	0.0109372	0.00237859	0.0108763	0.026805	0.0039016	0.015099	0.00485108	0.00604675	0.0123469	0.00854903	50.3589	21
1,3-beta-glucan synthase regulator		0.025489	0.00306666	0.00256465	0.0058001	0.0361558	0.0257926	0.0166669	0	0.0107602	0.00593084	0.00222119	0	0.00136646	0.00391938	0.0252176	0.0244484	0.0176804	0.0170056	0.0161524	0.00154182	0.0173228	0.0123382	0.0107811	50.3712	19
MULTISPECIES: 30S ribosomal protein S10		0.0176913	0.00766	0.0110518	0.0171096	0.0196358	0.0101785	0.0107017	0.0140349	0.0227723	0.00794227	0.0136814	0	0.0109577	0.0176372	0.00899582	0.0122707	0.0171893	0.0150817	0.0243971	0	0	0.0123328	0.00686574	50.3836	18
PhoB family transcriptional regulator		0.0144849	0.0175901	0.0095844	0.0117852	0.00240964	0.0146948	0.0191723	0.0204397	0.0101476	0.00824111	0.0137359	0.00362126	0.0161372	0.00771959	0.0027506	0.0083531	0.0498232	0.00848935	0.0109134	0	0.00871179	0.0123241	0.0102152	50.3959	20
glycerophosphodiester phosphodiesterase		0.0156203	0.0100762	0.0202264	0.0333869	0.00697115	0.0171329	0.0160585	0.0039125	0.0199757	0.00910315	0.00927992	0	0.00905766	0.00275416	0.00778961	0.000889758	0.0277873	0.0440343	0.00365184	0	0.00107498	0.012323	0.0117055	50.4082	19
flagellar motor switch protein FliG		0.00424193	0.0271087	0.0304982	0.00439962	0.01522	0.0086064	0.00141973	0.0281394	0.0112396	0.00727562	0.0229341	0.011914	0.0129098	0.0145785	0.00295351	0.00504639	0.00312768	0.00278494	0.0142843	0.0160449	0.0136724	0.0123047	0.0088003	50.4205	21
transporter, major facilitator domain protein		0.0200868	0.00232322	0.0178997	0.0493999	0.00263379	0.00976547	0.0140541	0.00561116	0.0267674	0.0147237	0.00453776	0	0.0133002	0.00250258	0.00667359	0.000478079	0.0139324	0.0288853	0.00792168	0.00607952	0.0107274	0.0123002	0.0117235	50.4328	20
MULTISPECIES: 30S ribosomal protein S12		0.0142229	0.00310648	0.0103908	0.015326	0.00460634	0.0104582	0.0175975	0.00473398	0.00503387	0.0106088	0.0104791	0	0.0119467	0.0136781	0.0169433	0.0095483	0.0196837	0.0246474	0.0184839	0.00517699	0.0311407	0.0122768	0.00755396	50.4451	20
macro domain protein		0.00575156	0.0188248	0.0115806	0.00823112	0.00318297	0.00944573	0.0115368	0.0201891	0.00436801	0.00810318	0.0252098	0.0124611	0.0233339	0.00950714	0.00284079	0.0259623	0.023057	0.00734578	0.0133573	0.00843612	0.00474781	0.0122606	0.00749274	50.4574	21
recombination protein RecJ		0.0135492	0.00793879	0.00561844	0.00141369	0.012093	0.026845	0.0124793	0.00928696	0.0166863	0.00966635	0.0176468	0.00444178	0.0134043	0.0156113	0.00219823	0.0281137	0.00679818	0.0107496	0.0192705	0.00843612	0.0150833	0.0122539	0.00703264	50.4696	21
4-hydroxybutyryl-CoA dehydratase		0.00945701	0.0121339	0.00883087	0.00162508	0	0.0326137	0.00554768	0.0163879	0.0135435	0.00550556	0.0237381	0.00683772	0.0184537	0.0152935	0	0.0287644	0.0092021	0.00321546	0.0151973	0.0215228	0.00933886	0.0122481	0.00903384	50.4819	19
S-adenosylmethionine-dependent methyltransferase		0.01708	0.00666433	0.00567132	0.0111246	0.00599609	0.0304155	0.0089956	0.0135475	0.00499392	0.00962037	0.018846	0.0105903	0.014107	0.017518	0.00436263	0.029455	0.00568669	0.0102114	0.0163911	0.0117078	0.00416554	0.0122453	0.00743549	50.4941	21
seven transmembrane helix receptor		0.0058888	0.00187185	0.000779972	0	0.0098291	0.000865969	0.00205205	0.00123919	0.00206415	0.0101146	0.0048103	0.0572946	0	0.0140091	0.0121748	0.0134393	0.00193865	0.000713052	0.00248606	0.037856	0.0776335	0.012241	0.0204978	50.5064	19
HxlR family transcriptional regulator		0.0136366	0.011563	0.0108799	0.0198445	0.0488989	0.00618169	0.00879278	0.00167082	0.019443	0.0230797	0.00744029	0	0.00737887	0.00705753	0.0234816	0.00581663	0.00980955	0.0112339	0.0104639	0.00541516	0.00490458	0.0122378	0.0105761	50.5186	20
lysine 2,3-aminomutase		0.012339	0.0169795	0.00953152	0.00202145	0	0.0309084	0.00910297	0.0128375	0.0132905	0.00383895	0.022607	0.00786611	0.0175167	0.0194248	0.00490374	0.0320977	0.00712129	0.00201807	0.0105482	0.015017	0.00684178	0.0122291	0.00877227	50.5308	20
phosphodiesterase family protein		0.0063629	0.0315958	0.013471	0.000845572	0.00156907	0.00948569	0.0111192	0.026928	0.00693822	0.00254015	0.0184645	0.00517479	0.0190783	0.0141945	0	0.0221643	0.013144	0.00555642	0.0213071	0.0204573	0.00597956	0.0122084	0.00900869	50.543	20
competence protein TfoX		0.0169927	0.0132756	0.0137619	0.00601149	0.00254413	0.0279508	0.0079815	0.0038568	0.016167	0.0050688	0.0124141	0	0.0177509	0.0119303	0.00296479	0.0195083	0.0389151	0.0120412	0.0202256	0	0.0062819	0.0121735	0.00959332	50.5552	19
toxin-antitoxin system protein		0.012077	0.00410215	0.0139734	0.0411027	0	0.0031841	0.00381776	0.00779715	0.0441329	0.00996519	0.0102747	0.00342433	0.00926588	0.00316463	0.00700051	0.00184592	0.0182362	0.0296253	0.0200992	0	0.0122839	0.0121606	0.0124601	50.5674	19
NAD dependent epimerase/dehydratase family protein		0.0167806	0.00912031	0.00675535	0.00944663	0.00231998	0.0241406	0.0106778	0.0122666	0.0100278	0.00464352	0.0123051	0.00749414	0.0123892	0.0212918	0.011893	0.022722	0.00748317	0.0116644	0.0193547	0.00671881	0.0157215	0.0121532	0.00593215	50.5795	21
peptidase C39		0.00920749	0.0035313	0.00427001	0.00335587	0.00152424	0.0341725	0.0059056	0.012016	0.0085629	0.0125973	0.0249236	0.00978067	0.0195078	0.0186171	0.00453173	0.0154977	0.0135576	0.00909477	0.0169108	0.0238041	0.00369523	0.0121459	0.00850768	50.5917	21
DNA-directed DNA polymerase		0.0102305	0.0167139	0.00884409	0.0132121	0.0181788	0.0122834	0.0137559	0.0116261	0.0149684	0.0104939	0.0187234	0.00092993	0.0203667	0.0110696	0.0101795	0.0124035	0.0160908	0.00785702	0.0158715	0.00369785	0.00709933	0.0121236	0.00486284	50.6038	21
HD domain protein		0.0078351	0.0183336	0.00660993	0.00430713	0.0144579	0.0137889	0.0147222	0.0187549	0.0148752	0.0124019	0.0209854	0.00293201	0.0128187	0.00869943	0.0149028	0.0135456	0.00821986	0.0093773	0.0123179	0.0109682	0.0137395	0.0121235	0.00461946	50.6159	21
nef attachable domain protein, partial		0	0	0	0	0	0	0.00180151	0.00558332	0	0	0.00684071	0.0611894	0	0.0236619	0.00456555	0.0287378	0	0	0	0.0545778	0.0676116	0.0121224	0.0220182	50.628	9
3-oxoacyl-ACP reductase		0.00878329	0.0138199	0.0145022	0.0159734	0.0222472	0.0118704	0.010475	0.0138956	0.0167529	0.013057	0.0117328	0.00943058	0.0177379	0.0131749	0.00869145	0.00883118	0.0115931	0.0245936	0.0017276	0.00292068	0.00269864	0.0121195	0.00576739	50.6402	21
MULTISPECIES: 30S ribosomal protein S14		0.03023	0.0106736	0.00610758	0	0.0122163	0.00964557	0.0271777	0.00563901	0.0185641	0.0101721	0.0175515	0	0.00292812	0.0160218	0.00954819	0.00537839	0.0215448	0.0343879	0.016658	0	0	0.0121164	0.0101502	50.6523	17
cysteine desulfurase activator complex subunit SufB		0.0138986	0.00403577	0.0039263	0.00462422	0.000594005	0.0252996	0.00678845	0.0123919	0.01369	0.0073216	0.0192139	0.0068596	0.0119077	0.0161277	0.00452046	0.0373698	0.006488	0.011207	0.0224588	0.018765	0.00692016	0.0121147	0.0088103	50.6644	21
hemolysin secretion protein D		0.0107545	0.0133552	0.0234785	0.00352762	0.0190754	0.0119371	0.0100932	0.0139792	0.00964159	0.0101146	0.02089	0.00690336	0.01127	0.0200736	0.00860127	0.0128417	0.00663017	0.00174899	0.0226274	0.010542	0.00615872	0.0121069	0.00608074	50.6765	21
efflux ABC transporter permease		0.00557689	0.0115365	0.00793192	0.0045978	0.00099748	0.024407	0.0044978	0.0190473	0.0127711	0.0128501	0.0133271	0.0155134	0.0179982	0.017518	0.00516301	0.0252054	0.00753487	0.00353835	0.0184699	0.0214601	0.00414314	0.0120993	0.00735234	50.6886	21
hypothetical protein N307_14767, partial		0.0389384	0	0	0	0	0	0.002231	0	0	0	0	0.0151524	0.00256373	0	0.0169545	0.00455503	0	0	0	0.0635655	0.110028	0.0120947	0.027514	50.7007	8
inosine-5-monophosphate dehydrogenase		0.00678709	0.00896101	0.025554	0.0389095	0.00292519	0.0106581	0.00995004	0.0102198	0.0221197	0.00605727	0.0108334	0.00170669	0.00836792	0.00660733	0.00393426	0.00351919	0.0213251	0.0357871	0.00707895	0.00564079	0.00684178	0.012085	0.0104975	50.7128	21
spermidine/putrescine ABC transporter ATP-binding protein		0.0146471	0.00739449	0.0117789	0.00684385	0.00787897	0.00995199	0.017168	0.0112223	0.0115726	0.0139765	0.0107653	0.00476999	0.0156297	0.013122	0.00747397	0.00342623	0.0391477	0.00983473	0.0146635	0.0146911	0.00750244	0.0120696	0.00723121	50.7248	21
ADP-ribose pyrophosphatase		0.0134494	0.00742104	0.00830207	0.00692312	0.0422864	0.0129096	0.0119782	0.0118628	0.0143425	0.0191373	0.0150714	0.00398229	0.0106454	0.0104605	0.0216441	0.00856558	0.00902116	0.00522008	0.00973356	0.00669374	0.00371763	0.0120651	0.00829586	50.7369	21
RNA polymerase beta subunit		0.0241541	0.00957168	0.00277617	0.00465065	0.0134828	0.0073674	0.0265573	0.0164019	0.0121718	0.0379758	0.013477	0.00462777	0.00651995	0.0165912	0.0140236	0.00869838	0.00921503	0.00933694	0.00967737	0	0.00594597	0.0120582	0.00879173	50.749	20
NAD+ synthetase		0.0100683	0.0362025	0.0179393	0.00540374	0.00299244	0.0100452	0.0135292	0.0252294	0.010414	0.0060113	0.0112286	0.00503256	0.0183496	0.0145123	0.00294224	0.00569711	0.0225529	0.00737268	0.0123039	0.0068567	0.00847664	0.0120553	0.00824069	50.761	21
L-lactate dehydrogenase		0.0207855	0.0111382	0.00458729	0.0123665	0.0393388	0.0107513	0.00837521	0.0142576	0.00952174	0.0244819	0.00955246	0	0.0145235	0.00895102	0.023707	0.00316063	0.00986124	0.00556987	0.0158434	0	0.00630429	0.0120513	0.00916536	50.7731	19
mucin		0.00974396	0.000451369	0.00535404	0.0189857	0.0195237	0.0157873	0.00614421	0	0.00740431	0.026321	0.00230295	0.0424704	0.00290209	0.0104075	0.032545	0.0157102	0.00261071	0.0142745	0.0156327	0	0.00396398	0.0120255	0.0113261	50.7851	19
Cof-like hydrolase		0.0138986	0.0179884	0.00132199	0.0122872	0.0225386	0.0100586	0.01613	0.00879964	0.00627236	0.014919	0.0107244	0.00293201	0.0226051	0.00913639	0.0114984	0.0079547	0.0248534	0.0138036	0.0148602	0.00502657	0.00469183	0.0120143	0.00646855	50.7971	21
ThiF family protein		0.0126634	0.019462	0.00721804	0.00414859	0.00885403	0.00955231	0.0128611	0.0133665	0.00819002	0.00651703	0.0280305	0.00353373	0.0172564	0.0215036	0.004295	0.0211683	0.00360588	0.00279839	0.0212228	0.0197428	0.00614752	0.0120066	0.00751043	50.8091	21
proline iminopeptidase		0.0139859	0.00973099	0.0153483	0.0231343	0.0118577	0.0158805	0.0143405	0.0116261	0.0181645	0.00385045	0.00664993	0.00261474	0.0123241	0.00579962	0.0056703	0.00494015	0.0335386	0.025199	0.00688231	0	0.0105258	0.012003	0.00813953	50.8211	20
aspartate carbamoyltransferase catalytic subunit		0.0194131	0.00447387	0.00805089	0.00737233	0.0121603	0.0131228	0.0129565	0.014731	0.0145157	0.00966635	0.0189278	0.0108309	0.0114262	0.0155981	0.0130654	0.0120848	0.0127951	0.00445321	0.0227538	0.00908794	0.00441188	0.0119951	0.00486368	50.8331	21
anthranilate phosphoribosyltransferase		0.0066748	0.00626607	0.0124002	0.0349327	0.0361446	0.00293097	0.00977108	0.0119742	0.0127445	0.0191028	0.00528724	0.002385	0.00966931	0.00854054	0.023087	0.00144752	0.00470445	0.0263964	0.00737391	0.00393602	0.0058004	0.0119795	0.0102054	50.8451	21
DHHA1 domain protein		0.0098313	0.0185592	0.00839461	0.00655319	0.00717289	0.0162003	0.0230378	0.0184347	0.0118522	0.00586187	0.0124414	0.0088398	0.0182845	0.0182331	0.00831944	0.0150595	0.0166207	0.00371325	0.0130202	0.00401123	0.00687537	0.0119675	0.00558941	50.8571	21
chaperone protein DnaK		0.0114033	0.0183601	0.0158903	0.00838966	0.00794621	0.0148547	0.011155	0.0210523	0.00862949	0.00856293	0.0185462	0.00132378	0.0181674	0.0101957	0.00918746	0.0152321	0.00893069	0.00589277	0.0177816	0.00989019	0.00971958	0.0119577	0.00502809	50.869	21
apolipoprotein N-acyltransferase		0.00807214	0.015081	0.0137751	0.0113756	0.019109	0.00688779	0.00614421	0.0144387	0.00833651	0.0154248	0.0131908	0.00444178	0.00711859	0.0148698	0.0363102	0.00920302	0.000491124	0.0159697	0.0112505	0.0120462	0.00750244	0.0119542	0.00717252	50.881	21
histidine--tRNA ligase		0.00858367	0.0213471	0.0119508	0.00747803	0.00196134	0.0171329	0.0095444	0.0184347	0.0102009	0.00681587	0.0132999	0.00787705	0.0204838	0.0110431	0.00679759	0.0204644	0.0175512	0.00515281	0.0153799	0.00615473	0.0130901	0.0119402	0.00565179	50.8929	21
dihydrofolate synthase		0.0206108	0.00536333	0.00635875	0.00256314	0.0161278	0.0114041	0.0260443	0.00863256	0.0144091	0.0123099	0.0129319	0.00768013	0.0142112	0.0137576	0.0143392	0.0098139	0.00489831	0.00996927	0.0215178	0.00841105	0.00922689	0.0119324	0.00580656	50.9048	21
glycosyl hydrolase family 32		0.0138736	0.00143376	0.0214426	0.0498359	0.00233119	0.00444975	0.00683618	0.00328594	0.0231318	0.018666	0.00538263	0.00169575	0.00622063	0.00320436	0.0167629	0.000823358	0.00661724	0.0510437	0.0107589	0.00136633	0.000918209	0.0119086	0.0145882	50.9168	21
ribosomal-protein-alanine acetyltransferase		0.0136241	0.0214666	0.0116467	0.014018	0.00653405	0.0160937	0.0198881	0.0170006	0.00946847	0.00981577	0.00542351	0.00520761	0.0164365	0.00533618	0.00322407	0.015418	0.0289763	0.00835481	0.00618004	0.00624248	0.00949563	0.0118977	0.00655067	50.9287	21
4'-phosphopantetheinyl transferase		0.008409	0.0135942	0.00698009	0.00671173	0.0227851	0.00440978	0.00872119	0.00835409	0.011506	0.0221027	0.0106426	0.00419015	0.00482815	0.00938797	0.038903	0.00580335	0.0122393	0.0213377	0.0127814	0.0104919	0.00555405	0.0118921	0.00831742	50.9405	21
NUDIX domain protein		0.00510279	0.0192894	0.0112501	0.00811221	0.00837211	0.0166799	0.0177884	0.00799208	0.0053668	0.0118732	0.0112558	0.00666267	0.0276415	0.0139164	0	0.0105709	0.016052	0.0130771	0.0134135	0.00646811	0.0188457	0.0118919	0.00618563	50.9524	20
UDP-N-acetylglucosamine pyrophosphorylase		0.00845891	0.0169662	0.025858	0.0415916	0.00123284	0.00949902	0.00905525	0.0181701	0.00944183	0.00921809	0.0106017	0	0.0124413	0.00648816	0.00408081	0.00602911	0.0203816	0.0174227	0.00936837	0.00526474	0.00802873	0.0118857	0.00930177	50.9643	20
phosphatidylinositol kinase		0.00507784	0.00702277	0.0164719	0.0146786	0.0221911	0.0144417	0.0067288	0.0182815	0.0146488	0.0119651	0.0273901	0	0.0163584	0.00838165	0.00373135	0.00750318	0.0124332	0.00415723	0.0216161	0.0146285	0.00160127	0.0118719	0.00726066	50.9762	20
type II secretion system protein F		0.0132747	0.0111249	0.0189705	0.0360293	0.023424	0.00580866	0.00600104	0.00373149	0.0113861	0.0123214	0.00711325	0.00201302	0.0117515	0.0120097	0.00899582	0.00486047	0.00722469	0.0405632	0.00768291	0	0.00461344	0.0118524	0.0103468	50.988	20
arginine--tRNA ligase		0.0120895	0.0228871	0.0125853	0.00959196	0.0049874	0.0114574	0.0117396	0.017474	0.0113195	0.00397688	0.0115692	0.00284449	0.0210565	0.0106988	0.00533211	0.0127355	0.0257064	0.0122968	0.0139051	0.00705726	0.00658423	0.0118045	0.00602611	50.9999	21
abortive infection protein		0.0158074	0.00758035	0.00949186	0.0173871	0.00271225	0.0180122	0.0103437	0.00955151	0.0118256	0.00666645	0.0122506	0.00693618	0.0142242	0.00611741	0.00875909	0.0226291	0.0191409	0.0159697	0.0141298	0.0158569	0.00230672	0.0117952	0.00546326	51.0116	21
rhodanese-like protein		0.00112286	0.0118285	0.00560522	0.0042675	0.00819278	0.0106581	0.00372232	0.0174183	0.00231718	0.00673541	0.0172517	0.00548111	0.0200544	0.0246021	0.00961583	0.0270646	0.0117611	0.00493755	0.0235122	0.0314129	0	0.0117886	0.00917456	51.0234	20
alanine dehydrogenase		0.0108793	0.0157979	0.00666281	0.0126043	0.00625386	0.00424991	0.00823204	0.0104565	0.011759	0.0212292	0.0169928	0.00377442	0.0155906	0.0120362	0.00658341	0.0136916	0.0137644	0.023746	0.0161102	0.01162	0.00544207	0.0117846	0.00537244	51.0352	21
tail protein		0.0116279	0.0211745	0.0181905	0.00714773	0.00791259	0.00704766	0.0105704	0.00856294	0.014196	0.00913763	0.00660905	0	0.00256373	0.0185376	0.0249696	0.00346607	0.0252024	0.0205574	0.00536539	0.0042494	0.0202678	0.0117789	0.00767828	51.047	20
anthranilate synthase		0.0112536	0.00977082	0.0135371	0.0211261	0.013819	0.0102184	0.00806502	0.00704528	0.0151416	0.00842501	0.0128502	0.00563428	0.0143153	0.0157834	0.0139108	0.00411679	0.0128209	0.0285624	0.00987401	0.00631769	0.00470302	0.0117758	0.00570545	51.0588	21
hypothetical protein NEIPOLOT_02020, partial		0.00676214	0.00432783	0.00208874	0	0.00641077	0.000826001	0.00136008	0.00228345	0	0.0151259	0.0128638	0.0736723	0	0.0166309	0.00343825	0.0096811	0.00302429	0.00158755	0.0031462	0.0579497	0.026001	0.0117705	0.0193236	51.0705	18
UDP-N-acetylmuramoyl-L-alanine--D-glutamate ligase		0.00746081	0.0198071	0.00865901	0.00891815	0.00332867	0.0145883	0.0129327	0.0189499	0.00589948	0.00648254	0.0151259	0.00918989	0.0156687	0.0124202	0.00838708	0.0182334	0.0101197	0.00466847	0.015408	0.0170101	0.0137395	0.0117618	0.0048989	51.0823	21
molecular chaperone		0.0131749	0.0035313	0.0195654	0.0334794	0.0153657	0.0102318	0.0156886	0.00509599	0.0330664	0.0109881	0.00249372	0	0.00822477	0.00513757	0.00838708	0.000398399	0.00801307	0.0391775	0.00452266	0.00110309	0.00911491	0.0117505	0.011162	51.0941	20
translation elongation factor Tu		0.0140608	0.0175105	0.0107213	0.0127761	0.00407958	0.0167065	0.0195541	0.0112502	0.0228388	0.0161144	0.0109152	0.00273509	0.0114002	0.00730911	0.00282951	0.0137448	0.00854296	0.0121891	0.0150287	0.00932611	0.0067634	0.0117332	0.00531285	51.1058	21
tetrapyrrole methylase		0.00286954	0.0162758	0.0235578	0.00548301	0.0209919	0.00439646	0.00757587	0.0218599	0.0127445	0.0104939	0.0120871	0.00700182	0.0119988	0.013016	0.0100217	0.0090835	0.0175771	0.00752068	0.0154922	0.00586642	0.0102011	0.0117198	0.00581805	51.1175	21
regulatory protein RecX		0.00863358	0.00942565	0.00621333	0.00458459	0.0150855	0.0211696	0.0124793	0.0114451	0.0168595	0.0016896	0.00778096	0.0102839	0.0209654	0.00554804	0.00886054	0.022722	0.0140229	0.00910823	0.016054	0.00859908	0.0144674	0.0117142	0.00566961	51.1292	21
Xaa-His dipeptidase		0.00627556	0.0194354	0.0121358	0.00364653	0.00179322	0.0065414	0.0119782	0.0183512	0.00724451	0.00620669	0.0201542	0.00687054	0.0270298	0.0124599	0.00254769	0.0191099	0.027322	0.0017759	0.0161664	0.0115323	0.00690897	0.0116898	0.00783556	51.1409	21
hypothetical protein M91_04029		0.0327752	0.00699622	0	0	0.00517793	0.00806018	0.00878085	0.00368972	0	0	0.00415621	0.0297687	0.00753503	0	0.0333003	0.0268123	0.00488539	0	0	0.0374674	0.0360229	0.0116871	0.0140547	51.1526	14
amino acid transporter		0.0190762	0.0115099	0.0211782	0.0161319	0.029308	0.00227817	0.0100216	0.00938443	0.00816339	0.0199419	0.00599584	0.00177234	0.00901862	0.00677947	0.028746	0.00670638	0.00718591	0.0189295	0.00876441	0.0045001	0	0.0116853	0.00836461	51.1643	20
beta-phosphoglucomutase		0.0207855	0.00538988	0.0022606	0.00351441	0.0110619	0.0270049	0.0100932	0.0164436	0.0074709	0.0148961	0.0141856	0	0.0115693	0.00828896	0.0122763	0.0218588	0.0124073	0.00426486	0.0219813	0.00818542	0.010705	0.0116497	0.0070687	51.1759	20
triose-phosphate isomerase		0.0146347	0.0111515	0.00917458	0.0104904	0.00480808	0.0207699	0.0110238	0.0164715	0.00733773	0.00290795	0.00930718	0	0.0205749	0.0157702	0.0104838	0.0222572	0.0180165	0.00796465	0.0140596	0.0083233	0.00899173	0.0116438	0.00589508	51.1876	20
rod shape-determining protein Mbl		0.00356821	0.0256617	0.0186929	0.00982978	0.000829365	0.0117505	0.00712251	0.0175436	0.0187771	0.010333	0.0121416	0.00964939	0.0158509	0.00697809	0.00343825	0.0080211	0.0236773	0.0141399	0.0148742	0.00404884	0.00756963	0.0116428	0.00670602	51.1992	21
electron transporter RsxE		0.00149715	0.0168467	0.00906882	0.00318411	0.00245447	0.0180521	0.0126105	0.0183233	0.0174321	0.00527569	0.0119235	0.0169575	0.0163845	0.00704429	0.00151058	0.0122308	0.0315224	0.00313474	0.0116437	0.0210966	0.00612513	0.0116342	0.00779641	51.2109	21
alpha amylase, catalytic domain protein		0.00677461	0.00487213	0.0125985	0.0124193	0.00579435	0.00580866	0.0129565	0.0163462	0.00580626	0.0137812	0.0178512	0.00468247	0.0136906	0.0141415	0.0194684	0.0210753	0.00717299	0.0147319	0.0181468	0.0119961	0.00418793	0.0116335	0.00537097	51.2225	21
fimbrial protein		0.0172547	0.00160634	0.013828	0.0392266	0.0232334	0.00253129	0.0137201	0.00257584	0.0206948	0.00943647	0.00639102	0	0.00559597	0.00730911	0.0255671	0	0.00681111	0.0401058	0.00488785	0.00218111	0.00127654	0.0116301	0.0120677	51.2341	19
type I restriction modification DNA specificity domain protein		0.00505289	0.021055	0.00674213	0.00380508	0.00153545	0.0215693	0.0121691	0.00540231	0.00945515	0.0033792	0.00531449	0.00943058	0.00913574	0.0089775	0.0068765	0.0418452	0.0154962	0.00550261	0.0323047	0.0103665	0.00877898	0.0116283	0.0100324	51.2457	21
aspartate--tRNA ligase		0.0046287	0.0168865	0.0096505	0.00552265	0.00488653	0.00662133	0.00742077	0.0212472	0.0111331	0.010333	0.0217349	0.00817244	0.0209523	0.0137576	0.00902964	0.0152188	0.0124849	0.00789738	0.0204643	0.0146786	0.00124294	0.0116173	0.00606463	51.2574	21
23S rRNA (uracil-5-)-methyltransferase RumA		0.0157575	0.0193691	0.00877799	0.00704203	0.0063099	0.0164268	0.019912	0.013102	0.00696485	0.00942498	0.0102883	0	0.0223318	0.00813007	0.0106304	0.00543151	0.027154	0.00246205	0.0187789	0.00570347	0.00976437	0.0116077	0.00697428	51.269	20
protein RecA		0.00577651	0.0179618	0.017675	0.0039372	0	0.0164801	0.0126225	0.0205232	0.016966	0.00701126	0.0170745	0	0.0237503	0.00725615	0.00935655	0.00475423	0.0246983	0.00717088	0.010787	0.00753359	0.0123174	0.0116025	0.0072482	51.2806	19
DNA polymerase III subunit delta'		0.0106797	0.0115099	0.0195257	0.0211129	0.0104791	0.00171862	0.00953247	0.00935658	0.0143692	0.0138501	0.0139131	0.00217713	0.010333	0.00827572	0.0169433	0.00917646	0.0131828	0.0263022	0.00762673	0.00729543	0.00587878	0.0115828	0.00592464	51.2922	21
hypothetical protein V502_01708, partial		0	0	0	0	0	0	0	0	0	0	0	0.132116	0	0	0	0	0	0	0	0.11086	0	0.0115703	0.0366969	51.3037	2
peptidoglycan glycosyltransferase		0.00390507	0.014019	0.0200545	0.0333605	0.00743066	0.00496933	0.00651405	0.0133944	0.0224793	0.012149	0.00778096	0.00165199	0.0153694	0.00697809	0.00643686	0.00507295	0.00940889	0.0343476	0.00772504	0.0042494	0.00559884	0.0115665	0.00912366	51.3153	21
1-acylglycerol-3-phosphate O-acyltransferase		0.0130252	0.0101558	0.00852681	0.0318939	0.0201962	0.00591524	0.005321	0.0157196	0.0134636	0.013103	0.00636377	0.00661891	0.00528363	0.0117449	0.00671868	0.00337311	0.0197225	0.023894	0.0107448	0.0082857	0.00265385	0.0115583	0.00736963	51.3269	21
transposase in ISPg1, partial		0	0.00696967	0.0120169	0.00335587	0.00203979	0	0.00285139	0.0216371	0.00300967	0.00697678	0.0113512	0.0435864	0.014068	0.0219538	0	0.0322969	0.00262363	0	0.0112083	0.0467308	0	0.011556	0.0141526	51.3384	16
transcription antitermination protein NusB		0.00994358	0.00473938	0.00491779	0.0166736	0.0198039	0.0112842	0.0199239	0.0124058	0.0141428	0.0162868	0.0119235	0	0.0132221	0.00617038	0.0119268	0.00476751	0.0164785	0.0140592	0.0100285	0.0148165	0.00908132	0.0115522	0.0052369	51.35	20
ribosome small subunit-dependent GTPase A		0.011054	0.026113	0.00647773	0.00932772	0.00283553	0.0162935	0.0172276	0.012002	0.0147021	0.00372401	0.0153848	0.0024397	0.0138988	0.0129896	0.00188258	0.00328015	0.0239358	0.00758795	0.0192143	0.00680656	0.0153296	0.011548	0.00698869	51.3615	21
cysteine--tRNA ligase		0.0133496	0.0305205	0.0149517	0.00606434	0.00886524	0.0140553	0.0113936	0.01565	0.00688495	0.00914912	0.017933	0.00354467	0.0199763	0.00748125	0.00884927	0.0129612	0.0154833	0.00734578	0.00938242	0.00719514	0.0014221	0.0115457	0.00641749	51.3731	21
16S rRNA-processing protein RimM		0.0186146	0.00427473	0.00810377	0.0130271	0.0134604	0.0118704	0.0146507	0.00818701	0.00815007	0.0136777	0.0105472	0	0.00874533	0.0241519	0.0215201	0.00281535	0.0148759	0.0171671	0.0167985	0.0078595	0.00388559	0.011542	0.0062328	51.3846	20
metal ABC transporter permease		0.0112286	0.0118153	0.0101661	0.0305727	0.0190978	0.00630159	0.0138155	0.00506815	0.0225192	0.0100227	0.00641827	0	0.0117906	0.00271444	0.0150719	0.00195216	0.0196966	0.0233289	0.00529517	0	0.0153856	0.0115363	0.00822496	51.3961	19
PTS sugar transporter subunit IIA		0.0159946	0.0110585	0.0189837	0.0212186	0.0098291	0.00439646	0.0151398	0.0091338	0.0152215	0.0202062	0.00196227	0	0.0123111	0.0114933	0.00724851	0.00158032	0.0304367	0.0312666	0.00476144	0	0	0.0115354	0.00930632	51.4077	18
cobyric acid synthase		0.0105674	0.00918669	0.0117921	0.00768942	0.00979548	0.00969886	0.00991424	0.0214839	0.0111731	0.00696529	0.0226752	0.0129315	0.0164886	0.0124202	0.00251387	0.01162	0.0149017	0.00601385	0.0166159	0.0137009	0.00406476	0.0115339	0.00505577	51.4192	21
alanine acetyltransferase		0.0108169	0.00227012	0.0189441	0.0364389	0.014088	0.0136956	0.017681	0.00403781	0.0193231	0.0119996	0.00381553	0	0.0115693	0.00680595	0.00970602	0.00270911	0.0201878	0.0315357	0.00654522	0	0	0.0115319	0.0099741	51.4307	18
hypothetical protein PANDA_008428		0.00687442	0	0.0021284	0	0.0163071	0.00169197	0.00413988	0.00232522	0	0.0122984	0.0078491	0.0749086	0.00158769	0.00676623	0.00349462	0.0140635	0	0	0.00320238	0.0314255	0.0528866	0.0115214	0.0192779	51.4423	16
glutamate-1-semialdehyde aminotransferase		0.0236924	0.0126649	0.0210857	0.0202409	0.0117904	0.0121902	0.011155	0.00771361	0.0157808	0.0107927	0.0092663	0	0.013105	0.0109372	0.0131668	0.00116864	0.00668186	0.0207054	0.00556203	0.00958935	0.00464704	0.0115208	0.00630717	51.4538	20
tryptophan--tRNA ligase		0.00694928	0.0137668	0.0149913	0.00594543	0.00511068	0.0126298	0.014758	0.0234332	0.0132772	0.0100112	0.0162569	0.0025491	0.0163975	0.00814331	0.00445282	0.0156305	0.0216999	0.00772248	0.0120932	0.0102036	0.00567722	0.0115095	0.00560512	51.4653	21
cobyric acid synthase CobQ		0.00970654	0.025728	0.0197373	0.0169511	0.00511068	0.0114841	0.0132786	0.019827	0.00660529	0.0048849	0.0193502	0.00333681	0.0135084	0.0101824	0.00837581	0.0119653	0.00657847	0.00823373	0.0129078	0.00636783	0.00752484	0.0115069	0.00594679	51.4768	21
dinuclear metal center protein, YbgI family		0.0111787	0.0129968	0.00601504	0.00630216	0.0057159	0.01247	0.0131235	0.0133248	0.00462104	0.0107238	0.0167475	0.0110498	0.0194427	0.0167103	0.00377644	0.0168656	0.0151731	0.00558333	0.0207874	0.0113443	0.00768161	0.0115064	0.00501749	51.4883	21
cytochrome C oxidase assembly protein		0.011578	0.00993012	0.0224341	0.0298461	0.00710564	0.0059552	0.011847	0.0116818	0.0115459	0.0108962	0.0103156	0.00218807	0.00881039	0.00806386	0.0117802	0.00646734	0.00652677	0.0309841	0.00900319	0.00910048	0.00553165	0.0115044	0.00739499	51.4998	21
protein-(glutamine-N5) methyltransferase, release factor-specific		0.00583889	0.0221304	0.00582996	0.00315768	0.00238723	0.0241805	0.00980687	0.0162905	0.00771061	0.00214935	0.0122642	0.014496	0.020614	0.0099441	0	0.0243156	0.0173573	0.00472229	0.0137084	0.0138513	0.0107946	0.0115024	0.00741933	51.5113	20
O-succinylbenzoic acid--CoA ligase		0.0111663	0	0.0035297	0.014454	0.00676941	0.0144683	0.0117873	0.012183	0.0125314	0.00886178	0.0142401	0.0143537	0.0126104	0.0162999	0.00449791	0.0120981	0.0121101	0.0132385	0.0252679	0.0118206	0.00923808	0.0115013	0.00515682	51.5228	20
S-adenosylmethionine:tRNA ribosyltransferase-isomerase		0.0182029	0.018161	0.00748244	0.00338229	0.00333988	0.0206101	0.0146387	0.0130045	0.0119987	0.00516075	0.0139948	0.00717687	0.0179592	0.0158761	0.00444155	0.00844606	0.0114122	0.00429176	0.0103235	0.0158945	0.015576	0.011494	0.00551214	51.5343	21
recombinase RecF		0.0112286	0.00922652	0.0133785	0.0312333	0.00725134	0.00519582	0.00696741	0.0139931	0.0163001	0.0173328	0.0100975	0.00205679	0.00955219	0.00303222	0.0126708	0.00758286	0.00745732	0.0290199	0.011714	0.00530235	0.0102907	0.0114707	0.00736999	51.5458	21
hypothetical protein MS3_01729, partial		0	0	0	0	0.0314374	0	0	0	0	0.03193	0	0	0	0	0	0	0	0	0.0201694	0.157341	0	0.0114703	0.034934	51.5572	4
MULTISPECIES: transporter		0.0326629	0.00947875	0.0041907	0.00192896	0.00346316	0.0189048	0.0234912	0.015288	0.00998783	0.017827	0.00968873	0.00331493	0.018766	0.00540239	0.00616631	0.0147673	0.00965445	0.0101845	0.015099	0.00819795	0.00217235	0.0114589	0.00784919	51.5687	21
Na(+)-translocating NADH-quinone reductase subunit E		0.01446	0.00377026	0.00368834	0.00157224	0.0157691	0.0123634	0.0159153	0.00804777	0.0178582	0.00687334	0.0158617	0.00807398	0.00692338	0.0102354	0.00888309	0.0157102	0.00474322	0.0131578	0.0234841	0.0169976	0.0161582	0.0114546	0.00575366	51.5802	21
relaxase/mobilization nuclease domain protein, partial		0.00810957	0.0119082	0.00668925	0.00412217	0	0.00470288	0.0138155	0.0133526	0.0121718	0.00429871	0.0225662	0.0190143	0.023438	0.00917612	0	0.0196411	0.0166982	0.00290602	0.0203941	0.0137761	0.0136724	0.0114502	0.00722492	51.5916	19
peptidase family C25, ig-like domain protein, partial		0	0.00772638	0.00662315	0.00310484	0	0	0.00219521	0.0262597	0	0.00552855	0.0326364	0.0197911	0.0230215	0.0252111	0	0.0366925	0.00236515	0.000228715	0.0216723	0.0272764	0	0.0114444	0.012798	51.6031	15
NTP pyrophosphohydrolase		0.0128506	0.00350475	0.0127968	0.0494131	0.0101093	0.00394349	0.0102006	0.00757437	0.0192832	0.0155282	0.00343398	0.00246158	0.00404732	0.00513757	0.0196149	0.0013944	0.010068	0.0389891	0.00584294	0.00412405	0	0.0114437	0.0123386	51.6145	20
metal-dependent hydrolase		0.00981882	0.0137137	0.0193407	0.0103847	0.0345307	0.00343723	0.0102364	0.0149817	0.01369	0.0108962	0.00750843	0	0.00966931	0.0108577	0.0188371	0.0065603	0.0140099	0.0119335	0.0136242	0.00330927	0.00277702	0.0114341	0.00731101	51.6259	20
FCD domain protein		0.00778519	0.0180415	0.00571098	0.0140841	0.00152424	0.0201971	0.0103676	0.0130185	0.013437	0.00362057	0.0190232	0.00341339	0.0240757	0.0114139	0.00261533	0.0216198	0.0196837	0.00715742	0.016953	0	0.00603555	0.011418	0.0073498	51.6373	20
MULTISPECIES: 30S ribosomal protein S15		0.0140608	0.0131694	0.0105759	0.00854821	0.00644439	0.0136823	0.0221907	0.0139235	0.007391	0.012172	0.015521	0	0.0182064	0.0100368	0	0.019588	0.0244528	0.00158755	0.0126831	0.0155435	0	0.011418	0.00705629	51.6488	18
cytochrome C assembly protein		0.0124638	0.0102487	0.0140131	0.00334265	0.00131129	0.0121369	0.0127537	0.0142576	0.016966	0.0108042	0.0129864	0.00408075	0.01032	0.0104075	0.00573794	0.0280871	0.00660432	0.0118932	0.0198183	0.0163583	0.00507255	0.0114126	0.00610471	51.6602	21
riboflavin kinase		0.0132997	0.00544298	0.00889697	0.0246009	0.0350239	0.0149213	0.0111789	0.0057504	0.0164067	0.00887327	0.00591408	0.00268039	0.00448979	0.00380021	0.0179916	0.00176624	0.012459	0.0267462	0.00915769	0.00224378	0.00790556	0.0114071	0.00877246	51.6716	21
hypothetical protein HMPREF1991_02011		0.0873963	0	0.00338428	0.00286702	0	0	0	0	0	0	0	0	0	0	0	0	0.0122005	0.0945668	0.00254224	0.012485	0.024019	0.0114029	0.0271645	51.683	8
glycyl-tRNA synthetease		0.0170925	0.0034251	0.00478559	0.00251029	0.000515551	0.0192378	0.0121452	0.0131855	0.0130641	0.00635611	0.0144445	0.00485752	0.0144194	0.0139297	0.00360735	0.028605	0.00843957	0.00914859	0.0203941	0.0149168	0.0143218	0.0114001	0.00696634	51.6944	21
conjugal transfer protein TraE		0.00587632	0.0310914	0.00647773	0.00638143	0.00215187	0.0133492	0.0178003	0.0146057	0.0137033	0.00129881	0.00350212	0.00411357	0.0237894	0.00769311	0.000574921	0.0115801	0.0361493	0.00641746	0.0104639	0.00936372	0.0128997	0.0113944	0.00938117	51.7058	21
cobalamin adenosyltransferase		0.00330621	0.010262	0.0139073	0.00565477	0.00749791	0.00915263	0.00632316	0.019646	0.00866944	0.00509179	0.0191458	0.0151961	0.024388	0.0212256	0.00485864	0.0200129	0.0093055	0.00310783	0.0136382	0.0148666	0.00356086	0.0113723	0.00661671	51.7172	21
apolipoprotein acyltransferase		0.0165934	0.00533678	0.00782616	0.00224605	0.0167106	0.0227417	0.0108448	0.0126843	0.0115326	0.00376999	0.0119372	0.00853347	0.0129618	0.017571	0.0128963	0.0266131	0.00790967	0.00610803	0.0145231	0.007145	0.00231792	0.0113716	0.0063661	51.7285	21
Transcriptional regulators		0.00447898	0.0122799	0.0489135	0.0053641	0	0.0150279	0.00199239	0.0274571	0.0112929	0.00495386	0.0202905	0.00288825	0.0205229	0.0129896	0	0.0128816	0	0	0.00386252	0.0174363	0.0161247	0.0113694	0.0117649	51.7399	17
antitoxin HicB		0.00703661	0.030494	0.0188383	0.0178891	0	0.00992534	0.00927	0.0188245	0.0179648	0.00399987	0.01052	0.00677208	0.00809463	0.0134927	0.00252514	0.00188576	0.0219325	0.0141938	0.0086661	0.0162079	0	0.0113587	0.00792699	51.7513	19
single-strand binding family protein		0.016556	0.00996995	0.00786582	0.0112435	0.00529	0.0102184	0.0108806	0.0108185	0.00998783	0.0134133	0.00956609	0	0.00887546	0.0129234	0.00719215	0.0159492	0.0358003	0.00589277	0.0135118	0.012322	0.00990994	0.0113422	0.00670862	51.7626	20
electron transporter RnfG		0	0.0120144	0.0175692	0.00144012	0	0.00883289	0.0096995	0.0241155	0.00745758	0.0175856	0.0204949	0.0145069	0.0172564	0.0163263	0.00161203	0.0262412	0.0211959	0.000645783	0.0143405	0.00309617	0.00277702	0.0112956	0.0085231	51.7739	19
proline--tRNA ligase		0.00721128	0.0142845	0.00750888	0.0118248	0.0089549	0.00924589	0.0173708	0.0179474	0.00877598	0.0075055	0.0207265	0.00794269	0.018779	0.0100103	0.00507283	0.0139041	0.023057	0.00419759	0.0133994	0.00663107	0.00249708	0.0112785	0.00568969	51.7852	21
molybdopterin oxidoreductase		0.011054	0.0332686	0.0397786	0.00643428	0.00272346	0.0136557	0.0104153	0.0139792	0.00846968	0.0105629	0.0147307	0.00166293	0.0107364	0.00607769	0.000518556	0.00512607	0.0176029	0.00507208	0.0105201	0.0129989	0.0014445	0.0112777	0.00969206	51.7964	21
putative collagen adhesin		0.000948196	0.0430261	0.0021945	0.000224605	0	0.00125232	0.0159034	0.0164715	0.00332928	0.00313783	0.00923904	0.00818338	0.0254812	0.0104075	0	0.0253249	0.0488926	0.00153373	0.0109836	0.0097147	0.000503895	0.0112739	0.0139535	51.8077	19
LytTr DNA-binding domain protein		0.0191511	0.0192097	0.0073238	0.00587937	0.00225274	0.0169197	0.0149608	0.0174461	0.011759	0.00216085	0.0178104	0	0.0356971	0.00720318	0.00448664	0.0175827	0.0201878	0	0.0121213	0	0.00456865	0.0112724	0.00912703	51.819	18
excinuclease ABC, C subunit		0.00573908	0.0214533	0.0204643	0.00737233	0.00670217	0.0119237	0.00892401	0.013283	0.00432806	0.00510328	0.0159707	0.0070237	0.0219674	0.0143534	0.00730488	0.0155641	0.00860759	0.00271767	0.0151411	0.0120086	0.010761	0.0112721	0.0056804	51.8303	21
polymerase		0.0166683	0.0111648	0.00561844	0.0110585	0.0132362	0.0180788	0.0124077	0.012559	0.0139697	0.00631014	0.0170064	0.00414639	0.0105022	0.0163925	0.0216103	0.0062947	0.00224883	0.015297	0.0119387	0.00768401	0.00251948	0.011272	0.00536582	51.8415	21
decarboxylase		0.0235677	0.0064121	0.00334462	0.0108207	0.0213505	0.0196908	0.0106897	0.00953759	0.0169527	0.00322978	0.00294341	0.00340245	0.00340964	0.0053097	0.0174956	0.0170116	0.0183396	0.0164002	0.0101128	0.00402377	0.0124854	0.0112634	0.0068649	51.8528	21
CRISPR-associated protein Cse1		0.0140608	0.00301355	0.0216806	0.0521745	0.00643318	0.00832663	0.00885243	0.00552762	0.0229853	0.00734458	0.00159435	0	0.00619461	0.00325732	0.00378771	0.000796798	0.00952521	0.043402	0.00605363	0	0.0112649	0.0112512	0.0136877	51.8641	19
tyrosine--tRNA ligase		0.0114283	0.0205108	0.0133785	0.00938057	0.00611937	0.00944573	0.0113578	0.0136868	0.0131307	0.00644806	0.0129592	0.00785517	0.0182845	0.014168	0.0035848	0.0115934	0.0221393	0.0054757	0.011096	0.00485108	0.00935006	0.0112497	0.00491813	51.8753	21
GK23686		0.0115405	0.00370388	0	0	0	0.00283771	0.00695548	0	0.00408835	0.00516075	0	0.0314535	0.00265483	0.0113609	0.05278	0.0188841	0.00258486	0.00270421	0.0026827	0.0131995	0.0634348	0.0112393	0.0174371	51.8865	16
FAD-binding protein		0.00429184	0.0226614	0.0153615	0.00676458	0.0334324	0.00775376	0.00904332	0.011097	0.0106137	0.0206315	0.0162433	0.00716593	0.0120118	0.0106459	0.0169094	0.00644078	0.00297259	0.00761485	0.00667163	0.00452517	0.00313535	0.0112375	0.00749909	51.8978	21
protein-export membrane protein SecD		0.00817195	0.014165	0.0257258	0.0239535	0.00465117	0.00663466	0.00397286	0.0133526	0.0127045	0.00425273	0.0148397	0.0120234	0.012207	0.00936149	0.00197277	0.00410351	0.0138419	0.0221181	0.00827282	0.0137134	0.00588998	0.0112347	0.00665506	51.909	21
MULTISPECIES: thioredoxin		0.0115156	0.00728829	0.00542014	0.0120362	0.00611937	0.00285104	0.00806502	0.0177246	0.00351572	0.0124823	0.0200452	0.0158744	0.0124803	0.0132279	0.0164247	0.00953502	0.00638461	0.00838172	0.0133994	0.0266371	0.00640507	0.0112292	0.00587907	51.9202	21
spermidine/putrescine ABC transporter substrate-binding protein		0.0204236	0.0250643	0.0145154	0.00749124	0.00573831	0.0234211	0.0212124	0.00935658	0.0176185	0.00479294	0.00203041	0.00218807	0.0124283	0.00520377	0.00302115	0.00434255	0.024763	0.0130098	0.00609576	0.00417419	0.0086894	0.0112181	0.00791436	51.9315	21
sodium:glutamate symporter		0.0240792	0.00971771	0.00185078	0.00274811	0.0118128	0.0289767	0.0181463	0.000905026	0.0228788	0.0037585	0.00809438	0.010448	0.0150961	0.00148301	0.0134148	0.0111419	0.0194898	0.0108438	0.00849755	0.00493883	0.00697615	0.0112047	0.0078969	51.9427	21
polysaccharide biosynthesis protein GtrA		0.0226694	0.00812465	0.0111311	0.0232532	0.00553657	0.0123367	0.0134099	0.00162905	0.0127711	0.0203327	0.0124277	0	0.00619461	0.00948066	0.00985256	0.00590959	0.00418747	0.0140592	0.0262932	0.0110183	0.00466943	0.0112042	0.00712256	51.9539	20
peptidyl-prolyl cis-trans isomerase, FKBP-type		0.00793491	0.00589435	0.00643807	0.00365974	0.00364248	0.0162802	0.00306614	0.0211219	0.00276996	0.00927556	0.0285756	0.0137848	0.0189482	0.0209872	0.00601976	0.0341826	0.00126658	0.00365943	0.0167423	0.00905034	0.00163486	0.0111874	0.00933395	51.9651	21
[truncated: 141,510 more rows]
