# Supplementary material for: Discriminating Microbial Community Structure Between Peri-Implantitis and Periodontitis With Integrated Metagenomic, Metatranscriptomic, and Network Analysis
Source: Front Cell Infect Microbiol. 2020 Dec 11;10:596490. doi: 10.3389/fcimb.2020.596490 (PMC7793907; doi:10.3389/fcimb.2020.596490)
Supplement: Supplementary file 9 [file Table_8.xlsx]

## Sheet: Supplementary_Table_S8
Supplementary Table S8. Relative read abundances of CDS clusters assigned with functional genes in the KEGG (in the descending order of mean values)
Function (in level 4 KEGG category) used for assigning mRNA clusters	Higher hierarchy levels in the KEGG			Specificity to disease groups		Peri-implantitis; sample IDs																										Function (in level 4 KEGG category) used for assigning OTUs	Higher hierarchy levels in the KEGG			Specificity to disease groups		Periodontitis; sample IDs
	Level 3	Level 2	Level 1			1	2	3	4	5	6	7	8	9	10	11	12	13	14	15	16	17	18	19	20	21	Mean	Standard deviation	Cumulative sum of mean	Number of samples with active function			Level 3	Level 2	Level 1			1	2	3	4	5	6	7	8	9	10	11	12
rpoC; DNA-directed RNA polymerase subunit beta' [EC:2.7.7.6]	03020 RNA polymerase [PATH:ko03020]	Transcription	Genetic Information Processing	Common in both disease groups		1.1831	0.925926	1.25416	1.58058	1.34851	1.35702	0.765795	0.947793	1.12068	1.33096	1.21688	1.28217	1.62234	1.35435	1.25226	1.53041	1.22639	1.03991	1.08264	1.16012	1.43743	1.23902	0.215951	1.23902	21		rpoC; DNA-directed RNA polymerase subunit beta' [EC:2.7.7.6]	03020 RNA polymerase [PATH:ko03020]	Transcription	Genetic Information Processing	Common in both disease groups		1.09399	1.51727	1.1121	1.08843	1.04892	1.35913	1.33934	1.17437	1.23656	1.44477	1.00864	1.0302
rpoB; DNA-directed RNA polymerase subunit beta [EC:2.7.7.6]	03020 RNA polymerase [PATH:ko03020]	Transcription	Genetic Information Processing	Common in both disease groups		1.18186	1.51515	1.02682	1.26297	0.984928	1.11356	1.03018	0.820024	0.746023	1.09255	1.16062	1.1284	1.48018	1.09616	1.15582	1.41882	1.05046	0.913531	1.00257	0.919551	1.27059	1.11289	0.198959	2.35191	21		rpoB; DNA-directed RNA polymerase subunit beta [EC:2.7.7.6]	03020 RNA polymerase [PATH:ko03020]	Transcription	Genetic Information Processing	Common in both disease groups		0.972022	1.46254	1.11453	0.90667	1.11592	1.26892	1.00046	0.980256	1.33389	1.12036	0.783293	0.63217
uvrA; excinuclease ABC subunit A	03420 Nucleotide excision repair [PATH:ko03420]	Replication and repair	Genetic Information Processing	Common in both disease groups		1.17939	0.589226	1.10623	0.911727	0.915738	0.925142	0.920777	1.00539	0.981552	1.17327	1.01554	1.03342	0.953337	0.987453	0.929777	0.96979	1.05944	1.03449	1.03986	0.534954	0.91123	0.960845	0.154461	3.31276	21		uvrA; excinuclease ABC subunit A	03420 Nucleotide excision repair [PATH:ko03420]	Replication and repair	Genetic Information Processing	Common in both disease groups		0.846361	0.913707	0.906366	1.02714	0.590176	0.980117	0.702928	0.870723	1.0242	0.765861	1.08697	0.772653
secA; preprotein translocase subunit SecA	03070 Bacterial secretion system [PATH:ko03070]	Membrane transport	Environmental Information Processing	Common in both disease groups		0.863479	0.673401	0.878891	0.899023	0.866899	0.937844	1.23986	0.818977	0.679199	1.01558	0.633605	1.21885	1.01187	0.991983	0.842375	1.11061	0.823156	0.878325	0.835838	0.538119	0.872727	0.887172	0.176048	4.19993	21		secA; preprotein translocase subunit SecA	03070 Bacterial secretion system [PATH:ko03070]	Membrane transport	Environmental Information Processing	Common in both disease groups		0.665262	1.02165	0.831848	0.9035	0.693263	0.987697	0.786524	0.920637	0.838384	0.809337	0.874878	1.00679
E6.3.5.3, purL; phosphoribosylformylglycinamidine synthase [EC:6.3.5.3]	00230 Purine metabolism [PATH:ko00230]	Nucleotide metabolism	Metabolism	Common in both disease groups		0.704906	0.925926	0.85061	0.981227	1.08668	0.561013	0.683745	0.596952	0.834757	0.825981	0.766839	0.773371	0.694096	0.770032	0.446052	0.658926	0.631814	0.806109	0.751377	0.984442	0.705882	0.763845	0.151896	4.96377	21		IARS, ileS; isoleucyl-tRNA synthetase [EC:6.1.1.5]	00970 Aminoacyl-tRNA biosynthesis [PATH:ko00970]	Translation	Genetic Information Processing	Common in both disease groups		0.753964	0.798163	0.882877	0.708006	0.438122	1.12869	0.724501	0.856858	0.8229	0.618708	0.81824	0.983376
IARS, ileS; isoleucyl-tRNA synthetase [EC:6.1.1.5]	00970 Aminoacyl-tRNA biosynthesis [PATH:ko00970]	Translation	Genetic Information Processing	Common in both disease groups		0.870912	0.16835	0.641765	0.639703	0.672898	0.944195	0.638162	0.883908	0.62552	0.801577	0.834937	0.981412	0.468306	0.896861	0.863472	0.980418	0.942585	0.790764	0.829257	0.517544	0.864171	0.755082	0.201033	5.71886	21		E6.3.5.3, purL; phosphoribosylformylglycinamidine synthase [EC:6.3.5.3]	00230 Purine metabolism [PATH:ko00230]	Nucleotide metabolism	Metabolism	Common in both disease groups		0.713309	0.77992	0.706302	0.755558	0.711304	0.557143	0.700231	0.920637	0.743264	0.805993	0.706169	0.678998
LARS, leuS; leucyl-tRNA synthetase [EC:6.1.1.4]	00970 Aminoacyl-tRNA biosynthesis [PATH:ko00970]	Translation	Genetic Information Processing	Common in both disease groups		0.63553	0.3367	0.680923	0.644935	0.51417	0.702854	0.920777	0.608473	0.646335	0.825981	0.521095	0.723622	0.752634	0.720207	0.681133	0.778489	0.574026	0.609321	0.725051	0.419417	0.91123	0.663472	0.143571	6.38233	21		carB, CPA2; carbamoyl-phosphate synthase large subunit [EC:6.3.5.5]	00250 Alanine, aspartate and glutamate metabolism [PATH:ko00250]	Amino acid metabolism	Metabolism	Common in both disease groups		0.742876	0.515386	0.545116	0.979584	0.708726	0.60414	0.561803	0.464478	0.920232	0.561854	0.621814	0.749239
tuf, TUFM; elongation factor Tu	04626 Plant-pathogen interaction [PATH:ko04626]	Environmental adaptation	Organismal Systems	Common in both disease groups		0.776759	0.252525	0.695064	0.747317	0.626772	0.802354	0.583462	0.538304	0.656194	0.647644	0.695781	0.780155	0.760997	0.579789	0.733876	0.794431	0.666487	0.575921	0.596714	0.466898	0.877005	0.659736	0.138221	7.04206	21		tuf, TUFM; elongation factor Tu	04626 Plant-pathogen interaction [PATH:ko04626]	Environmental adaptation	Organismal Systems	Common in both disease groups		0.521122	1.10983	0.926616	0.594936	0.533478	0.75726	0.533937	0.619766	0.829536	0.615364	0.561561	0.491688
DPO3A1, dnaE; DNA polymerase III subunit alpha [EC:2.7.7.7]	03030 DNA replication [PATH:ko03030]	Replication and repair	Genetic Information Processing	Common in both disease groups		0.626858	0.420875	0.782083	0.703225	0.670185	0.696503	0.464947	0.720532	0.692345	0.675803	0.476684	0.612817	0.535207	0.593378	0.789632	0.635013	0.652361	0.612029	0.746989	0.960701	0.57754	0.649796	0.122009	7.69186	21		LARS, leuS; leucyl-tRNA synthetase [EC:6.1.1.4]	00970 Aminoacyl-tRNA biosynthesis [PATH:ko00970]	Translation	Genetic Information Processing	Common in both disease groups		0.650479	0.766237	0.610724	0.620298	0.574713	0.745132	0.689444	0.569852	0.712295	0.508344	0.64471	0.515102
carB, CPA2; carbamoyl-phosphate synthase large subunit [EC:6.3.5.5]	00250 Alanine, aspartate and glutamate metabolism [PATH:ko00250]	Amino acid metabolism	Metabolism	Common in both disease groups		1.01586	0.673401	0.857137	0.824291	0.653905	0.472098	0.711095	0.562392	0.719732	0.807209	0.550703	0.474877	0.301054	0.656792	0.473177	0.629699	0.594573	0.670705	0.56271	0.647326	0.59893	0.640841	0.155936	8.3327	21		DPO3A1, dnaE; DNA polymerase III subunit alpha [EC:2.7.7.7]	03030 DNA replication [PATH:ko03030]	Replication and repair	Genetic Information Processing	Common in both disease groups		0.783531	0.615726	0.561315	0.818962	0.618525	0.651137	0.516859	0.579557	0.760961	0.578576	0.583252	0.398033
ppdK; pyruvate,orthophosphate dikinase [EC:2.7.9.1]	00620 Pyruvate metabolism [PATH:ko00620]	Carbohydrate metabolism	Metabolism	Common in both disease groups		0.60332	1.26263	0.649379	0.480525	0.487037	0.857397	0.273498	0.502697	0.416283	0.698329	0.559585	0.768848	0.786085	0.539023	1.10157	0.783803	0.67676	0.446836	0.54845	0.0110789	0.727273	0.627638	0.267127	8.96034	21		VARS, valS; valyl-tRNA synthetase [EC:6.1.1.9]	00970 Aminoacyl-tRNA biosynthesis [PATH:ko00970]	Translation	Genetic Information Processing	Common in both disease groups		0.639391	0.556434	0.679572	0.450165	0.59533	0.652653	0.525847	0.436748	0.65478	0.625397	0.530229	0.234137
uvrB; excinuclease ABC subunit B	03420 Nucleotide excision repair [PATH:ko03420]	Replication and repair	Genetic Information Processing	Common in both disease groups		0.633053	1.09428	0.693976	0.644187	0.539947	0.554662	0.756678	0.419961	0.598133	0.715224	0.757957	0.542716	0.64392	0.57073	0.453586	0.496852	0.426346	0.6021	0.600004	0.519127	0.397861	0.602919	0.153715	9.56326	21		dnaK; molecular chaperone DnaK	03018 RNA degradation [PATH:ko03018]	Folding, sorting and degradation	Genetic Information Processing	Common in both disease groups		0.558081	0.592921	0.688482	0.814735	0.525746	0.534403	0.526746	0.515778	0.707871	0.518377	0.435029	0.327792
dnaK; molecular chaperone DnaK	03018 RNA degradation [PATH:ko03018]	Folding, sorting and degradation	Genetic Information Processing	Common in both disease groups		0.764371	0.925926	0.712468	0.664365	0.695961	0.630875	0.610812	0.418914	0.549932	0.788436	0.535899	0.474877	0.468306	0.638674	0.632911	0.486224	0.495692	0.534397	0.478248	0.473229	0.607487	0.599429	0.128429	10.1627	21		E1.17.4.1A, nrdA, nrdE; ribonucleoside-diphosphate reductase alpha chain [EC:1.17.4.1]	00230 Purine metabolism [PATH:ko00230]	Nucleotide metabolism	Metabolism	Common in both disease groups		0.558081	0.472817	0.566175	0.563234	0.590176	0.643557	0.576185	0.418723	0.641508	0.414702	0.527819	0.327792
pnp, PNPT1; polyribonucleotide nucleotidyltransferase [EC:2.7.7.8]	03018 RNA degradation [PATH:ko03018]	Folding, sorting and degradation	Genetic Information Processing	Common in both disease groups		0.616947	0.673401	0.713555	0.546289	0.569793	0.688035	0.738445	0.383306	0.518163	0.50122	0.426351	0.490706	0.526844	0.720207	0.56962	0.674868	0.432767	0.466695	0.517737	0.466898	0.551872	0.561606	0.105523	10.7243	21		uvrB; excinuclease ABC subunit B	03420 Nucleotide excision repair [PATH:ko03420]	Replication and repair	Genetic Information Processing	Common in both disease groups		0.447204	0.568596	0.623684	0.530476	0.337611	0.59656	0.389217	0.458932	0.592842	0.411357	0.557946	0.538516
VARS, valS; valyl-tRNA synthetase [EC:6.1.1.9]	00970 Aminoacyl-tRNA biosynthesis [PATH:ko00970]	Translation	Genetic Information Processing	Common in both disease groups		0.616947	0	0.703766	0.535826	0.588786	0.713439	0.574346	0.530973	0.544455	0.626995	0.455959	0.603772	0.376317	0.588848	0.515371	0.589845	0.644656	0.608419	0.613167	0.599845	0.564706	0.552211	0.146819	11.2765	20		nrdD; ribonucleoside-triphosphate reductase [EC:1.17.4.2]	00230 Purine metabolism [PATH:ko00230]	Nucleotide metabolism	Metabolism	Common in both disease groups		0.498947	0.603564	0.672283	0.536816	0.316994	0.589738	0.471015	0.438134	0.665841	0.401324	0.469976	0.37462
E1.17.4.1A, nrdA, nrdE; ribonucleoside-diphosphate reductase alpha chain [EC:1.17.4.1]	00230 Purine metabolism [PATH:ko00230]	Nucleotide metabolism	Metabolism	Common in both disease groups		0.650396	0.673401	0.42313	0.508176	0.576576	0.69862	0.920777	0.396921	0.528022	0.471185	0.485566	0.395731	0.535207	0.697559	0.664557	0.709408	0.46744	0.283447	0.467279	0.420999	0.603209	0.551314	0.145975	11.8278	21		pnp, PNPT1; polyribonucleotide nucleotidyltransferase [EC:2.7.7.8]	03018 RNA degradation [PATH:ko03018]	Folding, sorting and degradation	Genetic Information Processing	Common in both disease groups		0.4509	0.518426	0.505427	0.735481	0.443276	0.733003	0.575286	0.44784	0.502146	0.431424	0.460335	0.468274
nrdD; ribonucleoside-triphosphate reductase [EC:1.17.4.2]	00230 Purine metabolism [PATH:ko00230]	Nucleotide metabolism	Metabolism	Common in both disease groups		0.572349	0.252525	0.573237	0.584402	0.54673	0.675332	0.592579	0.438812	0.517068	0.754646	0.420429	0.648998	0.426493	0.584319	0.551537	0.749263	0.508533	0.650845	0.483733	0.0411503	0.714439	0.537496	0.165116	12.3653	21		lon; ATP-dependent Lon protease [EC:3.4.21.53]	04112 Cell cycle - Caulobacter [PATH:ko04112]	Cell growth and death	Cellular Processes	Common in both disease groups		0.36959	0.737351	0.618014	0.104616	0.211329	0.300175	0.29034	0.666907	0.391541	0.321059	0.648326	0.936549
groEL, HSPD1; chaperonin GroEL	03018 RNA degradation [PATH:ko03018]	Folding, sorting and degradation	Genetic Information Processing	Common in both disease groups		0.486868	0.420875	0.5145	0.518638	0.531807	0.535608	0.48318	0.379117	0.430525	0.544396	0.420429	0.599249	0.518481	0.34425	0.494274	0.672211	0.480281	0.51183	0.422307	0.767612	0.432086	0.500406	0.0959752	12.8657	21		MARS, metG; methionyl-tRNA synthetase [EC:6.1.1.10]	00970 Aminoacyl-tRNA biosynthesis [PATH:ko00970]	Translation	Genetic Information Processing	Common in both disease groups		0.469379	0.547312	0.483557	0.352946	0.376269	0.482857	0.411689	0.511619	0.468964	0.481589	0.484437	0.398033
AARS, alaS; alanyl-tRNA synthetase [EC:6.1.1.7]	00970 Aminoacyl-tRNA biosynthesis [PATH:ko00970]	Translation	Genetic Information Processing	Common in both disease groups		0.377849	0.589226	0.386147	0.439422	0.499247	0.436108	0.711095	0.500602	0.395469	0.396095	0.482605	0.522364	0.510119	0.489197	0.574141	0.69878	0.499544	0.440517	0.491411	0.525458	0.33369	0.490433	0.0964134	13.3562	21		ppdK; pyruvate,orthophosphate dikinase [EC:2.7.9.1]	00620 Pyruvate metabolism [PATH:ko00620]	Carbohydrate metabolism	Metabolism	Common in both disease groups		0.476771	0.591401	0.306982	0.647772	0.0206175	0.740584	0.426071	0.547668	0.661417	0.254172	0.443464	0.491688
uvrD, pcrA; DNA helicase II / ATP-dependent DNA helicase PcrA [EC:3.6.4.12]	03420 Nucleotide excision repair [PATH:ko03420]	Replication and repair	Genetic Information Processing	Common in both disease groups		0.516601	0.3367	0.724433	0.51266	0.605066	0.362012	0.355547	0.309996	0.555409	0.604468	0.281273	0.436434	0.468306	0.398605	0.524412	0.45434	0.3814	0.63911	0.393787	1.07307	0.359358	0.490142	0.178214	13.8463	21		TARS, thrS; threonyl-tRNA synthetase [EC:6.1.1.3]	00970 Aminoacyl-tRNA biosynthesis [PATH:ko00970]	Translation	Genetic Information Processing	Common in both disease groups		0.498947	0.775359	0.39041	0.36457	0.536055	0.532129	0.373936	0.445067	0.537539	0.391291	0.383211	0.351206
MARS, metG; methionyl-tRNA synthetase [EC:6.1.1.10]	00970 Aminoacyl-tRNA biosynthesis [PATH:ko00970]	Translation	Genetic Information Processing	Common in both disease groups		0.397671	0.16835	0.640677	0.504439	0.583359	0.601236	0.701978	0.528879	0.464484	0.386709	0.3849	0.5495	0.309416	0.434842	0.421941	0.69081	0.372411	0.825969	0.405853	0.314958	0.526203	0.486409	0.154015	14.3327	21		groEL, HSPD1; chaperonin GroEL	03018 RNA degradation [PATH:ko03018]	Folding, sorting and degradation	Genetic Information Processing	Common in both disease groups		0.561777	0.621807	0.468168	0.546327	0.402041	0.50863	0.341576	0.483889	0.513206	0.548477	0.466361	0.444861
relA; GTP pyrophosphokinase [EC:2.7.6.5]	00230 Purine metabolism [PATH:ko00230]	Nucleotide metabolism	Metabolism	Common in both disease groups		0.536422	0.589226	0.567799	0.606822	0.527737	0.40647	0.419364	0.584385	0.510495	0.672048	0.50037	0.547239	0.317779	0.267246	0.256178	0.220528	0.526512	0.593073	0.545159	0.250067	0.397861	0.468704	0.135839	14.8014	21		relA; GTP pyrophosphokinase [EC:2.7.6.5]	00230 Purine metabolism [PATH:ko00230]	Nucleotide metabolism	Metabolism	Common in both disease groups		0.473075	0.34055	0.363681	0.508285	0.255141	0.34793	0.420678	0.565692	0.36942	0.568543	0.626634	0.351206
TARS, thrS; threonyl-tRNA synthetase [EC:6.1.1.3]	00970 Aminoacyl-tRNA biosynthesis [PATH:ko00970]	Translation	Genetic Information Processing	Common in both disease groups		0.464569	0.420875	0.431832	0.48202	0.416491	0.599119	0.537879	0.374928	0.403137	0.347287	0.450037	0.420605	0.38468	0.539023	0.396323	0.765204	0.440472	0.497387	0.487024	0.289635	0.487701	0.458868	0.099087	15.2603	21		AARS, alaS; alanyl-tRNA synthetase [EC:6.1.1.7]	00970 Aminoacyl-tRNA biosynthesis [PATH:ko00970]	Translation	Genetic Information Processing	Common in both disease groups		0.43242	0.443931	0.3977	0.324415	0.332457	0.657202	0.411689	0.569852	0.35836	0.474901	0.557946	0.304378
E2.3.1.54, pflD; formate C-acetyltransferase [EC:2.3.1.54]	00620 Pyruvate metabolism [PATH:ko00620]	Carbohydrate metabolism	Metabolism	Common in both disease groups		0.642963	0.505051	0.833206	0.6128	0.637625	0.40647	0.474063	0.170707	0.623329	0.861648	0.337528	0.241961	0.183977	0.303483	0.204943	0.350719	0.236288	0.688759	0.31152	0.109207	0.55615	0.442495	0.223042	15.7028	21		E2.4.1.1, glgP, PYG; starch phosphorylase [EC:2.4.1.1]	00500 Starch and sucrose metabolism [PATH:ko00500]	Carbohydrate metabolism	Metabolism	Common in both disease groups		0.484163	0.378558	0.614774	0.371967	0.203598	0.488164	0.4027	0.42011	0.495509	0.401324	0.312112	0.468274
E1.1.1.205, guaB; IMP dehydrogenase [EC:1.1.1.205]	00230 Purine metabolism [PATH:ko00230]	Nucleotide metabolism	Metabolism	Common in both disease groups		0.588454	0.673401	0.519938	0.537321	0.576576	0.290033	0.355547	0.248207	0.44367	0.497466	0.343449	0.511058	0.326141	0.516375	0.308921	0.342748	0.358285	0.51183	0.400369	0.489056	0.427807	0.441269	0.113245	16.144	21		MUT; methylmalonyl-CoA mutase [EC:5.4.99.2]	00280 Valine, leucine and isoleucine degradation [PATH:ko00280]	Amino acid metabolism	Metabolism	Common in both disease groups		0.325239	0.238689	0.322372	0.0887649	0.0231947	0.762566	0.321801	0.572625	0.172543	0.381258	0.677247	0.725825
glnA; glutamine synthetase [EC:6.3.1.2]	02020 Two-component system [PATH:ko02020]	Signal transduction	Environmental Information Processing	Common in both disease groups		0.628097	0.673401	0.665695	0.658386	0.638982	0.224405	0.182332	0.142431	0.60142	0.634503	0.260548	0.20578	0.485031	0.199302	0.203436	0.172702	0.237572	0.572311	0.374043	0.759698	0.303743	0.420182	0.217162	16.5642	21		recG; ATP-dependent DNA helicase RecG [EC:3.6.4.12]	03440 Homologous recombination [PATH:ko03440]	Replication and repair	Genetic Information Processing	Common in both disease groups		0.243929	0.24173	0.115827	0.394158	0.507706	0.494986	0.337981	0.463091	0.349511	0.23745	0.477206	0.398033
E2.4.1.1, glgP, PYG; starch phosphorylase [EC:2.4.1.1]	00500 Starch and sucrose metabolism [PATH:ko00500]	Carbohydrate metabolism	Metabolism	Common in both disease groups		0.468285	0.0841751	0.512324	0.485756	0.553513	0.40647	0.373781	0.331989	0.478726	0.685189	0.334567	0.427389	0.510119	0.258187	0.39783	0.433084	0.404515	0.621056	0.397078	0.110789	0.462032	0.416041	0.14321	16.9803	21		sdhA; succinate dehydrogenase flavoprotein subunit [EC:1.3.99.1]	05134 Legionellosis [PATH:ko05134]	Infectious diseases	Human Diseases	Common in both disease groups		0.428725	0.0699343	0.140936	0.90984	0.515437	0.403266	0.288542	0.28146	0.442419	0.331093	0.291626	0.515102
recG; ATP-dependent DNA helicase RecG [EC:3.6.4.12]	03440 Homologous recombination [PATH:ko03440]	Replication and repair	Genetic Information Processing	Common in both disease groups		0.298563	0.16835	0.269759	0.310137	0.318813	0.489034	0.264381	0.405299	0.434906	0.326638	0.544782	0.578897	0.660646	0.380486	0.334539	0.510136	0.480281	0.313236	0.665818	0.517544	0.22246	0.40451	0.140671	17.3848	21		DARS, aspS; aspartyl-tRNA synthetase [EC:6.1.1.12]	00970 Aminoacyl-tRNA biosynthesis [PATH:ko00970]	Translation	Genetic Information Processing	Common in both disease groups		0.4509	0.369436	0.361251	0.451222	0.479357	0.426006	0.352363	0.418723	0.338451	0.444801	0.332598	0.398033
lon; ATP-dependent Lon protease [EC:3.4.21.53]	04112 Cell cycle - Caulobacter [PATH:ko04112]	Cell growth and death	Cellular Processes	Common in both disease groups		0.159812	0.673401	0.142494	0.280244	0.282183	0.400119	0.237032	0.555061	0.251961	0.351042	0.612879	0.551762	0.961699	0.416723	0.35865	0.374631	0.580447	0.270809	0.523221	0.0110789	0.44492	0.401913	0.212839	17.7867	21		recQ; ATP-dependent DNA helicase RecQ [EC:3.6.4.12]	03018 RNA degradation [PATH:ko03018]	Folding, sorting and degradation	Genetic Information Processing	Common in both disease groups		0.266105	0.120105	0.0899077	0.24199	0.224215	0.363091	0.272362	0.555987	0.318542	0.254172	0.600123	0.351206
cbiO; cobalt/nickel transport system ATP-binding protein	02010 ABC transporters [PATH:ko02010]	Membrane transport	Environmental Information Processing	Common in both disease groups		0.227948	0.3367	0.342637	0.389352	0.363582	0.588534	0.300848	0.300571	0.289207	0.251549	0.251665	0.422866	0.83626	0.208362	0.938819	0.340091	0.430199	0.480235	0.34662	0.115537	0.470588	0.392008	0.195725	18.1787	21		E1.1.1.205, guaB; IMP dehydrogenase [EC:1.1.1.205]	00230 Purine metabolism [PATH:ko00230]	Nucleotide metabolism	Metabolism	Common in both disease groups		0.247625	0.468256	0.37259	0.713289	0.270605	0.25621	0.332587	0.321668	0.440207	0.254172	0.259089	0.163896
DPO1, polA; DNA polymerase I [EC:2.7.7.7]	03030 DNA replication [PATH:ko03030]	Replication and repair	Genetic Information Processing	Common in both disease groups		0.459613	0.252525	0.348076	0.350492	0.436841	0.326023	0.601696	0.430434	0.446957	0.420499	0.364175	0.404776	0.326141	0.353309	0.280289	0.334777	0.394242	0.370106	0.368558	0.435244	0.419251	0.386858	0.0738037	18.5656	21		FARSB, pheT; phenylalanyl-tRNA synthetase beta chain [EC:6.1.1.20]	00970 Aminoacyl-tRNA biosynthesis [PATH:ko00970]	Translation	Genetic Information Processing	Common in both disease groups		0.314152	0.221965	0.336141	0.176473	0.438122	0.347172	0.333486	0.500527	0.28536	0.321059	0.54228	0.304378
PARS, proS; prolyl-tRNA synthetase [EC:6.1.1.15]	00970 Aminoacyl-tRNA biosynthesis [PATH:ko00970]	Translation	Genetic Information Processing	Common in both disease groups		0.388999	1.26263	0.305654	0.323588	0.351372	0.387416	0.392014	0.284861	0.326454	0.274075	0.284234	0.34372	0.292691	0.462019	0.349608	0.488881	0.331317	0.290669	0.336748	0.397259	0.248128	0.386778	0.209587	18.9523	21		E2.3.1.54, pflD; formate C-acetyltransferase [EC:2.3.1.54]	00620 Pyruvate metabolism [PATH:ko00620]	Carbohydrate metabolism	Metabolism	Common in both disease groups		0.480467	0.383118	0.150656	0.396272	0.255141	0.277435	0.570792	0.224613	0.513206	0.280927	0.227757	0.538516
E2.2.1.1, tktA, tktB; transketolase [EC:2.2.1.1]	00030 Pentose phosphate pathway [PATH:ko00030]	Carbohydrate metabolism	Metabolism	Common in both disease groups		0.313429	0.3367	0.294777	0.363196	0.432771	0.525023	0.392014	0.368644	0.372464	0.386709	0.358253	0.316585	0.64392	0.330661	0.430983	0.443712	0.317191	0.352955	0.335651	0.34503	0.419251	0.384758	0.0806896	19.3371	21		DPO1, polA; DNA polymerase I [EC:2.7.7.7]	03030 DNA replication [PATH:ko03030]	Replication and repair	Genetic Information Processing	Common in both disease groups		0.4509	0.29342	0.254333	0.310677	0.443276	0.361575	0.405397	0.400699	0.362784	0.324404	0.389236	0.257551
MUT; methylmalonyl-CoA mutase [EC:5.4.99.2]	00280 Valine, leucine and isoleucine degradation [PATH:ko00280]	Amino acid metabolism	Metabolism	Common in both disease groups		0.422448	0.420875	0.174038	0.182345	0.203497	0.550428	0.337314	0.657695	0.106262	0.123897	0.855662	0.630908	0.501756	0.312542	0.349608	0.475596	0.554764	0.207621	0.680078	0.0237406	0.286631	0.3837	0.220104	19.7208	21		uvrD, pcrA; DNA helicase II / ATP-dependent DNA helicase PcrA [EC:3.6.4.12]	03420 Nucleotide excision repair [PATH:ko03420]	Replication and repair	Genetic Information Processing	Common in both disease groups		0.447204	0.285819	0.249474	0.550554	0.355652	0.304723	0.401801	0.288392	0.404814	0.384603	0.255474	0.257551
DARS, aspS; aspartyl-tRNA synthetase [EC:6.1.1.12]	00970 Aminoacyl-tRNA biosynthesis [PATH:ko00970]	Translation	Genetic Information Processing	Common in both disease groups		0.385282	0	0.380708	0.419992	0.472114	0.330257	0.474063	0.303713	0.423952	0.309743	0.435233	0.293971	0.501756	0.507315	0.426462	0.518107	0.308202	0.361982	0.323586	0.348195	0.440642	0.379299	0.112823	20.1001	20		KARS, lysS; lysyl-tRNA synthetase, class II [EC:6.1.1.6]	00970 Aminoacyl-tRNA biosynthesis [PATH:ko00970]	Translation	Genetic Information Processing	Common in both disease groups		0.325239	0.307103	0.303742	0.345549	0.384001	0.530613	0.341576	0.317509	0.2743	0.29096	0.315727	0.280965
mcp; methyl-accepting chemotaxis protein	02030 Bacterial chemotaxis [PATH:ko02030]	Cell motility	Cellular Processes	Common in both disease groups		0.0557483	0	0.0239302	0.0366185	0.0054266	0.5843	0.109399	0.291145	0.0328645	0.144547	0.296077	0.886437	1.49691	0.271776	1.42706	0.90868	0.481566	0.196788	0.186473	0.00474811	0.500535	0.378144	0.451027	20.4782	20		ppa; inorganic pyrophosphatase [EC:3.6.1.1]	00190 Oxidative phosphorylation [PATH:ko00190]	Energy metabolism	Metabolism	Common in both disease groups		0.303064	0.457614	0.3977	0.666793	0.139168	0.357784	0.278654	0.291165	0.681325	0.16053	0.215707	0.421447
KARS, lysS; lysyl-tRNA synthetase, class II [EC:6.1.1.6]	00970 Aminoacyl-tRNA biosynthesis [PATH:ko00970]	Translation	Genetic Information Processing	Common in both disease groups		0.448464	0	0.381796	0.363196	0.383932	0.37048	0.273498	0.322564	0.360414	0.307866	0.266469	0.440957	0.158889	0.403134	0.364678	0.491538	0.345443	0.417047	0.394884	0.905307	0.513369	0.376853	0.165035	20.8551	20		ABC.FEV.P; iron complex transport system permease protein	02010 ABC transporters [PATH:ko02010]	Membrane transport	Environmental Information Processing	Common in both disease groups		0.458292	0.200681	0.189535	0.261011	0.61337	0.200117	0.404498	0.327214	0.203513	0.418046	0.466361	0.351206
ENO, eno; enolase [EC:4.2.1.11]	04066 HIF-1 signaling pathway [PATH:ko04066]	Signal transduction	Environmental Information Processing	Common in both disease groups		0.449703	0.757576	0.386147	0.388605	0.369009	0.438225	0.227915	0.240876	0.373559	0.403604	0.319763	0.373117	0.393042	0.507315	0.310428	0.502165	0.278666	0.338512	0.304938	0.295966	0.192513	0.373888	0.121037	21.229	21		E6.3.5.2, guaA; GMP synthase (glutamine-hydrolysing) [EC:6.3.5.2]	00230 Purine metabolism [PATH:ko00230]	Nucleotide metabolism	Metabolism	Common in both disease groups		0.365894	0.345111	0.254333	0.239877	0.456162	0.360059	0.320902	0.439521	0.322966	0.401324	0.318137	0.37462
sdhA; succinate dehydrogenase flavoprotein subunit [EC:1.3.99.1]	05134 Legionellosis [PATH:ko05134]	Infectious diseases	Human Diseases	Common in both disease groups		0.647919	0.16835	0.4612	0.345261	0.49789	0.309086	0.346431	0.261821	0.370273	0.473062	0.204293	0.336936	0.158889	0.561671	0.43701	0.414486	0.243993	0.285253	0.300551	0.322872	0.500535	0.36418	0.128945	21.5932	21		glnA; glutamine synthetase [EC:6.3.1.2]	02020 Two-component system [PATH:ko02020]	Signal transduction	Environmental Information Processing	Common in both disease groups		0.487859	0.229567	0.36854	0.816848	0.463894	0.131137	0.327194	0.295325	0.451268	0.511689	0.184375	0.18731
recQ; ATP-dependent DNA helicase RecQ [EC:3.6.4.12]	03018 RNA degradation [PATH:ko03018]	Folding, sorting and degradation	Genetic Information Processing	Common in both disease groups		0.329534	0.16835	0.209933	0.165157	0.328309	0.412821	0.337314	0.638844	0.226765	0.275953	0.515174	0.397992	0.250878	0.33972	0.581676	0.414486	0.504681	0.202204	0.463989	0.356108	0.372193	0.356766	0.132582	21.9499	21		E6.3.4.2, pyrG; CTP synthase [EC:6.3.4.2]	00240 Pyrimidine metabolism [PATH:ko00240]	Nucleotide metabolism	Metabolism	Common in both disease groups		0.218058	0.430248	0.464928	0.234593	0.226792	0.365365	0.275059	0.410404	0.400389	0.334437	0.388031	0.304378
E5.4.2.8, manB; phosphomannomutase [EC:5.4.2.8]	00051 Fructose and mannose metabolism [PATH:ko00051]	Carbohydrate metabolism	Metabolism	Common in both disease groups		0.240337	0.3367	0.259969	0.230174	0.170938	0.425523	0.392014	0.506886	0.180755	0.279707	0.450037	0.357288	0.41813	0.353309	0.450573	0.605787	0.395526	0.360177	0.439857	0.324454	0.265241	0.354447	0.109618	22.3044	21		E2.2.1.1, tktA, tktB; transketolase [EC:2.2.1.1]	00030 Pentose phosphate pathway [PATH:ko00030]	Carbohydrate metabolism	Metabolism	Common in both disease groups		0.30676	0.34359	0.244614	0.271578	0.41235	0.413878	0.319104	0.525484	0.28536	0.334437	0.272345	0.163896
FARSB, pheT; phenylalanyl-tRNA synthetase beta chain [EC:6.1.1.20]	00970 Aminoacyl-tRNA biosynthesis [PATH:ko00970]	Translation	Genetic Information Processing	Common in both disease groups		0.250248	0	0.370918	0.285475	0.362225	0.374714	0.373781	0.488035	0.284825	0.369814	0.376018	0.488445	0.38468	0.326131	0.256178	0.446369	0.487987	0.400798	0.388303	0.390928	0.325134	0.353857	0.1065	22.6582	20		glgB; 1,4-alpha-glucan branching enzyme [EC:2.4.1.18]	00500 Starch and sucrose metabolism [PATH:ko00500]	Carbohydrate metabolism	Metabolism	Common in both disease groups		0.236538	0.320786	0.526486	0.515682	0.0953559	0.530613	0.213935	0.378515	0.236694	0.371225	0.301267	0.117069
E6.3.4.2, pyrG; CTP synthase [EC:6.3.4.2]	00240 Pyrimidine metabolism [PATH:ko00240]	Nucleotide metabolism	Metabolism	Common in both disease groups		0.43112	0.16835	0.339374	0.426718	0.356799	0.311203	0.200565	0.408441	0.383419	0.337901	0.470762	0.357288	0.267603	0.398605	0.385775	0.411829	0.391673	0.410728	0.376237	0.205752	0.385027	0.353579	0.0809029	23.0118	21		PARS, proS; prolyl-tRNA synthetase [EC:6.1.1.15]	00970 Aminoacyl-tRNA biosynthesis [PATH:ko00970]	Translation	Genetic Information Processing	Common in both disease groups		0.343719	0.381598	0.319942	0.376194	0.298954	0.407056	0.317306	0.252343	0.36942	0.297649	0.216912	0.468274
ppa; inorganic pyrophosphatase [EC:3.6.1.1]	00190 Oxidative phosphorylation [PATH:ko00190]	Energy metabolism	Metabolism	Common in both disease groups		0.673935	0	0.548219	0.446896	0.443624	0.357778	0.42848	0.145573	0.436002	0.531256	0.19245	0.314323	0.284328	0.235539	0.269741	0.302893	0.362137	0.371009	0.327973	0.118703	0.359358	0.340487	0.154607	23.3523	20		ATPF1A, atpA; F-type H+-transporting ATPase subunit alpha [EC:3.6.3.14]	00190 Oxidative phosphorylation [PATH:ko00190]	Energy metabolism	Metabolism	Common in both disease groups		0.443508	0.348151	0.277823	0.570631	0.402041	0.471487	0.330789	0.145583	0.480025	0.34447	0.0879698	0.210723
RARS, argS; arginyl-tRNA synthetase [EC:6.1.1.19]	00970 Aminoacyl-tRNA biosynthesis [PATH:ko00970]	Translation	Genetic Information Processing	Common in both disease groups		0.401388	0.589226	0.360041	0.333303	0.375792	0.304852	0.218798	0.26601	0.365891	0.354796	0.322724	0.323368	0.217428	0.244598	0.337553	0.340091	0.35058	0.424268	0.337845	0.212082	0.410695	0.337682	0.0845785	23.69	21		ENO, eno; enolase [EC:4.2.1.11]	04066 HIF-1 signaling pathway [PATH:ko04066]	Signal transduction	Environmental Information Processing	Common in both disease groups		0.340023	0.366395	0.36773	0.348719	0.237101	0.482099	0.369442	0.280073	0.429147	0.347814	0.232578	0.234137
glgB; 1,4-alpha-glucan branching enzyme [EC:2.4.1.18]	00500 Starch and sucrose metabolism [PATH:ko00500]	Carbohydrate metabolism	Metabolism	Common in both disease groups		0.390238	0.0841751	0.442709	0.382626	0.358155	0.467863	0.136749	0.285909	0.420665	0.583818	0.420429	0.336936	0.376317	0.34425	0.176311	0.172702	0.357001	0.423365	0.506768	0.0284887	0.320856	0.334111	0.141692	24.0241	21		K08303; putative protease [EC:3.4.-.-]	05120 Epithelial cell signaling in Helicobacter pylori infection [PATH:ko05120]	Infectious diseases	Human Diseases	Common in both disease groups		0.255017	0.29494	0.191155	0.0412123	0.0953559	0.388105	0.372138	0.41595	0.174756	0.337781	0.367545	0.725825
ABC.FEV.P; iron complex transport system permease protein	02010 ABC transporters [PATH:ko02010]	Membrane transport	Environmental Information Processing	Common in both disease groups		0.141229	1.09428	0.127265	0.289959	0.151945	0.317554	0.309964	0.479656	0.406424	0.12202	0.458919	0.418344	0.451581	0.357838	0.213984	0.140819	0.386537	0.124572	0.357589	0.430496	0.196791	0.332274	0.215561	24.3564	21		ATPF1B, atpD; F-type H+-transporting ATPase subunit beta [EC:3.6.3.14]	00190 Oxidative phosphorylation [PATH:ko00190]	Energy metabolism	Metabolism	Common in both disease groups		0.436116	0.373997	0.38636	0.486093	0.34792	0.576094	0.338879	0.171926	0.634871	0.230762	0.0867648	0.234137
CARS, cysS; cysteinyl-tRNA synthetase [EC:6.1.1.16]	00970 Aminoacyl-tRNA biosynthesis [PATH:ko00970]	Translation	Genetic Information Processing	Common in both disease groups		0.283697	0.252525	0.287163	0.230921	0.29575	0.385299	0.273498	0.415772	0.231147	0.251549	0.257587	0.348243	0.367955	0.326131	0.388788	0.387916	0.399378	0.315042	0.363074	0.519127	0.359358	0.330472	0.0731794	24.6868	21		CARS, cysS; cysteinyl-tRNA synthetase [EC:6.1.1.16]	00970 Aminoacyl-tRNA biosynthesis [PATH:ko00970]	Translation	Genetic Information Processing	Common in both disease groups		0.347415	0.355753	0.451158	0.24199	0.358229	0.40554	0.267868	0.30503	0.241118	0.304338	0.415748	0.0936549
dppF; dipeptide transport system ATP-binding protein	02010 ABC transporters [PATH:ko02010]	Membrane Transport	Environmental Information Processing	Common in both disease groups		0.330773	0.420875	0.335023	0.369922	0.24691	0.465746	0.319081	0.0921611	0.571842	0.229022	0.233901	0.20578	0.267603	0.199302	0.602773	0.36666	0.209321	0.333998	0.0712985	0.612507	0.325134	0.324268	0.148765	25.0111	21		ACSL, fadD; long-chain acyl-CoA synthetase [EC:6.2.1.3]	04146 Peroxisome [PATH:ko04146]	Transport and catabolism	Cellular Processes	Common in both disease groups		0.269801	0.259973	0.264863	0.291656	0.211329	0.286531	0.170788	0.439521	0.303057	0.277583	0.467566	0.444861
ATPF1B, atpD; F-type H+-transporting ATPase subunit beta [EC:3.6.3.14]	00190 Oxidative phosphorylation [PATH:ko00190]	Energy metabolism	Metabolism	Common in both disease groups		0.616947	0.16835	0.519938	0.389352	0.443624	0.393767	0.319081	0.0659789	0.500635	0.39985	0.106588	0.176383	0.175615	0.289894	0.360157	0.390573	0.104018	0.405311	0.235834	0.257981	0.449198	0.322337	0.151025	25.3334	21		E5.4.2.8, manB; phosphomannomutase [EC:5.4.2.8]	00051 Fructose and mannose metabolism [PATH:ko00051]	Carbohydrate metabolism	Metabolism	Common in both disease groups		0.151532	0.177876	0.136886	0.197608	0.0721612	0.617785	0.203148	0.461705	0.311905	0.337781	0.46395	0.280965
murA; UDP-N-acetylglucosamine 1-carboxyvinyltransferase [EC:2.5.1.7]	00520 Amino sugar and nucleotide sugar metabolism [PATH:ko00520]	Carbohydrate metabolism	Metabolism	Common in both disease groups		0.330773	0.3367	0.376357	0.405046	0.336449	0.29215	0.237032	0.360266	0.372464	0.495589	0.142117	0.32563	0.150527	0.475608	0.26522	0.30555	0.33517	0.332193	0.209508	0.291218	0.363636	0.320914	0.0886171	25.6543	21		RARS, argS; arginyl-tRNA synthetase [EC:6.1.1.19]	00970 Aminoacyl-tRNA biosynthesis [PATH:ko00970]	Translation	Genetic Information Processing	Common in both disease groups		0.236538	0.272136	0.327231	0.37091	0.314417	0.272886	0.340677	0.338306	0.256603	0.277583	0.328983	0.234137
ATPF1A, atpA; F-type H+-transporting ATPase subunit alpha [EC:3.6.3.14]	00190 Oxidative phosphorylation [PATH:ko00190]	Energy metabolism	Metabolism	Common in both disease groups		0.488107	0	0.502534	0.478283	0.378505	0.319671	0.282615	0.0733099	0.442575	0.401727	0.242783	0.156031	0.22579	0.303483	0.363171	0.45434	0.134838	0.322263	0.243512	0.376684	0.35508	0.311681	0.138103	25.966	20		E2.5.1.6, metK; S-adenosylmethionine synthetase [EC:2.5.1.6]	00270 Cysteine and methionine metabolism [PATH:ko00270]	Amino acid metabolism	Metabolism	Common in both disease groups		0.247625	0.393761	0.292402	0.270522	0.257719	0.40933	0.337981	0.363263	0.300845	0.280927	0.220527	0.491688
SARS, serS; seryl-tRNA synthetase [EC:6.1.1.11]	00970 Aminoacyl-tRNA biosynthesis [PATH:ko00970]	Translation	Genetic Information Processing	Common in both disease groups		0.266353	0.505051	0.277373	0.257077	0.286253	0.283682	0.355547	0.222024	0.303449	0.326638	0.34641	0.345982	0.217428	0.135888	0.37824	0.4198	0.362137	0.299696	0.310423	0.264312	0.346524	0.310014	0.0773529	26.276	21		murA; UDP-N-acetylglucosamine 1-carboxyvinyltransferase [EC:2.5.1.7]	00520 Amino sugar and nucleotide sugar metabolism [PATH:ko00520]	Carbohydrate metabolism	Metabolism	Common in both disease groups		0.269801	0.357273	0.287543	0.363513	0.172672	0.205423	0.316407	0.248184	0.329602	0.351159	0.269935	0.280965
ACSL, fadD; long-chain acyl-CoA synthetase [EC:6.2.1.3]	04146 Peroxisome [PATH:ko04146]	Transport and catabolism	Cellular Processes	Common in both disease groups		0.244054	0.420875	0.163161	0.193555	0.156015	0.251926	0.264381	0.459758	0.267298	0.206495	0.266469	0.386685	0.451581	0.33972	0.41742	0.292266	0.503397	0.215745	0.408047	0.373518	0.20107	0.308735	0.106821	26.5848	21		hutU, UROC1; urocanate hydratase [EC:4.2.1.49]	00340 Histidine metabolism [PATH:ko00340]	Amino acid metabolism	Metabolism	Common in both disease groups		0.28828	0.335989	0.232464	0.0327585	0.0309262	0.555627	0.219328	0.295325	0.291997	0.157185	0.337419	0.444861
ABC.PE.S; peptide/nickel transport system substrate-binding protein	02010 ABC transporters [PATH:ko02010]	Membrane Transport	Environmental Information Processing	Common in both disease groups		0.444747	0.505051	0.406814	0.443159	0.268617	0.279448	0.291731	0.0837828	0.412997	0.360428	0.15396	0.15377	0.351229	0.208362	0.480711	0.249754	0.184921	0.339415	0.223768	0.177263	0.406417	0.306016	0.121387	26.8908	21		ackA; acetate kinase [EC:2.7.2.1]	00620 Pyruvate metabolism [PATH:ko00620]	Carbohydrate metabolism	Metabolism	Common in both disease groups		0.380678	0.275176	0.251903	0.17436	0.213906	0.319884	0.328992	0.303644	0.238906	0.254172	0.27837	0.608757
E1.4.1.4, gdhA; glutamate dehydrogenase (NADP+) [EC:1.4.1.4]	00250 Alanine, aspartate and glutamate metabolism [PATH:ko00250]	Amino acid metabolism	Metabolism	Common in both disease groups		0.302279	0.3367	0.408989	0.301169	0.405638	0.321788	0.154982	0.226214	0.360414	0.396095	0.325685	0.251006	0.259241	0.308013	0.281796	0.414486	0.300497	0.333998	0.277516	0.0110789	0.372193	0.30237	0.0929193	27.1932	21		clpX, CLPX; ATP-dependent Clp protease ATP-binding subunit ClpX	04112 Cell cycle - Caulobacter [PATH:ko04112]	Cell growth and death	Cellular Processes	Common in both disease groups		0.251321	0.366395	0.232464	0.403669	0.237101	0.404024	0.279553	0.235705	0.336239	0.270894	0.232578	0.257551
secY; preprotein translocase subunit SecY	03070 Bacterial secretion system [PATH:ko03070]	Membrane transport	Environmental Information Processing	Common in both disease groups		0.286174	0.673401	0.265408	0.324336	0.345946	0.296384	0.446713	0.214693	0.307831	0.283462	0.171725	0.180905	0.309416	0.308013	0.31947	0.281638	0.274813	0.231993	0.171116	0.343447	0.286631	0.30112	0.106791	27.4943	21		GPI, pgi; glucose-6-phosphate isomerase [EC:5.3.1.9]	00010 Glycolysis / Gluconeogenesis [PATH:ko00010]	Carbohydrate metabolism	Metabolism	Common in both disease groups		0.347415	0.14747	0.270533	0.334982	0.213906	0.16828	0.24989	0.298098	0.305269	0.351159	0.298856	0.468274
uvrC; excinuclease ABC subunit C	03420 Nucleotide excision repair [PATH:ko03420]	Replication and repair	Genetic Information Processing	Common in both disease groups		0.304757	0.589226	0.323058	0.300421	0.341876	0.268863	0.282615	0.312091	0.346172	0.337901	0.352332	0.309801	0.200702	0.330661	0.233574	0.0929936	0.2029	0.324069	0.280806	0.395676	0.192513	0.301096	0.0956302	27.7954	21		glyA, SHMT; glycine hydroxymethyltransferase [EC:2.1.2.1]	00260 Glycine, serine and threonine metabolism [PATH:ko00260]	Amino acid metabolism	Metabolism	Common in both disease groups		0.20697	0.43937	0.38717	0.259954	0.154631	0.356268	0.263373	0.292552	0.331814	0.23745	0.244628	0.117069
EARS, gltX; glutamyl-tRNA synthetase [EC:6.1.1.17]	00970 Aminoacyl-tRNA biosynthesis [PATH:ko00970]	Translation	Genetic Information Processing	Common in both disease groups		0.227948	0.252525	0.362216	0.229426	0.240127	0.311203	0.264381	0.299523	0.197187	0.337901	0.319763	0.255529	0.342867	0.317072	0.292345	0.422457	0.372411	0.405311	0.273128	0.330785	0.24385	0.299903	0.0608238	28.0953	21		lacZ; beta-galactosidase [EC:3.2.1.23]	00052 Galactose metabolism [PATH:ko00052]	Carbohydrate metabolism	Metabolism	Common in both disease groups		0.310456	0.0106422	0.119877	0.29694	0.103087	0.174344	0.22562	0.381288	0.225634	0.247483	0.429004	0.585343
K08303; putative protease [EC:3.4.-.-]	05120 Epithelial cell signaling in Helicobacter pylori infection [PATH:ko05120]	Infectious diseases	Human Diseases	Common in both disease groups		0.179633	0.252525	0.133792	0.163662	0.278113	0.376831	0.291731	0.526784	0.216905	0.206495	0.399704	0.352766	0.485031	0.289894	0.364678	0.289609	0.445609	0.286155	0.3894	0.0284887	0.273797	0.296743	0.120708	28.392	21		cobN; cobaltochelatase CobN [EC:6.6.1.2]	00860 Porphyrin and chlorophyll metabolism [PATH:ko00860]	Metabolism of cofactors and vitamins	Metabolism	Common in both disease groups		0.232842	0.0912187	0.0558885	0.0369854	0.249987	0.33277	0.325396	0.399312	0.318542	0.287616	0.486847	0.655584
E2.4.2.14, purF; amidophosphoribosyltransferase [EC:2.4.2.14]	00250 Alanine, aspartate and glutamate metabolism [PATH:ko00250]	Amino acid metabolism	Metabolism	Common in both disease groups		0.350595	0.589226	0.28825	0.354228	0.312029	0.268863	0.255265	0.261821	0.30564	0.283462	0.236862	0.217087	0.334504	0.244598	0.242616	0.286952	0.252982	0.303307	0.231446	0.356108	0.252406	0.296583	0.0790069	28.6886	21		korA; 2-oxoglutarate ferredoxin oxidoreductase subunit alpha [EC:1.2.7.3]	00020 Citrate cycle (TCA cycle) [PATH:ko00020]	Carbohydrate metabolism	Metabolism	Common in both disease groups		0.232842	0.1946	0.277823	0.019021	0.00257719	0.422974	0.264272	0.381288	0.152635	0.0802649	0.550715	0.585343
E6.3.5.2, guaA; GMP synthase (glutamine-hydrolysing) [EC:6.3.5.2]	00230 Purine metabolism [PATH:ko00230]	Nucleotide metabolism	Metabolism	Common in both disease groups		0.302279	0	0.263232	0.324336	0.28354	0.194767	0.291731	0.326753	0.270584	0.354796	0.204293	0.407037	0.250878	0.312542	0.299879	0.398544	0.272245	0.318652	0.414628	0.416251	0.273797	0.294322	0.0918221	28.9829	20		purH; phosphoribosylaminoimidazolecarboxamide formyltransferase / IMP cyclohydrolase [EC:2.1.2.3 3.5.4.10]	00670 One carbon pool by folate [PATH:ko00670]	Metabolism of cofactors and vitamins	Metabolism	Common in both disease groups		0.181099	0.148991	0.187105	0.217685	0.458739	0.192537	0.338879	0.350785	0.212361	0.391291	0.256679	0.18731
E6.5.1.2, ligA, ligB; DNA ligase (NAD+) [EC:6.5.1.2]	03030 DNA replication [PATH:ko03030]	Replication and repair	Genetic Information Processing	Common in both disease groups		0.307235	0.420875	0.263232	0.184587	0.26319	0.245575	0.42848	0.341415	0.276062	0.274075	0.210215	0.336936	0.150527	0.303483	0.269741	0.403858	0.258119	0.306917	0.319198	0.332368	0.273797	0.293804	0.0706047	29.2767	21		secY; preprotein translocase subunit SecY	03070 Bacterial secretion system [PATH:ko03070]	Membrane transport	Environmental Information Processing	Common in both disease groups		0.384374	0.232608	0.230844	0.348719	0.170094	0.460875	0.263373	0.171926	0.28536	0.240795	0.236193	0.304378
recA; recombination protein RecA	03440 Homologous recombination [PATH:ko03440]	Replication and repair	Genetic Information Processing	Common in both disease groups		0.203171	0.3367	0.388322	0.246615	0.27133	0.378948	0.237032	0.178038	0.272775	0.424254	0.358253	0.29171	0.301054	0.262717	0.375226	0.2099	0.236288	0.291572	0.250093	0.313375	0.286631	0.291143	0.0661096	29.5679	21		SRP54, ffh; signal recognition particle subunit SRP54	03070 Bacterial secretion system [PATH:ko03070]	Membrane transport	Environmental Information Processing	Common in both disease groups		0.340023	0.247811	0.242184	0.307507	0.268027	0.422974	0.238204	0.270368	0.298633	0.257516	0.154248	0.234137
GPI, pgi; glucose-6-phosphate isomerase [EC:5.3.1.9]	00010 Glycolysis / Gluconeogenesis [PATH:ko00010]	Carbohydrate metabolism	Metabolism	Common in both disease groups		0.402626	0.16835	0.394848	0.251846	0.388002	0.207469	0.337314	0.321516	0.404233	0.349165	0.195411	0.273619	0.19234	0.135888	0.257685	0.257725	0.300497	0.355663	0.25119	0.381432	0.260963	0.289894	0.0824165	29.8578	21		cbiO; cobalt/nickel transport system ATP-binding protein	02010 ABC transporters [PATH:ko02010]	Membrane transport	Environmental Information Processing	Common in both disease groups		0.380678	0.676539	0.156326	0.165906	0.0798928	0.192537	0.393711	0.299484	0.19024	0.200662	0.0988154	0.257551
rho; transcription termination factor Rho	03018 RNA degradation [PATH:ko03018]	Folding, sorting and degradation	Genetic Information Processing	Common in both disease groups		0.227948	0.252525	0.243653	0.223448	0.23877	0.306969	0.164099	0.275436	0.225669	0.281584	0.373057	0.312062	0.493394	0.172125	0.447559	0.382602	0.285087	0.225675	0.378431	0.321289	0.24385	0.289297	0.0854827	30.1471	21		gltD; glutamate synthase (NADPH/NADH) small chain [EC:1.4.1.13 1.4.1.14]	00250 Alanine, aspartate and glutamate metabolism [PATH:ko00250]	Amino acid metabolism	Metabolism	Common in both disease groups		0.284584	0.285819	0.212214	0.0243047	0.123705	0.415394	0.197755	0.310576	0.22121	0.217384	0.357905	0.538516
glyA, SHMT; glycine hydroxymethyltransferase [EC:2.1.2.1]	00260 Glycine, serine and threonine metabolism [PATH:ko00260]	Amino acid metabolism	Metabolism	Common in both disease groups		0.261397	0	0.233863	0.247362	0.236057	0.378948	0.364664	0.258679	0.192805	0.300357	0.304959	0.375379	0.443218	0.249128	0.426462	0.353376	0.232436	0.211231	0.340039	0.284887	0.363636	0.288518	0.0973502	30.4356	20		ruvB; holliday junction DNA helicase RuvB [EC:3.6.4.12]	03440 Homologous recombination [PATH:ko03440]	Replication and repair	Genetic Information Processing	Common in both disease groups		0.277193	0.258453	0.219504	0.263125	0.0541209	0.226647	0.255283	0.421496	0.230058	0.257516	0.27596	0.351206
E2.5.1.6, metK; S-adenosylmethionine synthetase [EC:2.5.1.6]	00270 Cysteine and methionine metabolism [PATH:ko00270]	Amino acid metabolism	Metabolism	Common in both disease groups		0.21556	0	0.273022	0.287717	0.298463	0.594885	0.164099	0.267058	0.316594	0.416745	0.248705	0.210303	0.334504	0.262717	0.262206	0.348062	0.328749	0.308723	0.238027	0.182011	0.483422	0.287694	0.119279	30.7233	20		HARS, hisS; histidyl-tRNA synthetase [EC:6.1.1.21]	00970 Aminoacyl-tRNA biosynthesis [PATH:ko00970]	Translation	Genetic Information Processing	Common in both disease groups		0.232842	0.162673	0.277013	0.226139	0.26545	0.241808	0.223822	0.363263	0.150423	0.257516	0.388031	0.327792
PRPS, prsA; ribose-phosphate pyrophosphokinase [EC:2.7.6.1]	00030 Pentose phosphate pathway [PATH:ko00030]	Carbohydrate metabolism	Metabolism	Common in both disease groups		0.245292	0.3367	0.263232	0.273518	0.367652	0.287916	0.300848	0.291145	0.311117	0.212127	0.367135	0.348243	0.326141	0.22195	0.254671	0.193958	0.312055	0.291572	0.331264	0.224744	0.166845	0.282292	0.0565472	31.0056	21		rho; transcription termination factor Rho	03018 RNA degradation [PATH:ko03018]	Folding, sorting and degradation	Genetic Information Processing	Common in both disease groups		0.317848	0.398322	0.317512	0.270522	0.121128	0.357026	0.142923	0.381288	0.234482	0.21404	0.296446	0.210723
gpmA, PGAM; 2,3-bisphosphoglycerate-dependent phosphoglycerate mutase [EC:5.4.2.1]	00260 Glycine, serine and threonine metabolism [PATH:ko00260]	Amino acid metabolism	Metabolism	Common in both disease groups		0.283697	0.3367	0.290426	0.305653	0.344589	0.298501	0.309964	0.168613	0.326454	0.270321	0.34641	0.2397	0.19234	0.285365	0.183846	0.284295	0.181069	0.250047	0.317004	0.422582	0.231016	0.279457	0.0639743	31.285	21		PRPS, prsA; ribose-phosphate pyrophosphokinase [EC:2.7.6.1]	00030 Pentose phosphate pathway [PATH:ko00030]	Carbohydrate metabolism	Metabolism	Common in both disease groups		0.247625	0.384639	0.226794	0.250444	0.216484	0.276677	0.23371	0.339693	0.294209	0.260861	0.328983	0.0702412
korA; 2-oxoglutarate ferredoxin oxidoreductase subunit alpha [EC:1.2.7.3]	00020 Citrate cycle (TCA cycle) [PATH:ko00020]	Carbohydrate metabolism	Metabolism	Common in both disease groups		0.173439	0	0.10116	0.10313	0.168225	0.423406	0.264381	0.476515	0.18185	0.197109	0.485566	0.388947	0.200702	0.389546	0.363171	0.701437	0.373695	0.116448	0.401465	0.0221579	0.278075	0.276687	0.175346	31.5617	20		SARS, serS; seryl-tRNA synthetase [EC:6.1.1.11]	00970 Aminoacyl-tRNA biosynthesis [PATH:ko00970]	Translation	Genetic Information Processing	Common in both disease groups		0.247625	0.384639	0.303742	0.268408	0.358229	0.341866	0.267868	0.264822	0.241118	0.200662	0.248244	0.117069
clpX, CLPX; ATP-dependent Clp protease ATP-binding subunit ClpX	04112 Cell cycle - Caulobacter [PATH:ko04112]	Cell growth and death	Cellular Processes	Common in both disease groups		0.360505	0.420875	0.242565	0.253341	0.241484	0.309086	0.154982	0.248207	0.325358	0.268444	0.287195	0.303017	0.367955	0.176654	0.427969	0.204586	0.282519	0.283447	0.307132	0.109207	0.20107	0.275028	0.0811835	31.8367	21		E1.4.1.4, gdhA; glutamate dehydrogenase (NADP+) [EC:1.4.1.4]	00250 Alanine, aspartate and glutamate metabolism [PATH:ko00250]	Amino acid metabolism	Metabolism	Common in both disease groups		0.236538	0.256933	0.165236	0.35823	0.0927787	0.387347	0.218429	0.264822	0.320754	0.277583	0.262704	0.351206
rpoBC; DNA-directed RNA polymerase subunit beta-beta' [EC:2.7.7.6]	03020 RNA polymerase [PATH:ko03020]	Transcription	Genetic Information Processing	Common in both disease groups		0.21556	0.252525	0.35569	0.281739	0.241484	0.283682	0.154982	0.167566	0.26182	0.283462	0.242783	0.194473	0.393042	0.45749	0.330018	0.30555	0.243993	0.235604	0.23364	0.281721	0.273797	0.270982	0.0709352	32.1077	21		GLDC, gcvP; glycine dehydrogenase [EC:1.4.4.2]	00260 Glycine, serine and threonine metabolism [PATH:ko00260]	Amino acid metabolism	Metabolism	Common in both disease groups		0.0997893	0.0273656	0.0809979	0.251501	0.43039	0.360817	0.124945	0.266208	0.249967	0.143808	0.45672	0.210723
hutU, UROC1; urocanate hydratase [EC:4.2.1.49]	00340 Histidine metabolism [PATH:ko00340]	Amino acid metabolism	Metabolism	Common in both disease groups		0.209366	0	0.0576501	0.13078	0.123455	0.457278	0.373781	0.365502	0.0854476	0.125774	0.405625	0.434173	0.434855	0.317072	0.366184	0.464968	0.392958	0.133599	0.324682	0.0364022	0.406417	0.268856	0.15878	32.3766	20		EARS, gltX; glutamyl-tRNA synthetase [EC:6.1.1.17]	00970 Aminoacyl-tRNA biosynthesis [PATH:ko00970]	Translation	Genetic Information Processing	Common in both disease groups		0.210666	0.307103	0.346671	0.214515	0.283491	0.268338	0.206743	0.375742	0.212361	0.110364	0.378391	0.210723
purH; phosphoribosylaminoimidazolecarboxamide formyltransferase / IMP cyclohydrolase [EC:2.1.2.3 3.5.4.10]	00670 One carbon pool by folate [PATH:ko00670]	Metabolism of cofactors and vitamins	Metabolism	Common in both disease groups		0.158573	0.420875	0.245829	0.284728	0.276757	0.186299	0.373781	0.361313	0.320976	0.195232	0.242783	0.357288	0.22579	0.167595	0.176311	0.156761	0.300497	0.249145	0.320295	0.305462	0.299465	0.267893	0.0770255	32.6445	21		RP-L2, rplB; large subunit ribosomal protein L2	03010 Ribosome [PATH:ko03010]	Translation	Genetic Information Processing	Common in both disease groups		0.340023	0.287339	0.255953	0.302223	0.16494	0.333528	0.327194	0.207975	0.276512	0.377914	0.184375	0.210723
SRP54, ffh; signal recognition particle subunit SRP54	03070 Bacterial secretion system [PATH:ko03070]	Membrane transport	Environmental Information Processing	Common in both disease groups		0.277502	0.420875	0.241478	0.24512	0.257763	0.317554	0.200565	0.172802	0.205951	0.253426	0.195411	0.20578	0.175615	0.249128	0.328511	0.478253	0.195195	0.255464	0.25119	0.288052	0.329412	0.26405	0.0775909	32.9085	21		purM; phosphoribosylformylglycinamidine cyclo-ligase [EC:6.3.3.1]	00230 Purine metabolism [PATH:ko00230]	Nucleotide metabolism	Metabolism	Common in both disease groups		0.262409	0.357273	0.196015	0.240933	0.226792	0.212245	0.218429	0.367423	0.238906	0.157185	0.322958	0.327792
E6.3.4.4, purA; adenylosuccinate synthase [EC:6.3.4.4]	00250 Alanine, aspartate and glutamate metabolism [PATH:ko00250]	Amino acid metabolism	Metabolism	Common in both disease groups		0.200694	0.0841751	0.278461	0.324336	0.374435	0.188416	0.291731	0.296382	0.348363	0.319129	0.257587	0.309801	0.167252	0.271776	0.117541	0.18333	0.301781	0.309625	0.286291	0.371935	0.239572	0.262982	0.0793176	33.1715	21		gpmA, PGAM; 2,3-bisphosphoglycerate-dependent phosphoglycerate mutase [EC:5.4.2.1]	00260 Glycine, serine and threonine metabolism [PATH:ko00260]	Amino acid metabolism	Metabolism	Common in both disease groups		0.340023	0.263014	0.271343	0.194437	0.252564	0.264548	0.318205	0.239865	0.353935	0.210695	0.255474	0.18731
ABC.PE.A; peptide/nickel transport system ATP-binding protein	02010 ABC transporters [PATH:ko02010]	Membrane Transport	Environmental Information Processing	Common in both disease groups		0.335728	0.16835	0.346988	0.332556	0.208924	0.389533	0.200565	0.0932084	0.324263	0.214004	0.204293	0.232916	0.250878	0.262717	0.577155	0.119563	0.220878	0.281642	0.213896	0.0411503	0.470588	0.261419	0.123392	33.4329	21		uvrC; excinuclease ABC subunit C	03420 Nucleotide excision repair [PATH:ko03420]	Replication and repair	Genetic Information Processing	Common in both disease groups		0.221754	0.186998	0.170096	0.457562	0.293799	0.146297	0.204946	0.266208	0.230058	0.307682	0.222937	0.351206
fhs; formate--tetrahydrofolate ligase [EC:6.3.4.3]	00720 Carbon fixation pathways in prokaryotes [PATH:ko00720]	Energy metabolism	Metabolism	Common in both disease groups		0.178394	0.673401	0.191442	0.288464	0.222491	0.237107	0.136749	0.212599	0.194996	0.150178	0.266469	0.22387	0.209065	0.425782	0.342074	0.284295	0.313339	0.222064	0.162341	0.26906	0.282353	0.261263	0.116586	33.6942	21		recA; recombination protein RecA	03440 Homologous recombination [PATH:ko03440]	Replication and repair	Genetic Information Processing	Common in both disease groups		0.332631	0.339029	0.300502	0.304337	0.22937	0.365365	0.288542	0.184405	0.289785	0.210695	0.191606	0.398033
RP-L2, rplB; large subunit ribosomal protein L2	03010 Ribosome [PATH:ko03010]	Translation	Genetic Information Processing	Common in both disease groups		0.293608	0.0841751	0.316531	0.266045	0.204854	0.241341	0.373781	0.249254	0.254152	0.334147	0.227979	0.226132	0.242515	0.271776	0.227547	0.350719	0.222162	0.204912	0.250093	0.221579	0.359358	0.258222	0.065194	33.9524	21		E6.5.1.2, ligA, ligB; DNA ligase (NAD+) [EC:6.5.1.2]	03030 DNA replication [PATH:ko03030]	Replication and repair	Genetic Information Processing	Common in both disease groups		0.30676	0.215884	0.161996	0.196551	0.193289	0.285773	0.234609	0.230159	0.205725	0.187285	0.303677	0.304378
ABC-2.AB.A; antibiotic transport system ATP-binding protein	02010 ABC transporters [PATH:ko02010]	Membrane transport	Environmental Information Processing	Common in both disease groups		0.759415	0.16835	0.454674	0.395331	0.450408	0.120671	0.191449	0.021993	0.472153	0.328515	0.0503331	0.0814074	0.0501756	0.154006	0.257685	0.12222	0.0796189	0.329485	0.128337	0.534954	0.265241	0.257925	0.195075	34.2103	21		fhs; formate--tetrahydrofolate ligase [EC:6.3.4.3]	00720 Carbon fixation pathways in prokaryotes [PATH:ko00720]	Energy metabolism	Metabolism	Common in both disease groups		0.195883	0.405923	0.268103	0.144771	0.365961	0.285773	0.293935	0.271754	0.331814	0.193973	0.256679	0.0936549
ruvB; holliday junction DNA helicase RuvB [EC:3.6.4.12]	03440 Homologous recombination [PATH:ko03440]	Replication and repair	Genetic Information Processing	Common in both disease groups		0.261397	0.16835	0.277373	0.262308	0.221134	0.222288	0.42848	0.264963	0.192805	0.227145	0.376018	0.275881	0.0919886	0.285365	0.220012	0.294923	0.245277	0.246437	0.313713	0.215248	0.308021	0.257101	0.0701665	34.4674	21		dppF; dipeptide transport system ATP-binding protein	02010 ABC transporters [PATH:ko02010]	Membrane Transport	Environmental Information Processing	Common in both disease groups		0.491555	0.357273	0.213834	0.135261	0.172672	0.473761	0.484499	0.108147	0.510994	0.227417	0.116891	0.210723
E4.3.2.2, purB; adenylosuccinate lyase [EC:4.3.2.2]	00250 Alanine, aspartate and glutamate metabolism [PATH:ko00250]	Amino acid metabolism	Metabolism	Common in both disease groups		0.301041	0.16835	0.318707	0.274265	0.302533	0.171479	0.227915	0.178038	0.376846	0.251549	0.213175	0.196735	0.133802	0.321602	0.22604	0.239126	0.220878	0.287058	0.223768	0.432078	0.282353	0.254635	0.0726075	34.7221	21		ABC.FEV.S; iron complex transport system substrate-binding protein	02010 ABC transporters [PATH:ko02010]	Membrane transport	Environmental Information Processing	Common in both disease groups		0.218058	0.118584	0.0980075	0.188097	0.301531	0.144023	0.295733	0.28146	0.121665	0.257516	0.500102	0.398033
PGK, pgk; phosphoglycerate kinase [EC:2.7.2.3]	00010 Glycolysis / Gluconeogenesis [PATH:ko00010]	Carbohydrate metabolism	Metabolism	Common in both disease groups		0.203171	0.3367	0.296952	0.248109	0.326953	0.232873	0.227915	0.251348	0.243197	0.31162	0.219097	0.217087	0.209065	0.0996512	0.26522	0.289609	0.243993	0.334901	0.334555	0.19309	0.256684	0.254371	0.0582499	34.9764	21		E6.3.4.4, purA; adenylosuccinate synthase [EC:6.3.4.4]	00250 Alanine, aspartate and glutamate metabolism [PATH:ko00250]	Amino acid metabolism	Metabolism	Common in both disease groups		0.314152	0.19764	0.231654	0.319131	0.242256	0.191021	0.292137	0.262049	0.387117	0.250828	0.265115	0.327792
ACO, acnA; aconitate hydratase 1 / homoaconitase [EC:4.2.1.3 4.2.1.-]	00300 Lysine biosynthesis [PATH:ko00300]	Amino acid metabolism	Metabolism	Common in both disease groups		0.515362	0.252525	0.618922	0.400562	0.363582	0.19265	0.218798	0.101587	0.393278	0.39985	0.177646	0.146986	0.150527	0.176654	0.216998	0.0770518	0.148964	0.315042	0.240221	0.0443157	0.188235	0.254274	0.147269	35.2307	21		GARS, glyS1; glycyl-tRNA synthetase [EC:6.1.1.14]	00970 Aminoacyl-tRNA biosynthesis [PATH:ko00970]	Translation	Genetic Information Processing	Common in both disease groups		0.30676	0.208283	0.0996274	0.352946	0.08247	0.380525	0.22562	0.274527	0.265451	0.173907	0.227757	0.117069
gltD; glutamate synthase (NADPH/NADH) small chain [EC:1.4.1.13 1.4.1.14]	00250 Alanine, aspartate and glutamate metabolism [PATH:ko00250]	Amino acid metabolism	Metabolism	Common in both disease groups		0.180872	0.252525	0.133792	0.201028	0.265903	0.372597	0.164099	0.256585	0.167609	0.249671	0.310881	0.314323	0.317779	0.258187	0.381254	0.441055	0.256835	0.231993	0.266547	0.0221579	0.278075	0.253513	0.0920603	35.4842	21		E4.3.2.2, purB; adenylosuccinate lyase [EC:4.3.2.2]	00250 Alanine, aspartate and glutamate metabolism [PATH:ko00250]	Amino acid metabolism	Metabolism	Common in both disease groups		0.243929	0.275176	0.245424	0.30011	0.213906	0.228921	0.367644	0.152515	0.342875	0.264205	0.213297	0.257551
malQ; 4-alpha-glucanotransferase [EC:2.4.1.25]	00500 Starch and sucrose metabolism [PATH:ko00500]	Carbohydrate metabolism	Metabolism	Common in both disease groups		0.240337	0	0.388322	0.296685	0.363582	0.196884	0.200565	0.426245	0.284825	0.309743	0.3849	0.266836	0.217428	0.185714	0.117541	0.0823658	0.342875	0.419755	0.365268	0.0395676	0.171123	0.252408	0.124167	35.7366	20		GAPDH, gapA; glyceraldehyde 3-phosphate dehydrogenase [EC:1.2.1.12]	04066 HIF-1 signaling pathway [PATH:ko04066]	Signal transduction	Environmental Information Processing	Common in both disease groups		0.310456	0.290379	0.216264	0.277919	0.407196	0.288805	0.243598	0.16638	0.256603	0.180596	0.17594	0.140482
GAPDH, gapA; glyceraldehyde 3-phosphate dehydrogenase [EC:1.2.1.12]	04066 HIF-1 signaling pathway [PATH:ko04066]	Signal transduction	Environmental Information Processing	Common in both disease groups		0.29113	0.16835	0.234951	0.260066	0.26319	0.239224	0.191449	0.174897	0.293589	0.27783	0.245744	0.232916	0.133802	0.276306	0.247137	0.377288	0.156669	0.24102	0.195248	0.481142	0.316578	0.252311	0.0777722	35.9889	21		E2.4.2.14, purF; amidophosphoribosyltransferase [EC:2.4.2.14]	00250 Alanine, aspartate and glutamate metabolism [PATH:ko00250]	Amino acid metabolism	Metabolism	Common in both disease groups		0.240234	0.256933	0.252713	0.402612	0.288645	0.249388	0.242699	0.191337	0.23227	0.300993	0.192811	0.117069
YARS, tyrS; tyrosyl-tRNA synthetase [EC:6.1.1.1]	00970 Aminoacyl-tRNA biosynthesis [PATH:ko00970]	Translation	Genetic Information Processing	Common in both disease groups		0.208127	0.3367	0.183828	0.210743	0.30389	0.323905	0.191449	0.203173	0.251961	0.289093	0.189489	0.289449	0.167252	0.298954	0.293852	0.215214	0.229867	0.249145	0.248996	0.289635	0.312299	0.251763	0.0520086	36.2407	21		K01270, pepD; dipeptidase D [EC:3.4.13.-]	00480 Glutathione metabolism [PATH:ko00480]	Metabolism of other amino acids	Metabolism	Common in both disease groups		0.170011	0.103381	0.0421189	0.0211345	0.0231947	0.538193	0.179777	0.468637	0.254391	0.227417	0.374776	0.398033
ABC.PE.P; peptide/nickel transport system permease protein	02010 ABC transporters [PATH:ko02010]	Membrane Transport	Environmental Information Processing	Common in both disease groups		0.391477	0.505051	0.28825	0.321346	0.355442	0.306969	0.309964	0.1351	0.282634	0.153933	0.100666	0.113066	0.234153	0.10871	0.453586	0.196615	0.155385	0.245534	0.15576	0.136113	0.308021	0.25037	0.116796	36.4911	21		rpoBC; DNA-directed RNA polymerase subunit beta-beta' [EC:2.7.7.6]	03020 RNA polymerase [PATH:ko03020]	Transcription	Genetic Information Processing	Common in both disease groups		0.262409	0.443931	0.288353	0.321244	0.18298	0.26	0.247193	0.188564	0.364996	0.143808	0.18317	0.0468274
GARS, glyS1; glycyl-tRNA synthetase [EC:6.1.1.14]	00970 Aminoacyl-tRNA biosynthesis [PATH:ko00970]	Translation	Genetic Information Processing	Common in both disease groups		0.263875	0	0.193617	0.33704	0.183148	0.334491	0.209682	0.228308	0.236624	0.33227	0.189489	0.32563	0.309416	0.285365	0.367691	0.318835	0.241425	0.226577	0.250093	0.191507	0.22246	0.249883	0.0811333	36.741	20		mcp; methyl-accepting chemotaxis protein	02030 Bacterial chemotaxis [PATH:ko02030]	Cell motility	Cellular Processes	Common in both disease groups		0.0702221	0.956276	0.230034	0.0126807	0.00257719	0.0985423	0.0260677	0.567079	0.0884838	0.0434768	0.156659	0.491688
ackA; acetate kinase [EC:2.7.2.1]	00620 Pyruvate metabolism [PATH:ko00620]	Carbohydrate metabolism	Metabolism	Common in both disease groups		0.205649	0.252525	0.245829	0.240636	0.203497	0.300618	0.227915	0.329895	0.226765	0.290971	0.227979	0.192212	0.242515	0.258187	0.293852	0.302893	0.282519	0.238312	0.248996	0.169349	0.256684	0.249419	0.0401857	36.9904	21		clpP, CLPP; ATP-dependent Clp protease, protease subunit [EC:3.4.21.92]	04112 Cell cycle - Caulobacter [PATH:ko04112]	Cell growth and death	Cellular Processes	Common in both disease groups		0.195883	0.226526	0.248664	0.349776	0.16494	0.284257	0.213036	0.263435	0.225634	0.193973	0.255474	0.421447
ftsZ; cell division protein FtsZ	04112 Cell cycle - Caulobacter [PATH:ko04112]	Cell growth and death	Cellular Processes	Common in both disease groups		0.211843	0	0.315444	0.290706	0.356799	0.239224	0.164099	0.284861	0.269489	0.27783	0.245744	0.269097	0.234153	0.185714	0.280289	0.201929	0.250414	0.234702	0.261062	0.354526	0.209626	0.244645	0.0746564	37.235	20		FUCA; alpha-L-fucosidase [EC:3.2.1.51]	00511 Other glycan degradation [PATH:ko00511]	Glycan biosynthesis and metabolism	Metabolism	Common in both disease groups		0.121965	0.0547312	0.0307792	0.019021	0.0206175	0.112187	0.142923	0.535189	0.0663629	0.200662	0.46395	0.725825
E2.6.1.16, glmS; glucosamine--fructose-6-phosphate aminotransferase (isomerizing) [EC:2.6.1.16]	00250 Alanine, aspartate and glutamate metabolism [PATH:ko00250]	Amino acid metabolism	Metabolism	Common in both disease groups		0.292369	0.420875	0.265408	0.374406	0.2754	0.205352	0.319081	0.0450333	0.251961	0.281584	0.121392	0.0859301	0.133802	0.23101	0.200422	0.361347	0.111723	0.29428	0.0789768	0.316541	0.44492	0.24342	0.11427	37.4784	21		ftsZ; cell division protein FtsZ	04112 Cell cycle - Caulobacter [PATH:ko04112]	Cell growth and death	Cellular Processes	Common in both disease groups		0.199579	0.19764	0.272963	0.272635	0.162363	0.166006	0.278654	0.260662	0.269876	0.29096	0.277165	0.0234137
lacZ; beta-galactosidase [EC:3.2.1.23]	00052 Galactose metabolism [PATH:ko00052]	Carbohydrate metabolism	Metabolism	Common in both disease groups		0.278741	0.252525	0.323058	0.217469	0.217064	0.194767	0.109399	0.430434	0.248674	0.191477	0.432272	0.260052	0.317779	0.140418	0.153707	0.114249	0.353148	0.199496	0.489217	0.0569774	0.128342	0.243298	0.115385	37.7217	21		PGK, pgk; phosphoglycerate kinase [EC:2.7.2.3]	00010 Glycolysis / Gluconeogenesis [PATH:ko00010]	Carbohydrate metabolism	Metabolism	Common in both disease groups		0.240234	0.188519	0.140126	0.263125	0.16494	0.229679	0.239103	0.280073	0.325178	0.197318	0.236193	0.257551
E4.1.1.49, pckA; phosphoenolpyruvate carboxykinase (ATP) [EC:4.1.1.49]	00010 Glycolysis / Gluconeogenesis [PATH:ko00010]	Carbohydrate metabolism	Metabolism	Common in both disease groups		0.187066	0.3367	0.153371	0.125549	0.153301	0.334491	0.309964	0.252396	0.1939	0.251549	0.529978	0.180905	0.083626	0.321602	0.162749	0.377288	0.161806	0.23741	0.330167	0.00474811	0.35508	0.240174	0.118923	37.9619	21		rnr, vacB; ribonuclease R [EC:3.1.-.-]	03018 RNA degradation [PATH:ko03018]	Folding, sorting and degradation	Genetic Information Processing	Common in both disease groups		0.328935	0.115544	0.135266	0.0338152	0.126282	0.24484	0.275059	0.259276	0.22121	0.247483	0.341034	0.257551
purM; phosphoribosylformylglycinamidine cyclo-ligase [EC:6.3.3.1]	00230 Purine metabolism [PATH:ko00230]	Nucleotide metabolism	Metabolism	Common in both disease groups		0.210605	0.0841751	0.224074	0.33704	0.27947	0.209586	0.246148	0.282767	0.248674	0.309743	0.310881	0.287187	0.150527	0.217421	0.188366	0.212557	0.287655	0.271712	0.275322	0.207334	0.20107	0.24011	0.0593282	38.202	21		YARS, tyrS; tyrosyl-tRNA synthetase [EC:6.1.1.1]	00970 Aminoacyl-tRNA biosynthesis [PATH:ko00970]	Translation	Genetic Information Processing	Common in both disease groups		0.232842	0.259973	0.183055	0.147941	0.249987	0.288805	0.245395	0.224613	0.263239	0.187285	0.250654	0.0468274
NARS, asnS; asparaginyl-tRNA synthetase [EC:6.1.1.22]	00970 Aminoacyl-tRNA biosynthesis [PATH:ko00970]	Translation	Genetic Information Processing	Common in both disease groups		0.166006	0.0841751	0.143581	0.154695	0.212994	0.351427	0.392014	0.202126	0.173086	0.208372	0.278312	0.305278	0.167252	0.312542	0.333032	0.356033	0.259403	0.233799	0.270934	0.0411503	0.350802	0.237953	0.0951315	38.44	21		ABC.PE.S; peptide/nickel transport system substrate-binding protein	02010 ABC transporters [PATH:ko02010]	Membrane Transport	Environmental Information Processing	Common in both disease groups		0.266105	0.259973	0.298882	0.445938	0.188135	0.186472	0.309216	0.162221	0.371632	0.147152	0.09038	0.0234137
HARS, hisS; histidyl-tRNA synthetase [EC:6.1.1.21]	00970 Aminoacyl-tRNA biosynthesis [PATH:ko00970]	Translation	Genetic Information Processing	Common in both disease groups		0.190783	0	0.189266	0.167399	0.265903	0.249809	0.255265	0.345604	0.224574	0.24404	0.296077	0.25779	0.19234	0.380486	0.283303	0.236469	0.286371	0.25095	0.326876	0.243736	0.102674	0.237606	0.0825228	38.6776	20		ABC.PE.A; peptide/nickel transport system ATP-binding protein	02010 ABC transporters [PATH:ko02010]	Membrane Transport	Environmental Information Processing	Common in both disease groups		0.295672	0.320786	0.37421	0.499831	0.041235	0.23347	0.22562	0.13865	0.32739	0.197318	0.130147	0.0702412
rpoA; DNA-directed RNA polymerase subunit alpha [EC:2.7.7.6]	03020 RNA polymerase [PATH:ko03020]	Transcription	Genetic Information Processing	Common in both disease groups		0.287413	0.252525	0.313268	0.239141	0.260477	0.21382	0.091166	0.216788	0.299067	0.292848	0.227979	0.180905	0.125439	0.199302	0.203436	0.310864	0.23372	0.258172	0.230349	0.362439	0.183957	0.237289	0.063666	38.9149	21		rpoA; DNA-directed RNA polymerase subunit alpha [EC:2.7.7.6]	03020 RNA polymerase [PATH:ko03020]	Transcription	Genetic Information Processing	Common in both disease groups		0.303064	0.276697	0.262433	0.29377	0.108242	0.208455	0.168091	0.255116	0.300845	0.204007	0.17594	0.0936549
cobN; cobaltochelatase CobN [EC:6.6.1.2]	00860 Porphyrin and chlorophyll metabolism [PATH:ko00860]	Metabolism of cofactors and vitamins	Metabolism	Common in both disease groups		0.0904361	0	0.082668	0.115087	0.137022	0.224405	0.255265	0.425198	0.132553	0.10137	0.373057	0.357288	0.510119	0.403134	0.20645	0.350719	0.410936	0.130891	0.326876	0.026906	0.239572	0.233331	0.147315	39.1482	20		ATPVB, ntpB; V-type H+-transporting ATPase subunit B [EC:3.6.3.14]	00190 Oxidative phosphorylation [PATH:ko00190]	Energy metabolism	Metabolism	Common in both disease groups		0.140444	0.418086	0.287543	0.0243047	0.0592753	0.266822	0.23371	0.359104	0.170331	0.193973	0.262704	0.234137
E2.7.1.30, glpK; glycerol kinase [EC:2.7.1.30]	00561 Glycerolipid metabolism [PATH:ko00561]	Lipid metabolism	Metabolism	Common in both disease groups		0.310951	0.0841751	0.290426	0.33704	0.29982	0.175713	0.446713	0.0816882	0.353841	0.204618	0.133235	0.176383	0.19234	0.181184	0.348101	0.217871	0.219594	0.211231	0.188667	0.237406	0.158289	0.230918	0.0930521	39.3791	21		ACO, acnA; aconitate hydratase 1 / homoaconitase [EC:4.2.1.3 4.2.1.-]	00300 Lysine biosynthesis [PATH:ko00300]	Amino acid metabolism	Metabolism	Common in both disease groups		0.170011	0.255412	0.345051	0.697438	0.149477	0.112945	0.132136	0.148356	0.311905	0.304338	0.073509	0.117069
ABC.PE.P1; peptide/nickel transport system permease protein	02010 ABC transporters [PATH:ko02010]	Membrane Transport	Environmental Information Processing	Common in both disease groups		0.174678	0.420875	0.378532	0.211491	0.26726	0.222288	0.0820494	0.0733099	0.221287	0.281584	0.07698	0.20578	0.267603	0.0498256	0.464135	0.207243	0.156669	0.290669	0.195248	0.213665	0.342246	0.228734	0.111543	39.6079	21		E4.2.1.46, rfbB, rffG; dTDP-glucose 4,6-dehydratase [EC:4.2.1.46]	00521 Streptomycin biosynthesis [PATH:ko00521]	Biosynthesis of other secondary metabolites	Metabolism	Common in both disease groups		0.22545	0.168755	0.306982	0.290599	0.190712	0.234986	0.206743	0.169153	0.371632	0.147152	0.202451	0.398033
clpP, CLPP; ATP-dependent Clp protease, protease subunit [EC:3.4.21.92]	04112 Cell cycle - Caulobacter [PATH:ko04112]	Cell growth and death	Cellular Processes	Common in both disease groups		0.364222	0	0.291513	0.215975	0.221134	0.260395	0.154982	0.216788	0.230051	0.334147	0.148038	0.212564	0.117076	0.289894	0.278782	0.249754	0.224731	0.194983	0.224865	0.276973	0.278075	0.227854	0.0788605	39.8357	20		ABC-2.AB.A; antibiotic transport system ATP-binding protein	02010 ABC transporters [PATH:ko02010]	Membrane transport	Environmental Information Processing	Common in both disease groups		0.195883	0.0547312	0.126357	0.837983	0.219061	0.14933	0.138428	0.041595	0.38048	0.274238	0.055433	0.18731
WARS, trpS; tryptophanyl-tRNA synthetase [EC:6.1.1.2]	00970 Aminoacyl-tRNA biosynthesis [PATH:ko00970]	Translation	Genetic Information Processing	Common in both disease groups		0.222993	0.16835	0.279548	0.200281	0.24284	0.247692	0.136749	0.150809	0.187327	0.480571	0.284234	0.226132	0.175615	0.203832	0.251658	0.233812	0.174648	0.223869	0.210605	0.254815	0.22246	0.227564	0.070124	40.0633	21		ATPVA, ntpA; V-type H+-transporting ATPase subunit A [EC:3.6.3.14]	00190 Oxidative phosphorylation [PATH:ko00190]	Energy metabolism	Metabolism	Common in both disease groups		0.173707	0.3892	0.289162	0.0295883	0.0541209	0.250904	0.281351	0.431202	0.267664	0.137119	0.332598	0.0936549
E1.17.4.1B, nrdB, nrdF; ribonucleoside-diphosphate reductase beta chain [EC:1.17.4.1]	00230 Purine metabolism [PATH:ko00230]	Nucleotide metabolism	Metabolism	Common in both disease groups		0.332012	0.252525	0.275197	0.354976	0.23877	0.232873	0.300848	0.0659789	0.278252	0.24404	0.139156	0.108543	0.158889	0.33972	0.342074	0.201929	0.150248	0.129989	0.110787	0.226327	0.252406	0.225502	0.0857967	40.2888	21		fabF; 3-oxoacyl-[acyl-carrier-protein] synthase II [EC:2.3.1.179]	00061 Fatty acid biosynthesis [PATH:ko00061]	Lipid metabolism	Metabolism	Common in both disease groups		0.262409	0.279737	0.184675	0.101446	0.440699	0.243324	0.257081	0.242638	0.181392	0.244139	0.202451	0.117069
GLDC, gcvP; glycine dehydrogenase [EC:1.4.4.2]	00260 Glycine, serine and threonine metabolism [PATH:ko00260]	Amino acid metabolism	Metabolism	Common in both disease groups		0.23662	0.0841751	0.152283	0.135264	0.139735	0.222288	0.145866	0.349793	0.0558696	0.103248	0.396743	0.284926	0.259241	0.308013	0.195901	0.33212	0.267108	0.110129	0.395981	0.365605	0.183957	0.224994	0.106061	40.5138	21		mutS2; DNA mismatch repair protein MutS2	03430 Mismatch repair [PATH:ko03430]	Replication and repair	Genetic Information Processing	Common in both disease groups		0.284584	0.202201	0.249474	0.0295883	0.0283491	0.204665	0.324497	0.30503	0.128302	0.300993	0.265115	0.280965
FBA, fbaA; fructose-bisphosphate aldolase, class II [EC:4.1.2.13]	00010 Glycolysis / Gluconeogenesis [PATH:ko00010]	Carbohydrate metabolism	Metabolism	Common in both disease groups		0.262636	0.252525	0.343725	0.313873	0.274043	0.222288	0.237032	0.0670262	0.267298	0.292848	0.0829016	0.217087	0.100351	0.22195	0.140145	0.172702	0.100166	0.322263	0.137113	0.398841	0.239572	0.222209	0.0913367	40.736	21		QARS, glnS; glutaminyl-tRNA synthetase [EC:6.1.1.18]	00970 Aminoacyl-tRNA biosynthesis [PATH:ko00970]	Translation	Genetic Information Processing	Common in both disease groups		0.184795	0.328387	0.184675	0.0200778	0.069584	0.356268	0.159103	0.242638	0.247755	0.143808	0.281985	0.280965
pncB, NAPRT1; nicotinate phosphoribosyltransferase [EC:2.4.2.11]	00760 Nicotinate and nicotinamide metabolism [PATH:ko00760]	Metabolism of cofactors and vitamins	Metabolism	Common in both disease groups		0.149901	0.589226	0.295864	0.197292	0.214351	0.273097	0.109399	0.212599	0.153368	0.170828	0.15396	0.2397	0.351229	0.194773	0.149186	0.162075	0.204184	0.251853	0.193054	0.207334	0.188235	0.221977	0.100887	40.958	21		malQ; 4-alpha-glucanotransferase [EC:2.4.1.25]	00500 Starch and sucrose metabolism [PATH:ko00500]	Carbohydrate metabolism	Metabolism	Common in both disease groups		0.151532	0.0790562	0.115827	0.232479	0.0386578	0.115219	0.251688	0.30919	0.265451	0.29096	0.496487	0.210723
murC; UDP-N-acetylmuramate--alanine ligase [EC:6.3.2.8]	00550 Peptidoglycan biosynthesis [PATH:ko00550]	Glycan biosynthesis and metabolism	Metabolism	Common in both disease groups		0.133796	0.589226	0.126177	0.106866	0.237414	0.163011	0.291731	0.227261	0.198282	0.208372	0.275352	0.214825	0.267603	0.194773	0.180832	0.204586	0.224731	0.192275	0.235834	0.156688	0.196791	0.220306	0.0969712	41.1783	21		E6.3.2.13, murE; UDP-N-acetylmuramoyl-L-alanyl-D-glutamate--2,6-diaminopimelate ligase [EC:6.3.2.13]	00300 Lysine biosynthesis [PATH:ko00300]	Amino acid metabolism	Metabolism	Common in both disease groups		0.16262	0.127706	0.171716	0.148998	0.167517	0.155394	0.237306	0.363263	0.168119	0.063543	0.357905	0.280965
htpG, HSP90A; molecular chaperone HtpG	04151 PI3K-Akt signaling pathway [PATH:ko04151]	Signal transduction	Environmental Information Processing	Common in both disease groups		0.133796	0	0.181652	0.179356	0.28761	0.182065	0.0638162	0.271247	0.282634	0.1896	0.310881	0.323368	0.267603	0.267246	0.242616	0.228499	0.296644	0.319555	0.309326	0.00474811	0.226738	0.217571	0.0976925	41.3958	20		deaD; ATP-dependent RNA helicase DeaD [EC:3.6.4.13]	03018 RNA degradation [PATH:ko03018]	Folding, sorting and degradation	Genetic Information Processing	Common in both disease groups		0.221754	0.130747	0.272153	0.136318	0.110819	0.155394	0.280452	0.271754	0.170331	0.351159	0.277165	0.327792
DPO3G, dnaX; DNA polymerase III subunit gamma/tau [EC:2.7.7.7]	03030 DNA replication [PATH:ko03030]	Replication and repair	Genetic Information Processing	Common in both disease groups		0.193261	0.16835	0.251267	0.261561	0.137022	0.23499	0.191449	0.213646	0.205951	0.262812	0.254626	0.210303	0.284328	0.181184	0.277275	0.119563	0.181069	0.220258	0.168923	0.346612	0.175401	0.216183	0.0539573	41.612	21		DPP4; dipeptidyl-peptidase 4 [EC:3.4.14.5]	04974 Protein digestion and absorption [PATH:ko04974]	Digestive system	Organismal Systems	Common in both disease groups		0.151532	0.04865	0.0623684	0.019021	0.0180403	0.132653	0.188766	0.42011	0.121665	0.16053	0.469976	0.257551
K01270, pepD; dipeptidase D [EC:3.4.13.-]	00480 Glutathione metabolism [PATH:ko00480]	Metabolism of other amino acids	Metabolism	Common in both disease groups		0.153617	0.0841751	0.0402463	0.0642693	0.0556226	0.378948	0.273498	0.406347	0.0668244	0.0506852	0.3849	0.316585	0.409768	0.258187	0.355636	0.260382	0.392958	0.102005	0.307132	0.0015827	0.171123	0.215928	0.144329	41.828	21		NARS, asnS; asparaginyl-tRNA synthetase [EC:6.1.1.22]	00970 Aminoacyl-tRNA biosynthesis [PATH:ko00970]	Translation	Genetic Information Processing	Common in both disease groups		0.20697	0.209803	0.103677	0.0390988	0.0180403	0.451779	0.277755	0.19827	0.238906	0.127086	0.194016	0.304378
FARSA, pheS; phenylalanyl-tRNA synthetase alpha chain [EC:6.1.1.20]	00970 Aminoacyl-tRNA biosynthesis [PATH:ko00970]	Translation	Genetic Information Processing	Common in both disease groups		0.189544	0.0841751	0.183828	0.177861	0.185861	0.319671	0.337314	0.1927	0.163227	0.202741	0.263509	0.251006	0.200702	0.190243	0.195901	0.411829	0.141259	0.194983	0.224865	0.170932	0.248128	0.215728	0.0716747	42.0437	21		dnaB; replicative DNA helicase [EC:3.6.4.12]	04112 Cell cycle - Caulobacter [PATH:ko04112]	Cell growth and death	Cellular Processes	Common in both disease groups		0.262409	0.167234	0.138506	0.17436	0.128859	0.203907	0.195058	0.252343	0.236694	0.254172	0.17594	0.351206
rnr, vacB; ribonuclease R [EC:3.1.-.-]	03018 RNA degradation [PATH:ko03018]	Folding, sorting and degradation	Genetic Information Processing	Common in both disease groups		0.0953915	0.16835	0.109861	0.169641	0.177721	0.277331	0.227915	0.360266	0.190614	0.129529	0.34641	0.232916	0.301054	0.23101	0.183846	0.236469	0.323612	0.169707	0.235834	0.0585601	0.248128	0.213055	0.0807756	42.2567	21		mrcA; penicillin-binding protein 1A [EC:2.4.1.- 3.4.-.-]	00550 Peptidoglycan biosynthesis [PATH:ko00550]	Glycan biosynthesis and metabolism	Metabolism	Common in both disease groups		0.229146	0.1946	0.206545	0.0253614	0.0489665	0.197843	0.255283	0.266208	0.172543	0.230762	0.209682	0.280965
fabF; 3-oxoacyl-[acyl-carrier-protein] synthase II [EC:2.3.1.179]	00061 Fatty acid biosynthesis [PATH:ko00061]	Lipid metabolism	Metabolism	Common in both disease groups		0.144945	0.16835	0.102247	0.144232	0.153301	0.281565	0.291731	0.198984	0.0777792	0.214004	0.204293	0.262313	0.250878	0.22195	0.229054	0.36666	0.237572	0.117351	0.207314	0.273808	0.316578	0.212615	0.0737107	42.4693	21		E1.17.7.1, gcpE, ispG; (E)-4-hydroxy-3-methylbut-2-enyl-diphosphate synthase [EC:1.17.7.1]	00900 Terpenoid backbone biosynthesis [PATH:ko00900]	Metabolism of terpenoids and polyketides	Metabolism	Common in both disease groups		0.136748	0.158112	0.122307	0.0623468	0.175249	0.152362	0.230114	0.256503	0.218997	0.127086	0.337419	0.210723
E6.3.5.1, NADSYN1, QNS1, nadE; NAD+ synthase (glutamine-hydrolysing) [EC:6.3.5.1]	00760 Nicotinate and nicotinamide metabolism [PATH:ko00760]	Metabolism of cofactors and vitamins	Metabolism	Common in both disease groups		0.281219	0	0.397024	0.260066	0.335092	0.148192	0.136749	0.237734	0.303449	0.373569	0.165803	0.246484	0.19234	0.172125	0.18686	0.108935	0.231152	0.346636	0.212799	0.015827	0.102674	0.21213	0.107652	42.6815	20		DPO3G, dnaX; DNA polymerase III subunit gamma/tau [EC:2.7.7.7]	03030 DNA replication [PATH:ko03030]	Replication and repair	Genetic Information Processing	Common in both disease groups		0.203275	0.161153	0.165236	0.19021	0.167517	0.182682	0.280452	0.278687	0.210149	0.207351	0.201246	0.304378
E4.2.1.46, rfbB, rffG; dTDP-glucose 4,6-dehydratase [EC:4.2.1.46]	00521 Streptomycin biosynthesis [PATH:ko00521]	Biosynthesis of other secondary metabolites	Metabolism	Common in both disease groups		0.335728	0	0.233863	0.222701	0.231987	0.201118	0.173215	0.178038	0.299067	0.240285	0.171725	0.192212	0.142164	0.253658	0.262206	0.263039	0.199047	0.233799	0.267644	0.166184	0.179679	0.211779	0.0682038	42.8933	20		nagB, GNPDA; glucosamine-6-phosphate deaminase [EC:3.5.99.6]	00520 Amino sugar and nucleotide sugar metabolism [PATH:ko00520]	Carbohydrate metabolism	Metabolism	Common in both disease groups		0.121965	0.092739	0.118257	0.0169076	0.0206175	0.116735	0.120451	0.450613	0.0862717	0.137119	0.578432	0.351206
QARS, glnS; glutaminyl-tRNA synthetase [EC:6.1.1.18]	00970 Aminoacyl-tRNA biosynthesis [PATH:ko00970]	Translation	Genetic Information Processing	Common in both disease groups		0.190783	0	0.0598255	0.154695	0.185861	0.230756	0.145866	0.253443	0.106262	0.17646	0.281273	0.269097	0.443218	0.253658	0.242616	0.467625	0.270961	0.131794	0.276419	0.00474811	0.256684	0.209621	0.118286	43.1029	20		ribB, RIB3; 3,4-dihydroxy 2-butanone 4-phosphate synthase [EC:4.1.99.12]	00740 Riboflavin metabolism [PATH:ko00740]	Metabolism of cofactors and vitamins	Metabolism	Common in both disease groups		0.177403	0.405923	0.304552	0.0570631	0.105665	0.270612	0.187867	0.227386	0.205725	0.210695	0.186785	0.210723
E2.5.1.49, metY; O-acetylhomoserine (thiol)-lyase [EC:2.5.1.49]	00270 Cysteine and methionine metabolism [PATH:ko00270]	Amino acid metabolism	Metabolism	Common in both disease groups		0.203171	0.3367	0.251267	0.187577	0.208924	0.0762131	0.164099	0.0785464	0.306735	0.225268	0.133235	0.117589	0.200702	0.208362	0.0632911	0.135505	0.137407	0.269907	0.156857	0.7138	0.192513	0.207984	0.136473	43.3109	21		FARSA, pheS; phenylalanyl-tRNA synthetase alpha chain [EC:6.1.1.20]	00970 Aminoacyl-tRNA biosynthesis [PATH:ko00970]	Translation	Genetic Information Processing	Common in both disease groups		0.125661	0.180917	0.183055	0.160622	0.231947	0.305481	0.230114	0.207975	0.19024	0.21404	0.167504	0.210723
ATPVA, ntpA; V-type H+-transporting ATPase subunit A [EC:3.6.3.14]	00190 Oxidative phosphorylation [PATH:ko00190]	Energy metabolism	Metabolism	Common in both disease groups		0.0768087	0.0841751	0.0456849	0.212238	0.0963221	0.268863	0.0729328	0.346651	0.0361509	0.161442	0.272391	0.440957	0.443218	0.135888	0.213984	0.350719	0.303065	0.138113	0.304938	0.0332368	0.320856	0.207554	0.132324	43.5184	21		fliA; RNA polymerase sigma factor for flagellar operon FliA	03020 RNA polymerase [PATH:ko03020]	Transcription	Genetic Information Processing	Common in both disease groups		0.0591344	0.0714546	0.107727	0.212402	0.105665	0.120525	0.0719108	0.275914	0.115029	0.0869536	0.392852	0.257551
mraY; phospho-N-acetylmuramoyl-pentapeptide-transferase [EC:2.7.8.13]	00550 Peptidoglycan biosynthesis [PATH:ko00550]	Glycan biosynthesis and metabolism	Metabolism	Common in both disease groups		0.22671	0.0841751	0.202319	0.236152	0.24691	0.287916	0.200565	0.189559	0.185136	0.236531	0.174685	0.217087	0.175615	0.244598	0.170283	0.308207	0.231152	0.215745	0.143694	0.125034	0.209626	0.205319	0.0513085	43.7237	21		mraY; phospho-N-acetylmuramoyl-pentapeptide-transferase [EC:2.7.8.13]	00550 Peptidoglycan biosynthesis [PATH:ko00550]	Glycan biosynthesis and metabolism	Metabolism	Common in both disease groups		0.22545	0.153551	0.148226	0.327585	0.208752	0.259242	0.198653	0.203816	0.196877	0.150497	0.179555	0.210723
priA; primosomal protein N' (replication factor Y) (superfamily II helicase) [EC:3.6.4.-]	03440 Homologous recombination [PATH:ko03440]	Replication and repair	Genetic Information Processing	Common in both disease groups		0.0631814	0	0.28825	0.210743	0.2347	0.110086	0.373781	0.325706	0.201569	0.193355	0.130274	0.25779	0.292691	0.11777	0.189873	0.103621	0.243993	0.203107	0.276419	0.145609	0.239572	0.2001	0.0914372	43.9238	20		E2.6.1.16, glmS; glucosamine--fructose-6-phosphate aminotransferase (isomerizing) [EC:2.6.1.16]	00250 Alanine, aspartate and glutamate metabolism [PATH:ko00250]	Amino acid metabolism	Metabolism	Common in both disease groups		0.251321	0.284298	0.221124	0.308564	0.280913	0.349446	0.252587	0.11508	0.23227	0.277583	0.0771242	0.0468274
ABC.FEV.S; iron complex transport system substrate-binding protein	02010 ABC transporters [PATH:ko02010]	Membrane transport	Environmental Information Processing	Common in both disease groups		0.0569871	0	0.110949	0.144232	0.128882	0.171479	0.154982	0.466042	0.207046	0.120143	0.334567	0.255529	0.292691	0.149477	0.22604	0.069081	0.387821	0.138113	0.289582	0.333951	0.162567	0.200008	0.116881	44.1238	20		E2.1.1.-; [EC:2.1.1.-]	00340 Histidine metabolism [PATH:ko00340]	Amino acid metabolism	Metabolism	Common in both disease groups		0.273497	0.0638531	0.0421189	0.0686871	0.0644297	0.461633	0.269665	0.205202	0.205725	0.197318	0.209682	0.140482
galE, GALE; UDP-glucose 4-epimerase [EC:5.1.3.2]	00052 Galactose metabolism [PATH:ko00052]	Carbohydrate metabolism	Metabolism	Common in both disease groups		0.24777	0	0.273022	0.178609	0.265903	0.160894	0.237032	0.165471	0.210333	0.245917	0.242783	0.260052	0.100351	0.348779	0.137131	0.191301	0.119428	0.21755	0.177698	0.163019	0.209626	0.197746	0.0737915	44.3216	20		E2.7.1.30, glpK; glycerol kinase [EC:2.7.1.30]	00561 Glycerolipid metabolism [PATH:ko00561]	Lipid metabolism	Metabolism	Common in both disease groups		0.229146	0.232608	0.0826179	0.529419	0.221638	0.144023	0.210339	0.0998281	0.336239	0.284271	0.0771242	0.140482
recJ; single-stranded-DNA-specific exonuclease [EC:3.1.-.-]	03410 Base excision repair [PATH:ko03410]	Replication and repair	Genetic Information Processing	Common in both disease groups		0.115213	0	0.217547	0.179356	0.208924	0.251926	0.227915	0.233545	0.119408	0.193355	0.186528	0.221609	0.292691	0.271776	0.239602	0.193958	0.210605	0.272615	0.200733	0.0379849	0.265241	0.197168	0.074452	44.5188	20		WARS, trpS; tryptophanyl-tRNA synthetase [EC:6.1.1.2]	00970 Aminoacyl-tRNA biosynthesis [PATH:ko00970]	Translation	Genetic Information Processing	Common in both disease groups		0.262409	0.322306	0.182245	0.17753	0.244833	0.353236	0.219328	0.140037	0.181392	0.207351	0.189195	0.0702412
mrcA; penicillin-binding protein 1A [EC:2.4.1.- 3.4.-.-]	00550 Peptidoglycan biosynthesis [PATH:ko00550]	Glycan biosynthesis and metabolism	Metabolism	Common in both disease groups		0.121407	0.0841751	0.0445972	0.100888	0.145162	0.251926	0.237032	0.336178	0.0920205	0.161442	0.219097	0.260052	0.326141	0.212891	0.331525	0.185987	0.30435	0.12367	0.256675	0.0316541	0.290909	0.196085	0.0964586	44.7148	21		htpG, HSP90A; molecular chaperone HtpG	04151 PI3K-Akt signaling pathway [PATH:ko04151]	Signal transduction	Environmental Information Processing	Common in both disease groups		0.136748	0.179397	0.156326	0.0464959	0.08247	0.184198	0.125844	0.30919	0.22121	0.120397	0.315727	0.280965
ATPVB, ntpB; V-type H+-transporting ATPase subunit B [EC:3.6.3.14]	00190 Oxidative phosphorylation [PATH:ko00190]	Energy metabolism	Metabolism	Common in both disease groups		0.0768087	0.0841751	0.0424217	0.199534	0.0800423	0.226522	0.218798	0.288003	0.0482012	0.163319	0.355292	0.364072	0.309416	0.199302	0.128089	0.4198	0.308202	0.0983941	0.261062	0.0474811	0.192513	0.195783	0.115369	44.9106	21		galE, GALE; UDP-glucose 4-epimerase [EC:5.1.3.2]	00052 Galactose metabolism [PATH:ko00052]	Carbohydrate metabolism	Metabolism	Common in both disease groups		0.236538	0.247811	0.232464	0.129977	0.103087	0.207697	0.214833	0.242638	0.272088	0.21404	0.153043	0.257551
DPP4; dipeptidyl-peptidase 4 [EC:3.4.14.5]	04974 Protein digestion and absorption [PATH:ko04974]	Digestive system	Organismal Systems	Common in both disease groups		0.0346878	0.3367	0.0598255	0.0986459	0.195358	0.110086	0.045583	0.50898	0.158845	0.170828	0.343449	0.316585	0.150527	0.330661	0.066305	0.0876797	0.422494	0.179637	0.405853	0	0.0812834	0.195429	0.147653	45.1061	20		priA; primosomal protein N' (replication factor Y) (superfamily II helicase) [EC:3.6.4.-]	03440 Homologous recombination [PATH:ko03440]	Replication and repair	Genetic Information Processing	Common in both disease groups		0.151532	0.107942	0.172526	0.0443824	0.273182	0.112945	0.23371	0.255116	0.168119	0.270894	0.234988	0.304378
nagB, GNPDA; glucosamine-6-phosphate deaminase [EC:3.5.99.6]	00520 Amino sugar and nucleotide sugar metabolism [PATH:ko00520]	Carbohydrate metabolism	Metabolism	Common in both disease groups		0.109019	0	0.187091	0.170388	0.208924	0.0783301	0.173215	0.565534	0.134744	0.0863525	0.393782	0.384424	0.351229	0.11777	0.0843882	0.0584531	0.408368	0.18054	0.292872	0.0189925	0.0855615	0.194761	0.149668	45.3008	20		murF; UDP-N-acetylmuramoyl-tripeptide--D-alanyl-D-alanine ligase [EC:6.3.2.10]	00300 Lysine biosynthesis [PATH:ko00300]	Amino acid metabolism	Metabolism	Common in both disease groups		0.0997893	0.0805765	0.0518387	0.030645	0.162363	0.0902041	0.17708	0.219067	0.0729992	0.193973	0.385621	0.327792
RP-L1, rplA; large subunit ribosomal protein L1	03010 Ribosome [PATH:ko03010]	Translation	Genetic Information Processing	Common in both disease groups		0.184589	0.420875	0.207758	0.1532	0.185861	0.207469	0.136749	0.163376	0.189518	0.183968	0.124352	0.140202	0.259241	0.144947	0.165763	0.334777	0.173364	0.166999	0.188667	0.139278	0.196791	0.193702	0.0697157	45.4945	21		pyrD; dihydroorotate dehydrogenase (fumarate) [EC:1.3.98.1]	00240 Pyrimidine metabolism [PATH:ko00240]	Nucleotide metabolism	Metabolism	Common in both disease groups		0.232842	0.200681	0.221124	0.18387	0.149477	0.138717	0.177979	0.212135	0.14821	0.153841	0.255474	0.280965
E2.7.2.4, lysC; aspartate kinase [EC:2.7.2.4]	00260 Glycine, serine and threonine metabolism [PATH:ko00260]	Amino acid metabolism	Metabolism	Common in both disease groups		0.157334	0.0841751	0.337198	0.201028	0.169581	0.0783301	0.282615	0.246112	0.244293	0.304111	0.156921	0.246484	0.183977	0.167595	0.0783605	0.069081	0.165659	0.222966	0.217186	0.31021	0.13262	0.193135	0.0795298	45.6877	21		DLD, lpd, pdhD; dihydrolipoamide dehydrogenase [EC:1.8.1.4]	00260 Glycine, serine and threonine metabolism [PATH:ko00260]	Amino acid metabolism	Metabolism	Common in both disease groups		0.214362	0.0532109	0.0801879	0.176473	0.579867	0.0902041	0.120451	0.169153	0.132726	0.167218	0.150633	0.280965
purC; phosphoribosylaminoimidazole-succinocarboxamide synthase [EC:6.3.2.6]	00230 Purine metabolism [PATH:ko00230]	Nucleotide metabolism	Metabolism	Common in both disease groups		0.152379	0.0841751	0.188178	0.163662	0.2347	0.220171	0.291731	0.172802	0.182946	0.178337	0.124352	0.269097	0.142164	0.22195	0.220012	0.18333	0.238857	0.186859	0.243512	0.104458	0.248128	0.192943	0.0536868	45.8806	21		E4.1.1.49, pckA; phosphoenolpyruvate carboxykinase (ATP) [EC:4.1.1.49]	00010 Glycolysis / Gluconeogenesis [PATH:ko00010]	Carbohydrate metabolism	Metabolism	Common in both disease groups		0.258713	0.14443	0.106917	0.0264181	0.00515437	0.476793	0.264272	0.288392	0.258815	0.150497	0.343444	0.0468274
dnaB; replicative DNA helicase [EC:3.6.4.12]	04112 Cell cycle - Caulobacter [PATH:ko04112]	Cell growth and death	Cellular Processes	Common in both disease groups		0.157334	0	0.177301	0.166652	0.2754	0.196884	0.237032	0.153951	0.246484	0.116388	0.165803	0.217087	0.275966	0.244598	0.1522	0.207243	0.172079	0.324971	0.110787	0.272225	0.179679	0.19286	0.0715052	46.0735	20		E1.17.4.1B, nrdB, nrdF; ribonucleoside-diphosphate reductase beta chain [EC:1.17.4.1]	00230 Purine metabolism [PATH:ko00230]	Nucleotide metabolism	Metabolism	Common in both disease groups		0.325239	0.106422	0.110157	0.453335	0.149477	0.131895	0.222923	0.0928956	0.373844	0.190629	0.0698938	0.234137
E1.17.7.1, gcpE, ispG; (E)-4-hydroxy-3-methylbut-2-enyl-diphosphate synthase [EC:1.17.7.1]	00900 Terpenoid backbone biosynthesis [PATH:ko00900]	Metabolism of terpenoids and polyketides	Metabolism	Common in both disease groups		0.154856	0.252525	0.181652	0.145727	0.183148	0.154543	0.136749	0.3278	0.151177	0.22339	0.189489	0.266836	0.100351	0.190243	0.159735	0.220528	0.215741	0.186859	0.253384	0.182011	0.154011	0.191941	0.0522896	46.2654	21		pncB, NAPRT1; nicotinate phosphoribosyltransferase [EC:2.4.2.11]	00760 Nicotinate and nicotinamide metabolism [PATH:ko00760]	Metabolism of cofactors and vitamins	Metabolism	Common in both disease groups		0.158924	0.270615	0.161186	0.120467	0.224215	0.138717	0.162698	0.17054	0.241118	0.120397	0.17594	0.18731
E6.3.2.13, murE; UDP-N-acetylmuramoyl-L-alanyl-D-glutamate--2,6-diaminopimelate ligase [EC:6.3.2.13]	00300 Lysine biosynthesis [PATH:ko00300]	Amino acid metabolism	Metabolism	Common in both disease groups		0.180872	0	0.165336	0.173378	0.222491	0.167245	0.237032	0.331989	0.202664	0.150178	0.210215	0.269097	0.0585382	0.244598	0.18686	0.12222	0.287655	0.20401	0.245706	0.129782	0.205348	0.190248	0.0744946	46.4556	20		recJ; single-stranded-DNA-specific exonuclease [EC:3.1.-.-]	03410 Base excision repair [PATH:ko03410]	Replication and repair	Genetic Information Processing	Common in both disease groups		0.184795	0.0866577	0.078568	0.0253614	0.180403	0.230437	0.24989	0.206589	0.161483	0.217384	0.218117	0.327792
RP-S3, rpsC; small subunit ribosomal protein S3	03010 Ribosome [PATH:ko03010]	Translation	Genetic Information Processing	Common in both disease groups		0.193261	0.0841751	0.199056	0.195797	0.222491	0.184182	0.273498	0.198984	0.18185	0.180214	0.19245	0.149247	0.200702	0.212891	0.209464	0.24444	0.161806	0.192275	0.176601	0.161436	0.166845	0.189603	0.0371522	46.6452	21		E6.3.4.5, argG; argininosuccinate synthase [EC:6.3.4.5]	00250 Alanine, aspartate and glutamate metabolism [PATH:ko00250]	Amino acid metabolism	Metabolism	Common in both disease groups		0.221754	0.258453	0.305362	0.371967	0.296376	0.0674636	0.114158	0.11092	0.309693	0.197318	0.0976104	0.0702412
RP-S2, rpsB; small subunit ribosomal protein S2	03010 Ribosome [PATH:ko03010]	Translation	Genetic Information Processing	Common in both disease groups		0.188305	0.252525	0.127265	0.24512	0.0827556	0.139724	0.264381	0.144525	0.117217	0.142669	0.165803	0.149247	0.133802	0.308013	0.201929	0.265696	0.191342	0.177832	0.140403	0.25165	0.290909	0.189577	0.0639713	46.8348	21		leuA; 2-isopropylmalate synthase [EC:2.3.3.13]	00290 Valine, leucine and isoleucine biosynthesis [PATH:ko00290]	Amino acid metabolism	Metabolism	Common in both disease groups		0.129357	0.24629	0.38393	0.41635	0.244833	0.086414	0.112361	0.133104	0.234482	0.224073	0.145813	0.140482
pyrD; dihydroorotate dehydrogenase (fumarate) [EC:1.3.98.1]	00240 Pyrimidine metabolism [PATH:ko00240]	Nucleotide metabolism	Metabolism	Common in both disease groups		0.110258	0.420875	0.126177	0.145727	0.146518	0.169362	0.218798	0.282767	0.134744	0.125774	0.225019	0.284926	0.125439	0.185714	0.123568	0.159418	0.237572	0.166096	0.262159	0.204169	0.115508	0.189076	0.0768671	47.0239	21		mrdA; penicillin-binding protein 2	00550 Peptidoglycan biosynthesis [PATH:ko00550]	Glycan biosynthesis and metabolism	Metabolism	Common in both disease groups		0.229146	0.142909	0.151466	0.0390988	0.041235	0.205423	0.16899	0.230159	0.230058	0.120397	0.306087	0.351206
pfkA, PFK; 6-phosphofructokinase 1 [EC:2.7.1.11]	00010 Glycolysis / Gluconeogenesis [PATH:ko00010]	Carbohydrate metabolism	Metabolism	Common in both disease groups		0.206888	0.420875	0.233863	0.21448	0.195358	0.220171	0.145866	0.058648	0.204855	0.174582	0.242783	0.167338	0.334504	0.0498256	0.106992	0.0797088	0.145112	0.189567	0.248996	0.163019	0.136898	0.187635	0.0861745	47.2115	21		dnaG; DNA primase [EC:2.7.7.-]	03030 DNA replication [PATH:ko03030]	Replication and repair	Genetic Information Processing	Common in both disease groups		0.16262	0.123145	0.160376	0.202891	0.201021	0.207697	0.182474	0.250957	0.115029	0.163874	0.200041	0.304378
E2.1.1.-; [EC:2.1.1.-]	00340 Histidine metabolism [PATH:ko00340]	Amino acid metabolism	Metabolism	Common in both disease groups		0.210605	0.0841751	0.208845	0.147221	0.188574	0.262512	0.410247	0.228308	0.156654	0.12202	0.112509	0.158292	0.142164	0.172125	0.129596	0.220528	0.227299	0.22748	0.204023	0.2105	0.11123	0.187377	0.0701604	47.3989	21		RP-S3, rpsC; small subunit ribosomal protein S3	03010 Ribosome [PATH:ko03010]	Translation	Genetic Information Processing	Common in both disease groups		0.218058	0.168755	0.134457	0.225082	0.0798928	0.203907	0.213036	0.148356	0.269876	0.193973	0.108456	0.0468274
aspA; aspartate ammonia-lyase [EC:4.3.1.1]	00250 Alanine, aspartate and glutamate metabolism [PATH:ko00250]	Amino acid metabolism	Metabolism	Common in both disease groups		0.261397	0.505051	0.183828	0.127791	0.214351	0.196884	0.145866	0.156045	0.155558	0.187723	0.109548	0.219348	0.0669008	0.240069	0.275769	0.241783	0.159238	0.121864	0.112981	0.0300714	0.205348	0.186543	0.0962573	47.5855	21		LYS1; saccharopine dehydrogenase (NAD+, L-lysine forming) [EC:1.5.1.7]	00300 Lysine biosynthesis [PATH:ko00300]	Amino acid metabolism	Metabolism	Common in both disease groups		0.151532	0.182437	0.144176	0.0338152	0.0463894	0.338076	0.126743	0.25373	0.126089	0.193973	0.281985	0.37462
FUCA; alpha-L-fucosidase [EC:3.2.1.51]	00511 Other glycan degradation [PATH:ko00511]	Glycan biosynthesis and metabolism	Metabolism	Common in both disease groups		0.0371655	0.0841751	0.0445972	0.0799629	0.207567	0.131256	0.200565	0.678641	0.0733973	0.202741	0.396743	0.350504	0.158889	0.0724736	0.0964436	0.0584531	0.462303	0.131794	0.364171	0.0237406	0.055615	0.186248	0.171293	47.7717	21		E2.7.2.4, lysC; aspartate kinase [EC:2.7.2.4]	00260 Glycine, serine and threonine metabolism [PATH:ko00260]	Amino acid metabolism	Metabolism	Common in both disease groups		0.203275	0.190039	0.269723	0.192324	0.162363	0.103848	0.134833	0.19411	0.17918	0.284271	0.204861	0.280965
fliA; RNA polymerase sigma factor for flagellar operon FliA	03020 RNA polymerase [PATH:ko03020]	Transcription	Genetic Information Processing	Common in both disease groups		0.135035	0.16835	0.0913699	0.0851942	0.156015	0.139724	0.118516	0.450333	0.112835	0.0619486	0.216136	0.307539	0.409768	0.158536	0.201929	0.0823658	0.292792	0.117351	0.340039	0.182011	0.0812834	0.186146	0.111481	47.9578	21		ABC.PE.P; peptide/nickel transport system permease protein	02010 ABC transporters [PATH:ko02010]	Membrane Transport	Environmental Information Processing	Common in both disease groups		0.340023	0.179397	0.416329	0.386761	0.134014	0.216035	0.213935	0.131718	0.236694	0.140464	0.0602533	0.18731
pyrB, PYR2; aspartate carbamoyltransferase catalytic subunit [EC:2.1.3.2]	00250 Alanine, aspartate and glutamate metabolism [PATH:ko00250]	Amino acid metabolism	Metabolism	Common in both disease groups		0.138751	0.16835	0.250179	0.234658	0.172295	0.11432	0.109399	0.202126	0.1698	0.245917	0.233901	0.185428	0.284328	0.181184	0.13261	0.196615	0.201615	0.241923	0.179892	0.101293	0.158289	0.185851	0.0503178	48.1437	21		hutH, HAL; histidine ammonia-lyase [EC:4.3.1.3]	00340 Histidine metabolism [PATH:ko00340]	Amino acid metabolism	Metabolism	Common in both disease groups		0.140444	0.171795	0.131217	0.0253614	0.0154631	0.368397	0.104271	0.207975	0.188028	0.0802649	0.210887	0.468274
ilvD; dihydroxy-acid dehydratase [EC:4.2.1.9]	00290 Valine, leucine and isoleucine biosynthesis [PATH:ko00290]	Amino acid metabolism	Metabolism	Common in both disease groups		0.288652	0.420875	0.249092	0.266792	0.29168	0.0656279	0.200565	0.0534115	0.233338	0.217759	0.207254	0.0723622	0.041813	0.203832	0.105485	0.0451683	0.0552195	0.173318	0.0976241	0.428913	0.166845	0.18503	0.115786	48.3287	21		ABC.FEV.A; iron complex transport system ATP-binding protein [EC:3.6.3.34]	02010 ABC transporters [PATH:ko02010]	Membrane transport	Environmental Information Processing	Common in both disease groups		0.218058	0.127706	0.0615584	0.234593	0.409773	0.0917202	0.283149	0.19827	0.106181	0.170563	0.200041	0.234137
hutH, HAL; histidine ammonia-lyase [EC:4.3.1.3]	00340 Histidine metabolism [PATH:ko00340]	Amino acid metabolism	Metabolism	Common in both disease groups		0.116452	0.16835	0.0228425	0.0680059	0.0786857	0.306969	0.273498	0.239828	0.029578	0.0694575	0.328645	0.20578	0.326141	0.262717	0.301386	0.321492	0.170795	0.0677024	0.245706	0.0142443	0.235294	0.183503	0.111349	48.5122	21		ilvD; dihydroxy-acid dehydratase [EC:4.2.1.9]	00290 Valine, leucine and isoleucine biosynthesis [PATH:ko00290]	Amino acid metabolism	Metabolism	Common in both disease groups		0.192187	0.215884	0.251903	0.53576	0.31184	0.0530613	0.240002	0.0651655	0.212361	0.391291	0.0385621	0.117069
dnaA; chromosomal replication initiator protein	04112 Cell cycle - Caulobacter [PATH:ko04112]	Cell growth and death	Cellular Processes	Common in both disease groups		0.136274	0.16835	0.214284	0.09192	0.204854	0.13549	0.200565	0.198984	0.1939	0.1896	0.263509	0.162815	0.200702	0.22648	0.144665	0.0743949	0.159238	0.192275	0.197442	0.324454	0.141176	0.18197	0.0548117	48.6942	21		FBA, fbaA; fructose-bisphosphate aldolase, class II [EC:4.1.2.13]	00010 Glycolysis / Gluconeogenesis [PATH:ko00010]	Carbohydrate metabolism	Metabolism	Common in both disease groups		0.229146	0.235648	0.166856	0.230366	0.115973	0.23347	0.202249	0.109534	0.234482	0.21404	0.0795344	0.0234137
dgt; dGTPase [EC:3.1.5.1]	00230 Purine metabolism [PATH:ko00230]	Nucleotide metabolism	Metabolism	Common in both disease groups		0.133796	0.589226	0.270846	0.179356	0.261833	0.0613939	0.164099	0.189559	0.184041	0.0957387	0.162842	0.167338	0.19234	0.144947	0.0542495	0.100964	0.152817	0.316847	0.184279	0.106041	0.0983957	0.181474	0.114355	48.8757	21		leuC; 3-isopropylmalate/(R)-2-methylmalate dehydratase large subunit [EC:4.2.1.33 4.2.1.35]	00290 Valine, leucine and isoleucine biosynthesis [PATH:ko00290]	Amino acid metabolism	Metabolism	Common in both disease groups		0.188491	0.141389	0.164426	0.390988	0.306685	0.138717	0.0889896	0.11092	0.143786	0.21404	0.125327	0.37462
ribB, RIB3; 3,4-dihydroxy 2-butanone 4-phosphate synthase [EC:4.1.99.12]	00740 Riboflavin metabolism [PATH:ko00740]	Metabolism of cofactors and vitamins	Metabolism	Common in both disease groups		0.120168	0	0.0848435	0.14498	0.134308	0.228639	0.337314	0.210504	0.0832566	0.191477	0.23094	0.232916	0.275966	0.144947	0.149186	0.348062	0.200331	0.135405	0.223768	0.0981277	0.235294	0.181449	0.0851309	49.0571	20		dnaA; chromosomal replication initiator protein	04112 Cell cycle - Caulobacter [PATH:ko04112]	Cell growth and death	Cellular Processes	Common in both disease groups		0.14414	0.14595	0.259193	0.208175	0.268027	0.0962683	0.165395	0.25373	0.188028	0.177252	0.184375	0.163896
mutS2; DNA mismatch repair protein MutS2	03430 Mismatch repair [PATH:ko03430]	Replication and repair	Genetic Information Processing	Common in both disease groups		0.149901	0.252525	0.0641765	0.157684	0.119385	0.281565	0.164099	0.245065	0.151177	0.165196	0.293116	0.251006	0.150527	0.158536	0.177818	0.225842	0.251698	0.115545	0.227058	0.0490638	0.141176	0.180579	0.0674654	49.2377	21		E1.1.1.40, maeB; malate dehydrogenase (oxaloacetate-decarboxylating)(NADP+) [EC:1.1.1.40]	00620 Pyruvate metabolism [PATH:ko00620]	Carbohydrate metabolism	Metabolism	Common in both disease groups		0.136748	0.0820968	0.174145	0.0084538	0.154631	0.0280467	0.160001	0.363263	0.110605	0.157185	0.345854	0.421447
ppk; polyphosphate kinase [EC:2.7.4.1]	03018 RNA degradation [PATH:ko03018]	Folding, sorting and degradation	Genetic Information Processing	Common in both disease groups		0.230426	0	0.221898	0.136759	0.0990354	0.0867982	0.309964	0.248207	0.254152	0.161442	0.222058	0.192212	0.22579	0.104181	0.0587703	0.0717379	0.201615	0.196788	0.240221	0.455819	0.0427807	0.179079	0.104077	49.4168	20		RP-S2, rpsB; small subunit ribosomal protein S2	03010 Ribosome [PATH:ko03010]	Translation	Genetic Information Processing	Common in both disease groups		0.129357	0.150511	0.205735	0.24516	0.115973	0.178134	0.197755	0.184405	0.23227	0.153841	0.118096	0.234137
murF; UDP-N-acetylmuramoyl-tripeptide--D-alanyl-D-alanine ligase [EC:6.3.2.10]	00300 Lysine biosynthesis [PATH:ko00300]	Amino acid metabolism	Metabolism	Common in both disease groups		0.0693756	0.252525	0.0696152	0.125549	0.109889	0.0846812	0.109399	0.33932	0.117217	0.120143	0.287195	0.287187	0.250878	0.203832	0.1522	0.0876797	0.308202	0.151653	0.235834	0.256398	0.128342	0.178434	0.0869536	49.5952	21		pfkA, PFK; 6-phosphofructokinase 1 [EC:2.7.1.11]	00010 Glycolysis / Gluconeogenesis [PATH:ko00010]	Carbohydrate metabolism	Metabolism	Common in both disease groups		0.199579	0.214364	0.199255	0.277919	0.0618525	0.175102	0.191462	0.0901226	0.258815	0.210695	0.128942	0.140482
E6.3.4.5, argG; argininosuccinate synthase [EC:6.3.4.5]	00250 Alanine, aspartate and glutamate metabolism [PATH:ko00250]	Amino acid metabolism	Metabolism	Common in both disease groups		0.307235	0.16835	0.374181	0.250351	0.284896	0.122788	0.118516	0.0377023	0.226765	0.377323	0.100666	0.126634	0.242515	0.258187	0.0587703	0.0531392	0.100166	0.223869	0.172213	0.0364022	0.0983957	0.178051	0.105811	49.7733	21		dxr; 1-deoxy-D-xylulose-5-phosphate reductoisomerase [EC:1.1.1.267]	00900 Terpenoid backbone biosynthesis [PATH:ko00900]	Metabolism of terpenoids and polyketides	Metabolism	Common in both disease groups		0.243929	0.180917	0.123927	0.176473	0.152054	0.185714	0.120451	0.230159	0.159271	0.127086	0.162684	0.37462
E1.8.1.9, trxB; thioredoxin reductase (NADPH) [EC:1.8.1.9]	00450 Selenocompound metabolism [PATH:ko00450]	Metabolism of other amino acids	Metabolism	Common in both disease groups		0.219277	0.252525	0.124002	0.147969	0.189931	0.196884	0.264381	0.144525	0.165418	0.0994931	0.239822	0.180905	0.142164	0.22195	0.159735	0.172702	0.181069	0.175123	0.168923	0.148774	0.124064	0.177126	0.0434359	49.9504	21		HEXA_B; hexosaminidase [EC:3.2.1.52]	04142 Lysosome [PATH:ko04142]	Transport and catabolism	Cellular Processes	Common in both disease groups		0.125661	0.0592921	0.0494087	0.0327585	0.0128859	0.0712537	0.165395	0.353558	0.0353935	0.300993	0.472386	0
secDF; SecD/SecF fusion protein	03070 Bacterial secretion system [PATH:ko03070]	Membrane transport	Environmental Information Processing	Common in both disease groups		0.0978692	0	0.0565623	0.0702478	0.208924	0.201118	0.118516	0.314185	0.0974979	0.187723	0.275352	0.330152	0.234153	0.258187	0.192887	0.159418	0.276098	0.116448	0.281903	0.00949623	0.205348	0.175814	0.0976319	50.1262	20		murC; UDP-N-acetylmuramate--alanine ligase [EC:6.3.2.8]	00550 Peptidoglycan biosynthesis [PATH:ko00550]	Glycan biosynthesis and metabolism	Metabolism	Common in both disease groups		0.221754	0.14443	0.104487	0.103559	0.170094	0.118251	0.22562	0.210748	0.168119	0.210695	0.330188	0.0468274
murD; UDP-N-acetylmuramoylalanine--D-glutamate ligase [EC:6.3.2.9]	00550 Peptidoglycan biosynthesis [PATH:ko00550]	Glycan biosynthesis and metabolism	Metabolism	Common in both disease groups		0.117691	0.3367	0.0511236	0.0896781	0.175008	0.173596	0.273498	0.170707	0.148986	0.0994931	0.180607	0.115327	0.158889	0.212891	0.247137	0.284295	0.137407	0.150751	0.177698	0.166184	0.22246	0.17572	0.0688917	50.3019	21		ppk; polyphosphate kinase [EC:2.7.4.1]	03018 RNA degradation [PATH:ko03018]	Folding, sorting and degradation	Genetic Information Processing	Common in both disease groups		0.0850057	0.068414	0.0672283	0.232479	0.237101	0.082624	0.0952818	0.188564	0.119453	0.100331	0.26632	0.18731
mrdA; penicillin-binding protein 2	00550 Peptidoglycan biosynthesis [PATH:ko00550]	Glycan biosynthesis and metabolism	Metabolism	Common in both disease groups		0.0978692	0.252525	0.187091	0.107614	0.146518	0.220171	0.0182332	0.248207	0.0843521	0.127652	0.266469	0.20578	0.309416	0.154006	0.144665	0.204586	0.285087	0.229285	0.244609	0	0.149733	0.175422	0.0838693	50.4774	20		purD; phosphoribosylamine--glycine ligase [EC:6.3.4.13]	00230 Purine metabolism [PATH:ko00230]	Nucleotide metabolism	Metabolism	Common in both disease groups		0.0702221	0.0942593	0.140936	0.193381	0.304108	0.111429	0.245395	0.171926	0.117241	0.207351	0.142198	0.117069
PK, pyk; pyruvate kinase [EC:2.7.1.40]	05203 Viral carcinogenesis [PATH:ko05203]	Cancers	Human Diseases	Common in both disease groups		0.209366	0.16835	0.164248	0.165157	0.218421	0.215937	0.145866	0.0963502	0.208142	0.234654	0.150999	0.122111	0.125439	0.122299	0.155214	0.180673	0.106587	0.238312	0.164535	0.257981	0.231016	0.175317	0.0471916	50.6527	21		purC; phosphoribosylaminoimidazole-succinocarboxamide synthase [EC:6.3.2.6]	00230 Purine metabolism [PATH:ko00230]	Nucleotide metabolism	Metabolism	Common in both disease groups		0.118269	0.179397	0.195205	0.139488	0.144322	0.220583	0.127642	0.181632	0.296421	0.137119	0.165094	0.234137
dnaG; DNA primase [EC:2.7.7.-]	03030 DNA replication [PATH:ko03030]	Replication and repair	Genetic Information Processing	Common in both disease groups		0.116452	0.16835	0.160985	0.0949093	0.188574	0.201118	0.246148	0.234592	0.127076	0.138915	0.0917839	0.149247	0.200702	0.190243	0.18686	0.167388	0.228583	0.230188	0.17002	0.242154	0.145455	0.175226	0.0464567	50.8279	21		E2.7.1.90, pfk; pyrophosphate--fructose-6-phosphate 1-phosphotransferase [EC:2.7.1.90]	00051 Fructose and mannose metabolism [PATH:ko00051]	Carbohydrate metabolism	Metabolism	Common in both disease groups		0.140444	0.106422	0.112587	0.229309	0.00773156	0.308513	0.106068	0.171926	0.143786	0.180596	0.207271	0.163896
leuA; 2-isopropylmalate synthase [EC:2.3.3.13]	00290 Valine, leucine and isoleucine biosynthesis [PATH:ko00290]	Amino acid metabolism	Metabolism	Common in both disease groups		0.246531	0.252525	0.369831	0.207754	0.181791	0.0613939	0.145866	0.0764518	0.287016	0.266567	0.171725	0.0904527	0.108714	0.140418	0.0994575	0.0557962	0.128418	0.193177	0.227058	0.223161	0.145455	0.175217	0.0823622	51.0031	21		mnmA, trmU, TRMU; tRNA-specific 2-thiouridylase [EC:2.8.1.-]	04122 Sulfur relay system [PATH:ko04122]	Folding, sorting and degradation	Genetic Information Processing	Common in both disease groups		0.199579	0.0608125	0.0809979	0.142658	0.195866	0.156152	0.251688	0.124785	0.207937	0.234106	0.134967	0.0702412
glgC; glucose-1-phosphate adenylyltransferase [EC:2.7.7.27]	00500 Starch and sucrose metabolism [PATH:ko00500]	Carbohydrate metabolism	Metabolism	Common in both disease groups		0.244054	0.16835	0.356778	0.302663	0.25505	0.188416	0.264381	0.0397968	0.320976	0.21025	0.0266469	0.110805	0.108714	0.131358	0.11302	0.116906	0.127133	0.283447	0.118465	0.042733	0.124064	0.174	0.096572	51.1771	21		thiL; thiamine-monophosphate kinase [EC:2.7.4.16]	00730 Thiamine metabolism [PATH:ko00730]	Metabolism of Cofactors and Vitamins	Metabolism	Common in both disease groups		0.16262	0.109462	0.0931476	0.0940485	0.136591	0.323674	0.151013	0.207975	0.092908	0.120397	0.309702	0.257551
DLD, lpd, pdhD; dihydrolipoamide dehydrogenase [EC:1.8.1.4]	00260 Glycine, serine and threonine metabolism [PATH:ko00260]	Amino acid metabolism	Metabolism	Common in both disease groups		0.0706145	0.420875	0.114212	0.177861	0.189931	0.0762131	0.164099	0.168613	0.120503	0.0394218	0.112509	0.180905	0.0501756	0.190243	0.168776	0.066424	0.139975	0.0947833	0.153566	0.723296	0.209626	0.172982	0.149665	51.3501	21		pyrB, PYR2; aspartate carbamoyltransferase catalytic subunit [EC:2.1.3.2]	00250 Alanine, aspartate and glutamate metabolism [PATH:ko00250]	Amino acid metabolism	Metabolism	Common in both disease groups		0.107181	0.124666	0.191155	0.230366	0.108242	0.129621	0.194159	0.205202	0.218997	0.127086	0.220527	0.0702412
RP-S5, rpsE; small subunit ribosomal protein S5	03010 Ribosome [PATH:ko03010]	Translation	Genetic Information Processing	Common in both disease groups		0.0879584	0.757576	0.130528	0.161421	0.180434	0.158777	0.127632	0.154998	0.186232	0.12202	0.0829016	0.187689	0.158889	0.0588848	0.153707	0.116906	0.141259	0.176929	0.150275	0.148774	0.154011	0.171324	0.138531	51.5214	21		wbpO; UDP-N-acetyl-D-galactosamine dehydrogenase [EC:1.1.1.-]	00520 Amino sugar and nucleotide sugar metabolism [PATH:ko00520]	Carbohydrate metabolism	Metabolism	Common in both disease groups		0.125661	0.0714546	0.201685	0.0412123	0.0953559	0.310029	0.0808996	0.156675	0.174756	0.127086	0.215707	0.234137
E4.3.1.17, sdaA; L-serine dehydratase [EC:4.3.1.17]	00260 Glycine, serine and threonine metabolism [PATH:ko00260]	Amino acid metabolism	Metabolism	Common in both disease groups		0.169722	0.252525	0.13923	0.156189	0.151945	0.160894	0.300848	0.147667	0.207046	0.0807209	0.103627	0.178644	0.209065	0.126829	0.203436	0.175359	0.152817	0.118253	0.121756	0.194673	0.22246	0.170177	0.0514768	51.6916	21		korB; 2-oxoglutarate ferredoxin oxidoreductase subunit beta [EC:1.2.7.3]	00020 Citrate cycle (TCA cycle) [PATH:ko00020]	Carbohydrate metabolism	Metabolism	Common in both disease groups		0.0813098	0.132267	0.208165	0.0454392	0.00257719	0.295627	0.188766	0.235705	0.154847	0.0936424	0.307292	0.117069
deaD; ATP-dependent RNA helicase DeaD [EC:3.6.4.13]	03018 RNA degradation [PATH:ko03018]	Folding, sorting and degradation	Genetic Information Processing	Common in both disease groups		0.168484	0	0.142494	0.14199	0.23877	0.118554	0.191449	0.286956	0.107357	0.165196	0.313842	0.214825	0.142164	0.122299	0.0768535	0.069081	0.215741	0.0929779	0.242415	0.338699	0.124064	0.167343	0.0849135	51.8589	20		RP-L5, rplE; large subunit ribosomal protein L5	03010 Ribosome [PATH:ko03010]	Translation	Genetic Information Processing	Common in both disease groups		0.155228	0.177876	0.161996	0.233536	0.159786	0.260758	0.162698	0.0831901	0.19024	0.123742	0.119302	0.234137
rnj; ribonuclease J [EC:3.1.-.-]	03018 RNA degradation [PATH:ko03018]	Folding, sorting and degradation	Genetic Information Processing	Common in both disease groups		0.289891	0.0841751	0.31218	0.313873	0.214351	0.105851	0.100283	0.0544588	0.274966	0.165196	0.0680977	0.101759	0.0669008	0.10871	0.0904159	0.111592	0.095029	0.287961	0.184279	0.305462	0.175401	0.167183	0.0935712	52.0261	21		E6.3.5.1, NADSYN1, QNS1, nadE; NAD+ synthase (glutamine-hydrolysing) [EC:6.3.5.1]	00760 Nicotinate and nicotinamide metabolism [PATH:ko00760]	Metabolism of cofactors and vitamins	Metabolism	Common in both disease groups		0.0923975	0.0349672	0.076948	0.360343	0.0206175	0.0955103	0.157305	0.195497	0.172543	0.170563	0.156659	0.257551
LYS1; saccharopine dehydrogenase (NAD+, L-lysine forming) [EC:1.5.1.7]	00300 Lysine biosynthesis [PATH:ko00300]	Amino acid metabolism	Metabolism	Common in both disease groups		0.15114	0.0841751	0.0565623	0.0769737	0.108532	0.273097	0.045583	0.284861	0.0712063	0.0450535	0.260548	0.174121	0.0501756	0.285365	0.244123	0.427771	0.267108	0.0794374	0.27971	0.015827	0.218182	0.166645	0.114245	52.1928	21		msbA; ATP-binding cassette, subfamily B, bacterial MsbA [EC:3.6.3.-]	02010 ABC transporters [PATH:ko02010]	Membrane transport	Environmental Information Processing	Common in both disease groups		0.16262	0.0532109	0.238944	0.0295883	0.134014	0.182682	0.16899	0.146969	0.134938	0.110364	0.237398	0.280965
RP-L5, rplE; large subunit ribosomal protein L5	03010 Ribosome [PATH:ko03010]	Translation	Genetic Information Processing	Common in both disease groups		0.154856	0.3367	0.224074	0.235405	0.137022	0.158777	0.091166	0.128816	0.130362	0.195232	0.11547	0.142463	0.041813	0.235539	0.215491	0.220528	0.146396	0.124572	0.151372	0.0997104	0.205348	0.166243	0.0649983	52.359	21		yidC, spoIIIJ, OXA1; preprotein translocase subunit YidC	03070 Bacterial secretion system [PATH:ko03070]	Membrane transport	Environmental Information Processing	Common in both disease groups		0.0923975	0.161153	0.239754	0.0739707	0.298954	0.0333528	0.143822	0.214908	0.110605	0.137119	0.181965	0
pyrH; uridylate kinase [EC:2.7.4.22]	00240 Pyrimidine metabolism [PATH:ko00240]	Nucleotide metabolism	Metabolism	Common in both disease groups		0.237859	0.16835	0.242565	0.156937	0.22656	0.17783	0.127632	0.116249	0.132553	0.266567	0.201332	0.11985	0.0334504	0.140418	0.129596	0.236469	0.148964	0.174221	0.125047	0.159853	0.166845	0.16615	0.0548028	52.5252	21		narG; nitrate reductase 1, alpha subunit [EC:1.7.99.4]	02020 Two-component system [PATH:ko02020]	Signal transduction	Environmental Information Processing	Common in both disease groups		0.255017	0.0319265	0.0842378	0.589653	0.510283	0.0144023	0.16899	0.00831901	0.236694	0.257516	0.0120507	0
leuC; 3-isopropylmalate/(R)-2-methylmalate dehydratase large subunit [EC:4.2.1.33 4.2.1.35]	00290 Valine, leucine and isoleucine biosynthesis [PATH:ko00290]	Amino acid metabolism	Metabolism	Common in both disease groups		0.180872	0.16835	0.349164	0.226437	0.256407	0.11432	0.091166	0.0806409	0.194996	0.193355	0.15396	0.158292	0.0752634	0.11777	0.045208	0.0451683	0.080903	0.300598	0.166729	0.324454	0.162567	0.16603	0.0875159	52.6912	21		RP-L1, rplA; large subunit ribosomal protein L1	03010 Ribosome [PATH:ko03010]	Translation	Genetic Information Processing	Common in both disease groups		0.0960934	0.299501	0.170906	0.234593	0.0592753	0.228163	0.178878	0.116466	0.188028	0.157185	0.181965	0.0234137
afuB, fbpB; iron(III) transport system permease protein	02010 ABC transporters [PATH:ko02010]	Membrane transport	Environmental Information Processing	Common in both disease groups		0.198216	0.16835	0.248004	0.176367	0.179078	0.169362	0.164099	0.0638844	0.236624	0.396095	0.0799408	0.092714	0.183977	0.144947	0.230561	0.193958	0.0475145	0.22748	0.115175	0.00316541	0.158289	0.16561	0.084228	52.8568	21		URA4, pyrC; dihydroorotase [EC:3.5.2.3]	00240 Pyrimidine metabolism [PATH:ko00240]	Nucleotide metabolism	Metabolism	Common in both disease groups		0.151532	0.120105	0.190345	0.199721	0.257719	0.113703	0.200451	0.126172	0.194664	0.21404	0.149428	0.0936549
upp, UPRT; uracil phosphoribosyltransferase [EC:2.4.2.9]	00240 Pyrimidine metabolism [PATH:ko00240]	Nucleotide metabolism	Metabolism	Common in both disease groups		0.15114	0	0.194705	0.196544	0.126168	0.146075	0.218798	0.156045	0.194996	0.163319	0.112509	0.262313	0.19234	0.158536	0.238095	0.0797088	0.188774	0.208523	0.222671	0.121868	0.128342	0.164832	0.0590163	53.0216	20		DPO3A2, polC; DNA polymerase III subunit alpha, Gram-positive type [EC:2.7.7.7]	03030 DNA replication [PATH:ko03030]	Replication and repair	Genetic Information Processing	Common in both disease groups		0.373286	0.150511	0.0145796	0.0221912	0.193289	0.202391	0.542027	0.0928956	0.199089	0.341126	0.0602533	0.0468274
gatB; aspartyl-tRNA(Asn)/glutamyl-tRNA (Gln) amidotransferase subunit B [EC:6.3.5.6 6.3.5.7]	00970 Aminoacyl-tRNA biosynthesis [PATH:ko00970]	Translation	Genetic Information Processing	Common in both disease groups		0.289891	0.252525	0.251267	0.171136	0.166868	0.101617	0.291731	0.0408441	0.167609	0.195232	0.156921	0.11985	0.117076	0.090592	0.126582	0.14879	0.0834714	0.210329	0.0680078	0.23424	0.13262	0.162724	0.0716498	53.1844	21		PK, pyk; pyruvate kinase [EC:2.7.1.40]	05203 Viral carcinogenesis [PATH:ko05203]	Cancers	Human Diseases	Common in both disease groups		0.30676	0.153551	0.235704	0.18387	0.159786	0.136443	0.195957	0.11092	0.188028	0.204007	0.0988154	0.140482
asd; aspartate-semialdehyde dehydrogenase [EC:1.2.1.11]	00260 Glycine, serine and threonine metabolism [PATH:ko00260]	Amino acid metabolism	Metabolism	Common in both disease groups		0.167245	0.0841751	0.126177	0.174125	0.184504	0.131256	0.282615	0.160235	0.148986	0.165196	0.177646	0.189951	0.175615	0.140418	0.128089	0.191301	0.10145	0.168805	0.149178	0.170932	0.175401	0.161586	0.0396959	53.3459	21		ABC-2.AB.P; antibiotic transport system permease protein	02010 ABC transporters [PATH:ko02010]	Membrane transport	Environmental Information Processing	Common in both disease groups		0.0923975	0.0805765	0.0550786	0.0359286	0.134014	0.134169	0.202249	0.262049	0.0729992	0.117053	0.324163	0.18731
fabG; 3-oxoacyl-[acyl-carrier protein] reductase [EC:1.1.1.100]	00061 Fatty acid biosynthesis [PATH:ko00061]	Lipid metabolism	Metabolism	Common in both disease groups		0.130079	0.0841751	0.0772293	0.109108	0.081399	0.139724	0.237032	0.147667	0.129267	0.0994931	0.222058	0.169599	0.209065	0.212891	0.251658	0.326806	0.136123	0.0911725	0.177698	0.155105	0.183957	0.160538	0.0651738	53.5065	21		ACADS, bcd; butyryl-CoA dehydrogenase [EC:1.3.8.1]	00280 Valine, leucine and isoleucine degradation [PATH:ko00280]	Amino acid metabolism	Metabolism	Common in both disease groups		0.14414	0.297981	0.00566985	0.0137374	0	0.451779	0.137529	0.189951	0.2743	0.063543	0.181965	0.163896
purD; phosphoribosylamine--glycine ligase [EC:6.3.4.13]	00230 Purine metabolism [PATH:ko00230]	Nucleotide metabolism	Metabolism	Common in both disease groups		0.138751	0	0.129441	0.186829	0.210281	0.127022	0.182332	0.188511	0.186232	0.195232	0.0562546	0.174121	0.217428	0.190243	0.135624	0.127534	0.150248	0.142626	0.184279	0.201003	0.231016	0.159762	0.0543576	53.6662	20		secDF; SecD/SecF fusion protein	03070 Bacterial secretion system [PATH:ko03070]	Membrane transport	Environmental Information Processing	Common in both disease groups		0.136748	0.115544	0.0469788	0.0243047	0.00257719	0.196327	0.0988773	0.227386	0.0995443	0.163874	0.338624	0.18731
dxr; 1-deoxy-D-xylulose-5-phosphate reductoisomerase [EC:1.1.1.267]	00900 Terpenoid backbone biosynthesis [PATH:ko00900]	Metabolism of terpenoids and polyketides	Metabolism	Common in both disease groups		0.182111	0.0841751	0.0924576	0.11135	0.134308	0.133373	0.200565	0.166518	0.162131	0.159564	0.145078	0.17186	0.242515	0.176654	0.167269	0.0531392	0.201615	0.126378	0.195248	0.226327	0.218182	0.159563	0.0484951	53.8258	21		E1.8.1.9, trxB; thioredoxin reductase (NADPH) [EC:1.8.1.9]	00450 Selenocompound metabolism [PATH:ko00450]	Metabolism of other amino acids	Metabolism	Common in both disease groups		0.20697	0.156592	0.144986	0.101446	0.149477	0.216035	0.189665	0.184405	0.280936	0.193973	0.149428	0.163896
E1.1.1.38, sfcA, maeA; malate dehydrogenase (oxaloacetate-decarboxylating) [EC:1.1.1.38]	02020 Two-component system [PATH:ko02020]	Signal transduction	Environmental Information Processing	Common in both disease groups		0.13999	0	0.220811	0.211491	0.206211	0.101617	0.0273498	0.0816882	0.233338	0.307866	0.100666	0.13794	0.284328	0.090592	0.278782	0.255068	0.150248	0.204912	0.137113	0.00316541	0.175401	0.159456	0.0904872	53.9853	20		rnj; ribonuclease J [EC:3.1.-.-]	03018 RNA degradation [PATH:ko03018]	Folding, sorting and degradation	Genetic Information Processing	Common in both disease groups		0.199579	0.186998	0.256763	0.396272	0.18298	0.127347	0.206743	0.0623925	0.196877	0.304338	0.0518178	0.0234137
sufS; cysteine desulfurase / selenocysteine lyase [EC:2.8.1.7 4.4.1.16]	00730 Thiamine metabolism [PATH:ko00730]	Metabolism of cofactors and vitamins	Metabolism	Common in both disease groups		0.109019	0.0841751	0.178389	0.120318	0.208924	0.143958	0.218798	0.126721	0.138031	0.24404	0.0977054	0.192212	0.242515	0.185714	0.174804	0.124877	0.164374	0.196788	0.146985	0.0823006	0.124064	0.157367	0.0487792	54.1426	21		panB; 3-methyl-2-oxobutanoate hydroxymethyltransferase [EC:2.1.2.11]	00770 Pantothenate and CoA biosynthesis [PATH:ko00770]	Metabolism of cofactors and vitamins	Metabolism	Common in both disease groups		0.0702221	0.301022	0.364491	0.101446	0.141745	0.134927	0.038652	0.255116	0.14821	0.0836092	0.198836	0.257551
thiL; thiamine-monophosphate kinase [EC:2.7.4.16]	00730 Thiamine metabolism [PATH:ko00730]	Metabolism of Cofactors and Vitamins	Metabolism	Common in both disease groups		0.143707	0.16835	0.10551	0.102382	0.143805	0.215937	0.127632	0.228308	0.100784	0.0863525	0.186528	0.185428	0.150527	0.194773	0.161242	0.24444	0.181069	0.109226	0.15576	0.096545	0.179679	0.155618	0.0455471	54.2982	21		upp, UPRT; uracil phosphoribosyltransferase [EC:2.4.2.9]	00240 Pyrimidine metabolism [PATH:ko00240]	Nucleotide metabolism	Metabolism	Common in both disease groups		0.166316	0.269095	0.204115	0.202891	0.118551	0.146297	0.211238	0.11508	0.134938	0.117053	0.140993	0.210723
E2.7.7.24, rfbA, rffH; glucose-1-phosphate thymidylyltransferase [EC:2.7.7.24]	00521 Streptomycin biosynthesis [PATH:ko00521]	Biosynthesis of other secondary metabolites	Metabolism	Common in both disease groups		0.241576	0	0.203407	0.152453	0.210281	0.163011	0.100283	0.145573	0.197187	0.204618	0.109548	0.115327	0.19234	0.144947	0.192887	0.119563	0.137407	0.24102	0.114078	0.085466	0.183957	0.154997	0.0579647	54.4532	20		murD; UDP-N-acetylmuramoylalanine--D-glutamate ligase [EC:6.3.2.9]	00550 Peptidoglycan biosynthesis [PATH:ko00550]	Glycan biosynthesis and metabolism	Metabolism	Common in both disease groups		0.181099	0.0744953	0.0720881	0.0433257	0.08247	0.23726	0.187867	0.109534	0.0951201	0.103675	0.220527	0.280965
E2.1.1.45, thyA; thymidylate synthase [EC:2.1.1.45]	00670 One carbon pool by folate [PATH:ko00670]	Metabolism of cofactors and vitamins	Metabolism	Common in both disease groups		0.256442	0.0841751	0.214284	0.177861	0.217064	0.218054	0.145866	0.0973975	0.157749	0.0732119	0.100666	0.151508	0.117076	0.163066	0.125075	0.18333	0.0898923	0.243729	0.132725	0.159853	0.141176	0.154772	0.0530364	54.608	21		E2.2.1.6L, ilvB, ilvG, ilvI; acetolactate synthase I/II/III large subunit [EC:2.2.1.6]	00290 Valine, leucine and isoleucine biosynthesis [PATH:ko00290]	Amino acid metabolism	Metabolism	Common in both disease groups		0.210666	0.253892	0.210595	0.334982	0.278336	0.043207	0.171687	0.120626	0.216785	0.277583	0.114481	0.0936549
RP-S7, rpsG; small subunit ribosomal protein S7	03010 Ribosome [PATH:ko03010]	Translation	Genetic Information Processing	Common in both disease groups		0.154856	0.16835	0.17295	0.144232	0.156015	0.139724	0.136749	0.152904	0.185136	0.197109	0.121392	0.15377	0.209065	0.140418	0.117541	0.14879	0.145112	0.171513	0.150275	0.167767	0.115508	0.154723	0.0241784	54.7627	21		fliC; flagellin	02040 Flagellar assembly [PATH:ko02040]	Cell motility	Cellular Processes	Common in both disease groups		0.0036959	0.790562	0.500567	0.0232479	0.118551	0.0545773	0.0377531	0.381288	0.0287572	0.0300993	0.119302	0.280965
mnmA, trmU, TRMU; tRNA-specific 2-thiouridylase [EC:2.8.1.-]	04122 Sulfur relay system [PATH:ko04122]	Folding, sorting and degradation	Genetic Information Processing	Common in both disease groups		0.164767	0	0.147932	0.176367	0.173651	0.110086	0.191449	0.185369	0.116121	0.182091	0.112509	0.0520103	0.158889	0.371427	0.129596	0.18333	0.184921	0.193177	0.145888	0.182011	0.0770053	0.154219	0.0712181	54.917	20		pyrH; uridylate kinase [EC:2.7.4.22]	00240 Pyrimidine metabolism [PATH:ko00240]	Nucleotide metabolism	Metabolism	Common in both disease groups		0.199579	0.24173	0.208165	0.175416	0.131437	0.215277	0.124046	0.187178	0.134938	0.090298	0.161479	0.0702412
E2.2.1.6L, ilvB, ilvG, ilvI; acetolactate synthase I/II/III large subunit [EC:2.2.1.6]	00290 Valine, leucine and isoleucine biosynthesis [PATH:ko00290]	Amino acid metabolism	Metabolism	Common in both disease groups		0.222993	0.252525	0.220811	0.223448	0.153301	0.11432	0.191449	0.0492224	0.221287	0.148301	0.171725	0.0791461	0.0083626	0.212891	0.0708258	0.0743949	0.0629246	0.162486	0.0844613	0.349778	0.154011	0.153746	0.0829609	55.0707	21		E4.1.1.32, pckA, PEPCK; phosphoenolpyruvate carboxykinase (GTP) [EC:4.1.1.32]	04151 PI3K-Akt signaling pathway [PATH:ko04151]	Signal transduction	Environmental Information Processing	Common in both disease groups		0.0923975	0.0790562	0.106107	0.578029	0.275759	0.041691	0.0979784	0.0707116	0.234482	0.137119	0.0590482	0.117069
E4.1.1.32, pckA, PEPCK; phosphoenolpyruvate carboxykinase (GTP) [EC:4.1.1.32]	04151 PI3K-Akt signaling pathway [PATH:ko04151]	Signal transduction	Environmental Information Processing	Common in both disease groups		0.438553	0	0.31218	0.229426	0.198071	0.071979	0.127632	0.0261821	0.188423	0.25718	0.156921	0.0565329	0.0167252	0.0951216	0.088909	0.127534	0.0590721	0.122767	0.122853	0.416251	0.115508	0.153706	0.120602	55.2244	20		fabG; 3-oxoacyl-[acyl-carrier protein] reductase [EC:1.1.1.100]	00061 Fatty acid biosynthesis [PATH:ko00061]	Lipid metabolism	Metabolism	Common in both disease groups		0.140444	0.133787	0.076948	0.0327585	0.188135	0.357784	0.146518	0.162221	0.150423	0.150497	0.150633	0.18731
OTC, argF, argI; ornithine carbamoyltransferase [EC:2.1.3.3]	00330 Arginine and proline metabolism [PATH:ko00330]	Amino acid metabolism	Metabolism	Common in both disease groups		0.170961	0.3367	0.241478	0.221206	0.101749	0.107968	0.0638162	0.0596952	0.199378	0.24404	0.121392	0.115327	0.242515	0.185714	0.183846	0.103621	0.0770505	0.176026	0.0943334	0.0142443	0.158289	0.153302	0.0781705	55.3777	21		asd; aspartate-semialdehyde dehydrogenase [EC:1.2.1.11]	00260 Glycine, serine and threonine metabolism [PATH:ko00260]	Amino acid metabolism	Metabolism	Common in both disease groups		0.0923975	0.19308	0.146606	0.153225	0.149477	0.269096	0.134833	0.119239	0.130514	0.190629	0.174735	0.117069
adhE; acetaldehyde dehydrogenase / alcohol dehydrogenase [EC:1.2.1.10 1.1.1.1]	00350 Tyrosine metabolism [PATH:ko00350]	Amino acid metabolism	Metabolism	Common in both disease groups		0.058226	0	0.133792	0.157684	0.151945	0.15666	0.136749	0.213646	0.20376	0.15581	0.251665	0.22387	0.158889	0.158536	0.135624	0.14879	0.16309	0.18054	0.132725	0.0870487	0.188235	0.152252	0.0553697	55.53	20		adhE; acetaldehyde dehydrogenase / alcohol dehydrogenase [EC:1.2.1.10 1.1.1.1]	00350 Tyrosine metabolism [PATH:ko00350]	Amino acid metabolism	Metabolism	Common in both disease groups		0.073918	0.0988202	0.222744	0.0158509	0.0773156	0.247114	0.177979	0.217681	0.223422	0.234106	0.148223	0.18731
URA4, pyrC; dihydroorotase [EC:3.5.2.3]	00240 Pyrimidine metabolism [PATH:ko00240]	Nucleotide metabolism	Metabolism	Common in both disease groups		0.184589	0.0841751	0.200144	0.213733	0.236057	0.184182	0.0546996	0.18118	0.188423	0.178337	0.168764	0.0768848	0.167252	0.104181	0.126582	0.111592	0.123281	0.218453	0.12724	0.15194	0.11123	0.152044	0.0502338	55.682	21		aspA; aspartate ammonia-lyase [EC:4.3.1.1]	00250 Alanine, aspartate and glutamate metabolism [PATH:ko00250]	Amino acid metabolism	Metabolism	Common in both disease groups		0.173707	0.109462	0.0518387	0.252557	0.0747384	0.226647	0.210339	0.130331	0.181392	0.133775	0.138583	0.117069
ftsY; fused signal recognition particle receptor	03070 Bacterial secretion system [PATH:ko03070]	Membrane transport	Environmental Information Processing	Common in both disease groups		0.10778	0.0841751	0.152283	0.170388	0.177721	0.158777	0.191449	0.16966	0.142413	0.148301	0.19245	0.0949754	0.0334504	0.212891	0.173297	0.207243	0.155385	0.144432	0.142597	0.15194	0.158289	0.150947	0.0423695	55.833	21		gatB; aspartyl-tRNA(Asn)/glutamyl-tRNA (Gln) amidotransferase subunit B [EC:6.3.5.6 6.3.5.7]	00970 Aminoacyl-tRNA biosynthesis [PATH:ko00970]	Translation	Genetic Information Processing	Common in both disease groups		0.0960934	0.221965	0.206545	0.295883	0.327303	0.0667056	0.196856	0.0887361	0.210149	0.157185	0.0494077	0.0702412
fbp3; fructose-1,6-bisphosphatase III [EC:3.1.3.11]	00010 Glycolysis / Gluconeogenesis [PATH:ko00010]	Carbohydrate metabolism	Metabolism	Common in both disease groups		0.058226	0	0.102247	0.0822049	0.143805	0.0995004	0.0364664	0.435671	0.0854476	0.168951	0.183568	0.350504	0.259241	0.185714	0.0753466	0.140819	0.318475	0.173318	0.20183	0.0205752	0.0470588	0.150903	0.113699	55.9839	20		folD; methylenetetrahydrofolate dehydrogenase (NADP+) / methenyltetrahydrofolate cyclohydrolase [EC:1.5.1.5 3.5.4.9]	00720 Carbon fixation pathways in prokaryotes [PATH:ko00720]	Energy metabolism	Metabolism	Common in both disease groups		0.151532	0.0972999	0.167666	0.140544	0.219061	0.0720117	0.143822	0.191337	0.150423	0.18394	0.17835	0.18731
ACADS, bcd; butyryl-CoA dehydrogenase [EC:1.3.8.1]	00280 Valine, leucine and isoleucine degradation [PATH:ko00280]	Amino acid metabolism	Metabolism	Common in both disease groups		0.1722	0	0.0195793	0.0709951	0.0434128	0.330257	0.355547	0.153951	0.0602515	0.0506852	0.219097	0.221609	0.334504	0.140418	0.147679	0.289609	0.175932	0.0974914	0.195248	0.00474811	0.0727273	0.150283	0.110986	56.1341	20		E2.5.1.49, metY; O-acetylhomoserine (thiol)-lyase [EC:2.5.1.49]	00270 Cysteine and methionine metabolism [PATH:ko00270]	Amino acid metabolism	Metabolism	Common in both disease groups		0.140444	0.177876	0.149846	0.286372	0.208752	0.0727697	0.195957	0.148356	0.183604	0.117053	0.116891	0.117069
TPI, tpiA; triosephosphate isomerase (TIM) [EC:5.3.1.1]	00010 Glycolysis / Gluconeogenesis [PATH:ko00010]	Carbohydrate metabolism	Metabolism	Common in both disease groups		0.135035	0.673401	0.17295	0.0866888	0.100392	0.0846812	0.200565	0.108918	0.157749	0.118265	0.112509	0.169599	0.175615	0.0271776	0.125075	0.0876797	0.119428	0.17061	0.108593	0.0997104	0.115508	0.150007	0.126407	56.2841	21		ABC.PE.P1; peptide/nickel transport system permease protein	02010 ABC transporters [PATH:ko02010]	Membrane Transport	Environmental Information Processing	Common in both disease groups		0.136748	0.223486	0.246234	0.19021	0.139168	0.166764	0.188766	0.102601	0.22121	0.0668874	0.0988154	0.0936549
RP-S12, rpsL; small subunit ribosomal protein S12	03010 Ribosome [PATH:ko03010]	Translation	Genetic Information Processing	Common in both disease groups		0.125124	0.252525	0.170775	0.179356	0.198071	0.131256	0.164099	0.0733099	0.141317	0.131406	0.216136	0.0949754	0.041813	0.194773	0.106992	0.167388	0.115576	0.139918	0.175504	0.126616	0.166845	0.148275	0.0487622	56.4324	21		E4.3.1.17, sdaA; L-serine dehydratase [EC:4.3.1.17]	00260 Glycine, serine and threonine metabolism [PATH:ko00260]	Amino acid metabolism	Metabolism	Common in both disease groups		0.214362	0.0182437	0.0323992	0.173303	0.113396	0.255452	0.230114	0.151129	0.181392	0.110364	0.138583	0.18731
E1.1.1.40, maeB; malate dehydrogenase (oxaloacetate-decarboxylating)(NADP+) [EC:1.1.1.40]	00620 Pyruvate metabolism [PATH:ko00620]	Carbohydrate metabolism	Metabolism	Common in both disease groups		0.0458375	0	0.0380708	0.0874361	0.180434	0.0127022	0.127632	0.435671	0.0777792	0.125774	0.337528	0.34372	0.125439	0.303483	0.0768535	0.0797088	0.247846	0.131794	0.1415	0	0.183957	0.14777	0.122097	56.5802	19		UGDH, ugd; UDPglucose 6-dehydrogenase [EC:1.1.1.22]	00040 Pentose and glucuronate interconversions [PATH:ko00040]	Carbohydrate metabolism	Metabolism	Common in both disease groups		0.147836	0.19612	0.164426	0.0834813	0.0566981	0.216035	0.12854	0.141423	0.123877	0.143808	0.207271	0.18731
ftsI; cell division protein FtsI (penicillin-binding protein 3) [EC:2.4.1.129]	00550 Peptidoglycan biosynthesis [PATH:ko00550]	Glycan biosynthesis and metabolism	Metabolism	Common in both disease groups		0.0433598	0.3367	0.0989841	0.0523122	0.153301	0.116437	0.109399	0.248207	0.128171	0.144547	0.204293	0.135679	0.259241	0.0181184	0.131103	0.0398544	0.236288	0.183248	0.182085	0.131364	0.145455	0.147531	0.079404	56.7277	21		nadB; L-aspartate oxidase [EC:1.4.3.16]	00250 Alanine, aspartate and glutamate metabolism [PATH:ko00250]	Amino acid metabolism	Metabolism	Common in both disease groups		0.140444	0.153551	0.158756	0.00634035	0.121128	0.281225	0.139327	0.151129	0.126089	0.127086	0.192811	0.280965
ABC.FEV.A; iron complex transport system ATP-binding protein [EC:3.6.3.34]	02010 ABC transporters [PATH:ko02010]	Membrane transport	Environmental Information Processing	Common in both disease groups		0.0904361	0	0.162073	0.144232	0.0963221	0.118554	0.173215	0.227261	0.150081	0.0694575	0.162842	0.17186	0.133802	0.22195	0.176311	0.0770518	0.196479	0.0902698	0.150275	0.357691	0.119786	0.14714	0.0723854	56.8749	20		E2.1.1.45, thyA; thymidylate synthase [EC:2.1.1.45]	00670 One carbon pool by folate [PATH:ko00670]	Metabolism of cofactors and vitamins	Metabolism	Common in both disease groups		0.20697	0.0653734	0.0955775	0.268408	0.195866	0.23726	0.17708	0.117853	0.185816	0.137119	0.139788	0.0936549
HEXA_B; hexosaminidase [EC:3.2.1.52]	04142 Lysosome [PATH:ko04142]	Transport and catabolism	Cellular Processes	Common in both disease groups		0.0359267	0	0.0522114	0.094162	0.161441	0.0804471	0.209682	0.431481	0.100784	0.0694575	0.355292	0.264574	0.250878	0.067944	0.0602773	0.0478253	0.301781	0.0857563	0.332361	0.0332368	0.0385027	0.146382	0.126836	57.0212	20		E1.17.1.2, lytB, ispH; 4-hydroxy-3-methylbut-2-enyl diphosphate reductase [EC:1.17.1.2]	00900 Terpenoid backbone biosynthesis [PATH:ko00900]	Metabolism of terpenoids and polyketides	Metabolism	Common in both disease groups		0.188491	0.0638531	0.0477888	0.182813	0.162363	0.0970263	0.129439	0.134491	0.0575145	0.0969867	0.200041	0.491688
E2.7.1.48, udk; uridine kinase [EC:2.7.1.48]	00240 Pyrimidine metabolism [PATH:ko00240]	Nucleotide metabolism	Metabolism	Common in both disease groups		0.0396432	0.3367	0.0326321	0.0530595	0.137022	0.0889152	0.227915	0.315233	0.110644	0.125774	0.165803	0.228393	0.209065	0.135888	0.156721	0.0929936	0.231152	0.0767293	0.162341	0.00791352	0.0983957	0.144425	0.0886848	57.1657	21		PCCB, pccB; propionyl-CoA carboxylase beta chain [EC:6.4.1.3]	00280 Valine, leucine and isoleucine degradation [PATH:ko00280]	Amino acid metabolism	Metabolism	Common in both disease groups		0.0628303	0.14595	0.165236	0.126807	0.219061	0.0272886	0.070113	0.196883	0.130514	0.10702	0.177145	0.257551
korB; 2-oxoglutarate ferredoxin oxidoreductase subunit beta [EC:1.2.7.3]	00020 Citrate cycle (TCA cycle) [PATH:ko00020]	Carbohydrate metabolism	Metabolism	Common in both disease groups		0.099108	0	0.0511236	0.0934146	0.104462	0.290033	0.218798	0.297429	0.0536786	0.105125	0.106588	0.221609	0.133802	0.194773	0.13261	0.257725	0.237572	0.0740212	0.207314	0.00791352	0.13262	0.143796	0.0880645	57.3095	20		miaA, TRIT1; tRNA dimethylallyltransferase [EC:2.5.1.75]	00908 Zeatin biosynthesis [PATH:ko00908]	Metabolism of terpenoids and polyketides	Metabolism	Common in both disease groups		0.0923975	0.0608125	0.0882877	0.0401555	0.0953559	0.0674636	0.113259	0.250957	0.0973322	0.0501655	0.249449	0.421447
gatA; aspartyl-tRNA(Asn)/glutamyl-tRNA (Gln) amidotransferase subunit A [EC:6.3.5.6 6.3.5.7]	00970 Aminoacyl-tRNA biosynthesis [PATH:ko00970]	Translation	Genetic Information Processing	Common in both disease groups		0.213082	0.16835	0.211021	0.199534	0.113959	0.0846812	0.209682	0.0576007	0.162131	0.198986	0.0414508	0.0701009	0.117076	0.135888	0.143159	0.108935	0.0616404	0.182345	0.0680078	0.303879	0.162567	0.143527	0.0672389	57.453	21		pgm; phosphoglucomutase [EC:5.4.2.2]	00521 Streptomycin biosynthesis [PATH:ko00521]	Biosynthesis of other secondary metabolites	Metabolism	Common in both disease groups		0.158924	0.121625	0.330471	0.36457	0.175249	0.0894461	0.0961806	0.0679386	0.214573	0.150497	0.073509	0.140482
RP-S4, rpsD; small subunit ribosomal protein S4	03010 Ribosome [PATH:ko03010]	Translation	Genetic Information Processing	Common in both disease groups		0.166006	0.420875	0.137055	0.115834	0.195358	0.150309	0.0638162	0.0932084	0.121599	0.127652	0.127313	0.0881914	0.158889	0.154006	0.0964436	0.193958	0.11686	0.124572	0.105302	0.109207	0.13262	0.142813	0.0717063	57.5958	21		E2.6.1.42, ilvE; branched-chain amino acid aminotransferase [EC:2.6.1.42]	00280 Valine, leucine and isoleucine degradation [PATH:ko00280]	Amino acid metabolism	Metabolism	Common in both disease groups		0.166316	0.182437	0.208165	0.107786	0.118551	0.197085	0.0808996	0.141423	0.106181	0.16053	0.167504	0.117069
DPO3A2, polC; DNA polymerase III subunit alpha, Gram-positive type [EC:2.7.7.7]	03030 DNA replication [PATH:ko03030]	Replication and repair	Genetic Information Processing	Common in both disease groups		0.13999	0	0.0250179	0.307147	0.0990354	0.243458	0.51053	0.0649317	0.173086	0.174582	0.0710585	0.0474877	0.041813	0.135888	0.0783605	0.252411	0.123281	0.0343025	0.0789768	0.189925	0.205348	0.142697	0.118226	57.7385	20		E3.5.1.1, ansA, ansB; L-asparaginase [EC:3.5.1.1]	00250 Alanine, aspartate and glutamate metabolism [PATH:ko00250]	Amino acid metabolism	Metabolism	Common in both disease groups		0.140444	0.0714546	0.0915276	0.0285316	0.0489665	0.165248	0.160001	0.176086	0.0796354	0.224073	0.234988	0.163896
E2.3.1.8, pta; phosphate acetyltransferase [EC:2.3.1.8]	00620 Pyruvate metabolism [PATH:ko00620]	Carbohydrate metabolism	Metabolism	Common in both disease groups		0.0929138	0.3367	0.0630887	0.0889307	0.0976788	0.165128	0.0820494	0.239828	0.107357	0.165196	0.145078	0.183167	0.175615	0.0724736	0.161242	0.204586	0.188774	0.109226	0.17331	0.0110789	0.115508	0.141854	0.0709937	57.8804	21		cydA; cytochrome d ubiquinol oxidase subunit I [EC:1.10.3.-]	02020 Two-component system [PATH:ko02020]	Signal transduction	Environmental Information Processing	Common in both disease groups		0.0628303	0.148991	0.151466	0.134204	0.206175	0.0955103	0.143822	0.144196	0.130514	0.163874	0.213297	0.117069
narG; nitrate reductase 1, alpha subunit [EC:1.7.99.4]	02020 Two-component system [PATH:ko02020]	Signal transduction	Environmental Information Processing	Common in both disease groups		0.358028	0	0.310005	0.21448	0.210281	0.0148192	0.0820494	0.0104728	0.314403	0.187723	0.0325685	0.00452264	0	0.149477	0.0768535	0.0185987	0.0282519	0.118253	0.076783	0.582435	0.166845	0.140802	0.151121	58.0212	19		ABC.LPT.P, lolC, lolE; lipoprotein-releasing system permease protein	02010 ABC transporters [PATH:ko02010]	Membrane transport	Environmental Information Processing	Common in both disease groups		0.140444	0.167234	0.123927	0.00739707	0.0335034	0.115219	0.124945	0.263435	0.068575	0.123742	0.27596	0.163896
thrC; threonine synthase [EC:4.2.3.1]	00260 Glycine, serine and threonine metabolism [PATH:ko00260]	Amino acid metabolism	Metabolism	Common in both disease groups		0.161051	0.252525	0.19688	0.158431	0.183148	0.101617	0.118516	0.0774991	0.226765	0.142669	0.0414508	0.0972367	0.041813	0.0815328	0.176311	0.18333	0.111723	0.173318	0.129434	0.238988	0.059893	0.140673	0.0624266	58.1618	21		E4.2.1.2A, fumA, fumB; fumarate hydratase, class I [EC:4.2.1.2]	00020 Citrate cycle (TCA cycle) [PATH:ko00020]	Carbohydrate metabolism	Metabolism	Common in both disease groups		0.121965	0.0562515	0.0315892	0.0179643	0.0566981	0.297901	0.125844	0.164994	0.0774234	0.123742	0.213297	0.163896
E4.2.1.2A, fumA, fumB; fumarate hydratase, class I [EC:4.2.1.2]	00020 Citrate cycle (TCA cycle) [PATH:ko00020]	Carbohydrate metabolism	Metabolism	Common in both disease groups		0.033449	0	0.0184915	0.0702478	0.109889	0.211703	0.0364664	0.229355	0.0766838	0.15581	0.225019	0.219348	0.209065	0.167595	0.212477	0.395887	0.201615	0.05687	0.174407	0	0.13262	0.139857	0.100231	58.3017	19		fabH; 3-oxoacyl-[acyl-carrier-protein] synthase III [EC:2.3.1.180]	00061 Fatty acid biosynthesis [PATH:ko00061]	Lipid metabolism	Metabolism	Common in both disease groups		0.214362	0.0972999	0.0826179	0.019021	0.198443	0.23726	0.126743	0.124785	0.115029	0.163874	0.166299	0.140482
PCCB, pccB; propionyl-CoA carboxylase beta chain [EC:6.4.1.3]	00280 Valine, leucine and isoleucine degradation [PATH:ko00280]	Amino acid metabolism	Metabolism	Common in both disease groups		0.099108	0.16835	0.0989841	0.134517	0.0393428	0.074096	0.118516	0.198984	0.106262	0.0994931	0.227979	0.210303	0.108714	0.131358	0.045208	0.175359	0.172079	0.114643	0.165632	0.354526	0.0898396	0.139681	0.0707883	58.4414	21		ftsA; cell division protein FtsA	04112 Cell cycle - Caulobacter [PATH:ko04112]	Cell growth and death	Cellular Processes	Common in both disease groups		0.0628303	0.0972999	0.161996	0.0084538	0.041235	0.0720117	0.0889896	0.264822	0.0729992	0.133775	0.192811	0.561929
yidC, spoIIIJ, OXA1; preprotein translocase subunit YidC	03070 Bacterial secretion system [PATH:ko03070]	Membrane transport	Environmental Information Processing	Common in both disease groups		0.135035	0.0841751	0.0815803	0.158431	0.215707	0.0592768	0.118516	0.206315	0.188423	0.090107	0.118431	0.187689	0	0.140418	0.138638	0.0823658	0.208036	0.18415	0.130531	0.232658	0.162567	0.139193	0.0592651	58.5806	20		dapA; 4-hydroxy-tetrahydrodipicolinate synthase [EC:4.3.3.7]	00300 Lysine biosynthesis [PATH:ko00300]	Amino acid metabolism	Metabolism	Common in both disease groups		0.0554385	0.0988202	0.160376	0.154282	0.126282	0.169038	0.0674163	0.151129	0.0796354	0.127086	0.186785	0.257551
ilvC; ketol-acid reductoisomerase [EC:1.1.1.86]	00290 Valine, leucine and isoleucine biosynthesis [PATH:ko00290]	Amino acid metabolism	Metabolism	Common in both disease groups		0.275025	0.16835	0.17295	0.188324	0.153301	0.074096	0.209682	0.029324	0.253056	0.285339	0.07698	0.0723622	0.041813	0.126829	0.0316456	0.0239126	0.0462303	0.152556	0.0899458	0.212082	0.226738	0.138597	0.0853516	58.7192	21		ftsY; fused signal recognition particle receptor	03070 Bacterial secretion system [PATH:ko03070]	Membrane transport	Environmental Information Processing	Common in both disease groups		0.103485	0.161153	0.141746	0.136318	0.0953559	0.140991	0.138428	0.164994	0.13715	0.147152	0.151838	0.234137
kbl, GCAT; glycine C-acetyltransferase [EC:2.3.1.29]	00260 Glycine, serine and threonine metabolism [PATH:ko00260]	Amino acid metabolism	Metabolism	Common in both disease groups		0.0557483	0.0841751	0.0163161	0.044839	0.196714	0.17783	0.200565	0.162329	0.0744928	0.159564	0.165803	0.217087	0.19234	0.163066	0.232068	0.231156	0.183637	0.0704105	0.153566	0.00633082	0.119786	0.138468	0.0706681	58.8576	21		mutL; DNA mismatch repair protein MutL	03430 Mismatch repair [PATH:ko03430]	Replication and repair	Genetic Information Processing	Common in both disease groups		0.16262	0.0668937	0.0826179	0.0158509	0.105665	0.0720117	0.215732	0.226	0.0729992	0.140464	0.138583	0.210723
E2.6.1.42, ilvE; branched-chain amino acid aminotransferase [EC:2.6.1.42]	00280 Valine, leucine and isoleucine degradation [PATH:ko00280]	Amino acid metabolism	Metabolism	Common in both disease groups		0.162289	0	0.202319	0.106866	0.101749	0.154543	0.218798	0.122532	0.163227	0.150178	0.168764	0.142463	0.183977	0.11324	0.103978	0.164732	0.125849	0.157069	0.132725	0.0997104	0.13262	0.138459	0.0455387	58.9961	20		RP-L3, rplC; large subunit ribosomal protein L3	03010 Ribosome [PATH:ko03010]	Translation	Genetic Information Processing	Common in both disease groups		0.177403	0.138348	0.108537	0.155339	0.0979331	0.154636	0.101574	0.148356	0.121665	0.117053	0.120507	0.0702412
bglX; beta-glucosidase [EC:3.2.1.21]	00940 Phenylpropanoid biosynthesis [PATH:ko00940]	Biosynthesis of other secondary metabolites	Metabolism	Common in both disease groups		0.178394	0	0.319795	0.143485	0.196714	0.0317554	0.118516	0.0774991	0.266202	0.364182	0.121392	0.0836688	0.0167252	0.090592	0.0286317	0.0797088	0.0565037	0.390868	0.20512	0.00633082	0.106952	0.137287	0.115984	59.1334	20		E2.7.1.48, udk; uridine kinase [EC:2.7.1.48]	00240 Pyrimidine metabolism [PATH:ko00240]	Nucleotide metabolism	Metabolism	Common in both disease groups		0.0406549	0.0760156	0.0299692	0.011624	0.0180403	0.0758018	0.124046	0.212135	0.0553024	0.117053	0.237398	0.210723
E2.7.1.90, pfk; pyrophosphate--fructose-6-phosphate 1-phosphotransferase [EC:2.7.1.90]	00051 Fructose and mannose metabolism [PATH:ko00051]	Carbohydrate metabolism	Metabolism	Common in both disease groups		0.182111	0	0.12509	0.107614	0.139735	0.148192	0.127632	0.166518	0.133649	0.120143	0.133235	0.146986	0.083626	0.140418	0.200422	0.300236	0.199047	0.095686	0.17002	0.0126616	0.145455	0.13707	0.0628561	59.2704	20		nrfA; cytochrome c-552 [EC:1.7.2.2]	05132 Salmonella infection [PATH:ko05132]	Infectious diseases	Human Diseases	Common in both disease groups		0.155228	0.123145	0.191155	0.102502	0.0206175	0.171312	0.0898884	0.153902	0.132726	0.0735761	0.259089	0
cydA; cytochrome d ubiquinol oxidase subunit I [EC:1.10.3.-]	02020 Two-component system [PATH:ko02020]	Signal transduction	Environmental Information Processing	Common in both disease groups		0.113974	0.252525	0.0837557	0.108361	0.123455	0.112203	0.0820494	0.203173	0.090925	0.131406	0.162842	0.115327	0.0669008	0.11777	0.116034	0.257725	0.124565	0.0649943	0.165632	0.226327	0.13262	0.135836	0.0563237	59.4063	21		E4.2.1.47, gmd; GDPmannose 4,6-dehydratase [EC:4.2.1.47]	00051 Fructose and mannose metabolism [PATH:ko00051]	Carbohydrate metabolism	Metabolism	Common in both disease groups		0.0443508	0.104901	0.277013	0.0158509	0.00257719	0.217551	0.0728096	0.231546	0.101756	0.0468212	0.210887	0
dapA; 4-hydroxy-tetrahydrodipicolinate synthase [EC:4.3.3.7]	00300 Lysine biosynthesis [PATH:ko00300]	Amino acid metabolism	Metabolism	Common in both disease groups		0.074331	0	0.164248	0.165157	0.202141	0.148192	0.182332	0.214693	0.156654	0.22339	0.210215	0.0701009	0.0669008	0.163066	0.0934298	0.0929936	0.141259	0.145334	0.17002	0.129782	0.0342246	0.135641	0.0614651	59.5419	20		OGDH, sucA; 2-oxoglutarate dehydrogenase E1 component [EC:1.2.4.2]	00310 Lysine degradation [PATH:ko00310]	Amino acid metabolism	Metabolism	Common in both disease groups		0.166316	0.00608125	0.0599384	0.531533	0.458739	0.00606414	0.0674163	0.0374355	0.176968	0.200662	0.00964053	0.0234137
pgm; phosphoglucomutase [EC:5.4.2.2]	00521 Streptomycin biosynthesis [PATH:ko00521]	Biosynthesis of other secondary metabolites	Metabolism	Common in both disease groups		0.270069	0.673401	0.171862	0.171136	0.109889	0.112203	0.127632	0.0576007	0.143508	0.0713347	0.07698	0.0384424	0.117076	0.0588848	0.179325	0.0531392	0.0886081	0.100199	0.0504574	0.00791352	0.149733	0.134733	0.137196	59.6767	21		fbp3; fructose-1,6-bisphosphatase III [EC:3.1.3.11]	00010 Glycolysis / Gluconeogenesis [PATH:ko00010]	Carbohydrate metabolism	Metabolism	Common in both disease groups		0.151532	0.0836171	0.0348291	0.0221912	0.00257719	0.0576094	0.121349	0.257889	0.0774234	0.137119	0.372365	0.117069
msbA; ATP-binding cassette, subfamily B, bacterial MsbA [EC:3.6.3.-]	02010 ABC transporters [PATH:ko02010]	Membrane transport	Environmental Information Processing	Common in both disease groups		0.0792864	0.0841751	0.0717906	0.0956566	0.147875	0.15666	0.0729328	0.218883	0.0942115	0.153933	0.195411	0.244222	0.117076	0.235539	0.108499	0.175359	0.14768	0.0848536	0.202927	0.015827	0.106952	0.133798	0.0613856	59.8105	21		E6.3.5.10, cobQ, cbiP; adenosylcobyric acid synthase [EC:6.3.5.10]	00860 Porphyrin and chlorophyll metabolism [PATH:ko00860]	Metabolism of cofactors and vitamins	Metabolism	Common in both disease groups		0.0517426	0.0744953	0.0647983	0.0285316	0.0773156	0.107639	0.078203	0.314736	0.0884838	0.090298	0.283191	0.257551
ABCC-BAC; ATP-binding cassette, subfamily C, bacterial	02010 ABC transporters [PATH:ko02010]	Membrane transport	Environmental Information Processing	Common in both disease groups		0.099108	0.16835	0.171862	0.135264	0.107175	0.184182	0.118516	0.0492224	0.112835	0.140792	0.07698	0.0836688	0.0250878	0.0860624	0.26522	0.281638	0.107871	0.169707	0.0712985	0.224744	0.11123	0.132896	0.0665462	59.9433	21		trpB; tryptophan synthase beta chain [EC:4.2.1.20]	00260 Glycine, serine and threonine metabolism [PATH:ko00260]	Amino acid metabolism	Metabolism	Common in both disease groups		0.121965	0.185478	0.202495	0.232479	0.304108	0.042449	0.131237	0.0804171	0.119453	0.230762	0.0566381	0.0468274
glmM; phosphoglucosamine mutase [EC:5.4.2.10]	00520 Amino sugar and nucleotide sugar metabolism [PATH:ko00520]	Carbohydrate metabolism	Metabolism	Common in both disease groups		0.130079	0.252525	0.199056	0.211491	0.248267	0.071979	0.218798	0.0282767	0.155558	0.185846	0.03849	0.108543	0.0083626	0.0407664	0.0391802	0.0876797	0.0487987	0.195886	0.0745892	0.21683	0.213904	0.132138	0.0824319	60.0755	21		aroC; chorismate synthase [EC:4.2.3.5]	00400 Phenylalanine, tyrosine and tryptophan biosynthesis [PATH:ko00400]	Amino acid metabolism	Metabolism	Common in both disease groups		0.0997893	0.148991	0.116637	0.0940485	0.113396	0.0932362	0.153709	0.210748	0.112817	0.167218	0.17594	0.0234137
sdhB; succinate dehydrogenase iron-sulfur subunit [EC:1.3.99.1]	00020 Citrate cycle (TCA cycle) [PATH:ko00020]	Carbohydrate metabolism	Metabolism	Common in both disease groups		0.245292	0.0841751	0.189266	0.147969	0.160085	0.110086	0.0546996	0.0890192	0.121599	0.125774	0.0858623	0.110805	0.0501756	0.176654	0.185353	0.2099	0.0898923	0.0541619	0.0932365	0.259563	0.128342	0.131996	0.0607033	60.2075	21		aceE; pyruvate dehydrogenase E1 component [EC:1.2.4.1]	00010 Glycolysis / Gluconeogenesis [PATH:ko00010]	Carbohydrate metabolism	Metabolism	Common in both disease groups		0.125661	0.0121625	0.077758	0.459675	0.523169	0.00530613	0.0800007	0.016638	0.19024	0.127086	0.0265115	0.0234137
fliC; flagellin	02040 Flagellar assembly [PATH:ko02040]	Cell motility	Cellular Processes	Common in both disease groups		0.00867195	0.16835	0.0326321	0.0829522	0.0081399	0.139724	0.045583	0.125674	0.00109548	0.108879	0.210215	0.336936	0.393042	0.0588848	0.313442	0.127534	0.173364	0.065897	0.0712985	0.00316541	0.295187	0.131937	0.117671	60.3394	21		kbl, GCAT; glycine C-acetyltransferase [EC:2.3.1.29]	00260 Glycine, serine and threonine metabolism [PATH:ko00260]	Amino acid metabolism	Metabolism	Common in both disease groups		0.16262	0.0790562	0.0737081	0.0369854	0.00773156	0.249388	0.164496	0.173313	0.159271	0.0601987	0.144608	0.0702412
ABC-2.AB.P; antibiotic transport system permease protein	02010 ABC transporters [PATH:ko02010]	Membrane transport	Environmental Information Processing	Common in both disease groups		0.0594648	0	0.0478604	0.0418498	0.138378	0.110086	0.0546996	0.324658	0.0766838	0.110757	0.219097	0.235177	0.142164	0.0498256	0.0723327	0.0743949	0.256835	0.12728	0.202927	0.329202	0.0855615	0.131392	0.0945137	60.4708	20		RP-L11, rplK; large subunit ribosomal protein L11	03010 Ribosome [PATH:ko03010]	Translation	Genetic Information Processing	Common in both disease groups		0.110877	0.168755	0.148226	0.194437	0.0386578	0.154636	0.109664	0.0790306	0.212361	0.090298	0.072304	0.0468274
folD; methylenetetrahydrofolate dehydrogenase (NADP+) / methenyltetrahydrofolate cyclohydrolase [EC:1.5.1.5 3.5.4.9]	00720 Carbon fixation pathways in prokaryotes [PATH:ko00720]	Energy metabolism	Metabolism	Common in both disease groups		0.0904361	0.0841751	0.0804925	0.127044	0.137022	0.146075	0.091166	0.205268	0.095307	0.0450535	0.195411	0.142463	0.209065	0.185714	0.0949367	0.127534	0.175932	0.0929779	0.17002	0.139278	0.11123	0.13079	0.0461289	60.6016	21		ftsI; cell division protein FtsI (penicillin-binding protein 3) [EC:2.4.1.129]	00550 Peptidoglycan biosynthesis [PATH:ko00550]	Glycan biosynthesis and metabolism	Metabolism	Common in both disease groups		0.14414	0.117064	0.114207	0.0105672	0.0231947	0.0803499	0.168091	0.234319	0.00663629	0.103675	0.281985	0.163896
tnaA; tryptophanase [EC:4.1.99.1]	00380 Tryptophan metabolism [PATH:ko00380]	Amino acid metabolism	Metabolism	Common in both disease groups		0.0891972	0.0841751	0.0174038	0.0298927	0.0284896	0.317554	0.0820494	0.172802	0.0131458	0.0206495	0.11547	0.217087	0.209065	0.154006	0.31947	0.39323	0.181069	0.0686051	0.121756	0.00474811	0.102674	0.130597	0.110538	60.7322	21		argH, ASL; argininosuccinate lyase [EC:4.3.2.1]	00250 Alanine, aspartate and glutamate metabolism [PATH:ko00250]	Amino acid metabolism	Metabolism	Common in both disease groups		0.0554385	0.158112	0.229224	0.253614	0.221638	0.0530613	0.100675	0.0762576	0.14821	0.227417	0.0976104	0.0234137
RP-L3, rplC; large subunit ribosomal protein L3	03010 Ribosome [PATH:ko03010]	Translation	Genetic Information Processing	Common in both disease groups		0.116452	0	0.162073	0.1532	0.143805	0.194767	0.136749	0.0994921	0.136935	0.114511	0.11547	0.099498	0.167252	0.140418	0.0964436	0.156761	0.152817	0.145334	0.105302	0.17568	0.128342	0.130538	0.0401429	60.8627	20		carA, CPA1; carbamoyl-phosphate synthase small subunit [EC:6.3.5.5]	00250 Alanine, aspartate and glutamate metabolism [PATH:ko00250]	Amino acid metabolism	Metabolism	Common in both disease groups		0.158924	0.0988202	0.0477888	0.232479	0.0953559	0.0795919	0.141125	0.116466	0.145998	0.113709	0.108456	0.117069
OGDH, sucA; 2-oxoglutarate dehydrogenase E1 component [EC:1.2.4.2]	00310 Lysine degradation [PATH:ko00310]	Amino acid metabolism	Metabolism	Common in both disease groups		0.417493	0.16835	0.25453	0.179356	0.157371	0.0317554	0.045583	0.00837828	0.145699	0.107002	0.0177646	0.0271358	0	0.167595	0.0723327	0.00531392	0.00642088	0.102908	0.0252287	0.642578	0.119786	0.128694	0.155774	60.9914	20		E5.4.3.3; beta-lysine 5,6-aminomutase [EC:5.4.3.3]	00310 Lysine degradation [PATH:ko00310]	Amino acid metabolism	Metabolism	Common in both disease groups		0.136748	0.124666	0.0259193	0.00317017	0	0.407814	0.0943829	0.167767	0.130514	0.0367881	0.17353	0.0468274
pps, ppsA; pyruvate, water dikinase [EC:2.7.9.2]	00620 Pyruvate metabolism [PATH:ko00620]	Carbohydrate metabolism	Metabolism	Common in both disease groups		0.0693756	0.673401	0.0630887	0.124802	0.100392	0.105851	0.145866	0.128816	0.0372464	0.0131406	0.03849	0.0836688	0.083626	0.144947	0.239602	0.114249	0.0590721	0.0758266	0.128337	0.144026	0.124064	0.128471	0.134302	61.1199	21		mdh; malate dehydrogenase [EC:1.1.1.37]	00020 Citrate cycle (TCA cycle) [PATH:ko00020]	Carbohydrate metabolism	Metabolism	Common in both disease groups		0.0776139	0.0942593	0.0550786	0.230366	0.0927787	0.206939	0.102473	0.124785	0.196877	0.103675	0.109661	0.18731
RP-L7, rplL; large subunit ribosomal protein L7/L12	03010 Ribosome [PATH:ko03010]	Translation	Genetic Information Processing	Common in both disease groups		0.100347	0.925926	0.124002	0.112845	0.0841123	0.069862	0.127632	0.0523642	0.0723018	0.137038	0.0621762	0.0180905	0.083626	0.104181	0.122061	0.0876797	0.073198	0.0812428	0.0888489	0.110789	0.055615	0.128283	0.185037	61.2482	21		RP-S7, rpsG; small subunit ribosomal protein S7	03010 Ribosome [PATH:ko03010]	Translation	Genetic Information Processing	Common in both disease groups		0.151532	0.229567	0.141746	0.168019	0.113396	0.108397	0.142024	0.123399	0.145998	0.0836092	0.104841	0
nadB; L-aspartate oxidase [EC:1.4.3.16]	00250 Alanine, aspartate and glutamate metabolism [PATH:ko00250]	Amino acid metabolism	Metabolism	Common in both disease groups		0.0768087	0.0841751	0.129441	0.0627746	0.116672	0.184182	0.109399	0.180133	0.0788747	0.090107	0.121392	0.146986	0.250878	0.0362368	0.185353	0.239126	0.191342	0.121864	0.163438	0	0.0898396	0.12662	0.0638996	61.3748	20		sdhB; succinate dehydrogenase iron-sulfur subunit [EC:1.3.99.1]	00020 Citrate cycle (TCA cycle) [PATH:ko00020]	Carbohydrate metabolism	Metabolism	Common in both disease groups		0.192187	0.0364875	0.075328	0.35506	0.0747384	0.154636	0.0970795	0.0776441	0.210149	0.0702318	0.0747141	0.117069
serC, PSAT1; phosphoserine aminotransferase [EC:2.6.1.52]	00260 Glycine, serine and threonine metabolism [PATH:ko00260]	Amino acid metabolism	Metabolism	Common in both disease groups		0.110258	0.252525	0.143581	0.0866888	0.0949655	0.186299	0.136749	0.154998	0.0624425	0.152056	0.127313	0.124372	0.100351	0.154006	0.13261	0.100964	0.154101	0.10381	0.112981	0.0126616	0.141176	0.125948	0.0474496	61.5008	21		thiH; thiamine biosynthesis ThiH	00730 Thiamine metabolism [PATH:ko00730]	Metabolism of cofactors and vitamins	Metabolism	Common in both disease groups		0.170011	0.164194	0.252713	0.0295883	0.00515437	0.246356	0.124945	0.156675	0.123877	0.0568543	0.0964053	0.18731
gpsA; glycerol-3-phosphate dehydrogenase (NAD(P)+) [EC:1.1.1.94]	00564 Glycerophospholipid metabolism [PATH:ko00564]	Lipid metabolism	Metabolism	Common in both disease groups		0.0904361	0	0.0739661	0.125549	0.107175	0.158777	0.182332	0.147667	0.153368	0.0882298	0.127313	0.115327	0.0585382	0.190243	0.253165	0.159418	0.154101	0.0803401	0.122853	0.142443	0.11123	0.125832	0.053174	61.6266	20		lepB; signal peptidase I [EC:3.4.21.89]	03060 Protein export [PATH:ko03060]	Folding, sorting and degradation	Genetic Information Processing	Common in both disease groups		0.0960934	0.101861	0.0737081	0.0084538	0.113396	0.147813	0.121349	0.199656	0.0287572	0.137119	0.204861	0.163896
fabH; 3-oxoacyl-[acyl-carrier-protein] synthase III [EC:2.3.1.180]	00061 Fatty acid biosynthesis [PATH:ko00061]	Lipid metabolism	Metabolism	Common in both disease groups		0.102825	0.0841751	0.00761416	0.0508176	0.0705458	0.182065	0.154982	0.153951	0.0701109	0.0732119	0.145078	0.122111	0.175615	0.0996512	0.164256	0.151447	0.210605	0.0713132	0.103109	0.332368	0.102674	0.125168	0.0689709	61.7518	21		gpsA; glycerol-3-phosphate dehydrogenase (NAD(P)+) [EC:1.1.1.94]	00564 Glycerophospholipid metabolism [PATH:ko00564]	Lipid metabolism	Metabolism	Common in both disease groups		0.170011	0.112503	0.0907176	0.0644602	0.0644297	0.260758	0.138428	0.148356	0.0818475	0.143808	0.137378	0.234137
UGDH, ugd; UDPglucose 6-dehydrogenase [EC:1.1.1.22]	00040 Pentose and glucuronate interconversions [PATH:ko00040]	Carbohydrate metabolism	Metabolism	Common in both disease groups		0.0953915	0.0841751	0.0685274	0.0762263	0.112602	0.205352	0.100283	0.149762	0.13584	0.0938615	0.121392	0.151508	0.158889	0.217421	0.170283	0.111592	0.177216	0.0803401	0.159051	0.0142443	0.141176	0.125006	0.0490295	61.8768	21		coaBC, dfp; phosphopantothenoylcysteine decarboxylase / phosphopantothenate--cysteine ligase [EC:4.1.1.36 6.3.2.5]	00770 Pantothenate and CoA biosynthesis [PATH:ko00770]	Metabolism of cofactors and vitamins	Metabolism	Common in both disease groups		0.107181	0.109462	0.0234894	0.0697438	0.0592753	0.231953	0.109664	0.16638	0.0818475	0.123742	0.17594	0.117069
mdh; malate dehydrogenase [EC:1.1.1.37]	00020 Citrate cycle (TCA cycle) [PATH:ko00020]	Carbohydrate metabolism	Metabolism	Common in both disease groups		0.22671	0	0.118563	0.125549	0.198071	0.169362	0.0820494	0.163376	0.109548	0.123897	0.150999	0.169599	0.041813	0.131358	0.241109	0.180673	0.11686	0.104713	0.0855582	0.015827	0.0684492	0.124956	0.0633376	62.0017	20		gatA; aspartyl-tRNA(Asn)/glutamyl-tRNA (Gln) amidotransferase subunit A [EC:6.3.5.6 6.3.5.7]	00970 Aminoacyl-tRNA biosynthesis [PATH:ko00970]	Translation	Genetic Information Processing	Common in both disease groups		0.151532	0.183958	0.222744	0.249387	0.180403	0.0803499	0.163597	0.0956686	0.141574	0.177252	0.0674837	0.0936549
E1.3.99.-; [EC:1.3.99.-]	00281 Geraniol degradation [PATH:ko00281]	Metabolism of terpenoids and polyketides	Metabolism	Common in both disease groups		0.0656591	0.589226	0.0195793	0.0283981	0.0284896	0.158777	0.154982	0.211552	0.00876386	0.0544396	0.148038	0.194473	0.0334504	0.149477	0.164256	0.191301	0.119428	0.0433295	0.145888	0	0.0898396	0.123778	0.126698	62.1255	20		nuoF; NADH-quinone oxidoreductase subunit F [EC:1.6.5.3]	00190 Oxidative phosphorylation [PATH:ko00190]	Energy metabolism	Metabolism	Common in both disease groups		0.0665262	0.202201	0.189535	0.334982	0.126282	0.0788339	0.143822	0.0568465	0.123877	0.150497	0.0602533	0.0468274
cbiQ; cobalt/nickel transport system permease protein	02010 ABC transporters [PATH:ko02010]	Membrane transport	Environmental Information Processing	Common in both disease groups		0.0681368	0.252525	0.117476	0.198786	0.0949655	0.0804471	0.182332	0.0596952	0.112835	0.110757	0.0266469	0.0316585	0.242515	0.0951216	0.165763	0.0956506	0.100166	0.201302	0.0855582	0.125034	0.145455	0.123468	0.0631513	62.249	21		pps, ppsA; pyruvate, water dikinase [EC:2.7.9.2]	00620 Pyruvate metabolism [PATH:ko00620]	Carbohydrate metabolism	Metabolism	Common in both disease groups		0.166316	0.462175	0.556456	0.0317017	0.198443	0.0394169	0.132136	0.11508	0.0243331	0.137119	0.00482026	0.0936549
E1.17.1.2, lytB, ispH; 4-hydroxy-3-methylbut-2-enyl diphosphate reductase [EC:1.17.1.2]	00900 Terpenoid backbone biosynthesis [PATH:ko00900]	Metabolism of terpenoids and polyketides	Metabolism	Common in both disease groups		0.147423	0.252525	0.114212	0.0949093	0.081399	0.0910323	0.0273498	0.223072	0.106262	0.133283	0.121392	0.0723622	0.19234	0.0860624	0.0617842	0.119563	0.183637	0.12728	0.162341	0.13453	0.059893	0.12346	0.0558541	62.3724	21		dgt; dGTPase [EC:3.1.5.1]	00230 Purine metabolism [PATH:ko00230]	Nucleotide metabolism	Metabolism	Common in both disease groups		0.133052	0.0866577	0.0429289	0.123637	0.069584	0.0682216	0.111462	0.160834	0.132726	0.0836092	0.17835	0.0468274
nrfA; cytochrome c-552 [EC:1.7.2.2]	05132 Salmonella infection [PATH:ko05132]	Infectious diseases	Human Diseases	Common in both disease groups		0.105302	0.0841751	0.0717906	0.10014	0.0637625	0.122788	0.127632	0.264963	0.141317	0.0844753	0.100666	0.0881914	0.108714	0.22195	0.147679	0.201929	0.192626	0.0938806	0.110787	0.00474811	0.149733	0.123202	0.0589729	62.4956	21		E3.1.11.2, xthA; exodeoxyribonuclease III [EC:3.1.11.2]	03410 Base excision repair [PATH:ko03410]	Replication and repair	Genetic Information Processing	Common in both disease groups		0.0850057	0.0957796	0.105297	0.199721	0.219061	0.0780758	0.125844	0.0804171	0.0995443	0.137119	0.0843546	0.0702412
RP-L11, rplK; large subunit ribosomal protein L11	03010 Ribosome [PATH:ko03010]	Translation	Genetic Information Processing	Common in both disease groups		0.235382	0.16835	0.191442	0.176367	0.198071	0.15666	0.091166	0.0733099	0.144604	0.105125	0.0621762	0.092714	0.0585382	0.0588848	0.117541	0.199272	0.130986	0.095686	0.0833644	0.0902141	0.055615	0.123117	0.0547641	62.6187	21		nuoL; NADH-quinone oxidoreductase subunit L [EC:1.6.5.3]	00190 Oxidative phosphorylation [PATH:ko00190]	Energy metabolism	Metabolism	Common in both disease groups		0.210666	0.0790562	0.0510287	0.209232	0.252564	0.253936	0.0764052	0.0124785	0.0818475	0.0601987	0.0204861	0.18731
RP-S11, rpsK; small subunit ribosomal protein S11	03010 Ribosome [PATH:ko03010]	Translation	Genetic Information Processing	Common in both disease groups		0.190783	0.420875	0.133792	0.115834	0.151945	0.116437	0.154982	0.051317	0.127076	0.0844753	0.0592154	0.108543	0.117076	0.0588848	0.143159	0.103621	0.0911764	0.109226	0.115175	0.0553946	0.0641711	0.122531	0.0776308	62.7413	21		manC, cpsB; mannose-1-phosphate guanylyltransferase [EC:2.7.7.13]	00051 Fructose and mannose metabolism [PATH:ko00051]	Carbohydrate metabolism	Metabolism	Common in both disease groups		0.0406549	0.0273656	0.0364491	0.042269	0.131437	0.131137	0.0611241	0.246797	0.101756	0.0501655	0.212092	0.304378
E5.4.3.3; beta-lysine 5,6-aminomutase [EC:5.4.3.3]	00310 Lysine degradation [PATH:ko00310]	Amino acid metabolism	Metabolism	Common in both disease groups		0.12884	0.252525	0.0195793	0.0627746	0.0135665	0.309086	0.091166	0.189559	0.0142413	0.0131406	0.100666	0.142463	0.0501756	0.090592	0.128089	0.340091	0.26454	0.110129	0.107496	0.00316541	0.136898	0.122323	0.099108	62.8636	21		E2.3.1.8, pta; phosphate acetyltransferase [EC:2.3.1.8]	00620 Pyruvate metabolism [PATH:ko00620]	Carbohydrate metabolism	Metabolism	Common in both disease groups		0.0960934	0.0896984	0.0307792	0.0137374	0.0154631	0.194053	0.180676	0.180245	0.0641508	0.0936424	0.168709	0.117069
E3.1.11.2, xthA; exodeoxyribonuclease III [EC:3.1.11.2]	03410 Base excision repair [PATH:ko03410]	Replication and repair	Genetic Information Processing	Common in both disease groups		0.099108	0	0.135967	0.183093	0.180434	0.0677449	0.200565	0.111012	0.14789	0.12202	0.0829016	0.099498	0.117076	0.181184	0.0783605	0.0983075	0.110439	0.110129	0.107496	0.213665	0.115508	0.122019	0.0498069	62.9856	20		RP-S5, rpsE; small subunit ribosomal protein S5	03010 Ribosome [PATH:ko03010]	Translation	Genetic Information Processing	Common in both disease groups		0.136748	0.127706	0.0720881	0.18387	0.0386578	0.132653	0.106967	0.177472	0.0796354	0.0769205	0.0662786	0.0234137
carA, CPA1; carbamoyl-phosphate synthase small subunit [EC:6.3.5.5]	00250 Alanine, aspartate and glutamate metabolism [PATH:ko00250]	Amino acid metabolism	Metabolism	Common in both disease groups		0.175917	0	0.138143	0.124055	0.104462	0.0910323	0.209682	0.125674	0.161036	0.0863525	0.15396	0.0610556	0.0334504	0.199302	0.0557565	0.0929936	0.136123	0.139918	0.0855582	0.197838	0.158289	0.120505	0.0558884	63.1061	20		E2.7.7.24, rfbA, rffH; glucose-1-phosphate thymidylyltransferase [EC:2.7.7.24]	00521 Streptomycin biosynthesis [PATH:ko00521]	Biosynthesis of other secondary metabolites	Metabolism	Common in both disease groups		0.166316	0.123145	0.122307	0.222969	0.131437	0.165248	0.108765	0.0845766	0.218997	0.120397	0.106046	0.0468274
leuB; 3-isopropylmalate dehydrogenase [EC:1.1.1.85]	00290 Valine, leucine and isoleucine biosynthesis [PATH:ko00290]	Amino acid metabolism	Metabolism	Common in both disease groups		0.12884	0	0.234951	0.177114	0.118029	0.0656279	0.164099	0.0576007	0.140222	0.112634	0.0917839	0.131156	0.309416	0.0996512	0.045208	0.0239126	0.0577879	0.173318	0.160147	0.123451	0.102674	0.119887	0.0710255	63.226	20		OTC, argF, argI; ornithine carbamoyltransferase [EC:2.1.3.3]	00330 Arginine and proline metabolism [PATH:ko00330]	Amino acid metabolism	Metabolism	Common in both disease groups		0.125661	0.150511	0.138506	0.269465	0.0463894	0.0485131	0.130338	0.0651655	0.207937	0.137119	0.104841	0.0702412
thiH; thiamine biosynthesis ThiH	00730 Thiamine metabolism [PATH:ko00730]	Metabolism of cofactors and vitamins	Metabolism	Common in both disease groups		0.166006	0	0.0609133	0.12256	0.0366295	0.226522	0.173215	0.16966	0.0876386	0.0750892	0.162842	0.104021	0.083626	0.0588848	0.161242	0.24444	0.11686	0.148042	0.114078	0.0253233	0.171123	0.119463	0.0645801	63.3455	20		RP-L16, rplP; large subunit ribosomal protein L16	03010 Ribosome [PATH:ko03010]	Translation	Genetic Information Processing	Common in both disease groups		0.158924	0.142909	0.108537	0.170133	0.123705	0.140233	0.115956	0.0513005	0.174756	0.063543	0.0867648	0.0936549
RP-L16, rplP; large subunit ribosomal protein L16	03010 Ribosome [PATH:ko03010]	Translation	Genetic Information Processing	Common in both disease groups		0.147423	0	0.114212	0.17263	0.149231	0.0952663	0.145866	0.138242	0.129267	0.118265	0.0858623	0.0859301	0.0669008	0.181184	0.1522	0.146133	0.137407	0.0992968	0.119562	0.123451	0.0855615	0.118757	0.0406316	63.4642	20		tnaA; tryptophanase [EC:4.1.99.1]	00380 Tryptophan metabolism [PATH:ko00380]	Amino acid metabolism	Metabolism	Common in both disease groups		0.107181	0.202201	0.0599384	0.0105672	0	0.263032	0.110563	0.239865	0.123877	0.10702	0.130147	0.0936549
RP-L19, rplS; large subunit ribosomal protein L19	03010 Ribosome [PATH:ko03010]	Translation	Genetic Information Processing	Common in both disease groups		0.0966303	0.505051	0.1153	0.153947	0.0488394	0.0613939	0.136749	0.0774991	0.093116	0.0638258	0.0444115	0.0746235	0.0669008	0.208362	0.105485	0.0743949	0.0834714	0.136307	0.105302	0.115537	0.124064	0.118629	0.096683	63.5829	21		glgC; glucose-1-phosphate adenylyltransferase [EC:2.7.7.27]	00500 Starch and sucrose metabolism [PATH:ko00500]	Carbohydrate metabolism	Metabolism	Common in both disease groups		0.0554385	0.148991	0.129597	0.402612	0.118551	0.0803499	0.124046	0.103988	0.172543	0.117053	0.0433824	0.0702412
nuoL; NADH-quinone oxidoreductase subunit L [EC:1.6.5.3]	00190 Oxidative phosphorylation [PATH:ko00190]	Energy metabolism	Metabolism	Common in both disease groups		0.250248	0.0841751	0.131616	0.0680059	0.168225	0.209586	0.0820494	0.0188511	0.155558	0.118265	0.0888231	0.0316585	0.0752634	0.104181	0.275769	0.241783	0.0346727	0.0857563	0.054845	0.0110789	0.196791	0.118438	0.0790276	63.7013	21		DPM1; dolichol-phosphate mannosyltransferase [EC:2.4.1.83]	00510 N-Glycan biosynthesis [PATH:ko00510]	Glycan biosynthesis and metabolism	Metabolism	Common in both disease groups		0.0960934	0.0106422	0.0575085	0.0147941	0.00515437	0.158426	0.0889896	0.130331	0.121665	0.120397	0.192811	0.421447
coaBC, dfp; phosphopantothenoylcysteine decarboxylase / phosphopantothenate--cysteine ligase [EC:4.1.1.36 6.3.2.5]	00770 Pantothenate and CoA biosynthesis [PATH:ko00770]	Metabolism of cofactors and vitamins	Metabolism	Common in both disease groups		0.0780476	0.3367	0.0902822	0.0844468	0.154658	0.107968	0.0364664	0.172802	0.0920205	0.12202	0.148038	0.128895	0.125439	0.0770032	0.146172	0.0850227	0.137407	0.0938806	0.126144	0.0917968	0.0513369	0.118407	0.0607852	63.8197	21		E1.1.1.38, sfcA, maeA; malate dehydrogenase (oxaloacetate-decarboxylating) [EC:1.1.1.38]	02020 Two-component system [PATH:ko02020]	Signal transduction	Environmental Information Processing	Common in both disease groups		0.14414	0.110983	0.146606	0.269465	0.0798928	0.0545773	0.147417	0.0762576	0.307481	0.090298	0.037357	0.0234137
nuoF; NADH-quinone oxidoreductase subunit F [EC:1.6.5.3]	00190 Oxidative phosphorylation [PATH:ko00190]	Energy metabolism	Metabolism	Common in both disease groups		0.159812	0.0841751	0.145757	0.183093	0.154658	0.0952663	0.173215	0.0387495	0.0964024	0.108879	0.0858623	0.13794	0.142164	0.126829	0.066305	0.12222	0.113007	0.104713	0.174407	0	0.166845	0.11811	0.0469653	63.9378	20		pyrE; orotate phosphoribosyltransferase [EC:2.4.2.10]	00240 Pyrimidine metabolism [PATH:ko00240]	Nucleotide metabolism	Metabolism	Common in both disease groups		0.0702221	0.0805765	0.0907176	0.0982754	0.0670069	0.0788339	0.115956	0.135877	0.101756	0.193973	0.108456	0.163896
glpA, glpD; glycerol-3-phosphate dehydrogenase [EC:1.1.5.3]	00564 Glycerophospholipid metabolism [PATH:ko00564]	Lipid metabolism	Metabolism	Common in both disease groups		0.162289	0.420875	0.138143	0.106119	0.118029	0.124905	0.045583	0.0335131	0.117217	0.0882298	0.0562546	0.0587943	0.259241	0.067944	0.236588	0.0398544	0.0565037	0.0695078	0.065814	0.107624	0.106952	0.118094	0.0912653	64.0559	21		sufS; cysteine desulfurase / selenocysteine lyase [EC:2.8.1.7 4.4.1.16]	00730 Thiamine metabolism [PATH:ko00730]	Metabolism of cofactors and vitamins	Metabolism	Common in both disease groups		0.155228	0.0228047	0.0413089	0.0390988	0.0798928	0.0955103	0.126743	0.130331	0.172543	0.200662	0.109661	0.163896
argH, ASL; argininosuccinate lyase [EC:4.3.2.1]	00250 Alanine, aspartate and glutamate metabolism [PATH:ko00250]	Amino acid metabolism	Metabolism	Common in both disease groups		0.211843	0	0.250179	0.141243	0.139735	0.107968	0.0546996	0.0377023	0.204855	0.236531	0.127313	0.0768848	0.117076	0.190243	0.0527426	0.0318835	0.0796189	0.167902	0.148082	0.0364022	0.0641711	0.117956	0.0729585	64.1739	20		E2.1.1.14, metE; 5-methyltetrahydropteroyltriglutamate--homocysteine methyltransferase [EC:2.1.1.14]	00270 Cysteine and methionine metabolism [PATH:ko00270]	Amino acid metabolism	Metabolism	Common in both disease groups		0.0923975	0.0380078	0.134457	0.320188	0.420081	0.00758018	0.131237	0.00831901	0.168119	0.257516	0.0156659	0
E3.6.1.27, bacA; undecaprenyl-diphosphatase [EC:3.6.1.27]	00550 Peptidoglycan biosynthesis [PATH:ko00550]	Glycan biosynthesis and metabolism	Metabolism	Common in both disease groups		0.125124	0	0.163161	0.151705	0.104462	0.074096	0.218798	0.124627	0.166513	0.127652	0.0207254	0.0949754	0.041813	0.0860624	0.106992	0.138162	0.105302	0.133599	0.0954303	0.238988	0.149733	0.11752	0.0573633	64.2914	20		wecB; UDP-N-acetylglucosamine 2-epimerase [EC:5.1.3.14]	00520 Amino sugar and nucleotide sugar metabolism [PATH:ko00520]	Carbohydrate metabolism	Metabolism	Common in both disease groups		0.0887016	0.115544	0.132027	0.0834813	0.00773156	0.0795919	0.070113	0.187178	0.159271	0.143808	0.171119	0.0468274
pyrE; orotate phosphoribosyltransferase [EC:2.4.2.10]	00240 Pyrimidine metabolism [PATH:ko00240]	Nucleotide metabolism	Metabolism	Common in both disease groups		0.15114	0.0841751	0.103335	0.0739844	0.127525	0.103734	0.091166	0.142431	0.139126	0.120143	0.0947446	0.122111	0.117076	0.0951216	0.116034	0.0770518	0.133554	0.101102	0.157954	0.140861	0.175401	0.117513	0.0275279	64.4089	21		ilvC; ketol-acid reductoisomerase [EC:1.1.1.86]	00290 Valine, leucine and isoleucine biosynthesis [PATH:ko00290]	Amino acid metabolism	Metabolism	Common in both disease groups		0.0887016	0.174836	0.160376	0.352946	0.18298	0.0318368	0.124046	0.047141	0.150423	0.123742	0.0433824	0.0936549
wbpO; UDP-N-acetyl-D-galactosamine dehydrogenase [EC:1.1.1.-]	00520 Amino sugar and nucleotide sugar metabolism [PATH:ko00520]	Carbohydrate metabolism	Metabolism	Common in both disease groups		0.0780476	0	0.0152283	0.0784683	0.0393428	0.127022	0.136749	0.249254	0.10188	0.0375446	0.0917839	0.162815	0.217428	0.149477	0.129596	0.225842	0.204184	0.0902698	0.199636	0.00316541	0.128342	0.117432	0.0747362	64.5263	20		thrC; threonine synthase [EC:4.2.3.1]	00260 Glycine, serine and threonine metabolism [PATH:ko00260]	Amino acid metabolism	Metabolism	Common in both disease groups		0.22545	0.182437	0.208975	0.18704	0.0876243	0.0583674	0.123147	0.0915091	0.210149	0.117053	0.0313317	0.117069
aroC; chorismate synthase [EC:4.2.3.5]	00400 Phenylalanine, tyrosine and tryptophan biosynthesis [PATH:ko00400]	Amino acid metabolism	Metabolism	Common in both disease groups		0.0730922	0	0.0870189	0.109856	0.0719024	0.0465746	0.209682	0.216788	0.0843521	0.0844753	0.15396	0.17186	0.100351	0.067944	0.0738397	0.0850227	0.152817	0.131794	0.145888	0.257981	0.124064	0.116632	0.0618204	64.643	20		hemN, hemZ; oxygen-independent coproporphyrinogen III oxidase [EC:1.3.99.22]	00860 Porphyrin and chlorophyll metabolism [PATH:ko00860]	Metabolism of cofactors and vitamins	Metabolism	Common in both disease groups		0.177403	0.0136828	0.0980075	0.0443824	0.206175	0.103848	0.198653	0.0915091	0.119453	0.100331	0.113276	0.18731
xseA; exodeoxyribonuclease VII large subunit [EC:3.1.11.6]	03430 Mismatch repair [PATH:ko03430]	Replication and repair	Genetic Information Processing	Common in both disease groups		0.0780476	0	0.129441	0.101635	0.120742	0.118554	0.136749	0.183275	0.11393	0.135161	0.171725	0.115327	0.242515	0.0770032	0.0979506	0.0398544	0.121997	0.0758266	0.116271	0.180428	0.0855615	0.116285	0.0520204	64.7592	20		ddl; D-alanine-D-alanine ligase [EC:6.3.2.4]	00550 Peptidoglycan biosynthesis [PATH:ko00550]	Glycan biosynthesis and metabolism	Metabolism	Common in both disease groups		0.125661	0.0805765	0.0988174	0.0433257	0.0902015	0.0583674	0.114158	0.112307	0.132726	0.0936424	0.0855597	0.257551
E3.5.2.7, hutI; imidazolonepropionase [EC:3.5.2.7]	00340 Histidine metabolism [PATH:ko00340]	Amino acid metabolism	Metabolism	Common in both disease groups		0.0483152	0.420875	0.0141406	0.0508176	0.0610492	0.116437	0.164099	0.120438	0.0284825	0.024404	0.148038	0.183167	0.150527	0.154006	0.120555	0.151447	0.125849	0.0343025	0.160147	0.0174097	0.145455	0.116189	0.0900876	64.8754	21		E2.1.1.13, metH; 5-methyltetrahydrofolate--homocysteine methyltransferase [EC:2.1.1.13]	00270 Cysteine and methionine metabolism [PATH:ko00270]	Amino acid metabolism	Metabolism	Common in both disease groups		0.114573	0.180917	0.190345	0.0179643	0.268027	0.147813	0.121349	0.0734846	0.0818475	0.147152	0.127737	0.163896
lepB; signal peptidase I [EC:3.4.21.89]	03060 Protein export [PATH:ko03060]	Folding, sorting and degradation	Genetic Information Processing	Common in both disease groups		0.0532706	0	0.0478604	0.063522	0.145162	0.0825641	0.154982	0.237734	0.0854476	0.0844753	0.195411	0.13794	0.133802	0.11777	0.176311	0.0531392	0.16309	0.0722159	0.153566	0.118703	0.141176	0.11515	0.0573979	64.9906	20		RP-S12, rpsL; small subunit ribosomal protein S12	03010 Ribosome [PATH:ko03010]	Translation	Genetic Information Processing	Common in both disease groups		0.114573	0.180917	0.218694	0.17436	0.0489665	0.115977	0.163597	0.0748711	0.159271	0.113709	0.0831496	0.0936549
RP-S13, rpsM; small subunit ribosomal protein S13	03010 Ribosome [PATH:ko03010]	Translation	Genetic Information Processing	Common in both disease groups		0.116452	0.3367	0.103335	0.125549	0.123455	0.074096	0.109399	0.115201	0.100784	0.123897	0.0325685	0.117589	0.041813	0.0951216	0.0979506	0.143476	0.0988815	0.118253	0.102012	0.0617255	0.171123	0.114733	0.0598072	65.1053	21		lysA; diaminopimelate decarboxylase [EC:4.1.1.20]	00300 Lysine biosynthesis [PATH:ko00300]	Amino acid metabolism	Metabolism	Common in both disease groups		0.0628303	0.110983	0.0947675	0.0993321	0.24741	0.0477551	0.100675	0.156675	0.115029	0.133775	0.149428	0.117069
RP-L4, rplD; large subunit ribosomal protein L4	03010 Ribosome [PATH:ko03010]	Translation	Genetic Information Processing	Common in both disease groups		0.105302	0	0.117476	0.135264	0.141092	0.148192	0.136749	0.109965	0.11393	0.129529	0.0977054	0.104021	0.083626	0.090592	0.0647981	0.159418	0.109155	0.10381	0.137113	0.183594	0.13262	0.114474	0.0376695	65.2198	20		RP-L13, rplM; large subunit ribosomal protein L13	03010 Ribosome [PATH:ko03010]	Translation	Genetic Information Processing	Common in both disease groups		0.140444	0.0836171	0.0882877	0.103559	0.0747384	0.125073	0.133934	0.0748711	0.0884838	0.113709	0.124122	0.140482
mutL; DNA mismatch repair protein MutL	03430 Mismatch repair [PATH:ko03430]	Replication and repair	Genetic Information Processing	Common in both disease groups		0.0706145	0	0.0391585	0.094162	0.0881822	0.0952663	0.200565	0.20841	0.100784	0.0469307	0.124352	0.167338	0.200702	0.176654	0.0587703	0.159418	0.154101	0.0550646	0.154663	0.0601428	0.13262	0.11371	0.0601909	65.3335	20		xseA; exodeoxyribonuclease VII large subunit [EC:3.1.11.6]	03430 Mismatch repair [PATH:ko03430]	Replication and repair	Genetic Information Processing	Common in both disease groups		0.0960934	0.132267	0.0728981	0.103559	0.08247	0.0621575	0.148316	0.0748711	0.0995443	0.0802649	0.140993	0.117069
murB; UDP-N-acetylmuramate dehydrogenase [EC:1.1.1.158]	00520 Amino sugar and nucleotide sugar metabolism [PATH:ko00520]	Carbohydrate metabolism	Metabolism	Common in both disease groups		0.0458375	0.3367	0.133792	0.0964039	0.132952	0.0635109	0.0364664	0.115201	0.127076	0.0863525	0.0177646	0.124372	0.150527	0.090592	0.0783605	0.0504822	0.128418	0.130891	0.0625233	0.248485	0.0941176	0.111944	0.0717255	65.4454	21		hpaB; 4-hydroxyphenylacetate 3-monooxygenase [EC:1.14.14.9]	00350 Tyrosine metabolism [PATH:ko00350]	Amino acid metabolism	Metabolism	Common in both disease groups		0.0443508	0.127706	0.0356391	0.00528362	0	0.299417	0.0296632	0.137264	0.112817	0.0568543	0.208476	0.117069
trpB; tryptophan synthase beta chain [EC:4.2.1.20]	00260 Glycine, serine and threonine metabolism [PATH:ko00260]	Amino acid metabolism	Metabolism	Common in both disease groups		0.147423	0	0.227337	0.17562	0.169581	0.0656279	0.045583	0.0324658	0.155558	0.090107	0.0829016	0.0474877	0.0752634	0.212891	0.043701	0.0398544	0.0552195	0.120059	0.0734923	0.36877	0.115508	0.111641	0.0856877	65.5571	20		pntB; NAD(P) transhydrogenase subunit beta [EC:1.6.1.2]	00760 Nicotinate and nicotinamide metabolism [PATH:ko00760]	Metabolism of cofactors and vitamins	Metabolism	Common in both disease groups		0.0295672	0.107942	0.0923376	0.157452	0.159786	0	0.093484	0.216294	0.0553024	0.0769205	0.251859	0
recR; recombination protein RecR	03440 Homologous recombination [PATH:ko03440]	Replication and repair	Genetic Information Processing	Common in both disease groups		0.162289	0.0841751	0.10116	0.153947	0.100392	0.103734	0.091166	0.0827355	0.142413	0.105125	0.0592154	0.0814074	0.100351	0.181184	0.100964	0.0557962	0.0988815	0.143529	0.108593	0.166184	0.0983957	0.110554	0.0345151	65.6676	21		pcnB; poly(A) polymerase [EC:2.7.7.19]	03018 RNA degradation [PATH:ko03018]	Folding, sorting and degradation	Genetic Information Processing	Common in both disease groups		0.0628303	0.127706	0.151466	0.0940485	0.10051	0.0735277	0.0719108	0.163607	0.112817	0.113709	0.161479	0.163896
ftsA; cell division protein FtsA	04112 Cell cycle - Caulobacter [PATH:ko04112]	Cell growth and death	Cellular Processes	Common in both disease groups		0.0322101	0	0.0130528	0.0582907	0.0881822	0.124905	0.145866	0.320469	0.0668244	0.0938615	0.222058	0.196735	0.167252	0.0951216	0.0994575	0.0797088	0.240141	0.0460376	0.146985	0.0110789	0.0641711	0.110115	0.0829213	65.7777	20		leuB; 3-isopropylmalate dehydrogenase [EC:1.1.1.85]	00290 Valine, leucine and isoleucine biosynthesis [PATH:ko00290]	Amino acid metabolism	Metabolism	Common in both disease groups		0.0776139	0.0653734	0.123927	0.230366	0.144322	0.0727697	0.070113	0.0762576	0.13715	0.167218	0.139788	0.163896
RP-L13, rplM; large subunit ribosomal protein L13	03010 Ribosome [PATH:ko03010]	Translation	Genetic Information Processing	Common in both disease groups		0.0916749	0.16835	0.0750538	0.0993932	0.104462	0.107968	0.145866	0.108918	0.128171	0.12202	0.0236862	0.126634	0.150527	0.0634144	0.0768535	0.146133	0.156669	0.124572	0.107496	0.107624	0.0641711	0.109508	0.0355756	65.8873	21		RP-L4, rplD; large subunit ribosomal protein L4	03010 Ribosome [PATH:ko03010]	Translation	Genetic Information Processing	Common in both disease groups		0.103485	0.136828	0.0842378	0.0855947	0.0773156	0.15312	0.103372	0.0928956	0.0906959	0.0969867	0.168709	0.140482
serA, PHGDH; D-3-phosphoglycerate dehydrogenase [EC:1.1.1.95]	00260 Glycine, serine and threonine metabolism [PATH:ko00260]	Amino acid metabolism	Metabolism	Common in both disease groups		0.115213	0.16835	0.100072	0.0440917	0.0868256	0.0952663	0.0820494	0.12358	0.127076	0.0938615	0.171725	0.15377	0.0752634	0.158536	0.0406872	0.0956506	0.114292	0.129086	0.114078	0.00474811	0.20107	0.109299	0.0470133	65.9966	21		ALDO; fructose-bisphosphate aldolase, class I [EC:4.1.2.13]	00010 Glycolysis / Gluconeogenesis [PATH:ko00010]	Carbohydrate metabolism	Metabolism	Common in both disease groups		0.0997893	0.176356	0.215454	0.108843	0.0670069	0.043965	0.0359554	0.151129	0.203513	0.10702	0.125327	0.0936549
E4.2.1.47, gmd; GDPmannose 4,6-dehydratase [EC:4.2.1.47]	00051 Fructose and mannose metabolism [PATH:ko00051]	Carbohydrate metabolism	Metabolism	Common in both disease groups		0.0879584	0	0.0304566	0.0508176	0.0529093	0.122788	0.100283	0.222024	0.0525831	0.0732119	0.219097	0.29171	0.133802	0.067944	0.088909	0.143476	0.201615	0.0902698	0.144791	0	0.119786	0.109259	0.0755417	66.1058	19		fas; fatty acid synthase, bacteria type [EC:2.3.1.-]	00061 Fatty acid biosynthesis [PATH:ko00061]	Lipid metabolism	Metabolism	Common in both disease groups		0.147836	0.00152031	0.0680382	0.710119	0.0154631	0.0159184	0.0503375	0.0291165	0.168119	0.0969867	0.0144608	0.0468274
RP-L14, rplN; large subunit ribosomal protein L14	03010 Ribosome [PATH:ko03010]	Translation	Genetic Information Processing	Common in both disease groups		0.196977	0	0.171862	0.128539	0.150588	0.118554	0.0091166	0.0638844	0.143508	0.135161	0.07698	0.108543	0.0919886	0.10871	0.0979506	0.119563	0.105302	0.133599	0.065814	0.202586	0.059893	0.109006	0.052376	66.2148	20		cusA, silA; Cu(I)/Ag(I) efflux system membrane protein CusA/SilA	02020 Two-component system [PATH:ko02020]	Signal transduction	Environmental Information Processing	Common in both disease groups		0	0.0273656	0.0494087	0.00211345	0	0.0447231	0.015281	0.280073	0.0176968	0.0969867	0.338624	0.398033
aceE; pyruvate dehydrogenase E1 component [EC:1.2.4.1]	00010 Glycolysis / Gluconeogenesis [PATH:ko00010]	Carbohydrate metabolism	Metabolism	Common in both disease groups		0.308474	0.0841751	0.24039	0.155442	0.175008	0.0402236	0.109399	0.00628371	0.200473	0.135161	0.0148038	0.0113066	0.0083626	0.154006	0.0678119	0.00797088	0.0205468	0.0640916	0.0351008	0.411503	0.0385027	0.109002	0.110175	66.3238	21		bioF; 8-amino-7-oxononanoate synthase [EC:2.3.1.47]	00780 Biotin metabolism [PATH:ko00780]	Metabolism of cofactors and vitamins	Metabolism	Common in both disease groups		0.0813098	0.0516906	0.0445488	0.00105672	0.00773156	0.155394	0.0530342	0.173313	0.0663629	0.0501655	0.225347	0.18731
afuC, fbpC; iron(III) transport system ATP-binding protein [EC:3.6.3.30]	02010 ABC transporters [PATH:ko02010]	Membrane transport	Environmental Information Processing	Common in both disease groups		0.132557	0	0.170775	0.147221	0.156015	0.186299	0.136749	0.0345604	0.145699	0.193355	0.100666	0.0701009	0.0919886	0.0634144	0.0949367	0.114249	0.0860397	0.178734	0.0778799	0.00474811	0.0983957	0.10878	0.0557611	66.4326	20		cmpD; bicarbonate transport system ATP-binding protein [EC:3.6.3.-]	02010 ABC transporters [PATH:ko02010]	Membrane Transport	Environmental Information Processing	Common in both disease groups		0.133052	0.167234	0.221934	0.0390988	0.152054	0.0591254	0.114158	0.158061	0.0951201	0.0535099	0.107251	0.163896
RP-L6, rplF; large subunit ribosomal protein L6	03010 Ribosome [PATH:ko03010]	Translation	Genetic Information Processing	Common in both disease groups		0.166006	0	0.147932	0.160673	0.143805	0.11432	0.0729328	0.0973975	0.134744	0.0788436	0.0740192	0.135679	0.0334504	0.0996512	0.103978	0.0876797	0.130986	0.129989	0.087752	0.123451	0.158289	0.108647	0.0422996	66.5412	20		glmM; phosphoglucosamine mutase [EC:5.4.2.10]	00520 Amino sugar and nucleotide sugar metabolism [PATH:ko00520]	Carbohydrate metabolism	Metabolism	Common in both disease groups		0.158924	0.106422	0.194395	0.222969	0.296376	0.0644315	0.141125	0.052687	0.0884838	0.113709	0.0506128	0.0234137
pepN; aminopeptidase N [EC:3.4.11.2]	00480 Glutathione metabolism [PATH:ko00480]	Metabolism of other amino acids	Metabolism	Common in both disease groups		0.168484	0.16835	0.116388	0.182345	0.124812	0.0402236	0.154982	0.0157093	0.153368	0.0825981	0.0118431	0.0180905	0.0752634	0.10871	0.0753466	0.0451683	0.0269677	0.101102	0.0383915	0.460567	0.11123	0.108569	0.0975666	66.6498	21		pyrF; orotidine-5'-phosphate decarboxylase [EC:4.1.1.23]	00240 Pyrimidine metabolism [PATH:ko00240]	Nucleotide metabolism	Metabolism	Common in both disease groups		0.0702221	0.0577718	0.0469788	0.0718573	0.041235	0.085656	0.129439	0.135877	0.0906959	0.167218	0.0783293	0.140482
pyrF; orotidine-5'-phosphate decarboxylase [EC:4.1.1.23]	00240 Pyrimidine metabolism [PATH:ko00240]	Nucleotide metabolism	Metabolism	Common in both disease groups		0.0805253	0.0841751	0.113125	0.077721	0.0569793	0.0995004	0.109399	0.11939	0.112835	0.0938615	0.171725	0.117589	0.0919886	0.212891	0.0843882	0.132848	0.121997	0.0911725	0.129434	0.102876	0.0727273	0.108436	0.0347038	66.7583	21		hemL; glutamate-1-semialdehyde 2,1-aminomutase [EC:5.4.3.8]	00860 Porphyrin and chlorophyll metabolism [PATH:ko00860]	Metabolism of cofactors and vitamins	Metabolism	Common in both disease groups		0.351111	0.107942	0.140936	0.356116	0.115973	0.0477551	0.0817985	0.0734846	0.194664	0.117053	0.0397672	0.0234137
secD; preprotein translocase subunit SecD	03070 Bacterial secretion system [PATH:ko03070]	Membrane transport	Environmental Information Processing	Common in both disease groups		0.0966303	0	0.13923	0.108361	0.0881822	0.122788	0.0729328	0.0869246	0.0843521	0.0732119	0.127313	0.099498	0.108714	0.144947	0.141652	0.156761	0.0821872	0.111032	0.0340039	0.174097	0.213904	0.107939	0.04684	66.8662	20		serC, PSAT1; phosphoserine aminotransferase [EC:2.6.1.52]	00260 Glycine, serine and threonine metabolism [PATH:ko00260]	Amino acid metabolism	Metabolism	Common in both disease groups		0.151532	0.0577718	0.0502187	0.129977	0.0618525	0.131137	0.0898884	0.153902	0.130514	0.0769205	0.153043	0
iscS, NFS1; cysteine desulfurase [EC:2.8.1.7]	04122 Sulfur relay system [PATH:ko04122]	Folding, sorting and degradation	Genetic Information Processing	Common in both disease groups		0.0507929	0.3367	0.117476	0.0904254	0.146518	0.101617	0.118516	0.036655	0.0471057	0.140792	0.0740192	0.099498	0.0083626	0.181184	0.0557565	0.130191	0.0911764	0.135405	0.0340039	0.128199	0.128342	0.107273	0.0687518	66.9735	21		ABCC-BAC; ATP-binding cassette, subfamily C, bacterial	02010 ABC transporters [PATH:ko02010]	Membrane transport	Environmental Information Processing	Common in both disease groups		0.147836	0.0896984	0.0137696	0.109899	0.226792	0.130379	0.213036	0.0707116	0.141574	0.157185	0.0626634	0
miaA, TRIT1; tRNA dimethylallyltransferase [EC:2.5.1.75]	00908 Zeatin biosynthesis [PATH:ko00908]	Metabolism of terpenoids and polyketides	Metabolism	Common in both disease groups		0.0371655	0	0.0837557	0.0717424	0.0854689	0.120671	0.136749	0.23145	0.0602515	0.0694575	0.0680977	0.0904527	0.175615	0.0724736	0.143159	0.0823658	0.201615	0.128183	0.150275	0.109207	0.13262	0.10718	0.0548922	67.0806	20		RP-S4, rpsD; small subunit ribosomal protein S4	03010 Ribosome [PATH:ko03010]	Translation	Genetic Information Processing	Common in both disease groups		0.0923975	0.109462	0.0745181	0.146885	0.123705	0.132653	0.125844	0.106761	0.154847	0.13043	0.10002	0.140482
galK; galactokinase [EC:2.7.1.6]	00052 Galactose metabolism [PATH:ko00052]	Carbohydrate metabolism	Metabolism	Common in both disease groups		0.0557483	0	0.0576501	0.0605327	0.0841123	0.141841	0.0546996	0.133005	0.031769	0.108879	0.0917839	0.0972367	0.275966	0.104181	0.271248	0.069081	0.133554	0.0830482	0.142597	0.172515	0.0812834	0.107178	0.068659	67.1878	20		E3.6.1.27, bacA; undecaprenyl-diphosphatase [EC:3.6.1.27]	00550 Peptidoglycan biosynthesis [PATH:ko00550]	Glycan biosynthesis and metabolism	Metabolism	Common in both disease groups		0.103485	0.117064	0.115017	0.152168	0.0721612	0.106123	0.0647197	0.0915091	0.150423	0.127086	0.0807394	0.117069
murG; UDP-N-acetylglucosamine--N-acetylmuramyl-(pentapeptide) pyrophosphoryl-undecaprenol N-acetylglucosamine transferase [EC:2.4.1.227]	04112 Cell cycle - Caulobacter [PATH:ko04112]	Cell growth and death	Cellular Processes	Common in both disease groups		0.0891972	0.16835	0.0772293	0.0695005	0.157371	0.0910323	0.182332	0.153951	0.0821612	0.103248	0.0888231	0.122111	0.0501756	0.0588848	0.105485	0.0929936	0.120712	0.102005	0.0998179	0.107624	0.119786	0.1068	0.0349319	67.2946	21		SIG54, rpoN; RNA polymerase sigma-54 factor	02020 Two-component system [PATH:ko02020]	Signal transduction	Environmental Information Processing	Common in both disease groups		0.114573	0.0471297	0.131217	0.0042269	0.0335034	0.0447231	0.0656186	0.135877	0.0353935	0.117053	0.191606	0.304378
E6.4.1.1B, pycB; pyruvate carboxylase subunit B [EC:6.4.1.1]	00020 Citrate cycle (TCA cycle) [PATH:ko00020]	Carbohydrate metabolism	Metabolism	Common in both disease groups		0.0668979	0	0.0271934	0.0553015	0.109889	0.107968	0.118516	0.178038	0.0865431	0.137038	0.236862	0.128895	0.117076	0.0951216	0.156721	0.140819	0.148964	0.0713132	0.102012	0.0015827	0.154011	0.106703	0.0575284	67.4013	20		secD; preprotein translocase subunit SecD	03070 Bacterial secretion system [PATH:ko03070]	Membrane transport	Environmental Information Processing	Common in both disease groups		0.0776139	0.249331	0.292402	0.0951052	0.231947	0.0773178	0.0755063	0.0720981	0.0774234	0.090298	0.0674837	0.0468274
E4.2.1.2B, fumC; fumarate hydratase, class II [EC:4.2.1.2]	05200 Pathways in cancer [PATH:ko05200]	Cancers	Human Diseases	Common in both disease groups		0.174678	0.16835	0.15881	0.102382	0.124812	0.0317554	0.136749	0.0136147	0.121599	0.152056	0.0325685	0.0565329	0.0167252	0.176654	0.043701	0.069081	0.0346727	0.086659	0.0855582	0.337116	0.0898396	0.105424	0.0757334	67.5067	21		recR; recombination protein RecR	03440 Homologous recombination [PATH:ko03440]	Replication and repair	Genetic Information Processing	Common in both disease groups		0.0665262	0.0304062	0.0558885	0.173303	0.108242	0.140991	0.126743	0.134491	0.101756	0.0969867	0.0939952	0.163896
pntB; NAD(P) transhydrogenase subunit beta [EC:1.6.1.2]	00760 Nicotinate and nicotinamide metabolism [PATH:ko00760]	Metabolism of cofactors and vitamins	Metabolism	Common in both disease groups		0.0111497	0.16835	0.0587378	0.156937	0.0203497	0.069862	0.0273498	0.244017	0.0733973	0.0206495	0.112509	0.133418	0.041813	0.294424	0.117541	0.114249	0.196479	0.0938806	0.138209	0.00791352	0.106952	0.105152	0.0773088	67.6119	21		xylA; xylose isomerase [EC:5.3.1.5]	00040 Pentose and glucuronate interconversions [PATH:ko00040]	Carbohydrate metabolism	Metabolism	Common in both disease groups		0.147836	0.00152031	0.0907176	0.402612	0.0206175	0.0621575	0.0341576	0.02773	0.241118	0.0535099	0.0771242	0.0468274
hemN, hemZ; oxygen-independent coproporphyrinogen III oxidase [EC:1.3.99.22]	00860 Porphyrin and chlorophyll metabolism [PATH:ko00860]	Metabolism of cofactors and vitamins	Metabolism	Common in both disease groups		0.0780476	0.16835	0.0467727	0.0575434	0.123455	0.131256	0.154982	0.150809	0.11393	0.110757	0.106588	0.117589	0.0752634	0.163066	0.120555	0.069081	0.0860397	0.0884644	0.0449729	0.121868	0.0727273	0.104863	0.0371703	67.7168	21		nadC, QPRT; nicotinate-nucleotide pyrophosphorylase (carboxylating) [EC:2.4.2.19]	00760 Nicotinate and nicotinamide metabolism [PATH:ko00760]	Metabolism of cofactors and vitamins	Metabolism	Common in both disease groups		0.0850057	0.0288859	0.0526486	0	0.103087	0.227405	0.0665175	0.201043	0.101756	0.0668874	0.140993	0.210723
ACSS, acs; acetyl-CoA synthetase [EC:6.2.1.1]	00010 Glycolysis / Gluconeogenesis [PATH:ko00010]	Carbohydrate metabolism	Metabolism	Common in both disease groups		0.0507929	0.420875	0.0174038	0.0358712	0.0569793	0.101617	0.0729328	0.0607425	0.0843521	0.0694575	0.0858623	0.0633169	0.167252	0.0588848	0.111513	0.0557962	0.0757663	0.0424268	0.087752	0.360857	0.102674	0.103958	0.100808	67.8207	21		cls; cardiolipin synthase [EC:2.7.8.-]	00564 Glycerophospholipid metabolism [PATH:ko00564]	Lipid metabolism	Metabolism	Common in both disease groups		0.0813098	0.044089	0.100437	0.126807	0.0515437	0.105364	0.14472	0.11508	0.0508782	0.153841	0.17835	0.140482
folC; dihydrofolate synthase / folylpolyglutamate synthase [EC:6.3.2.12 6.3.2.17]	00790 Folate biosynthesis [PATH:ko00790]	Metabolism of cofactors and vitamins	Metabolism	Common in both disease groups		0.0607037	0	0.103335	0.0747317	0.151945	0.0846812	0.154982	0.19689	0.134744	0.108879	0.0888231	0.110805	0.117076	0.10871	0.105485	0.0345405	0.10145	0.112837	0.0855582	0.196255	0.0470588	0.103785	0.0479009	67.9245	20		E3.5.2.7, hutI; imidazolonepropionase [EC:3.5.2.7]	00340 Histidine metabolism [PATH:ko00340]	Amino acid metabolism	Metabolism	Common in both disease groups		0.0887016	0.0425687	0.0299692	0.0200778	0.0180403	0.130379	0.0988773	0.152515	0.0641508	0.0468212	0.161479	0.444861
E2.7.4.3, adk; adenylate kinase [EC:2.7.4.3]	00230 Purine metabolism [PATH:ko00230]	Nucleotide metabolism	Metabolism	Common in both disease groups		0.0904361	0.16835	0.128353	0.0866888	0.128882	0.0910323	0.145866	0.103681	0.100784	0.137038	0.118431	0.049749	0.0083626	0.0271776	0.0557565	0.0823658	0.106587	0.104713	0.098721	0.126616	0.196791	0.102685	0.0441447	68.0272	21		TPI, tpiA; triosephosphate isomerase (TIM) [EC:5.3.1.1]	00010 Glycolysis / Gluconeogenesis [PATH:ko00010]	Carbohydrate metabolism	Metabolism	Common in both disease groups		0.0887016	0.104901	0.0364491	0.100389	0.0566981	0.116735	0.106068	0.0831901	0.0973322	0.100331	0.124122	0.163896
xylA; xylose isomerase [EC:5.3.1.5]	00040 Pentose and glucuronate interconversions [PATH:ko00040]	Carbohydrate metabolism	Metabolism	Common in both disease groups		0.3667	0.16835	0.135967	0.289212	0.137022	0.0804471	0.0546996	0.029324	0.293589	0.144547	0.0296077	0.00904527	0.041813	0.045296	0.0376733	0.0292266	0.0385253	0.047843	0.125047	0	0.0299465	0.101613	0.102868	68.1288	20		E2.2.1.2, talA, talB; transaldolase [EC:2.2.1.2]	00030 Pentose phosphate pathway [PATH:ko00030]	Carbohydrate metabolism	Metabolism	Common in both disease groups		0.0480467	0.0729749	0.078568	0.153225	0.121128	0.0318368	0.107866	0.126172	0.192452	0.137119	0.138583	0.0468274
hpaB; 4-hydroxyphenylacetate 3-monooxygenase [EC:1.14.14.9]	00350 Tyrosine metabolism [PATH:ko00350]	Amino acid metabolism	Metabolism	Common in both disease groups		0.0421209	0.0841751	0.00761416	0.0351239	0.0325596	0.171479	0.0364664	0.131958	0.0164322	0.0319129	0.0829016	0.183167	0.183977	0.135888	0.149186	0.29758	0.172079	0.0577727	0.182085	0	0.0983957	0.101565	0.0785344	68.2304	20		E6.4.1.1B, pycB; pyruvate carboxylase subunit B [EC:6.4.1.1]	00020 Citrate cycle (TCA cycle) [PATH:ko00020]	Carbohydrate metabolism	Metabolism	Common in both disease groups		0.0960934	0.0395281	0.0485987	0.0285316	0.00773156	0.212245	0.0817985	0.158061	0.0641508	0.0702318	0.172324	0.163896
ftsE; cell division transport system ATP-binding protein	02010 ABC transporters [PATH:ko02010]	Membrane transport	Environmental Information Processing	Common in both disease groups		0.136274	0.16835	0.164248	0.148716	0.154658	0.0656279	0.0820494	0.122532	0.136935	0.116388	0.07698	0.101759	0.0334504	0.090592	0.0723327	0.0292266	0.0770505	0.148042	0.126144	0.0142443	0.055615	0.10101	0.0462417	68.3314	21		nhaC; Na+:H+ antiporter, NhaC family	00680 Methane metabolism [PATH:ko00680]	Energy metabolism	Metabolism	Common in both disease groups		0.155228	0.136828	0.147416	0.0200778	0.249987	0.130379	0.0889896	0.0859631	0.168119	0.0936424	0.00964053	0.0936549
DPM1; dolichol-phosphate mannosyltransferase [EC:2.4.1.83]	00510 N-Glycan biosynthesis [PATH:ko00510]	Glycan biosynthesis and metabolism	Metabolism	Common in both disease groups		0.0569871	0.0841751	0.0315444	0.0336293	0.0366295	0.122788	0.045583	0.236686	0.0383419	0.0694575	0.148038	0.232916	0.183977	0.090592	0.045208	0.0903366	0.190058	0.0541619	0.240221	0.0411503	0.0427807	0.100727	0.0737957	68.4321	21		afuB, fbpB; iron(III) transport system permease protein	02010 ABC transporters [PATH:ko02010]	Membrane transport	Environmental Information Processing	Common in both disease groups		0.0850057	0.0972999	0.0437389	0.0993321	0.0103087	0.109913	0.103372	0.0374355	0.181392	0.0401324	0.0602533	0.0702412
E2.4.1.21, glgA; starch synthase [EC:2.4.1.21]	00500 Starch and sucrose metabolism [PATH:ko00500]	Carbohydrate metabolism	Metabolism	Common in both disease groups		0.0780476	0	0.167511	0.0904254	0.134308	0.0783301	0.0820494	0.109965	0.0887341	0.148301	0.0532939	0.135679	0.142164	0.0860624	0.0964436	0.146133	0.125849	0.162486	0.0910427	0.015827	0.0727273	0.100256	0.0445574	68.5324	20		folC; dihydrofolate synthase / folylpolyglutamate synthase [EC:6.3.2.12 6.3.2.17]	00790 Folate biosynthesis [PATH:ko00790]	Metabolism of cofactors and vitamins	Metabolism	Common in both disease groups		0.110877	0.0532109	0.038069	0.0126807	0.185557	0.0500292	0.190564	0.102601	0.068575	0.120397	0.149428	0.0468274
ABC.LPT.P, lolC, lolE; lipoprotein-releasing system permease protein	02010 ABC transporters [PATH:ko02010]	Membrane transport	Environmental Information Processing	Common in both disease groups		0.0644202	0	0.0239302	0.0239141	0.100392	0.124905	0.0364664	0.239828	0.095307	0.107002	0.222058	0.126634	0.133802	0.0498256	0.19138	0.0185987	0.206752	0.077632	0.184279	0.0015827	0.0641711	0.099661	0.0746097	68.632	20		galK; galactokinase [EC:2.7.1.6]	00052 Galactose metabolism [PATH:ko00052]	Carbohydrate metabolism	Metabolism	Common in both disease groups		0.0850057	0.0501703	0.0178195	0.0517795	0.0979331	0.083382	0.138428	0.106761	0.0862717	0.13043	0.167504	0.140482
RP-S9, rpsI; small subunit ribosomal protein S9	03010 Ribosome [PATH:ko03010]	Translation	Genetic Information Processing	Common in both disease groups		0.149901	0.0841751	0.102247	0.112845	0.107175	0.0613939	0.145866	0.0973975	0.11393	0.138915	0.0858623	0.0859301	0.0919886	0.122299	0.0813743	0.0318835	0.0937448	0.101102	0.0789768	0.0759698	0.124064	0.0993829	0.0281498	68.7314	21		bglX; beta-glucosidase [EC:3.2.1.21]	00940 Phenylpropanoid biosynthesis [PATH:ko00940]	Biosynthesis of other secondary metabolites	Metabolism	Common in both disease groups		0.22545	0.0136828	0.0526486	0.226139	0.0283491	0.0697376	0.0503375	0.00831901	0.152635	0.0702318	0.0891749	0.140482
panB; 3-methyl-2-oxobutanoate hydroxymethyltransferase [EC:2.1.2.11]	00770 Pantothenate and CoA biosynthesis [PATH:ko00770]	Metabolism of cofactors and vitamins	Metabolism	Common in both disease groups		0.0706145	0	0.0478604	0.075479	0.0976788	0.143958	0.109399	0.150809	0.0492967	0.0319129	0.15396	0.140202	0.108714	0.158536	0.108499	0.185987	0.123281	0.0460376	0.108593	0.0728044	0.0941176	0.09894	0.0478395	68.8303	20		PC, pyc; pyruvate carboxylase [EC:6.4.1.1]	00020 Citrate cycle (TCA cycle) [PATH:ko00020]	Carbohydrate metabolism	Metabolism	Common in both disease groups		0.151532	0.415045	0.362061	0.00951052	0.154631	0.0712537	0.115956	0.113693	0.0553024	0.13043	0.0337419	0.0702412
E2.2.1.2, talA, talB; transaldolase [EC:2.2.1.2]	00030 Pentose phosphate pathway [PATH:ko00030]	Carbohydrate metabolism	Metabolism	Common in both disease groups		0.0916749	0.0841751	0.205582	0.146474	0.104462	0.0656279	0.091166	0.0837828	0.146795	0.112634	0.145078	0.0723622	0.0919886	0.10871	0.045208	0.0531392	0.0642088	0.110129	0.0921396	0.115537	0.0385027	0.0985418	0.0394189	68.9289	21		rseP; regulator of sigma E protease [EC:3.4.24.-]	04112 Cell cycle - Caulobacter [PATH:ko04112]	Cell growth and death	Cellular Processes	Common in both disease groups		0.114573	0.0608125	0.0809979	0.0084538	0.0566981	0.0523032	0.0791018	0.201043	0.0420298	0.110364	0.153043	0.163896
gcvT, AMT; aminomethyltransferase [EC:2.1.2.10]	00260 Glycine, serine and threonine metabolism [PATH:ko00260]	Amino acid metabolism	Metabolism	Common in both disease groups		0.0668979	0.0841751	0.0445972	0.0336293	0.0515527	0.105851	0.0820494	0.151856	0.063538	0.0168951	0.0977054	0.0768848	0.142164	0.135888	0.20645	0.201929	0.113007	0.038816	0.136016	0.0823006	0.136898	0.0985286	0.0522565	69.0274	21		serA, PHGDH; D-3-phosphoglycerate dehydrogenase [EC:1.1.1.95]	00260 Glycine, serine and threonine metabolism [PATH:ko00260]	Amino acid metabolism	Metabolism	Common in both disease groups		0.140444	0.110983	0.0469788	0.0866514	0.0747384	0.0538193	0.101574	0.11092	0.0862717	0.0769205	0.09038	0.117069
E3.5.1.1, ansA, ansB; L-asparaginase [EC:3.5.1.1]	00250 Alanine, aspartate and glutamate metabolism [PATH:ko00250]	Amino acid metabolism	Metabolism	Common in both disease groups		0.0929138	0	0.0717906	0.0665112	0.0990354	0.0381065	0.109399	0.153951	0.120503	0.127652	0.242783	0.174121	0.0167252	0.045296	0.0858951	0.0929936	0.14768	0.102005	0.104206	0.0474811	0.128342	0.0984472	0.0556082	69.1259	20		ftsE; cell division transport system ATP-binding protein	02010 ABC transporters [PATH:ko02010]	Membrane transport	Environmental Information Processing	Common in both disease groups		0.0813098	0.114023	0.127977	0.152168	0.0206175	0.0803499	0.0674163	0.105374	0.103968	0.153841	0.113276	0.163896
DPO3B, dnaN; DNA polymerase III subunit beta [EC:2.7.7.7]	03030 DNA replication [PATH:ko03030]	Replication and repair	Genetic Information Processing	Common in both disease groups		0.0619425	0.0841751	0.0467727	0.047081	0.100392	0.127022	0.127632	0.148714	0.0832566	0.112634	0.0444115	0.0949754	0.133802	0.0543552	0.105485	0.00265696	0.0911764	0.133599	0.118465	0.219996	0.128342	0.0984232	0.0470022	69.2243	21		bioB; biotin synthase [EC:2.8.1.6]	00780 Biotin metabolism [PATH:ko00780]	Metabolism of cofactors and vitamins	Metabolism	Common in both disease groups		0.0850057	0.100341	0.0931476	0.019021	0.0618525	0.162974	0.121349	0.171926	0.0575145	0.0802649	0.115686	0.117069
wecB; UDP-N-acetylglucosamine 2-epimerase [EC:5.1.3.14]	00520 Amino sugar and nucleotide sugar metabolism [PATH:ko00520]	Carbohydrate metabolism	Metabolism	Common in both disease groups		0.122646	0	0.0554746	0.0993932	0.0705458	0.0550428	0.100283	0.188511	0.133649	0.116388	0.118431	0.146986	0.167252	0.11777	0.0557565	0.0292266	0.115576	0.0631889	0.182085	0.0205752	0.0898396	0.0975533	0.0517655	69.3218	20		E3.3.1.1, ahcY; adenosylhomocysteinase [EC:3.3.1.1]	00270 Cysteine and methionine metabolism [PATH:ko00270]	Amino acid metabolism	Metabolism	Common in both disease groups		0.0628303	0.164194	0.286733	0.0327585	0.105665	0.0939942	0.0422476	0.0887361	0.0265451	0.173907	0.142198	0.351206
znuB; zinc transport system permease protein	02010 ABC transporters [PATH:ko02010]	Membrane transport	Environmental Information Processing	Common in both disease groups		0.137512	0	0.122914	0.101635	0.0895389	0.0762131	0.0729328	0.10787	0.131458	0.0825981	0.216136	0.0701009	0.133802	0.0770032	0.0904159	0.135505	0.119428	0.116448	0.120659	0.0015827	0.0299465	0.0968429	0.0487655	69.4187	20		lpxD; UDP-3-O-[3-hydroxymyristoyl] glucosamine N-acyltransferase [EC:2.3.1.191]	00540 Lipopolysaccharide biosynthesis [PATH:ko00540]	Glycan biosynthesis and metabolism	Metabolism	Common in both disease groups		0.114573	0.0319265	0.0550786	0.0147941	0.0541209	0.101574	0.0907873	0.151129	0.101756	0.10702	0.160274	0.0468274
E3.2.1.86B, bglA; 6-phospho-beta-glucosidase [EC:3.2.1.86]	00010 Glycolysis / Gluconeogenesis [PATH:ko00010]	Carbohydrate metabolism	Metabolism	Common in both disease groups		0.230426	0	0.282812	0.169641	0.135665	0	0	0.00418914	0.245388	0.144547	0	0.00452264	0.0250878	0.0135888	0.0783605	0.00797088	0.0321044	0.213037	0.0866551	0.219996	0.13262	0.0965053	0.098173	69.5152	17		fabD; [acyl-carrier-protein] S-malonyltransferase [EC:2.3.1.39]	00061 Fatty acid biosynthesis [PATH:ko00061]	Lipid metabolism	Metabolism	Common in both disease groups		0.0517426	0.0790562	0.0809979	0.030645	0.0773156	0.145539	0.105169	0.135877	0.0752113	0.137119	0.120507	0.117069
lysA; diaminopimelate decarboxylase [EC:4.1.1.20]	00300 Lysine biosynthesis [PATH:ko00300]	Amino acid metabolism	Metabolism	Common in both disease groups		0.0755699	0	0.0652642	0.0859415	0.141092	0.0402236	0.218798	0.111012	0.0898295	0.127652	0.121392	0.126634	0.0752634	0.067944	0.043701	0.0371974	0.0783347	0.124572	0.134919	0.163019	0.0941176	0.0963084	0.0491414	69.6115	20		RP-L14, rplN; large subunit ribosomal protein L14	03010 Ribosome [PATH:ko03010]	Translation	Genetic Information Processing	Common in both disease groups		0.0887016	0.142909	0.198445	0.162736	0.0927787	0.117493	0.0943829	0.0693251	0.181392	0.0668874	0.0927901	0
lptB; lipopolysaccharide export system ATP-binding protein [EC:3.6.3.-]	02010 ABC transporters [PATH:ko02010]	Membrane transport	Environmental Information Processing	Common in both disease groups		0.0532706	0	0.0380708	0.0440917	0.0406995	0.222288	0.0638162	0.103681	0.0208142	0.0450535	0.136195	0.151508	0.142164	0.199302	0.185353	0.24444	0.0770505	0.0433295	0.125047	0.00791352	0.0770053	0.0962426	0.0724761	69.7077	20		E4.2.1.2B, fumC; fumarate hydratase, class II [EC:4.2.1.2]	05200 Pathways in cancer [PATH:ko05200]	Cancers	Human Diseases	Common in both disease groups		0.0443508	0.0456093	0.105297	0.211345	0.237101	0.0219825	0.0826974	0.016638	0.13715	0.157185	0.0421773	0.0936549
fas; fatty acid synthase, bacteria type [EC:2.3.1.-]	00061 Fatty acid biosynthesis [PATH:ko00061]	Lipid metabolism	Metabolism	Common in both disease groups		0.203171	0.16835	0.231688	0.183093	0.131595	0.0486917	0.0273498	0.00733099	0.316594	0.219636	0.0148038	0.00678395	0.0083626	0.0543552	0.0572634	0.0106278	0.0051367	0.198594	0.0416822	0.0126616	0.0727273	0.0962142	0.0961037	69.804	21		cpdB; 2',3'-cyclic-nucleotide 2'-phosphodiesterase [EC:3.1.4.16]	00230 Purine metabolism [PATH:ko00230]	Nucleotide metabolism	Metabolism	Common in both disease groups		0.0850057	0.0349672	0.0202495	0.00528362	0.0386578	0.00379009	0.0683152	0.180245	0.0486661	0.0601987	0.206066	0.163896
fabD; [acyl-carrier-protein] S-malonyltransferase [EC:2.3.1.39]	00061 Fatty acid biosynthesis [PATH:ko00061]	Lipid metabolism	Metabolism	Common in both disease groups		0.0483152	0.0841751	0.0304566	0.0934146	0.0664758	0.118554	0.136749	0.125674	0.0471057	0.0450535	0.118431	0.0972367	0.100351	0.122299	0.158228	0.138162	0.134838	0.0433295	0.107496	0.0522292	0.149733	0.0961099	0.0398162	69.9001	21		RP-S11, rpsK; small subunit ribosomal protein S11	03010 Ribosome [PATH:ko03010]	Translation	Genetic Information Processing	Common in both disease groups		0.0813098	0.123145	0.0988174	0.160622	0.0773156	0.136443	0.078203	0.061006	0.170331	0.063543	0.0843546	0
cmpD; bicarbonate transport system ATP-binding protein [EC:3.6.3.-]	02010 ABC transporters [PATH:ko02010]	Membrane Transport	Environmental Information Processing	Common in both disease groups		0.0557483	0.0841751	0.135967	0.0993932	0.160085	0.0677449	0.045583	0.103681	0.123789	0.0938615	0.11547	0.135679	0.0250878	0.067944	0.0602773	0.0345405	0.0911764	0.169707	0.0844613	0.199421	0.059893	0.0958898	0.04586	69.996	21		putA; proline dehydrogenase / delta 1-pyrroline-5-carboxylate dehydrogenase [EC:1.5.99.8 1.5.1.12]	00250 Alanine, aspartate and glutamate metabolism [PATH:ko00250]	Amino acid metabolism	Metabolism	Common in both disease groups		0.0776139	0.117064	0.320752	0.205005	0.350497	0.0083382	0.0377531	0.0013865	0.0553024	0.133775	0.00843546	0
E5.3.1.8, manA; mannose-6-phosphate isomerase [EC:5.3.1.8]	00051 Fructose and mannose metabolism [PATH:ko00051]	Carbohydrate metabolism	Metabolism	Common in both disease groups		0.0346878	0.0841751	0.117476	0.0627746	0.0949655	0.074096	0.182332	0.116249	0.0865431	0.116388	0.142117	0.115327	0.200702	0.0634144	0.00904159	0.0212557	0.111723	0.112837	0.119562	0.0949623	0.0513369	0.0958079	0.0474697	70.0918	21		E2.7.4.3, adk; adenylate kinase [EC:2.7.4.3]	00230 Purine metabolism [PATH:ko00230]	Nucleotide metabolism	Metabolism	Common in both disease groups		0.118269	0.121625	0.0971975	0.0285316	0.141745	0.0583674	0.146518	0.0901226	0.0530903	0.0568543	0.0867648	0.117069
E6.3.5.10, cobQ, cbiP; adenosylcobyric acid synthase [EC:6.3.5.10]	00860 Porphyrin and chlorophyll metabolism [PATH:ko00860]	Metabolism of cofactors and vitamins	Metabolism	Common in both disease groups		0.0433598	0	0.0456849	0.0508176	0.0420561	0.116437	0	0.295334	0.0142413	0.0544396	0.222058	0.174121	0.142164	0.090592	0.0467149	0.0611101	0.254267	0.0794374	0.17331	0.00316541	0.0898396	0.0951976	0.0851446	70.187	19		murG; UDP-N-acetylglucosamine--N-acetylmuramyl-(pentapeptide) pyrophosphoryl-undecaprenol N-acetylglucosamine transferase [EC:2.4.1.227]	04112 Cell cycle - Caulobacter [PATH:ko04112]	Cell growth and death	Cellular Processes	Common in both disease groups		0.0628303	0.0349672	0.0656083	0.126807	0.0927787	0.112187	0.143822	0.0776441	0.0796354	0.10702	0.191606	0.0702412
ddl; D-alanine-D-alanine ligase [EC:6.3.2.4]	00550 Peptidoglycan biosynthesis [PATH:ko00550]	Glycan biosynthesis and metabolism	Metabolism	Common in both disease groups		0.0706145	0.0841751	0.082668	0.11434	0.149231	0.0889152	0.0820494	0.136147	0.118312	0.0994931	0.0829016	0.0814074	0.0083626	0.067944	0.0994575	0.0425114	0.145112	0.104713	0.0691047	0.174097	0.0812834	0.094421	0.0372144	70.2814	21		kdtA, waaA; 3-deoxy-D-manno-octulosonic-acid transferase [EC:2.4.99.12 2.4.99.13 2.4.99.14 2.4.99.15]	00540 Lipopolysaccharide biosynthesis [PATH:ko00540]	Glycan biosynthesis and metabolism	Metabolism	Common in both disease groups		0.0850057	0.0121625	0.0105297	0.0042269	0.0128859	0.0371429	0.0800007	0.185791	0.0353935	0.0836092	0.202451	0.163896
bioF; 8-amino-7-oxononanoate synthase [EC:2.3.1.47]	00780 Biotin metabolism [PATH:ko00780]	Metabolism of cofactors and vitamins	Metabolism	Common in both disease groups		0.0594648	0	0.0250179	0.0425971	0.0678325	0.0889152	0.091166	0.232497	0.0416283	0.0337901	0.127313	0.17186	0.150527	0.0815328	0.088909	0.159418	0.196479	0.0677024	0.149178	0	0.0898396	0.0936032	0.0638803	70.375	19		nadA; quinolinate synthase [EC:2.5.1.72]	00760 Nicotinate and nicotinamide metabolism [PATH:ko00760]	Metabolism of cofactors and vitamins	Metabolism	Common in both disease groups		0.133052	0.0364875	0.0550786	0.00951052	0.162363	0.24863	0.0485398	0.0748711	0.0973322	0.0601987	0.122917	0.0936549
nadC, QPRT; nicotinate-nucleotide pyrophosphorylase (carboxylating) [EC:2.4.2.19]	00760 Nicotinate and nicotinamide metabolism [PATH:ko00760]	Metabolism of cofactors and vitamins	Metabolism	Common in both disease groups		0.0545094	0	0.0445972	0.0351239	0.0705458	0.17783	0.0546996	0.202126	0.0438193	0.0750892	0.11547	0.217087	0.142164	0.0724736	0.138638	0.164732	0.150248	0.047843	0.0844613	0	0.0641711	0.0931252	0.0634337	70.4681	19		pdxA; 4-hydroxythreonine-4-phosphate dehydrogenase [EC:1.1.1.262]	00750 Vitamin B6 metabolism [PATH:ko00750]	Metabolism of cofactors and vitamins	Metabolism	Common in both disease groups		0.0517426	0.0516906	0.00647983	0.0221912	0.0850472	0.0530613	0.0323598	0.180245	0.103968	0.0401324	0.17353	0.444861
IDH1, IDH2, icd; isocitrate dehydrogenase [EC:1.1.1.42]	04146 Peroxisome [PATH:ko04146]	Transport and catabolism	Cellular Processes	Common in both disease groups		0.240337	0	0.294777	0.151705	0.124812	0.0381065	0.0638162	0.0345604	0.14789	0.146424	0.0444115	0.0384424	0.041813	0.135888	0.0421941	0.0106278	0.0372411	0.176929	0.0734923	0.00316541	0.0812834	0.0918055	0.0795459	70.5599	20		RP-S13, rpsM; small subunit ribosomal protein S13	03010 Ribosome [PATH:ko03010]	Translation	Genetic Information Processing	Common in both disease groups		0.0776139	0.0972999	0.112587	0.114126	0.0309262	0.106123	0.0970795	0.0540735	0.0309693	0.0300993	0.036152	0.117069
ppc; phosphoenolpyruvate carboxylase [EC:4.1.1.31]	00620 Pyruvate metabolism [PATH:ko00620]	Carbohydrate metabolism	Metabolism	Common in both disease groups		0.0557483	0	0.306742	0.145727	0.188574	0.0338725	0.100283	0.00523642	0.207046	0.159564	0	0.0293971	0.0167252	0.0724736	0.0180832	0.0132848	0.0051367	0.425171	0.0493605	0.0332368	0.0342246	0.0904708	0.112712	70.6504	19		ACSS, acs; acetyl-CoA synthetase [EC:6.2.1.1]	00010 Glycolysis / Gluconeogenesis [PATH:ko00010]	Carbohydrate metabolism	Metabolism	Common in both disease groups		0.0776139	0.261494	0.414709	0.0169076	0.0876243	0.0818659	0.0557308	0.116466	0.0575145	0.0969867	0.0530229	0.0234137
cysK; cysteine synthase A [EC:2.5.1.47]	00270 Cysteine and methionine metabolism [PATH:ko00270]	Amino acid metabolism	Metabolism	Common in both disease groups		0.109019	0	0.0989841	0.119571	0.0922522	0.122788	0.182332	0.0408441	0.0974979	0.135161	0.0355292	0.0407037	0.0167252	0.0815328	0.108499	0.0903366	0.080903	0.0947833	0.0361977	0.156688	0.154011	0.0902075	0.0480929	70.7406	20		E1.3.99.-; [EC:1.3.99.-]	00281 Geraniol degradation [PATH:ko00281]	Metabolism of terpenoids and polyketides	Metabolism	Common in both disease groups		0.0295672	0.019764	0.0137696	0.0126807	0.0335034	0.210729	0.0539331	0.137264	0.115029	0.0468212	0.162684	0.0936549
sucC; succinyl-CoA synthetase beta subunit [EC:6.2.1.5]	00020 Citrate cycle (TCA cycle) [PATH:ko00020]	Carbohydrate metabolism	Metabolism	Common in both disease groups		0.115213	0.3367	0.103335	0.0792156	0.0963221	0.069862	0.109399	0.0125674	0.131458	0.10137	0.03849	0.0158292	0	0.090592	0.0406872	0.0265696	0.00385253	0.0352052	0.0241318	0.319706	0.141176	0.0900802	0.090364	70.8307	20		uppS; undecaprenyl diphosphate synthase [EC:2.5.1.31]	00900 Terpenoid backbone biosynthesis [PATH:ko00900]	Metabolism of terpenoids and polyketides	Metabolism	Common in both disease groups		0.0887016	0.0547312	0.077758	0.0327585	0.131437	0.083382	0.0997762	0.131718	0.0597266	0.133775	0.139788	0.117069
uppS; undecaprenyl diphosphate synthase [EC:2.5.1.31]	00900 Terpenoid backbone biosynthesis [PATH:ko00900]	Metabolism of terpenoids and polyketides	Metabolism	Common in both disease groups		0.0532706	0	0.0641765	0.0769737	0.108532	0.0910323	0.045583	0.210504	0.0985934	0.0581941	0.112509	0.124372	0.108714	0.0407664	0.119048	0.0929936	0.10145	0.108324	0.0888489	0.0949623	0.0898396	0.0899375	0.0412416	70.9206	20		RP-L6, rplF; large subunit ribosomal protein L6	03010 Ribosome [PATH:ko03010]	Translation	Genetic Information Processing	Common in both disease groups		0.073918	0.135308	0.0680382	0.0866514	0.0773156	0.128863	0.119552	0.0776441	0.128302	0.0869536	0.110866	0.0702412
cydB; cytochrome d ubiquinol oxidase subunit II [EC:1.10.3.-]	02020 Two-component system [PATH:ko02020]	Signal transduction	Environmental Information Processing	Common in both disease groups		0.099108	0.0841751	0.0348076	0.0396078	0.0651192	0.0995004	0.164099	0.157093	0.059156	0.0732119	0.159882	0.122111	0.083626	0.140418	0.0542495	0.0611101	0.107871	0.0640916	0.107496	0.0680563	0.0427807	0.0898842	0.0401588	71.0105	21		cobB-cbiA; cobyrinic acid a,c-diamide synthase [EC:6.3.5.9 6.3.5.11]	00860 Porphyrin and chlorophyll metabolism [PATH:ko00860]	Metabolism of cofactors and vitamins	Metabolism	Common in both disease groups		0.0591344	0.117064	0.124737	0.030645	0.0644297	0.0515452	0.070113	0.106761	0.0176968	0.0501655	0.231373	0.0936549
rpe, RPE; ribulose-phosphate 3-epimerase [EC:5.1.3.1]	00030 Pentose phosphate pathway [PATH:ko00030]	Carbohydrate metabolism	Metabolism	Common in both disease groups		0.0842418	0	0.0511236	0.0493229	0.0678325	0.137607	0.118516	0.0596952	0.0525831	0.0619486	0.0710585	0.0814074	0.0334504	0.154006	0.162749	0.172702	0.0860397	0.077632	0.0899458	0.17568	0.0855615	0.0891954	0.0476186	71.0997	20		DPO3B, dnaN; DNA polymerase III subunit beta [EC:2.7.7.7]	03030 DNA replication [PATH:ko03030]	Replication and repair	Genetic Information Processing	Common in both disease groups		0.0332631	0.0760156	0.0550786	0.0739707	0.0953559	0.109913	0.117754	0.102601	0.152635	0.0401324	0.148223	0
E2.1.1.14, metE; 5-methyltetrahydropteroyltriglutamate--homocysteine methyltransferase [EC:2.1.1.14]	00270 Cysteine and methionine metabolism [PATH:ko00270]	Amino acid metabolism	Metabolism	Common in both disease groups		0.157334	0.0841751	0.168599	0.127791	0.0488394	0.0550428	0.136749	0.00837828	0.189518	0.0788436	0.00592154	0.0203519	0	0.126829	0.045208	0.0185987	0.0179785	0.116448	0.0241318	0.288052	0.149733	0.0889773	0.0759746	71.1887	20		livH; branched-chain amino acid transport system permease protein	02010 ABC transporters [PATH:ko02010]	Membrane transport	Environmental Information Processing	Common in both disease groups		0.0554385	0.288859	0.465738	0.019021	0.0850472	0.0523032	0.0647197	0.153902	0.0774234	0.110364	0.0457925	0.140482
cls; cardiolipin synthase [EC:2.7.8.-]	00564 Glycerophospholipid metabolism [PATH:ko00564]	Lipid metabolism	Metabolism	Common in both disease groups		0.0408821	0.0841751	0.0152283	0.0680059	0.0786857	0.0995004	0.136749	0.173849	0.0514877	0.065703	0.145078	0.115327	0.142164	0.126829	0.0391802	0.0239126	0.10145	0.0559673	0.12395	0.153522	0.0256684	0.0889198	0.047604	71.2776	21		norB; nitric oxide reductase subunit B [EC:1.7.2.5]	00910 Nitrogen metabolism [PATH:ko00910]	Energy metabolism	Metabolism	Common in both disease groups		0.284584	0.00304062	0.00161996	0.213458	0.309262	0.00758018	0.113259	0	0.0973322	0.127086	0.00964053	0.0468274
RP-S8, rpsH; small subunit ribosomal protein S8	03010 Ribosome [PATH:ko03010]	Translation	Genetic Information Processing	Common in both disease groups		0.152379	0	0.112037	0.0971512	0.0678325	0.116437	0.0091166	0.0963502	0.0712063	0.0844753	0.03849	0.0655782	0.0919886	0.131358	0.11302	0.119563	0.0963131	0.0992968	0.0669109	0.15827	0.0684492	0.0883916	0.0404863	71.366	20		cydB; cytochrome d ubiquinol oxidase subunit II [EC:1.10.3.-]	02020 Two-component system [PATH:ko02020]	Signal transduction	Environmental Information Processing	Common in both disease groups		0.0850057	0.0638531	0.106917	0.0781976	0.108242	0.0576094	0.0862929	0.0734846	0.0331814	0.0668874	0.133762	0.327792
purE; 5-(carboxyamino)imidazole ribonucleotide mutase [EC:5.4.99.18]	00230 Purine metabolism [PATH:ko00230]	Nucleotide metabolism	Metabolism	Common in both disease groups		0.0718533	0.3367	0.0717906	0.075479	0.0908955	0.110086	0.118516	0.0858774	0.093116	0.065703	0.0325685	0.0836688	0.0669008	0.0815328	0.102471	0.0584531	0.0616404	0.0731186	0.0756861	0.0648909	0.0342246	0.0883415	0.0606793	71.4543	21		hdrA; heterodisulfide reductase subunit A [EC:1.8.98.1]	00680 Methane metabolism [PATH:ko00680]	Energy metabolism	Metabolism	Common in both disease groups		0	0.456093	0.580755	0.00105672	0	0.0371429	0.00359554	0.11508	0	0.123742	0.0566381	0.210723
bioB; biotin synthase [EC:2.8.1.6]	00780 Biotin metabolism [PATH:ko00780]	Metabolism of cofactors and vitamins	Metabolism	Common in both disease groups		0.104063	0	0.0293689	0.0672585	0.0461261	0.120671	0.0546996	0.152904	0.0668244	0.0732119	0.159882	0.180905	0.0501756	0.126829	0.0783605	0.0770518	0.1785	0.0893671	0.122853	0.00316541	0.0727273	0.0883307	0.052184	71.5427	20		rpe, RPE; ribulose-phosphate 3-epimerase [EC:5.1.3.1]	00030 Pentose phosphate pathway [PATH:ko00030]	Carbohydrate metabolism	Metabolism	Common in both disease groups		0.129357	0.0896984	0.100437	0.0475526	0.108242	0.171312	0.121349	0.0568465	0.0442419	0.0802649	0.0674837	0.0702412
mutY; A/G-specific adenine glycosylase [EC:3.2.2.-]	03410 Base excision repair [PATH:ko03410]	Replication and repair	Genetic Information Processing	Common in both disease groups		0.0644202	0.420875	0.110949	0.0418498	0.0868256	0.0275214	0.091166	0.141383	0.0657289	0.0225268	0.0917839	0.0949754	0	0.0317072	0.0286317	0.0185987	0.142543	0.106518	0.0943334	0.129782	0.0427807	0.0883286	0.0871158	71.631	20		purE; 5-(carboxyamino)imidazole ribonucleotide mutase [EC:5.4.99.18]	00230 Purine metabolism [PATH:ko00230]	Nucleotide metabolism	Metabolism	Common in both disease groups		0.0887016	0.0714546	0.0737081	0.0464959	0.118551	0.0939942	0.106967	0.0540735	0.068575	0.0568543	0.0783293	0.257551
gudB, rocG; glutamate dehydrogenase [EC:1.4.1.2]	00250 Alanine, aspartate and glutamate metabolism [PATH:ko00250]	Amino acid metabolism	Metabolism	Common in both disease groups		0.0136274	0.505051	0.00108774	0.00149463	0.0203497	0.0275214	0.200565	0.00104728	0.00876386	0.00375446	0.0562546	0.0316585	0.0250878	0.0634144	0.0271248	0.066424	0.0231152	0.0153459	0.0164535	0.716965	0.0256684	0.0881321	0.182119	71.7191	21		ispB; octaprenyl-diphosphate synthase [EC:2.5.1.90]	00900 Terpenoid backbone biosynthesis [PATH:ko00900]	Metabolism of terpenoids and polyketides	Metabolism	Common in both disease groups		0.0517426	0.0228047	0.0720881	0.00211345	0.0798928	0.0386589	0.0692141	0.134491	0.0022121	0.113709	0.127737	0.538516
rseP; regulator of sigma E protease [EC:3.4.24.-]	04112 Cell cycle - Caulobacter [PATH:ko04112]	Cell growth and death	Cellular Processes	Common in both disease groups		0.0483152	0	0.0315444	0.0530595	0.0827556	0.0804471	0.0820494	0.24297	0.0438193	0.0544396	0.174685	0.228393	0.083626	0.090592	0.116034	0.0292266	0.197763	0.047843	0.0943334	0.0015827	0.0641711	0.0879833	0.0686177	71.8071	20		RP-S19, rpsS; small subunit ribosomal protein S19	03010 Ribosome [PATH:ko03010]	Translation	Genetic Information Processing	Common in both disease groups		0.0960934	0.0623328	0.0720881	0.17753	0.0541209	0.0674636	0.0764052	0.130331	0.176968	0.100331	0.0759192	0
cpdB; 2',3'-cyclic-nucleotide 2'-phosphodiesterase [EC:3.1.4.16]	00230 Purine metabolism [PATH:ko00230]	Nucleotide metabolism	Metabolism	Common in both disease groups		0.0198216	0.16835	0.0217547	0.0134517	0.0339162	0.127022	0.0546996	0.240876	0.0306735	0.0957387	0.130274	0.099498	0.100351	0.0860624	0.183846	0.0531392	0.133554	0.0541619	0.106399	0.00316541	0.0855615	0.0877293	0.0618714	71.8948	21		cysK; cysteine synthase A [EC:2.5.1.47]	00270 Cysteine and methionine metabolism [PATH:ko00270]	Amino acid metabolism	Metabolism	Common in both disease groups		0.136748	0.0790562	0.0866677	0.12258	0.180403	0.161458	0.190564	0.0568465	0.106181	0.157185	0.0265115	0.0234137
E1.1.1.44, PGD, gnd; 6-phosphogluconate dehydrogenase [EC:1.1.1.44]	00030 Pentose phosphate pathway [PATH:ko00030]	Carbohydrate metabolism	Metabolism	Common in both disease groups		0.083003	0	0.0543868	0.101635	0.0786857	0.105851	0.154982	0.0115201	0.104071	0.0919842	0.112509	0.0655782	0.150527	0.163066	0.0346594	0.0239126	0.0372411	0.0406214	0.160147	0.223161	0.0427807	0.0876345	0.0583256	71.9825	20		pepN; aminopeptidase N [EC:3.4.11.2]	00480 Glutathione metabolism [PATH:ko00480]	Metabolism of other amino acids	Metabolism	Common in both disease groups		0.103485	0.0410484	0.0526486	0.291656	0.252564	0.00909622	0.0952818	0.002773	0.101756	0.103675	0.0337419	0.0468274
DPO3E, dnaQ; DNA polymerase III subunit epsilon [EC:2.7.7.7]	03030 DNA replication [PATH:ko03030]	Replication and repair	Genetic Information Processing	Common in both disease groups		0.0867195	0.0841751	0.0467727	0.0956566	0.0936088	0.0867982	0.173215	0.16966	0.0657289	0.0882298	0.0799408	0.140202	0.0752634	0.0815328	0.087402	0.0398544	0.0783347	0.047843	0.0921396	0.0490638	0.0770053	0.0875784	0.0352862	72.07	21		E5.4.3.2, kamA; lysine 2,3-aminomutase [EC:5.4.3.2]	00310 Lysine degradation [PATH:ko00310]	Amino acid metabolism	Metabolism	Common in both disease groups		0.0850057	0.0729749	0.00971975	0	0	0.221341	0.0710119	0.108147	0.112817	0.0434768	0.171119	0.18731
nhaA; Na+:H+ antiporter, NhaA family	00680 Methane metabolism [PATH:ko00680]	Energy metabolism	Metabolism	Common in both disease groups		0.0260159	0.252525	0.0924576	0.0597854	0.0854689	0.0190533	0	0.152904	0.0723018	0.0450535	0.118431	0.104021	0.0585382	0.0815328	0.0150693	0.0451683	0.0975973	0.102908	0.117368	0.180428	0.0812834	0.086091	0.0589357	72.1561	20		paaK; phenylacetate-CoA ligase [EC:6.2.1.30]	00360 Phenylalanine metabolism [PATH:ko00360]	Amino acid metabolism	Metabolism	Common in both disease groups		0.0147836	0.384639	0.469788	0.0137374	0.00515437	0.0780758	0.0179777	0.191337	0.0154847	0.0969867	0.0783293	0.163896
UNG, UDG; uracil-DNA glycosylase [EC:3.2.2.27]	03410 Base excision repair [PATH:ko03410]	Replication and repair	Genetic Information Processing	Common in both disease groups		0.144945	0	0.127265	0.0575434	0.0651192	0.127022	0.109399	0.0879719	0.112835	0.0844753	0.07698	0.099498	0.0334504	0.0951216	0.0919228	0.0557962	0.0603562	0.101102	0.0998179	0.0807179	0.0941176	0.0859741	0.0331676	72.2421	20		RP-S10, rpsJ; small subunit ribosomal protein S10	03010 Ribosome [PATH:ko03010]	Translation	Genetic Information Processing	Common in both disease groups		0.107181	0.126186	0.0801879	0.159565	0.10051	0.0682216	0.0728096	0.066552	0.134938	0.063543	0.0638685	0.0702412
nspC; carboxynorspermidine decarboxylase [EC:4.1.1.-]	00330 Arginine and proline metabolism [PATH:ko00330]	Amino acid metabolism	Metabolism	Common in both disease groups		0.0507929	0.420875	0.0174038	0.0343766	0.0664758	0.0613939	0.045583	0.16966	0.0328645	0.0356674	0.186528	0.0361811	0.083626	0.067944	0.0180832	0.0345405	0.139975	0.0532592	0.171116	0.00474811	0.0641711	0.0854889	0.0933303	72.3276	21		pdxS, pdx1; pyridoxine biosynthesis protein [EC:4.-.-.-]	00750 Vitamin B6 metabolism [PATH:ko00750]	Metabolism of cofactors and vitamins	Metabolism	Common in both disease groups		0.114573	0.153551	0.136076	0.136318	0.0335034	0.084898	0.142923	0.0748711	0.106181	0.0334437	0.0072304	0.0468274
livK; branched-chain amino acid transport system substrate-binding protein	02010 ABC transporters [PATH:ko02010]	Membrane transport	Environmental Information Processing	Common in both disease groups		0.0693756	0.3367	0.0750538	0.11135	0.0746157	0.112203	0.0729328	0.0659789	0.106262	0.112634	0.0325685	0.0633169	0.0250878	0.0543552	0.0587703	0.0504822	0.0475145	0.119156	0.0614264	0.00633082	0.128342	0.0849741	0.0662509	72.4126	21		bioA; adenosylmethionine-8-amino-7-oxononanoate aminotransferase [EC:2.6.1.62]	00780 Biotin metabolism [PATH:ko00780]	Metabolism of cofactors and vitamins	Metabolism	Common in both disease groups		0.073918	0.115544	0.0793779	0.011624	0.0618525	0.0545773	0.0925851	0.134491	0.108393	0.0936424	0.138583	0.210723
RP-L15, rplO; large subunit ribosomal protein L15	03010 Ribosome [PATH:ko03010]	Translation	Genetic Information Processing	Common in both disease groups		0.152379	0	0.113125	0.115834	0.0637625	0.0656279	0.0820494	0.0638844	0.0887341	0.10137	0.07698	0.0701009	0.0083626	0.194773	0.0497288	0.100964	0.0719138	0.117351	0.0800737	0.0949623	0.0641711	0.0845784	0.042749	72.4971	20		E1.5.1.12; 1-pyrroline-5-carboxylate dehydrogenase [EC:1.5.1.12]	00250 Alanine, aspartate and glutamate metabolism [PATH:ko00250]	Amino acid metabolism	Metabolism	Common in both disease groups		0.0332631	0.0121625	0.0242994	0.00634035	0	0.217551	0.0332587	0.141423	0.0597266	0.0802649	0.221732	0.0936549
E5.4.3.2, kamA; lysine 2,3-aminomutase [EC:5.4.3.2]	00310 Lysine degradation [PATH:ko00310]	Amino acid metabolism	Metabolism	Common in both disease groups		0.0780476	0.16835	0.00217547	0.0358712	0.0379862	0.179947	0.091166	0.131958	0.00109548	0.00563169	0.100666	0.158292	0.100351	0	0.0557565	0.191301	0.148964	0.0487457	0.126144	0.0015827	0.11123	0.0845363	0.06444	72.5817	20		ABC.SN.S, ssuA, tauA; sulfonate/nitrate/taurine transport system substrate-binding protein	02010 ABC transporters [PATH:ko02010]	Membrane Transport	Environmental Information Processing	Common in both disease groups		0.0184795	0.150511	0.216264	0.0972187	0.0850472	0.0606414	0.0755063	0.122012	0.0508782	0.0334437	0.149428	0.0234137
E4.1.1.19S, speA; arginine decarboxylase [EC:4.1.1.19]	00330 Arginine and proline metabolism [PATH:ko00330]	Amino acid metabolism	Metabolism	Common in both disease groups		0.113974	0.0841751	0.0239302	0.0575434	0.124812	0.143958	0.0820494	0.0617898	0.0712063	0.118265	0.0503331	0.0407037	0.0501756	0.144947	0.138638	0.24444	0.0321044	0.0207621	0.021938	0.00791352	0.13262	0.0841086	0.0581344	72.6658	21		E1.1.1.44, PGD, gnd; 6-phosphogluconate dehydrogenase [EC:1.1.1.44]	00030 Pentose phosphate pathway [PATH:ko00030]	Carbohydrate metabolism	Metabolism	Common in both disease groups		0.0776139	0.0273656	0.0226794	0.160622	0.128859	0.0720117	0.0925851	0.036049	0.0663629	0.13043	0.124122	0.0702412
nadA; quinolinate synthase [EC:2.5.1.72]	00760 Nicotinate and nicotinamide metabolism [PATH:ko00760]	Metabolism of cofactors and vitamins	Metabolism	Common in both disease groups		0.0483152	0	0.0674397	0.0261561	0.050196	0.207469	0.136749	0.0953029	0.0525831	0.0506852	0.0503331	0.0701009	0.117076	0.0634144	0.1522	0.302893	0.0565037	0.0487457	0.0932365	0	0.0727273	0.0839108	0.0700075	72.7497	19		UNG, UDG; uracil-DNA glycosylase [EC:3.2.2.27]	03410 Base excision repair [PATH:ko03410]	Replication and repair	Genetic Information Processing	Common in both disease groups		0.0776139	0.0364875	0.0323992	0.197608	0.103087	0.116735	0.0961806	0.108147	0.101756	0.0401324	0.0891749	0.0468274
E4.3.1.19, ilvA, tdcB; threonine dehydratase [EC:4.3.1.19]	00260 Glycine, serine and threonine metabolism [PATH:ko00260]	Amino acid metabolism	Metabolism	Common in both disease groups		0.123885	0	0.156634	0.0455863	0.0691891	0.0550428	0.145866	0.0115201	0.0974979	0.137038	0.0207254	0.0271358	0.0167252	0.090592	0.0572634	0.0451683	0.0166943	0.0785347	0.0296163	0.490638	0.0427807	0.0837206	0.104195	72.8334	20		livM; branched-chain amino acid transport system permease protein	02010 ABC transporters [PATH:ko02010]	Membrane transport	Environmental Information Processing	Common in both disease groups		0.0554385	0.301022	0.462498	0.019021	0.115973	0.0553353	0.0638208	0.0790306	0.0752113	0.0969867	0.0385621	0
menB; naphthoate synthase [EC:4.1.3.36]	00130 Ubiquinone and other terpenoid-quinone biosynthesis [PATH:ko00130]	Metabolism of cofactors and vitamins	Metabolism	Common in both disease groups		0.0644202	0.16835	0.0674397	0.0844468	0.0949655	0.0995004	0.045583	0.036655	0.0723018	0.0976159	0.109548	0.0791461	0.0669008	0.0588848	0.0301386	0.0159418	0.0719138	0.0343025	0.208411	0.19309	0.0513369	0.0833759	0.0511657	72.9168	21		npdA; NAD-dependent deacetylase [EC:3.5.1.-]	00520 Amino sugar and nucleotide sugar metabolism [PATH:ko00520]	Carbohydrate metabolism	Metabolism	Common in both disease groups		0.0591344	0.0729749	0.0664183	0.019021	0.00515437	0.17586	0.0737085	0.11508	0.0132726	0.0468212	0.119302	0.0936549
glyQ; glycyl-tRNA synthetase alpha chain [EC:6.1.1.14]	00970 Aminoacyl-tRNA biosynthesis [PATH:ko00970]	Translation	Genetic Information Processing	Common in both disease groups		0.0532706	0.16835	0.191442	0.14498	0.116672	0.069862	0.109399	0.0104728	0.0821612	0.112634	0.0651369	0.0474877	0.0501756	0.0498256	0.0180832	0.0132848	0.0346727	0.173318	0.0745892	0.0126616	0.145455	0.0830444	0.0566375	72.9998	21		RP-L7, rplL; large subunit ribosomal protein L7/L12	03010 Ribosome [PATH:ko03010]	Translation	Genetic Information Processing	Common in both disease groups		0.0702221	0.14747	0.118257	0.12575	0.0463894	0.0962683	0.0629219	0.052687	0.0951201	0.0568543	0.0566381	0.163896
deoC, DERA; deoxyribose-phosphate aldolase [EC:4.1.2.4]	00030 Pentose phosphate pathway [PATH:ko00030]	Carbohydrate metabolism	Metabolism	Common in both disease groups		0.0185828	0	0.0641765	0.0822049	0.139735	0.0190533	0.118516	0.0816882	0.127076	0.163319	0.0355292	0.124372	0.183977	0.104181	0.0527426	0.0743949	0.0821872	0.0713132	0.087752	0.0189925	0.0941176	0.0830434	0.0491623	73.0829	20		RP-S8, rpsH; small subunit ribosomal protein S8	03010 Ribosome [PATH:ko03010]	Translation	Genetic Information Processing	Common in both disease groups		0.0702221	0.115544	0.0631784	0.0951052	0.0231947	0.139475	0.0826974	0.0956686	0.126089	0.103675	0.0482026	0.0234137
PTS-Ula-EIIC, ulaA, sgaT; PTS system, ascorbate-specific IIC component	02060 Phosphotransferase system (PTS) [PATH:ko02060]	Membrane transport	Environmental Information Processing	Common in both disease groups		0.284936	0	0.180564	0.145727	0.188574	0.0169362	0.0546996	0.0188511	0.095307	0.168951	0.0444115	0.0384424	0	0.067944	0.0135624	0.0611101	0.021831	0.149848	0.0603295	0.00791352	0.106952	0.0822328	0.0774274	73.1651	19		lptB; lipopolysaccharide export system ATP-binding protein [EC:3.6.3.-]	02010 ABC transporters [PATH:ko02010]	Membrane transport	Environmental Information Processing	Common in both disease groups		0.0887016	0.100341	0.165236	0.011624	0.00773156	0.220583	0.0817985	0.0956686	0.119453	0.0568543	0.133762	0.0702412
ABC-2.LPSE.A; lipopolysaccharide transport system ATP-binding protein	02010 ABC transporters [PATH:ko02010]	Membrane transport	Environmental Information Processing	Common in both disease groups		0.148662	0	0.117476	0.115087	0.0691891	0.158777	0.0546996	0.0261821	0.129267	0.0919842	0.0296077	0.0407037	0.0167252	0.067944	0.103978	0.135505	0.0205468	0.0902698	0.0702016	0.126616	0.11123	0.0821263	0.0473593	73.2472	20		aroB; 3-dehydroquinate synthase [EC:4.2.3.4]	00400 Phenylalanine, tyrosine and tryptophan biosynthesis [PATH:ko00400]	Amino acid metabolism	Metabolism	Common in both disease groups		0.0480467	0.0319265	0.0161996	0.0454392	0.121128	0.0492712	0.119552	0.113693	0.0309693	0.170563	0.157864	0.0936549
glmU; bifunctional UDP-N-acetylglucosamine pyrophosphorylase / Glucosamine-1-phosphate N-acetyltransferase [EC:2.7.7.23 2.3.1.157]	00520 Amino sugar and nucleotide sugar metabolism [PATH:ko00520]	Carbohydrate metabolism	Metabolism	Common in both disease groups		0.0594648	0	0.1153	0.139001	0.143805	0.0995004	0.109399	0.0125674	0.127076	0.0694575	0.0444115	0.0293971	0.0585382	0.0770032	0.0256178	0.0398544	0.0487987	0.175123	0.0361977	0.219996	0.0941176	0.0821251	0.0566784	73.3294	20		mutY; A/G-specific adenine glycosylase [EC:3.2.2.-]	03410 Base excision repair [PATH:ko03410]	Replication and repair	Genetic Information Processing	Common in both disease groups		0.107181	0.0334468	0.0615584	0.0348719	0.0592753	0.00682216	0.0791018	0.0845766	0.0553024	0.147152	0.171119	0.0468274
sucD; succinyl-CoA synthetase alpha subunit [EC:6.2.1.5]	00020 Citrate cycle (TCA cycle) [PATH:ko00020]	Carbohydrate metabolism	Metabolism	Common in both disease groups		0.0941526	0.505051	0.0663519	0.0762263	0.0800423	0.074096	0.0638162	0.021993	0.0679199	0.0750892	0.0473723	0.0203519	0.0083626	0.11324	0.0331525	0.0212557	0.021831	0.0261782	0.0120659	0.23424	0.0513369	0.081625	0.108825	73.411	21		proA; glutamate-5-semialdehyde dehydrogenase [EC:1.2.1.41]	00330 Arginine and proline metabolism [PATH:ko00330]	Amino acid metabolism	Metabolism	Common in both disease groups		0.0776139	0.165714	0.180625	0.247274	0.0438122	0.0515452	0.0808996	0.0623925	0.0774234	0.113709	0.0638685	0.140482
mviN; virulence factor	00550 Peptidoglycan biosynthesis [PATH:ko00550]	Glycan biosynthesis and metabolism	Metabolism	Common in both disease groups		0.0520317	0	0.0946331	0.0993932	0.0678325	0.0656279	0.0364664	0.0240876	0.11393	0.0994931	0.0562546	0.0361811	0	0.0588848	0.0783605	0.0797088	0.029536	0.153459	0.0405853	0.378266	0.145455	0.0814374	0.0795966	73.4924	19		nuoM; NADH-quinone oxidoreductase subunit M [EC:1.6.5.3]	00190 Oxidative phosphorylation [PATH:ko00190]	Energy metabolism	Metabolism	Common in both disease groups		0.0923975	0.0395281	0.0186295	0.0528362	0.193289	0.224373	0.0979784	0	0.101756	0.0434768	0.0313317	0
nuoH; NADH-quinone oxidoreductase subunit H [EC:1.6.5.3]	00190 Oxidative phosphorylation [PATH:ko00190]	Energy metabolism	Metabolism	Common in both disease groups		0.0867195	0.505051	0.0685274	0.0440917	0.0691891	0.0910323	0.0820494	0.021993	0.116121	0.0713347	0.00592154	0.0361811	0.0334504	0.0543552	0.11302	0.114249	0.0115576	0.0315944	0.021938	0.0110789	0.115508	0.0811887	0.103922	73.5736	21		iscS, NFS1; cysteine desulfurase [EC:2.8.1.7]	04122 Sulfur relay system [PATH:ko04122]	Folding, sorting and degradation	Genetic Information Processing	Common in both disease groups		0.0850057	0.152031	0.133647	0.0179643	0.213906	0.103848	0.0800007	0.0623925	0.0818475	0.0668874	0.0674837	0.0702412
pcnB; poly(A) polymerase [EC:2.7.7.19]	03018 RNA degradation [PATH:ko03018]	Folding, sorting and degradation	Genetic Information Processing	Common in both disease groups		0.0594648	0	0.041334	0.0530595	0.0325596	0.0952663	0.0638162	0.166518	0.0251961	0.0581941	0.0444115	0.11985	0.209065	0.0860624	0.138638	0.0743949	0.14768	0.0541619	0.0734923	0.0585601	0.0941176	0.0807544	0.0508473	73.6544	20		E4.1.1.3B, oadB; oxaloacetate decarboxylase, beta subunit [EC:4.1.1.3]	00330 Arginine and proline metabolism [PATH:ko00330]	Amino acid metabolism	Metabolism	Common in both disease groups		0.0665262	0.148991	0.123117	0.0232479	0.0154631	0.127347	0.0332587	0.131718	0.106181	0.0401324	0.0783293	0.210723
punA; purine-nucleoside phosphorylase [EC:2.4.2.1]	00760 Nicotinate and nicotinamide metabolism [PATH:ko00760]	Metabolism of cofactors and vitamins	Metabolism	Common in both disease groups		0.033449	0.16835	0.116388	0.0717424	0.100392	0.0402236	0.0182332	0.0932084	0.0733973	0.0994931	0.0917839	0.144724	0.0752634	0.067944	0.0241109	0.0345405	0.0654929	0.158875	0.12724	0.00949623	0.0812834	0.0807444	0.0453246	73.7351	21		E5.3.1.8, manA; mannose-6-phosphate isomerase [EC:5.3.1.8]	00051 Fructose and mannose metabolism [PATH:ko00051]	Carbohydrate metabolism	Metabolism	Common in both disease groups		0.0813098	0.00760156	0.0421189	0.0274748	0.0360806	0.0651895	0.078203	0.109534	0.0729992	0.137119	0.150633	0.0936549
K06001, trpB; tryptophan synthase beta chain [EC:4.2.1.20]	00260 Glycine, serine and threonine metabolism [PATH:ko00260]	Amino acid metabolism	Metabolism	Common in both disease groups		0.126363	0	0.142494	0.0343766	0.119385	0.0592768	0.0729328	0.0869246	0.0646335	0.137038	0.0917839	0.042965	0.183977	0.067944	0.0256178	0.0584531	0.0834714	0.0631889	0.151372	0.00474811	0.0770053	0.0806643	0.0484997	73.8158	20		gcvT, AMT; aminomethyltransferase [EC:2.1.2.10]	00260 Glycine, serine and threonine metabolism [PATH:ko00260]	Amino acid metabolism	Metabolism	Common in both disease groups		0.0221754	0.0775359	0.0915276	0.0412123	0.0773156	0.18723	0.0422476	0.120626	0.0818475	0.0668874	0.0855597	0
dapE; succinyl-diaminopimelate desuccinylase [EC:3.5.1.18]	00300 Lysine biosynthesis [PATH:ko00300]	Amino acid metabolism	Metabolism	Common in both disease groups		0.0656591	0	0.122914	0.104624	0.135665	0.0910323	0.0729328	0.0314185	0.122694	0.0994931	0.03849	0.0203519	0.041813	0.045296	0.0904159	0.114249	0.0539354	0.208523	0.0405853	0.0981277	0.0941176	0.0805876	0.047636	73.8964	20		E4.1.1.19S, speA; arginine decarboxylase [EC:4.1.1.19]	00330 Arginine and proline metabolism [PATH:ko00330]	Amino acid metabolism	Metabolism	Common in both disease groups		0.188491	0.1946	0.169286	0.0137374	0	0.178134	0.125844	0.044368	0.0774234	0.0501655	0.037357	0
livM; branched-chain amino acid transport system permease protein	02010 ABC transporters [PATH:ko02010]	Membrane transport	Environmental Information Processing	Common in both disease groups		0.0445986	0.3367	0.128353	0.0851942	0.0705458	0.0889152	0.091166	0.0115201	0.0777792	0.123897	0.0710585	0.124372	0.0250878	0.0090592	0.0617842	0.0185987	0.0333886	0.148945	0.0361977	0.0142443	0.0855615	0.0803318	0.07205	73.9767	21		dapB; dihydrodipicolinate reductase [EC:1.3.1.26]	00300 Lysine biosynthesis [PATH:ko00300]	Amino acid metabolism	Metabolism	Common in both disease groups		0.0850057	0.0714546	0.0575085	0.0898216	0.121128	0.0280467	0.106068	0.0942821	0.0530903	0.0568543	0.0843546	0.0702412
ptrB; oligopeptidase B [EC:3.4.21.83]	05142 Chagas disease (American trypanosomiasis) [PATH:ko05142]	Infectious diseases	Human Diseases	Common in both disease groups		0.0483152	0	0.00870189	0	0.00406995	0.118554	0.118516	0.051317	0.00657289	0.00750892	0.07698	0.0655782	0.183977	0.0498256	0.216998	0.119563	0.0783347	0.0749239	0.0647171	0.25165	0.13262	0.0799392	0.0720621	74.0566	19		E1.4.1.16; diaminopimelate dehydrogenase [EC:1.4.1.16]	00300 Lysine biosynthesis [PATH:ko00300]	Amino acid metabolism	Metabolism	Common in both disease groups		0.0517426	0.0456093	0.0259193	0.0221912	0	0.0591254	0.0979784	0.0804171	0.092908	0.140464	0.145813	0.210723
nhaC; Na+:H+ antiporter, NhaC family	00680 Methane metabolism [PATH:ko00680]	Energy metabolism	Metabolism	Common in both disease groups		0.0805253	0.0841751	0.0707029	0.162915	0.0719024	0.179947	0.145866	0.0136147	0.13584	0.0356674	0.0799408	0.0452264	0.100351	0.0588848	0.0241109	0.063767	0.0834714	0.0667997	0.0712985	0.0110789	0.0898396	0.079806	0.0455123	74.1364	21		E3.2.1.22B, galA, rafA; alpha-galactosidase [EC:3.2.1.22]	00052 Galactose metabolism [PATH:ko00052]	Carbohydrate metabolism	Metabolism	Common in both disease groups		0.0665262	0.0410484	0.0291592	0.126807	0.0206175	0.00985423	0.0521353	0.0970551	0.0331814	0.0668874	0.103636	0.327792
RP-S10, rpsJ; small subunit ribosomal protein S10	03010 Ribosome [PATH:ko03010]	Translation	Genetic Information Processing	Common in both disease groups		0.136274	0	0.062001	0.154695	0.0691891	0.0889152	0.0364664	0.0638844	0.130362	0.137038	0.0473723	0.0407037	0.0501756	0.11324	0.106992	0.0823658	0.0590721	0.0965887	0.0526512	0.0680563	0.0684492	0.0792615	0.0391625	74.2157	20		rfbD; dTDP-4-dehydrorhamnose reductase [EC:1.1.1.133]	00521 Streptomycin biosynthesis [PATH:ko00521]	Biosynthesis of other secondary metabolites	Metabolism	Common in both disease groups		0.0628303	0.04865	0.0737081	0.0686871	0.0360806	0.0742858	0.0898884	0.0374355	0.092908	0.0334437	0.108456	0.280965
RP-S19, rpsS; small subunit ribosomal protein S19	03010 Ribosome [PATH:ko03010]	Translation	Genetic Information Processing	Common in both disease groups		0.144945	0	0.108774	0.167399	0.109889	0.107968	0.0273498	0.0743572	0.0832566	0.0863525	0.0740192	0.0452264	0.0083626	0.045296	0.0708258	0.0797088	0.0667771	0.126378	0.0789768	0.0807179	0.0770053	0.0792183	0.0409901	74.2949	20		K06001, trpB; tryptophan synthase beta chain [EC:4.2.1.20]	00260 Glycine, serine and threonine metabolism [PATH:ko00260]	Amino acid metabolism	Metabolism	Common in both disease groups		0.0295672	0.118584	0.0510287	0.173303	0.157208	0.0621575	0.0332587	0.0790306	0.0884838	0.0334437	0.0747141	0.117069
pdxK, pdxY; pyridoxine kinase [EC:2.7.1.35]	00750 Vitamin B6 metabolism [PATH:ko00750]	Metabolism of cofactors and vitamins	Metabolism	Common in both disease groups		0.138751	0	0.208845	0.118076	0.192644	0.0211703	0.0273498	0.0125674	0.142413	0.120143	0.0207254	0.0316585	0.083626	0.0770032	0.0858951	0.0132848	0.0179785	0.156167	0.0800737	0.0126616	0.0983957	0.0790204	0.0639286	74.3739	20		IDH1, IDH2, icd; isocitrate dehydrogenase [EC:1.1.1.42]	04146 Peroxisome [PATH:ko04146]	Transport and catabolism	Cellular Processes	Common in both disease groups		0.0628303	0.0456093	0.125547	0.347663	0.201021	0.0159184	0.0260677	0.041595	0.0884838	0.0836092	0.0301267	0
nuoM; NADH-quinone oxidoreductase subunit M [EC:1.6.5.3]	00190 Oxidative phosphorylation [PATH:ko00190]	Energy metabolism	Metabolism	Common in both disease groups		0.0879584	0	0.0935454	0.0807103	0.081399	0.143958	0.0820494	0.00733099	0.182946	0.0525624	0.0532939	0.0158292	0.0250878	0.154006	0.135624	0.233812	0.0256835	0.0225675	0.0340039	0.015827	0.124064	0.078679	0.0639683	74.4526	20		E2.7.7.41, CDS1, CDS2, cdsA; phosphatidate cytidylyltransferase [EC:2.7.7.41]	04070 Phosphatidylinositol signaling system [PATH:ko04070]	Signal transduction	Environmental Information Processing	Common in both disease groups		0.0923975	0.0912187	0.0599384	0.103559	0.144322	0.040175	0.110563	0.11508	0.0420298	0.0836092	0.09038	0.0936549
ALDO; fructose-bisphosphate aldolase, class I [EC:4.1.2.13]	00010 Glycolysis / Gluconeogenesis [PATH:ko00010]	Carbohydrate metabolism	Metabolism	Common in both disease groups		0.13999	0	0.0870189	0.0844468	0.0868256	0.103734	0.0638162	0.0932084	0.0810657	0.0713347	0.124352	0.0881914	0.041813	0.0362368	0.100964	0.0797088	0.124565	0.0595781	0.087752	0	0.0941176	0.0785105	0.0360926	74.5311	19		MTFMT, fmt; methionyl-tRNA formyltransferase [EC:2.1.2.9]	00970 Aminoacyl-tRNA biosynthesis [PATH:ko00970]	Translation	Genetic Information Processing	Common in both disease groups		0.0517426	0.0638531	0.0720881	0.0486093	0.113396	0.0720117	0.0970795	0.117853	0.0862717	0.0869536	0.0795344	0.117069
UGP2, galU, galF; UTP--glucose-1-phosphate uridylyltransferase [EC:2.7.7.9]	00040 Pentose and glucuronate interconversions [PATH:ko00040]	Carbohydrate metabolism	Metabolism	Common in both disease groups		0.137512	0	0.189266	0.192061	0.139735	0.0529257	0.0182332	0.00628371	0.163227	0.0844753	0.0296077	0.0361811	0.0083626	0.067944	0.0301386	0.0425114	0.021831	0.100199	0.0351008	0.197838	0.0941176	0.0784548	0.0663975	74.6096	20		glpA, glpD; glycerol-3-phosphate dehydrogenase [EC:1.1.5.3]	00564 Glycerophospholipid metabolism [PATH:ko00564]	Lipid metabolism	Metabolism	Common in both disease groups		0.0960934	0.0957796	0.077758	0.23565	0.0902015	0.0621575	0.102473	0.0596195	0.112817	0.0568543	0.0469976	0.0468274
SIG54, rpoN; RNA polymerase sigma-54 factor	02020 Two-component system [PATH:ko02020]	Signal transduction	Environmental Information Processing	Common in both disease groups		0.033449	0	0.00761416	0.032882	0.0719024	0.071979	0.045583	0.153951	0.0492967	0.10137	0.15396	0.17186	0.242515	0.104181	0.0587703	0.0239126	0.138691	0.0469403	0.0910427	0.0015827	0.0427807	0.0782983	0.0635781	74.6879	20		aroA; 3-phosphoshikimate 1-carboxyvinyltransferase [EC:2.5.1.19]	00400 Phenylalanine, tyrosine and tryptophan biosynthesis [PATH:ko00400]	Amino acid metabolism	Metabolism	Common in both disease groups		0.0443508	0.0623328	0.155516	0.0274748	0.0747384	0.0310787	0.150114	0.0873496	0.0641508	0.127086	0.108456	0
E1.4.1.16; diaminopimelate dehydrogenase [EC:1.4.1.16]	00300 Lysine biosynthesis [PATH:ko00300]	Amino acid metabolism	Metabolism	Common in both disease groups		0.0631814	0	0.0348076	0.09192	0.107175	0.069862	0.0638162	0.106823	0.0843521	0.0938615	0.204293	0.0339198	0.183977	0.11324	0.0346594	0.0371974	0.0937448	0.0622862	0.12724	0.0015827	0.0342246	0.0781983	0.05253	74.7661	20		E3.2.1.25, MANBA, manB; beta-mannosidase [EC:3.2.1.25]	04142 Lysosome [PATH:ko04142]	Transport and catabolism	Cellular Processes	Common in both disease groups		0	0.0182437	0.0404989	0.00528362	0.00773156	0	0.00988773	0.259276	0	0.0468212	0.237398	0.0702412
recF; DNA replication and repair protein RecF	03440 Homologous recombination [PATH:ko03440]	Replication and repair	Genetic Information Processing	Common in both disease groups		0.0346878	0	0.0587378	0.0747317	0.0244197	0.0995004	0.0546996	0.129863	0.0985934	0.0600713	0.11547	0.124372	0.0585382	0.0271776	0.0572634	0.0425114	0.166943	0.0848536	0.098721	0.156688	0.0727273	0.0781224	0.0438548	74.8442	20		nspC; carboxynorspermidine decarboxylase [EC:4.1.1.-]	00330 Arginine and proline metabolism [PATH:ko00330]	Amino acid metabolism	Metabolism	Common in both disease groups		0.0554385	0.0547312	0.136076	0.00634035	0	0.0394169	0.0629219	0.171926	0.0663629	0.157185	0.18317	0.0468274
NTH; endonuclease III [EC:4.2.99.18]	03410 Base excision repair [PATH:ko03410]	Replication and repair	Genetic Information Processing	Common in both disease groups		0.0421209	0.3367	0.0435095	0.0463337	0.105819	0.0571598	0.0729328	0.102634	0.0514877	0.0506852	0.100666	0.0701009	0.041813	0.0498256	0.0693189	0.0478253	0.0988815	0.0622862	0.0976241	0.0110789	0.0812834	0.0780994	0.0643885	74.9223	21		znuB; zinc transport system permease protein	02010 ABC transporters [PATH:ko02010]	Membrane transport	Environmental Information Processing	Common in both disease groups		0.0480467	0.114023	0.0575085	0.0898216	0.0283491	0.086414	0.085394	0.108147	0.106181	0.063543	0.0988154	0.0702412
hemL; glutamate-1-semialdehyde 2,1-aminomutase [EC:5.4.3.8]	00860 Porphyrin and chlorophyll metabolism [PATH:ko00860]	Metabolism of cofactors and vitamins	Metabolism	Common in both disease groups		0.0730922	0.16835	0.0902822	0.218964	0.0678325	0.0762131	0.091166	0.0136147	0.272775	0.0506852	0.0710585	0.0158292	0	0.0498256	0.0256178	0.0212557	0.043662	0.0613835	0.0296163	0.163019	0.0342246	0.0780222	0.071068	75.0003	20		argB; acetylglutamate kinase [EC:2.7.2.8]	00330 Arginine and proline metabolism [PATH:ko00330]	Amino acid metabolism	Metabolism	Common in both disease groups		0.103485	0.0942593	0.194395	0.225082	0.115973	0.0212245	0.0503375	0.044368	0.0619387	0.0468212	0.0469976	0.0702412
livH; branched-chain amino acid transport system permease protein	02010 ABC transporters [PATH:ko02010]	Membrane transport	Environmental Information Processing	Common in both disease groups		0.0631814	0.0841751	0.0728784	0.0866888	0.0827556	0.0973834	0.0546996	0.0356077	0.121599	0.150178	0.0592154	0.104021	0.0919886	0.0045296	0.045208	0.0743949	0.0462303	0.156167	0.065814	0.0126616	0.128342	0.0779866	0.0399947	75.0783	21		lpxC; UDP-3-O-[3-hydroxymyristoyl] N-acetylglucosamine deacetylase [EC:3.5.1.108]	00540 Lipopolysaccharide biosynthesis [PATH:ko00540]	Glycan biosynthesis and metabolism	Metabolism	Common in both disease groups		0.140444	0.0136828	0.039689	0.0042269	0.0747384	0.0477551	0.0512364	0.128945	0.0818475	0.0334437	0.18076	0.163896
ERCC3, XPB; DNA excision repair protein ERCC-3 [EC:3.6.4.12]	03420 Nucleotide excision repair [PATH:ko03420]	Replication and repair	Genetic Information Processing	Common in both disease groups		0.205649	0	0.1153	0.160673	0.077329	0.0571598	0.0546996	0.0261821	0.153368	0.144547	0	0.0610556	0.083626	0.045296	0.120555	0.0850227	0.0565037	0.0487457	0.0460698	0.0110789	0.0770053	0.0776126	0.0550101	75.1559	19		RP-S9, rpsI; small subunit ribosomal protein S9	03010 Ribosome [PATH:ko03010]	Translation	Genetic Information Processing	Common in both disease groups		0.0850057	0.092739	0.0818079	0.192324	0.0386578	0.0742858	0.0817985	0.033276	0.143786	0.063543	0.0831496	0.0234137
E2.1.1.37, DNMT, dcm; DNA (cytosine-5-)-methyltransferase [EC:2.1.1.37]	00270 Cysteine and methionine metabolism [PATH:ko00270]	Amino acid metabolism	Metabolism	Common in both disease groups		0.0644202	0.252525	0.0837557	0.0762263	0.0624059	0.0381065	0.109399	0.0523642	0.139126	0.0919842	0.07698	0.0587943	0.0167252	0.131358	0.0361664	0.0743949	0.0282519	0.0370106	0.043876	0.0474811	0.106952	0.0775383	0.0519176	75.2335	21		recF; DNA replication and repair protein RecF	03440 Homologous recombination [PATH:ko03440]	Replication and repair	Genetic Information Processing	Common in both disease groups		0.0517426	0.0258453	0.0194395	0.0042269	0.00773156	0.0598834	0.0961806	0.0513005	0.0331814	0.090298	0.101226	0.163896
lpxD; UDP-3-O-[3-hydroxymyristoyl] glucosamine N-acyltransferase [EC:2.3.1.191]	00540 Lipopolysaccharide biosynthesis [PATH:ko00540]	Glycan biosynthesis and metabolism	Metabolism	Common in both disease groups		0.0433598	0	0.0184915	0.0358712	0.0759724	0.146075	0.0729328	0.154998	0.063538	0.0563169	0.112509	0.0791461	0.117076	0.0362368	0.0647981	0.143476	0.115576	0.0505511	0.130531	0.00633082	0.102674	0.0774505	0.0466158	75.3109	20		RP-L15, rplO; large subunit ribosomal protein L15	03010 Ribosome [PATH:ko03010]	Translation	Genetic Information Processing	Common in both disease groups		0.073918	0.0866577	0.105297	0.166963	0.0438122	0.0477551	0.0746074	0.0651655	0.092908	0.0769205	0.0482026	0
hprT, hpt, HPRT1; hypoxanthine phosphoribosyltransferase [EC:2.4.2.8]	00230 Purine metabolism [PATH:ko00230]	Nucleotide metabolism	Metabolism	Common in both disease groups		0.122646	0.0841751	0.179477	0.121065	0.101749	0.0169362	0.0273498	0.0502697	0.116121	0.116388	0.0562546	0.0768848	0.041813	0.022648	0.022604	0.0292266	0.0462303	0.130891	0.0712985	0.163019	0.0256684	0.0772721	0.0494166	75.3882	21		cheA; two-component system, chemotaxis family, sensor kinase CheA [EC:2.7.13.3]	02030 Bacterial chemotaxis [PATH:ko02030]	Cell motility	Cellular Processes	Common in both disease groups		0.0517426	0.264534	0.281063	0.0137374	0	0.041691	0.00719108	0.130331	0.0575145	0.0769205	0.0650736	0.0936549
E1.5.1.12; 1-pyrroline-5-carboxylate dehydrogenase [EC:1.5.1.12]	00250 Alanine, aspartate and glutamate metabolism [PATH:ko00250]	Amino acid metabolism	Metabolism	Common in both disease groups		0.0532706	0	0.0184915	0.0156937	0.0189931	0.069862	0.173215	0.161282	0	0.0168951	0.150999	0.158292	0.0752634	0.0860624	0.0934298	0.130191	0.169511	0.0370106	0.138209	0	0.055615	0.0772518	0.0626697	75.4654	18		murB; UDP-N-acetylmuramate dehydrogenase [EC:1.1.1.158]	00520 Amino sugar and nucleotide sugar metabolism [PATH:ko00520]	Carbohydrate metabolism	Metabolism	Common in both disease groups		0.036959	0.068414	0.0728981	0.0264181	0.0902015	0.0454811	0.122248	0.0942821	0.0752113	0.133775	0.102431	0.0702412
RP-S17, rpsQ; small subunit ribosomal protein S17	03010 Ribosome [PATH:ko03010]	Translation	Genetic Information Processing	Common in both disease groups		0.127602	0.16835	0.104423	0.0702478	0.0719024	0.11432	0.0273498	0.0764518	0.0810657	0.0619486	0.0207254	0.0135679	0.0167252	0.0724736	0.0693189	0.114249	0.0642088	0.128183	0.0405853	0.126616	0.0470588	0.0770178	0.0421831	75.5425	21		cbiD; cobalt-precorrin-5B (C1)-methyltransferase [EC:2.1.1.195]	00860 Porphyrin and chlorophyll metabolism [PATH:ko00860]	Metabolism of cofactors and vitamins	Metabolism	Common in both disease groups		0.036959	0.0532109	0.0332091	0.0179643	0.0128859	0.0758018	0.0916862	0.19827	0.0442419	0.0535099	0.17835	0.163896
pdxS, pdx1; pyridoxine biosynthesis protein [EC:4.-.-.-]	00750 Vitamin B6 metabolism [PATH:ko00750]	Metabolism of cofactors and vitamins	Metabolism	Common in both disease groups		0.0470763	0	0.0674397	0.141243	0.0990354	0.069862	0.118516	0.051317	0.102975	0.0544396	0.0503331	0.0542716	0.0669008	0.022648	0.102471	0.0929936	0.0975973	0.0424268	0.0526512	0.137695	0.145455	0.0770166	0.0393174	75.6195	20		thiE; thiamine-phosphate pyrophosphorylase [EC:2.5.1.3]	00730 Thiamine metabolism [PATH:ko00730]	Metabolism of cofactors and vitamins	Metabolism	Common in both disease groups		0.0406549	0.0334468	0.0745181	0.0253614	0.0257719	0.0121283	0.0539331	0.144196	0.0110605	0.0434768	0.167504	0.18731
cusA, silA; Cu(I)/Ag(I) efflux system membrane protein CusA/SilA	02020 Two-component system [PATH:ko02020]	Signal transduction	Environmental Information Processing	Common in both disease groups		0	0	0.0184915	0.0231668	0.0406995	0.0254044	0	0.261821	0.00547741	0.024404	0.293116	0.241961	0.19234	0.0135888	0.0045208	0.00265696	0.228583	0.0460376	0.193054	0	0	0.0769202	0.105217	75.6964	16		E5.1.3.3, galM; aldose 1-epimerase [EC:5.1.3.3]	00010 Glycolysis / Gluconeogenesis [PATH:ko00010]	Carbohydrate metabolism	Metabolism	Common in both disease groups		0.0406549	0.0304062	0.0178195	0.00211345	0.00773156	0.0560933	0.0422476	0.105374	0.0553024	0.0234106	0.130147	0.257551
proA; glutamate-5-semialdehyde dehydrogenase [EC:1.2.1.41]	00330 Arginine and proline metabolism [PATH:ko00330]	Amino acid metabolism	Metabolism	Common in both disease groups		0.116452	0	0.152283	0.135264	0.107175	0.0508087	0.091166	0.0198984	0.116121	0.137038	0.07698	0.0972367	0.0250878	0.0588848	0.043701	0.0185987	0.0449461	0.145334	0.0614264	0.00633082	0.106952	0.0767469	0.0482297	75.7731	20		nuoH; NADH-quinone oxidoreductase subunit H [EC:1.6.5.3]	00190 Oxidative phosphorylation [PATH:ko00190]	Energy metabolism	Metabolism	Common in both disease groups		0.173707	0.0288859	0.0145796	0.18704	0.139168	0.141749	0.0629219	0.0263435	0.0530903	0.0601987	0.0144608	0.0936549
manC, cpsB; mannose-1-phosphate guanylyltransferase [EC:2.7.7.13]	00051 Fructose and mannose metabolism [PATH:ko00051]	Carbohydrate metabolism	Metabolism	Common in both disease groups		0.0322101	0.0841751	0.0174038	0.00971512	0.0298463	0.105851	0	0.215741	0	0.0168951	0.0858623	0.160554	0.0752634	0.0815328	0.00150693	0.0159418	0.168227	0.0460376	0.197442	0.164601	0.0983957	0.0765334	0.0694036	75.8497	19		RP-L19, rplS; large subunit ribosomal protein L19	03010 Ribosome [PATH:ko03010]	Translation	Genetic Information Processing	Common in both disease groups		0.0997893	0.127706	0.143366	0.0919351	0.0747384	0.0682216	0.0584275	0.102601	0.0553024	0.0468212	0.054228	0
E3.2.1.22B, galA, rafA; alpha-galactosidase [EC:3.2.1.22]	00052 Galactose metabolism [PATH:ko00052]	Carbohydrate metabolism	Metabolism	Common in both disease groups		0.0644202	0	0.062001	0.0792156	0.0800423	0.0296384	0.0273498	0.124627	0.118312	0.110757	0.0858623	0.0723622	0.175615	0.0271776	0.087402	0.0371974	0.121997	0.126378	0.122853	0.0174097	0.0342246	0.076421	0.0458736	75.9261	20		livK; branched-chain amino acid transport system substrate-binding protein	02010 ABC transporters [PATH:ko02010]	Membrane transport	Environmental Information Processing	Common in both disease groups		0.0295672	0.299501	0.406609	0.0158509	0.157208	0.0909622	0.0557308	0.134491	0.0575145	0.10702	0.0506128	0
aroB; 3-dehydroquinate synthase [EC:4.2.3.4]	00400 Phenylalanine, tyrosine and tryptophan biosynthesis [PATH:ko00400]	Amino acid metabolism	Metabolism	Common in both disease groups		0.0396432	0	0.0609133	0.0620273	0.0651192	0.0613939	0.0546996	0.157093	0.0723018	0.0319129	0.121392	0.15377	0.0501756	0.0498256	0.0813743	0.0425114	0.121997	0.0532592	0.0866551	0.144026	0.0941176	0.0763908	0.0419221	76.0025	20		folP; dihydropteroate synthase [EC:2.5.1.15]	00790 Folate biosynthesis [PATH:ko00790]	Metabolism of cofactors and vitamins	Metabolism	Common in both disease groups		0.0665262	0.019764	0.0510287	0.0496661	0.0154631	0.08414	0.113259	0.14281	0.0641508	0.117053	0.09038	0.0936549
E2.1.1.13, metH; 5-methyltetrahydrofolate--homocysteine methyltransferase [EC:2.1.1.13]	00270 Cysteine and methionine metabolism [PATH:ko00270]	Amino acid metabolism	Metabolism	Common in both disease groups		0.0966303	0	0.0391585	0.0276507	0.0515527	0.120671	0.0364664	0.0450333	0.0514877	0.0563169	0.15396	0.0972367	0.250878	0.135888	0.0195901	0.0743949	0.0834714	0.065897	0.129434	0.00791352	0.059893	0.0763583	0.0582185	76.0788	20		E3.2.1.86B, bglA; 6-phospho-beta-glucosidase [EC:3.2.1.86]	00010 Glycolysis / Gluconeogenesis [PATH:ko00010]	Carbohydrate metabolism	Metabolism	Common in both disease groups		0.0517426	0	0.0404989	0.398385	0.0850472	0.0083382	0.0665175	0.002773	0.22121	0.127086	0.0072304	0
msmX, msmK; maltose/maltodextrin transport system ATP-binding protein	02010 ABC transporters [PATH:ko02010]	Membrane transport	Environmental Information Processing	Common in both disease groups		0.024777	0	0.116388	0.0881834	0.123455	0.00846812	0.0091166	0.0230403	0.090925	0.131406	0.136195	0.0972367	0.142164	0.045296	0.108499	0.0318835	0.0423778	0.139016	0.0932365	0.015827	0.13262	0.0761958	0.0510805	76.155	20		ftsW, spoVE; cell division protein FtsW	04112 Cell cycle - Caulobacter [PATH:ko04112]	Cell growth and death	Cellular Processes	Common in both disease groups		0.0110877	0.0577718	0.078568	0.0137374	0.0386578	0.0371429	0.0808996	0.109534	0.0265451	0.0535099	0.122917	0.18731
thiG; thiamine biosynthesis ThiG	00730 Thiamine metabolism [PATH:ko00730]	Metabolism of cofactors and vitamins	Metabolism	Common in both disease groups		0.0792864	0	0.0184915	0.0575434	0.027133	0.129139	0.191449	0.148714	0.0197187	0.0225268	0.15396	0.0746235	0.0167252	0.0317072	0.105485	0.18333	0.0937448	0.0379133	0.0537481	0.107624	0.0470588	0.0761868	0.0580219	76.2312	20		fabK; enoyl-[acyl-carrier protein] reductase II [EC:1.3.1.-]	00061 Fatty acid biosynthesis [PATH:ko00061]	Lipid metabolism	Metabolism	Common in both disease groups		0.0997893	0.0608125	0.0639883	0.0253614	0.0103087	0.178134	0.142024	0.0707116	0.0951201	0.0468212	0.0939952	0.0468274
E1.1.1.271, fcl; GDP-L-fucose synthase [EC:1.1.1.271]	00051 Fructose and mannose metabolism [PATH:ko00051]	Carbohydrate metabolism	Metabolism	Common in both disease groups		0.0594648	0	0.0217547	0.0291454	0.0406995	0.127022	0.045583	0.137194	0.0350554	0.0563169	0.0592154	0.099498	0.142164	0.0181184	0.119048	0.138162	0.115576	0.0397187	0.128337	0.00474811	0.162567	0.075209	0.0520715	76.3064	20		E1.1.1.271, fcl; GDP-L-fucose synthase [EC:1.1.1.271]	00051 Fructose and mannose metabolism [PATH:ko00051]	Carbohydrate metabolism	Metabolism	Common in both disease groups		0.0923975	0.0501703	0.108537	0.0084538	0.00773156	0.158426	0.0323598	0.11092	0.0663629	0.0501655	0.147018	0.0234137
ftsW, spoVE; cell division protein FtsW	04112 Cell cycle - Caulobacter [PATH:ko04112]	Cell growth and death	Cellular Processes	Common in both disease groups		0.024777	0	0.0815803	0.0515649	0.0800423	0.0148192	0.100283	0.0953029	0.0843521	0.116388	0.0680977	0.104021	0.083626	0.0498256	0.0768535	0.0239126	0.0911764	0.139016	0.110787	0.106041	0.0727273	0.0750092	0.0360966	76.3814	20		flhA; flagellar biosynthesis protein FlhA	02040 Flagellar assembly [PATH:ko02040]	Cell motility	Cellular Processes	Common in both disease groups		0.0036959	0.317745	0.37826	0.0137374	0.0644297	0.0234986	0.00808996	0.146969	0.00663629	0.100331	0.0506128	0.18731
fabZ; 3-hydroxyacyl-[acyl-carrier-protein] dehydratase [EC:4.2.1.59]	00061 Fatty acid biosynthesis [PATH:ko00061]	Lipid metabolism	Metabolism	Common in both disease groups		0.0445986	0.16835	0.00978963	0.0366185	0.0651192	0.143958	0.127632	0.0198984	0.0460103	0.0713347	0.130274	0.0904527	0.100351	0.067944	0.0723327	0.0876797	0.0449461	0.0324971	0.076783	0.0237406	0.106952	0.0746316	0.0432377	76.4561	21		frdA; fumarate reductase flavoprotein subunit [EC:1.3.99.1]	02020 Two-component system [PATH:ko02020]	Signal transduction	Environmental Information Processing	Common in both disease groups		0.151532	0.162673	0.217884	0.00951052	0.105665	0.132653	0.093484	0.013865	0.0973322	0.0769205	0.055433	0.0702412
npdA; NAD-dependent deacetylase [EC:3.5.1.-]	00520 Amino sugar and nucleotide sugar metabolism [PATH:ko00520]	Carbohydrate metabolism	Metabolism	Common in both disease groups		0.0520317	0	0.0326321	0.0747317	0.0678325	0.0995004	0.045583	0.133005	0.0449148	0.0581941	0.0947446	0.133418	0.041813	0.0770032	0.135624	0.0504822	0.13227	0.0749239	0.0888489	0.042733	0.0812834	0.0743605	0.0372456	76.5304	20		E2.4.2.21, cobU, cobT; nicotinate-nucleotide--dimethylbenzimidazole phosphoribosyltransferase [EC:2.4.2.21]	00860 Porphyrin and chlorophyll metabolism [PATH:ko00860]	Metabolism of cofactors and vitamins	Metabolism	Common in both disease groups		0.0887016	0.0912187	0.127167	0.0105672	0.0154631	0.106123	0.0422476	0.17054	0.0265451	0.103675	0.128942	0.163896
dapB; dihydrodipicolinate reductase [EC:1.3.1.26]	00300 Lysine biosynthesis [PATH:ko00300]	Amino acid metabolism	Metabolism	Common in both disease groups		0.0916749	0	0.0913699	0.0949093	0.126168	0.0254044	0.0273498	0.0900665	0.0865431	0.112634	0.0947446	0.0814074	0.0501756	0.10871	0.0346594	0.0318835	0.0552195	0.0911725	0.0943334	0.120286	0.0427807	0.0738806	0.0356732	76.6043	20		RP-L22, rplV; large subunit ribosomal protein L22	03010 Ribosome [PATH:ko03010]	Translation	Genetic Information Processing	Common in both disease groups		0.0591344	0.0775359	0.0664183	0.0919351	0.0283491	0.10309	0.0647197	0.0748711	0.0951201	0.090298	0.0891749	0.0936549
MTFMT, fmt; methionyl-tRNA formyltransferase [EC:2.1.2.9]	00970 Aminoacyl-tRNA biosynthesis [PATH:ko00970]	Translation	Genetic Information Processing	Common in both disease groups		0.110258	0	0.0674397	0.0822049	0.0298463	0.0529257	0.109399	0.144525	0.0416283	0.0619486	0.0858623	0.0723622	0.133802	0.0634144	0.0783605	0.0717379	0.104018	0.0740212	0.0954303	0.0601428	0.00855615	0.0737087	0.0363346	76.678	20		E2.4.1.21, glgA; starch synthase [EC:2.4.1.21]	00500 Starch and sucrose metabolism [PATH:ko00500]	Carbohydrate metabolism	Metabolism	Common in both disease groups		0.0776139	0.0836171	0.0842378	0.0137374	0.00257719	0.0758018	0.0871918	0.0956686	0.0729992	0.0200662	0.0662786	0.0468274
DPO3D2, holB; DNA polymerase III subunit delta' [EC:2.7.7.7]	03030 DNA replication [PATH:ko03030]	Replication and repair	Genetic Information Processing	Common in both disease groups		0.132557	0	0.0870189	0.0538068	0.115315	0.0254044	0.0638162	0.111012	0.093116	0.108879	0.198372	0.0746235	0.0334504	0.0135888	0.0256178	0.00797088	0.0796189	0.0893671	0.0855582	0.115537	0.0299465	0.0735513	0.0490574	76.7516	20		menB; naphthoate synthase [EC:4.1.3.36]	00130 Ubiquinone and other terpenoid-quinone biosynthesis [PATH:ko00130]	Metabolism of cofactors and vitamins	Metabolism	Common in both disease groups		0.0591344	0.00456093	0.0234894	0.147941	0.0618525	0.0606414	0.105169	0.022184	0.0530903	0.103675	0.0578432	0
fabK; enoyl-[acyl-carrier protein] reductase II [EC:1.3.1.-]	00061 Fatty acid biosynthesis [PATH:ko00061]	Lipid metabolism	Metabolism	Common in both disease groups		0.0619425	0	0.0184915	0.0709951	0.0447694	0.11432	0.100283	0.137194	0.0394374	0.0281584	0.07698	0.146986	0.0501756	0.0407664	0.106992	0.119563	0.134838	0.0451349	0.106399	0.0221579	0.0770053	0.0734567	0.0433699	76.825	20		ABC.LPT.A, lolD; lipoprotein-releasing system ATP-binding protein [EC:3.6.3.-]	02010 ABC transporters [PATH:ko02010]	Membrane transport	Environmental Information Processing	Common in both disease groups		0.0887016	0.0577718	0.0955775	0.0803111	0.0515437	0.0712537	0.0593264	0.0596195	0.0597266	0.0601987	0.0831496	0.0936549
aroA; 3-phosphoshikimate 1-carboxyvinyltransferase [EC:2.5.1.19]	00400 Phenylalanine, tyrosine and tryptophan biosynthesis [PATH:ko00400]	Amino acid metabolism	Metabolism	Common in both disease groups		0.033449	0	0.0598255	0.0485756	0.0786857	0.0592768	0.045583	0.153951	0.0602515	0.0469307	0.112509	0.0768848	0.083626	0.0815328	0.0557565	0.0425114	0.121997	0.0830482	0.0669109	0.106041	0.124064	0.0734005	0.0355347	76.8984	20		deoC, DERA; deoxyribose-phosphate aldolase [EC:4.1.2.4]	00030 Pentose phosphate pathway [PATH:ko00030]	Carbohydrate metabolism	Metabolism	Common in both disease groups		0.073918	0.0395281	0.0145796	0.0570631	0.0206175	0.0272886	0.0808996	0.106761	0.0774234	0.103675	0.126532	0.163896
bioA; adenosylmethionine-8-amino-7-oxononanoate aminotransferase [EC:2.6.1.62]	00780 Biotin metabolism [PATH:ko00780]	Metabolism of cofactors and vitamins	Metabolism	Common in both disease groups		0.0656591	0	0.0119651	0.044839	0.0312029	0.0656279	0.045583	0.11939	0.0788747	0.0581941	0.150999	0.117589	0.175615	0.144947	0.0045208	0.0478253	0.0898923	0.0469403	0.098721	0.00949623	0.128342	0.0731535	0.0513237	76.9716	20		SOD2; superoxide dismutase, Fe-Mn family [EC:1.15.1.1]	04146 Peroxisome [PATH:ko04146]	Transport and catabolism	Cellular Processes	Common in both disease groups		0.0665262	0.0562515	0.137696	0.117296	0.159786	0.0598834	0.0871918	0.0513005	0.0752113	0.150497	0.054228	0
RP-L22, rplV; large subunit ribosomal protein L22	03010 Ribosome [PATH:ko03010]	Translation	Genetic Information Processing	Common in both disease groups		0.0941526	0	0.0728784	0.0799629	0.0624059	0.00423406	0.118516	0.150809	0.0668244	0.0694575	0.0651369	0.0339198	0.0501756	0.090592	0.111513	0.116906	0.0706296	0.110129	0.0921396	0.0142443	0.0513369	0.0726649	0.0389505	77.0443	20		E3.1.3.1, phoA, phoB; alkaline phosphatase [EC:3.1.3.1]	02020 Two-component system [PATH:ko02020]	Signal transduction	Environmental Information Processing	Common in both disease groups		0.0036959	0.019764	0.0437389	0.00105672	0	0.043207	0.015281	0.141423	0.0331814	0.0668874	0.202451	0.257551
E3.5.3.6, arcA; arginine deiminase [EC:3.5.3.6]	00330 Arginine and proline metabolism [PATH:ko00330]	Amino acid metabolism	Metabolism	Common in both disease groups		0.0371655	0.0841751	0.109861	0.0560488	0.105819	0.0635109	0.0364664	0.0303713	0.0865431	0.110757	0.0207254	0.042965	0.0501756	0.131358	0.162749	0.0531392	0.0449461	0.144432	0.0515543	0	0.0941176	0.0722324	0.0430731	77.1165	20		E4.3.1.19, ilvA, tdcB; threonine dehydratase [EC:4.3.1.19]	00260 Glycine, serine and threonine metabolism [PATH:ko00260]	Amino acid metabolism	Metabolism	Common in both disease groups		0.110877	0.0121625	0.0275393	0.18387	0.198443	0.0591254	0.093484	0.0402085	0.0796354	0.117053	0.0192811	0
ade; adenine deaminase [EC:3.5.4.2]	00230 Purine metabolism [PATH:ko00230]	Nucleotide metabolism	Metabolism	Common in both disease groups		0.0545094	0	0.10116	0.0792156	0.122098	0.0804471	0	0.0115201	0.0843521	0.065703	0.204293	0.131156	0.125439	0.0498256	0.00301386	0.0212557	0.0616404	0.109226	0.0702016	0	0.141176	0.0722016	0.0552969	77.1887	18		GGPS; geranylgeranyl diphosphate synthase, type II [EC:2.5.1.1 2.5.1.10 2.5.1.29]	00900 Terpenoid backbone biosynthesis [PATH:ko00900]	Metabolism of terpenoids and polyketides	Metabolism	Common in both disease groups		0.0850057	0.136828	0.075328	0.00739707	0.0103087	0.0720117	0.120451	0.0762576	0.0442419	0.0668874	0.112071	0.0936549
NEU1; sialidase-1 [EC:3.2.1.18]	04142 Lysosome [PATH:ko04142]	Transport and catabolism	Cellular Processes	Common in both disease groups		0.0185828	0.3367	0.0108774	0.014199	0.0312029	0.0211703	0.0273498	0.125674	0.0175277	0.0131406	0.127313	0.0723622	0.275966	0.0271776	0.129596	0.0265696	0.0924606	0.0288863	0.117368	0	0	0.0721012	0.0900851	77.2608	19		panC; pantoate--beta-alanine ligase [EC:6.3.2.1]	00770 Pantothenate and CoA biosynthesis [PATH:ko00770]	Metabolism of cofactors and vitamins	Metabolism	Common in both disease groups		0.0147836	0.0775359	0.0647983	0.011624	0.0618525	0.040175	0.062023	0.14281	0.0265451	0.0535099	0.113276	0.18731
RP-L27, rpmA; large subunit ribosomal protein L27	03010 Ribosome [PATH:ko03010]	Translation	Genetic Information Processing	Common in both disease groups		0.0619425	0.3367	0.0543868	0.0739844	0.0352729	0.129139	0.0273498	0.0649317	0.0558696	0.0506852	0.0355292	0.0135679	0.0501756	0.0498256	0.0723327	0.114249	0.0616404	0.0965887	0.0504574	0.0300714	0.0470588	0.0719885	0.0666735	77.3328	21		cobD; threonine-phosphate decarboxylase [EC:4.1.1.81]	00860 Porphyrin and chlorophyll metabolism [PATH:ko00860]	Metabolism of cofactors and vitamins	Metabolism	Common in both disease groups		0.0258713	0	0.0210595	0	0.00773156	0.0318368	0.0422476	0.134491	0.00884838	0.0601987	0.207271	0.304378
RP-L20, rplT; large subunit ribosomal protein L20	03010 Ribosome [PATH:ko03010]	Translation	Genetic Information Processing	Common in both disease groups		0.0569871	0	0.102247	0.113592	0.109889	0.0910323	0.0729328	0.0795937	0.0646335	0.0581941	0.0207254	0.0474877	0.0752634	0.0860624	0.0858951	0.0797088	0.0616404	0.077632	0.0449729	0.118703	0.055615	0.0715623	0.0292928	77.4043	20		ATPVI, ntpI; V-type H+-transporting ATPase subunit I [EC:3.6.3.14]	00190 Oxidative phosphorylation [PATH:ko00190]	Energy metabolism	Metabolism	Common in both disease groups		0.0887016	0.0152031	0.0801879	0.00317017	0.00257719	0.0924782	0.114158	0.133104	0.0110605	0.0367881	0.168709	0.0936549
PTS-Man-EIID, manZ; PTS system, mannose-specific IID component	02060 Phosphotransferase system (PTS) [PATH:ko02060]	Membrane transport	Environmental Information Processing	Common in both disease groups		0.104063	0	0.179477	0.148716	0.0746157	0.0148192	0	0.00523642	0.11393	0.107002	0	0.0113066	0.0250878	0.122299	0.0180832	0.0371974	0.0231152	0.185053	0.0164535	0.227909	0.0812834	0.0712214	0.0706767	77.4756	18		pntA; NAD(P) transhydrogenase subunit alpha [EC:1.6.1.2]	00760 Nicotinate and nicotinamide metabolism [PATH:ko00760]	Metabolism of cofactors and vitamins	Metabolism	Common in both disease groups		0.0147836	0.0957796	0.078568	0.0475526	0.0953559	0	0.0557308	0.127558	0.0508782	0.0468212	0.128942	0.0468274
livG; branched-chain amino acid transport system ATP-binding protein	02010 ABC transporters [PATH:ko02010]	Membrane transport	Environmental Information Processing	Common in both disease groups		0.0817641	0	0.145757	0.0597854	0.0732591	0.0889152	0.109399	0.043986	0.0788747	0.138915	0.0236862	0.106282	0.0501756	0.0407664	0.0572634	0.0451683	0.0256835	0.13721	0.0647171	0.0142443	0.102674	0.0708822	0.0415115	77.5464	20		pta; phosphate acetyltransferase [EC:2.3.1.8]	00620 Pyruvate metabolism [PATH:ko00620]	Carbohydrate metabolism	Metabolism	Common in both disease groups		0.073918	0.107942	0.223554	0.294826	0.0953559	0.00682216	0.0251688	0.063779	0.0420298	0.0568543	0.00482026	0.0234137
E5.4.99.1; methylaspartate mutase [EC:5.4.99.1]	00660 C5-Branched dibasic acid metabolism [PATH:ko00660]	Carbohydrate metabolism	Metabolism	Common in both disease groups		0.12884	0	0.00870189	0.0134517	0.0135665	0.237107	0.091166	0.036655	0.0131458	0.0131406	0.0266469	0.0203519	0.0334504	0.0317072	0.277275	0.289609	0.0590721	0.0162486	0.0241318	0	0.149733	0.0706667	0.0919648	77.6171	19		ABC.SN.P, ssuC, tauC; sulfonate/nitrate/taurine transport system permease protein	02010 ABC transporters [PATH:ko02010]	Membrane Transport	Environmental Information Processing	Common in both disease groups		0.0184795	0.168755	0.189535	0.0507228	0.0541209	0.0363849	0.0539331	0.0970551	0.0243331	0.100331	0.091585	0.0702412
glyS; glycyl-tRNA synthetase beta chain [EC:6.1.1.14]	00970 Aminoacyl-tRNA biosynthesis [PATH:ko00970]	Translation	Genetic Information Processing	Common in both disease groups		0.0953915	0	0.100072	0.124055	0.128882	0.0677449	0.136749	0.0167566	0.130362	0.0788436	0.0651369	0.0248745	0	0.0634144	0.0105485	0.0876797	0.0372411	0.140821	0.0340039	0.0601428	0.0770053	0.0704631	0.045952	77.6876	19		UGP2, galU, galF; UTP--glucose-1-phosphate uridylyltransferase [EC:2.7.7.9]	00040 Pentose and glucuronate interconversions [PATH:ko00040]	Carbohydrate metabolism	Metabolism	Common in both disease groups		0.0702221	0.129226	0.167666	0.188097	0.113396	0.0515452	0.0728096	0.05546	0.0287572	0.113709	0.0192811	0
E4.1.1.3B, oadB; oxaloacetate decarboxylase, beta subunit [EC:4.1.1.3]	00330 Arginine and proline metabolism [PATH:ko00330]	Amino acid metabolism	Metabolism	Common in both disease groups		0.0693756	0	0.0554746	0.0567961	0.0569793	0.124905	0.118516	0.0450333	0.0197187	0.0675803	0.118431	0.0542716	0.175615	0.0634144	0.0542495	0.0983075	0.095029	0.0352052	0.130531	0.0015827	0.0385027	0.0704532	0.0447163	77.758	20		G6PD, zwf; glucose-6-phosphate 1-dehydrogenase [EC:1.1.1.49]	00030 Pentose phosphate pathway [PATH:ko00030]	Carbohydrate metabolism	Metabolism	Common in both disease groups		0.0665262	0.0228047	0.0866677	0.269465	0.0515437	0.0181924	0.0683152	0.016638	0.0663629	0.100331	0.0132557	0.0702412
menD; 2-succinyl-5-enolpyruvyl-6-hydroxy-3-cyclohexene-1-carboxylate synthase [EC:2.2.1.9]	00130 Ubiquinone and other terpenoid-quinone biosynthesis [PATH:ko00130]	Metabolism of cofactors and vitamins	Metabolism	Common in both disease groups		0.0161051	0.0841751	0.0195793	0.0246615	0.0529093	0.074096	0.0729328	0.036655	0.0164322	0.024404	0.15396	0.13794	0.108714	0.0860624	0.0135624	0.0159418	0.119428	0.0216648	0.253384	0.102876	0.0427807	0.0703935	0.0607611	77.8284	21		E2.3.1.30, cysE; serine O-acetyltransferase [EC:2.3.1.30]	00270 Cysteine and methionine metabolism [PATH:ko00270]	Amino acid metabolism	Metabolism	Common in both disease groups		0.0406549	0.121625	0.115827	0.12575	0.110819	0.042449	0.078203	0.0928956	0.0995443	0.120397	0.0385621	0
deoD; purine-nucleoside phosphorylase [EC:2.4.2.1]	00760 Nicotinate and nicotinamide metabolism [PATH:ko00760]	Metabolism of cofactors and vitamins	Metabolism	Common in both disease groups		0.0607037	0.0841751	0.0761416	0.0993932	0.112602	0.074096	0.0091166	0.0198984	0.0514877	0.0994931	0.0325685	0.00904527	0.0501756	0.0588848	0.146172	0.172702	0.0487987	0.12367	0.0482636	0.00949623	0.0855615	0.0701165	0.0447987	77.8985	21		glyQ; glycyl-tRNA synthetase alpha chain [EC:6.1.1.14]	00970 Aminoacyl-tRNA biosynthesis [PATH:ko00970]	Translation	Genetic Information Processing	Common in both disease groups		0.103485	0.120105	0.145796	0.0243047	0.219061	0.0879301	0.0943829	0.047141	0.119453	0.0601987	0.0397672	0.0234137
afuA, fbpA; iron(III) transport system substrate-binding protein	02010 ABC transporters [PATH:ko02010]	Membrane transport	Environmental Information Processing	Common in both disease groups		0.0693756	0	0.130528	0.0993932	0.027133	0.0952663	0.0638162	0.0272294	0.178564	0.103248	0.0414508	0.0339198	0	0.0588848	0.0753466	0.0717379	0.043662	0.185053	0.0394884	0	0.128342	0.0701161	0.0533856	77.9687	18		ftsX; cell division transport system permease protein	02010 ABC transporters [PATH:ko02010]	Membrane transport	Environmental Information Processing	Common in both disease groups		0.0702221	0.019764	0.0720881	0.0327585	0.128859	0.0280467	0.0674163	0.0513005	0.068575	0.0735761	0.091585	0.0234137
kdgK; 2-dehydro-3-deoxygluconokinase [EC:2.7.1.45]	00030 Pentose phosphate pathway [PATH:ko00030]	Carbohydrate metabolism	Metabolism	Common in both disease groups		0.0966303	0.0841751	0.0326321	0.134517	0.0312029	0.0783301	0.0729328	0.0230403	0.110644	0.090107	0.0651369	0.0384424	0.167252	0.144947	0	0	0.0577879	0.0406214	0.114078	0.0142443	0.0684492	0.06977	0.0470495	78.0384	19		narH; nitrate reductase 1, beta subunit [EC:1.7.99.4]	02020 Two-component system [PATH:ko02020]	Signal transduction	Environmental Information Processing	Common in both disease groups		0.0591344	0.00152031	0.0251093	0.346606	0.239678	0.00606414	0.0566297	0.013865	0.168119	0.0200662	0.0036152	0
E2.4.1.129; peptidoglycan glycosyltransferase [EC:2.4.1.129]	00550 Peptidoglycan biosynthesis [PATH:ko00550]	Glycan biosynthesis and metabolism	Metabolism	Common in both disease groups		0.0594648	0	0.207758	0.0949093	0.138378	0	0.0273498	0.00104728	0.155558	0.217759	0	0.0248745	0	0.0135888	0.00904159	0.0239126	0.00256835	0.186859	0.0351008	0.245319	0.0171123	0.0695524	0.0847702	78.108	17		nuoD; NADH-quinone oxidoreductase subunit D [EC:1.6.5.3]	00190 Oxidative phosphorylation [PATH:ko00190]	Energy metabolism	Metabolism	Common in both disease groups		0.0850057	0.0471297	0.0299692	0.266295	0.203598	0.0189504	0.031461	0	0.0752113	0.0668874	0.0156659	0
ABC.SN.S, ssuA, tauA; sulfonate/nitrate/taurine transport system substrate-binding protein	02010 ABC transporters [PATH:ko02010]	Membrane Transport	Environmental Information Processing	Common in both disease groups		0.0520317	0.0841751	0.140318	0.0403551	0.0488394	0.0465746	0.0638162	0.0858774	0.0580606	0.0957387	0.0473723	0.126634	0.083626	0.0588848	0.0286317	0.0132848	0.0770505	0.110129	0.0592326	0.0490638	0.0855615	0.069298	0.0314975	78.1773	21		serB, PSPH; phosphoserine phosphatase [EC:3.1.3.3]	00260 Glycine, serine and threonine metabolism [PATH:ko00260]	Amino acid metabolism	Metabolism	Common in both disease groups		0.0776139	0.044089	0.0566985	0.0169076	0.0386578	0.0758018	0.116855	0.0942821	0.0353935	0.0668874	0.10002	0.0702412
comEB; dCMP deaminase [EC:3.5.4.12]	00240 Pyrimidine metabolism [PATH:ko00240]	Nucleotide metabolism	Metabolism	Common in both disease groups		0.0891972	0.3367	0.0184915	0.0351239	0.0447694	0.0846812	0.0820494	0.0670262	0.0503922	0.0563169	0.03849	0.0565329	0.041813	0.0634144	0.0813743	0.0371974	0.0500828	0.0821455	0.076783	0.00474811	0.055615	0.0691879	0.06527	78.2465	21		DPO3E, dnaQ; DNA polymerase III subunit epsilon [EC:2.7.7.7]	03030 DNA replication [PATH:ko03030]	Replication and repair	Genetic Information Processing	Common in both disease groups		0.0813098	0.0182437	0.037259	0.0623468	0.0592753	0.0219825	0.0665175	0.117853	0.068575	0.026755	0.115686	0.0468274
hisF; cyclase [EC:4.1.3.-]	00340 Histidine metabolism [PATH:ko00340]	Amino acid metabolism	Metabolism	Common in both disease groups		0.0520317	0.16835	0.18274	0.0792156	0.0447694	0.0402236	0.0364664	0.0157093	0.0679199	0.208372	0.0266469	0.0271358	0.0250878	0.0996512	0.0135624	0.0265696	0.021831	0.150751	0.0471667	0.0126616	0.102674	0.0690255	0.0603819	78.3155	21		DPO3D2, holB; DNA polymerase III subunit delta' [EC:2.7.7.7]	03030 DNA replication [PATH:ko03030]	Replication and repair	Genetic Information Processing	Common in both disease groups		0.0628303	0.0288859	0.0477888	0.0634035	0.0128859	0.0227405	0.093484	0.0720981	0.101756	0.0535099	0.148223	0.163896
cheA; two-component system, chemotaxis family, sensor kinase CheA [EC:2.7.13.3]	02030 Bacterial chemotaxis [PATH:ko02030]	Cell motility	Cellular Processes	Common in both disease groups		0.0173439	0	0.0174038	0.0313873	0.0176364	0.122788	0.0273498	0.0701681	0.0514877	0.120143	0.171725	0.149247	0.041813	0.0860624	0.150693	0.116906	0.111723	0.0315944	0.0307132	0.0015827	0.0812834	0.0690024	0.0538856	78.3845	20		E4.4.1.11; methionine-gamma-lyase [EC:4.4.1.11]	00270 Cysteine and methionine metabolism [PATH:ko00270]	Amino acid metabolism	Metabolism	Common in both disease groups		0.0480467	0.0638531	0.039689	0.00739707	0.00515437	0.0689796	0.0521353	0.146969	0.0951201	0.026755	0.0964053	0.304378
rne; ribonuclease E [EC:3.1.26.12]	03018 RNA degradation [PATH:ko03018]	Folding, sorting and degradation	Genetic Information Processing	Common in both disease groups		0.0817641	0.16835	0.107686	0.0784683	0.0854689	0.0275214	0.0729328	0.00837828	0.0701109	0.0732119	0.0148038	0.0158292	0.0752634	0.0634144	0.0271248	0.00797088	0.0102734	0.0622862	0.0164535	0.308627	0.0727273	0.0689841	0.0679425	78.4535	21		CS, gltA; citrate synthase [EC:2.3.3.1]	00020 Citrate cycle (TCA cycle) [PATH:ko00020]	Carbohydrate metabolism	Metabolism	Common in both disease groups		0.0480467	0.0896984	0.106917	0.191267	0.177826	0.0174344	0.0404498	0.0263435	0.0973322	0.0836092	0.0313317	0.0702412
PTS-Man-EIIC, manY; PTS system, mannose-specific IIC component	02060 Phosphotransferase system (PTS) [PATH:ko02060]	Membrane transport	Environmental Information Processing	Common in both disease groups		0.117691	0.0841751	0.271934	0.103877	0.120742	0.0275214	0.0729328	0.00628371	0.118312	0.120143	0	0.0203519	0	0.0181184	0.0135624	0.0132848	0.0166943	0.176929	0.021938	0.0917968	0.0299465	0.0688683	0.0698901	78.5223	19		RP-L10, rplJ; large subunit ribosomal protein L10	03010 Ribosome [PATH:ko03010]	Translation	Genetic Information Processing	Common in both disease groups		0.0850057	0.0744953	0.0267293	0.0686871	0.041235	0.042449	0.0755063	0.101215	0.0774234	0.0735761	0.073509	0.0702412
RP-L17, rplQ; large subunit ribosomal protein L17	03010 Ribosome [PATH:ko03010]	Translation	Genetic Information Processing	Common in both disease groups		0.0792864	0	0.0641765	0.0762263	0.0624059	0.0592768	0.091166	0.0795937	0.0624425	0.0525624	0.0503331	0.0565329	0.0167252	0.0588848	0.122061	0.0478253	0.0975973	0.0920752	0.0822675	0.123451	0.0641711	0.0685267	0.0292486	78.5909	20		E2.1.2.5; glutamate formiminotransferase [EC:2.1.2.5]	00340 Histidine metabolism [PATH:ko00340]	Amino acid metabolism	Metabolism	Common in both disease groups		0.0480467	0.0744953	0.0178195	0.00739707	0.00257719	0.0909622	0.0341576	0.120626	0.0818475	0.063543	0.113276	0.163896
serB, PSPH; phosphoserine phosphatase [EC:3.1.3.3]	00260 Glycine, serine and threonine metabolism [PATH:ko00260]	Amino acid metabolism	Metabolism	Common in both disease groups		0.0681368	0.252525	0.0348076	0.0814576	0.0515527	0.0825641	0.0820494	0.130911	0.059156	0.0394218	0.00888231	0.0768848	0.0250878	0.0770032	0.022604	0.066424	0.106587	0.0442322	0.0833644	0.0142443	0.0299465	0.0684687	0.0524632	78.6593	21		nadD; nicotinate-nucleotide adenylyltransferase [EC:2.7.7.18]	00760 Nicotinate and nicotinamide metabolism [PATH:ko00760]	Metabolism of cofactors and vitamins	Metabolism	Common in both disease groups		0.0517426	0.0288859	0.0494087	0.150055	0.0257719	0.0212245	0.0746074	0.105374	0.0862717	0.0501655	0.104841	0.0936549
rfbD; dTDP-4-dehydrorhamnose reductase [EC:1.1.1.133]	00521 Streptomycin biosynthesis [PATH:ko00521]	Biosynthesis of other secondary metabolites	Metabolism	Common in both disease groups		0.199455	0	0.0326321	0.0881834	0.0908955	0.0995004	0.0182332	0.0701681	0.176373	0.0750892	0.0473723	0.0881914	0.0334504	0.022648	0.045208	0.066424	0.0706296	0.0523565	0.0504574	0.0110789	0.0941176	0.0682126	0.0492147	78.7276	20		ATPF1G, atpG; F-type H+-transporting ATPase subunit gamma [EC:3.6.3.14]	00190 Oxidative phosphorylation [PATH:ko00190]	Energy metabolism	Metabolism	Common in both disease groups		0.0923975	0.04865	0.115017	0.0750275	0.131437	0.0288047	0.110563	0.00831901	0.130514	0.0601987	0.0409722	0
lpxC; UDP-3-O-[3-hydroxymyristoyl] N-acetylglucosamine deacetylase [EC:3.5.1.108]	00540 Lipopolysaccharide biosynthesis [PATH:ko00540]	Glycan biosynthesis and metabolism	Metabolism	Common in both disease groups		0.0384044	0	0.00870189	0.0269034	0.0339162	0.0254044	0.0638162	0.138242	0.0153368	0.0450535	0.171725	0.151508	0.0585382	0.122299	0.0165763	0.12222	0.0937448	0.0415241	0.103109	0	0.154011	0.0681444	0.0560825	78.7957	19		cmk; cytidylate kinase [EC:2.7.4.14]	00240 Pyrimidine metabolism [PATH:ko00240]	Nucleotide metabolism	Metabolism	Common in both disease groups		0.0813098	0.0456093	0.0607484	0.0137374	0.0747384	0.0530613	0.0737085	0.0970551	0.068575	0.0568543	0.101226	0.140482
kdtA, waaA; 3-deoxy-D-manno-octulosonic-acid transferase [EC:2.4.99.12 2.4.99.13 2.4.99.14 2.4.99.15]	00540 Lipopolysaccharide biosynthesis [PATH:ko00540]	Glycan biosynthesis and metabolism	Metabolism	Common in both disease groups		0.0185828	0.16835	0.0184915	0.0186829	0.0420561	0.0338725	0.0273498	0.241923	0.0503922	0.0112634	0.133235	0.149247	0.0585382	0.0724736	0.0150693	0.0239126	0.151533	0.029789	0.120659	0	0.0342246	0.0676021	0.0660862	78.8633	20		ppnK, NADK; NAD+ kinase [EC:2.7.1.23]	00760 Nicotinate and nicotinamide metabolism [PATH:ko00760]	Metabolism of cofactors and vitamins	Metabolism	Common in both disease groups		0.0480467	0.0334468	0.0566985	0.00951052	0.0592753	0.0500292	0.062023	0.058233	0.0265451	0.0735761	0.0939952	0.117069
hisD; histidinol dehydrogenase [EC:1.1.1.23]	00340 Histidine metabolism [PATH:ko00340]	Amino acid metabolism	Metabolism	Common in both disease groups		0.0755699	0	0.159897	0.109856	0.0596926	0.0211703	0.0546996	0.0209457	0.0788747	0.107002	0.0473723	0.0633169	0.117076	0.131358	0.0316456	0.0292266	0.0282519	0.132697	0.0285194	0.0110789	0.11123	0.0675943	0.0465272	78.9309	20		E3.2.1.1A; alpha-amylase [EC:3.2.1.1]	00500 Starch and sucrose metabolism [PATH:ko00500]	Carbohydrate metabolism	Metabolism	Common in both disease groups		0.140444	0.00760156	0.00971975	0.0105672	0	0.0651895	0.0755063	0.130331	0.0619387	0.0300993	0.118096	0.117069
arcC; carbamate kinase [EC:2.7.2.2]	00330 Arginine and proline metabolism [PATH:ko00330]	Amino acid metabolism	Metabolism	Common in both disease groups		0.0408821	0.0841751	0.107686	0.171136	0.101749	0.0486917	0	0.0534115	0.200473	0.0600713	0.0207254	0.0814074	0.0083626	0.0362368	0.103978	0.0265696	0.0526512	0.0875617	0.0383915	0	0.0941176	0.067537	0.0519409	78.9984	19		thiG; thiamine biosynthesis ThiG	00730 Thiamine metabolism [PATH:ko00730]	Metabolism of cofactors and vitamins	Metabolism	Common in both disease groups		0.0480467	0.0547312	0.0818079	0.0137374	0.0798928	0.17586	0.0458431	0.0928956	0.0619387	0.0300993	0.136172	0
nadD; nicotinate-nucleotide adenylyltransferase [EC:2.7.7.18]	00760 Nicotinate and nicotinamide metabolism [PATH:ko00760]	Metabolism of cofactors and vitamins	Metabolism	Common in both disease groups		0.0817641	0	0.107686	0.0874361	0.0746157	0.0465746	0.0820494	0.106823	0.105166	0.0563169	0.0355292	0.0904527	0.041813	0.0407664	0.0708258	0.0212557	0.0667771	0.112837	0.0493605	0.0237406	0.115508	0.0674904	0.0333468	79.0659	20		ribD; diaminohydroxyphosphoribosylaminopyrimidine deaminase / 5-amino-6-(5-phosphoribosylamino)uracil reductase [EC:3.5.4.26 1.1.1.193]	00740 Riboflavin metabolism [PATH:ko00740]	Metabolism of cofactors and vitamins	Metabolism	Common in both disease groups		0.0665262	0.0334468	0.0502187	0.00317017	0.0515437	0.128105	0.0961806	0.0873496	0.0309693	0.0836092	0.0964053	0.117069
E4.4.1.11; methionine-gamma-lyase [EC:4.4.1.11]	00270 Cysteine and methionine metabolism [PATH:ko00270]	Amino acid metabolism	Metabolism	Common in both disease groups		0.0284936	0.0841751	0.00870189	0.014199	0.0312029	0.0825641	0.0729328	0.103681	0.0131458	0.00938615	0.171725	0.131156	0.0669008	0.172125	0.0843882	0.063767	0.119428	0.0306917	0.0570388	0	0.0684492	0.0673406	0.0510836	79.1333	20		lpxB; lipid-A-disaccharide synthase [EC:2.4.1.182]	00540 Lipopolysaccharide biosynthesis [PATH:ko00540]	Glycan biosynthesis and metabolism	Metabolism	Common in both disease groups		0.0776139	0.0152031	0.0526486	0.00317017	0.0438122	0.0765598	0.0925851	0.0984416	0.0398177	0.0869536	0.0939952	0.117069
LDH, ldh; L-lactate dehydrogenase [EC:1.1.1.27]	00270 Cysteine and methionine metabolism [PATH:ko00270]	Amino acid metabolism	Metabolism	Common in both disease groups		0.0569871	0.0841751	0.0663519	0.0769737	0.0976788	0.0867982	0.118516	0.0178038	0.0668244	0.107002	0.0355292	0.0361811	0.0250878	0.0588848	0.0843882	0.0876797	0.0487987	0.0821455	0.0120659	0.0823006	0.0770053	0.0671037	0.0290755	79.2004	21		afuC, fbpC; iron(III) transport system ATP-binding protein [EC:3.6.3.30]	02010 ABC transporters [PATH:ko02010]	Membrane transport	Environmental Information Processing	Common in both disease groups		0.136748	0.0501703	0.0291592	0.0993321	0.00773156	0.0962683	0.078203	0.05546	0.141574	0.0367881	0.0277165	0
glk; glucokinase [EC:2.7.1.2]	00521 Streptomycin biosynthesis [PATH:ko00521]	Biosynthesis of other secondary metabolites	Metabolism	Common in both disease groups		0.0396432	0.16835	0.0380708	0.0874361	0.131595	0.0635109	0.145866	0.109965	0.0624425	0.0450535	0.0858623	0.0135679	0.041813	0.0407664	0.0331525	0.0371974	0.0796189	0.047843	0.0756861	0.00949623	0.0513369	0.0670606	0.0422779	79.2674	21		RP-L18, rplR; large subunit ribosomal protein L18	03010 Ribosome [PATH:ko03010]	Translation	Genetic Information Processing	Common in both disease groups		0.036959	0.0182437	0.0113397	0.0549497	0.0103087	0.122799	0.0880907	0.0748711	0.0840596	0.0668874	0.0710989	0.210723
CS, gltA; citrate synthase [EC:2.3.3.1]	00020 Citrate cycle (TCA cycle) [PATH:ko00020]	Carbohydrate metabolism	Metabolism	Common in both disease groups		0.0755699	0.0841751	0.169687	0.09192	0.0556226	0.0656279	0.0364664	0.0178038	0.0985934	0.110757	0.0799408	0.0226132	0.0585382	0.045296	0.0195901	0.0371974	0.0179785	0.161583	0.0603295	0.00474811	0.0941176	0.067055	0.044582	79.3345	21		RP-L20, rplT; large subunit ribosomal protein L20	03010 Ribosome [PATH:ko03010]	Translation	Genetic Information Processing	Common in both disease groups		0.036959	0.0760156	0.115827	0.0834813	0.0463894	0.100816	0.0530342	0.030503	0.126089	0.026755	0.0253064	0.0702412
E2.4.2.2, pdp; pyrimidine-nucleoside phosphorylase [EC:2.4.2.2]	00240 Pyrimidine metabolism [PATH:ko00240]	Nucleotide metabolism	Metabolism	Common in both disease groups		0.0322101	0	0.118563	0.0896781	0.134308	0.0338725	0.100283	0.0387495	0.0712063	0.120143	0.0414508	0.0226132	0.108714	0.0090592	0.0783605	0.0929936	0.0385253	0.145334	0.0581357	0.00633082	0.059893	0.0666868	0.0438906	79.4012	20		potA; spermidine/putrescine transport system ATP-binding protein [EC:3.6.3.31]	02010 ABC transporters [PATH:ko02010]	Membrane transport	Environmental Information Processing	Common in both disease groups		0.0591344	0.0988202	0.0988174	0.00211345	0.0180403	0.0712537	0.0710119	0.0568465	0.0353935	0.0334437	0.036152	0.163896
pdxA; 4-hydroxythreonine-4-phosphate dehydrogenase [EC:1.1.1.262]	00750 Vitamin B6 metabolism [PATH:ko00750]	Metabolism of cofactors and vitamins	Metabolism	Common in both disease groups		0.0272547	0	0.0163161	0.00822049	0.0529093	0.074096	0.0820494	0.162329	0.0339599	0.12202	0.248705	0.0972367	0.0250878	0.0543552	0.0572634	0.0265696	0.128418	0.0261782	0.0888489	0	0.0684492	0.0666793	0.0607273	79.4678	19		RP-L27, rpmA; large subunit ribosomal protein L27	03010 Ribosome [PATH:ko03010]	Translation	Genetic Information Processing	Common in both disease groups		0.0443508	0.068414	0.0834278	0.0591766	0.0515437	0.104606	0.0665175	0.0513005	0.0774234	0.0200662	0.0602533	0.0702412
PC, pyc; pyruvate carboxylase [EC:6.4.1.1]	00020 Citrate cycle (TCA cycle) [PATH:ko00020]	Carbohydrate metabolism	Metabolism	Common in both disease groups		0.033449	0.0841751	0.0511236	0.104624	0.0976788	0.11432	0.0364664	0.0785464	0.0438193	0.0450535	0.0621762	0.0768848	0.041813	0.045296	0.0497288	0.100964	0.141259	0.05687	0.0910427	0.0015827	0.0427807	0.0666502	0.0332341	79.5345	21		cbiQ; cobalt/nickel transport system permease protein	02010 ABC transporters [PATH:ko02010]	Membrane transport	Environmental Information Processing	Common in both disease groups		0.125661	0.14595	0.0591285	0.0507228	0.0463894	0.086414	0.149215	0.0623925	0.0641508	0.0769205	0.0349469	0.0234137
frdA; fumarate reductase flavoprotein subunit [EC:1.3.99.1]	02020 Two-component system [PATH:ko02020]	Signal transduction	Environmental Information Processing	Common in both disease groups		0.0545094	0.0841751	0.0174038	0.0463337	0.0678325	0.169362	0.100283	0.00418914	0.0536786	0.0938615	0.145078	0.0542716	0	0.0498256	0.0723327	0.063767	0.0642088	0.0306917	0.0822675	0.0395676	0.0941176	0.0660836	0.0411576	79.6006	20		ABC.MET.A, metN; D-methionine transport system ATP-binding protein	02010 ABC transporters [PATH:ko02010]	Membrane transport	Environmental Information Processing	Common in both disease groups		0.170011	0.0349672	0.0485987	0.0464959	0.157208	0.0727697	0.129439	0.0346625	0.0597266	0.13043	0.00964053	0.0468274
E2.7.7.41, CDS1, CDS2, cdsA; phosphatidate cytidylyltransferase [EC:2.7.7.41]	04070 Phosphatidylinositol signaling system [PATH:ko04070]	Signal transduction	Environmental Information Processing	Common in both disease groups		0.0619425	0	0.0554746	0.0523122	0.0447694	0.0529257	0.045583	0.1351	0.0657289	0.0506852	0.0710585	0.0610556	0.083626	0.10871	0.0572634	0.0398544	0.0860397	0.0649943	0.0603295	0.0870487	0.0898396	0.0654448	0.02748	79.666	20		E4.1.1.3A, oadA; oxaloacetate decarboxylase, alpha subunit [EC:4.1.1.3]	00330 Arginine and proline metabolism [PATH:ko00330]	Amino acid metabolism	Metabolism	Common in both disease groups		0.129357	0.135308	0.0939576	0.0200778	0.0103087	0.139475	0.0746074	0.0804171	0.0553024	0.0568543	0.0759192	0
metA; homoserine O-succinyltransferase [EC:2.3.1.46]	00270 Cysteine and methionine metabolism [PATH:ko00270]	Amino acid metabolism	Metabolism	Common in both disease groups		0.0532706	0	0.151195	0.0881834	0.100392	0.0465746	0.091166	0.0314185	0.130362	0.140792	0.0207254	0.042965	0.0752634	0.0407664	0.0150693	0.0345405	0.0475145	0.148042	0.0888489	0.00949623	0.0171123	0.0654143	0.0476713	79.7314	20		glk; glucokinase [EC:2.7.1.2]	00521 Streptomycin biosynthesis [PATH:ko00521]	Biosynthesis of other secondary metabolites	Metabolism	Common in both disease groups		0.036959	0.0106422	0.0226794	0.0285316	0.0670069	0.0469971	0.0665175	0.124785	0.0641508	0.13043	0.242218	0.117069
paaK; phenylacetate-CoA ligase [EC:6.2.1.30]	00360 Phenylalanine metabolism [PATH:ko00360]	Amino acid metabolism	Metabolism	Common in both disease groups		0.0322101	0	0.0119651	0.0291454	0.0176364	0.0254044	0.136749	0.179086	0.0383419	0.0225268	0.0947446	0.0972367	0.142164	0.0634144	0.0723327	0.063767	0.16309	0.0333998	0.107496	0	0.0427807	0.0654044	0.0542979	79.7968	19		glyS; glycyl-tRNA synthetase beta chain [EC:6.1.1.14]	00970 Aminoacyl-tRNA biosynthesis [PATH:ko00970]	Translation	Genetic Information Processing	Common in both disease groups		0.140444	0.118584	0.145796	0.0158509	0.141745	0.0818659	0.153709	0.00831901	0.0398177	0.120397	0.0265115	0
E3.3.1.1, ahcY; adenosylhomocysteinase [EC:3.3.1.1]	00270 Cysteine and methionine metabolism [PATH:ko00270]	Amino acid metabolism	Metabolism	Common in both disease groups		0.0222993	0	0.0184915	0.0732371	0.0122098	0.139724	0.109399	0.0816882	0.0262916	0.0337901	0.148038	0.0881914	0.200702	0.0543552	0.0647981	0.066424	0.073198	0.0279836	0.117368	0	0.0128342	0.0652869	0.0540648	79.8621	19		ERCC3, XPB; DNA excision repair protein ERCC-3 [EC:3.6.4.12]	03420 Nucleotide excision repair [PATH:ko03420]	Replication and repair	Genetic Information Processing	Common in both disease groups		0.0923975	0.0623328	0.0566985	0.322301	0	0.00530613	0.0188766	0.0596195	0.115029	0.0200662	0.0265115	0.0468274
gcvPB; glycine dehydrogenase subunit 2 [EC:1.4.4.2]	00260 Glycine, serine and threonine metabolism [PATH:ko00260]	Amino acid metabolism	Metabolism	Common in both disease groups		0.0371655	0	0.0163161	0.075479	0.0705458	0.127022	0.0364664	0.0335131	0.0547741	0.0431763	0.03849	0.0859301	0.108714	0.0951216	0.192887	0.069081	0.0719138	0.029789	0.0504574	0	0.128342	0.0650088	0.0468032	79.9271	19		RP-S16, rpsP; small subunit ribosomal protein S16	03010 Ribosome [PATH:ko03010]	Translation	Genetic Information Processing	Common in both disease groups		0.0184795	0.0471297	0.0623684	0.0412123	0.041235	0.0720117	0.0593264	0.0845766	0.0442419	0.026755	0.0313317	0.163896
ribE, RIB5; riboflavin synthase [EC:2.5.1.9]	00740 Riboflavin metabolism [PATH:ko00740]	Metabolism of cofactors and vitamins	Metabolism	Common in both disease groups		0.0384044	0.16835	0.0217547	0.0179356	0.027133	0.101617	0.0364664	0.0670262	0.0164322	0.0581941	0.0947446	0.0678395	0.0167252	0.181184	0.0361664	0.103621	0.0308202	0.0333998	0.10969	0.0284887	0.106952	0.0649022	0.0488742	79.992	21		E1.2.1.2A; formate dehydrogenase, alpha subunit [EC:1.2.1.2]	00630 Glyoxylate and dicarboxylate metabolism [PATH:ko00630]	Carbohydrate metabolism	Metabolism	Common in both disease groups		0.036959	0.164194	0.166856	0.0169076	0.159786	0.040933	0.0431465	0.0831901	0.0199089	0.103675	0.0518178	0.0468274
E2.4.2.3, udp; uridine phosphorylase [EC:2.4.2.3]	00240 Pyrimidine metabolism [PATH:ko00240]	Nucleotide metabolism	Metabolism	Common in both disease groups		0.0371655	0.16835	0.0435095	0.0396078	0.0434128	0.074096	0.127632	0.0848301	0.0438193	0.0281584	0.103627	0.0791461	0.0250878	0.0724736	0.0331525	0.0717379	0.0693455	0.0695078	0.0844613	0.00949623	0.0513369	0.0647597	0.0369581	80.0568	21		nuoG; NADH-quinone oxidoreductase subunit G [EC:1.6.5.3]	00190 Oxidative phosphorylation [PATH:ko00190]	Energy metabolism	Metabolism	Common in both disease groups		0.0443508	0.0288859	0.0502187	0.255727	0.149477	0.0227405	0.0656186	0.030503	0.0597266	0.103675	0.018076	0
E2.1.2.5; glutamate formiminotransferase [EC:2.1.2.5]	00340 Histidine metabolism [PATH:ko00340]	Amino acid metabolism	Metabolism	Common in both disease groups		0.0309713	0	0.00543868	0.032882	0.0325596	0.0635109	0.0729328	0.114154	0.00438193	0	0.156921	0.135679	0.142164	0.10871	0.0391802	0.0770518	0.102734	0.0279836	0.161244	0.0015827	0.0470588	0.0646258	0.0547334	80.1214	19		nhaA; Na+:H+ antiporter, NhaA family	00680 Methane metabolism [PATH:ko00680]	Energy metabolism	Metabolism	Common in both disease groups		0.0997893	0.0182437	0.0161996	0.0158509	0.0180403	0.0265306	0.0925851	0.11508	0.0331814	0.0535099	0.161479	0.0468274
E4.1.1.70; glutaconyl-CoA decarboxylase [EC:4.1.1.70]	00650 Butanoate metabolism [PATH:ko00650]	Carbohydrate metabolism	Metabolism	Common in both disease groups		0.170961	0	0.0554746	0.0822049	0.128882	0.0804471	0.0273498	0.0240876	0.0865431	0.0863525	0	0.0859301	0.0585382	0.0724736	0.0241109	0.151447	0.0539354	0.0288863	0.0186473	0.0174097	0.102674	0.0645883	0.0476087	80.186	19		NTH; endonuclease III [EC:4.2.99.18]	03410 Base excision repair [PATH:ko03410]	Replication and repair	Genetic Information Processing	Common in both disease groups		0.0554385	0.0501703	0.0413089	0.0211345	0.0566981	0.0909622	0.0862929	0.063779	0.0530903	0.0367881	0.0747141	0.140482
fliI; flagellum-specific ATP synthase [EC:3.6.3.14]	02040 Flagellar assembly [PATH:ko02040]	Cell motility	Cellular Processes	Common in both disease groups		0.0198216	0.3367	0.00435095	0.0261561	0.00135665	0.0677449	0.091166	0.0649317	0.0241006	0.0168951	0.0325685	0.106282	0.150527	0.067944	0.120555	0.0823658	0.0565037	0.0361079	0.0120659	0	0.0256684	0.063991	0.0750686	80.25	20		hemB, ALAD; porphobilinogen synthase [EC:4.2.1.24]	00860 Porphyrin and chlorophyll metabolism [PATH:ko00860]	Metabolism of cofactors and vitamins	Metabolism	Common in both disease groups		0.0813098	0.0775359	0.143366	0.153225	0.0927787	0.0576094	0.0880907	0.049914	0.101756	0.0568543	0.0433824	0
fucI; L-fucose isomerase [EC:5.3.1.25]	00051 Fructose and mannose metabolism [PATH:ko00051]	Carbohydrate metabolism	Metabolism	Common in both disease groups		0.0136274	0	0.0184915	0.0545542	0.0406995	0.0783301	0.200565	0.0429387	0.0142413	0.0919842	0.136195	0.0723622	0.158889	0.022648	0.0783605	0.0850227	0.0552195	0.0279836	0.114078	0.0015827	0.0342246	0.0639047	0.0534805	80.3139	20		dctM; C4-dicarboxylate transporter, DctM subunit	02020 Two-component system [PATH:ko02020]	Signal transduction	Environmental Information Processing	Common in both disease groups		0	0.266054	0.421999	0.00317017	0	0.0507872	0.00719108	0.02773	0.022121	0.157185	0.0614584	0.0936549
E2.4.2.21, cobU, cobT; nicotinate-nucleotide--dimethylbenzimidazole phosphoribosyltransferase [EC:2.4.2.21]	00860 Porphyrin and chlorophyll metabolism [PATH:ko00860]	Metabolism of cofactors and vitamins	Metabolism	Common in both disease groups		0.0198216	0.16835	0.0163161	0.0209249	0.0122098	0.103734	0.0364664	0.142431	0.0306735	0.0262812	0.168764	0.0881914	0.108714	0.0407664	0.0331525	0.0611101	0.107871	0.0144432	0.0932365	0	0.0470588	0.0638341	0.0526076	80.3777	20		accA; acetyl-CoA carboxylase carboxyl transferase subunit alpha [EC:6.4.1.2]	00620 Pyruvate metabolism [PATH:ko00620]	Carbohydrate metabolism	Metabolism	Common in both disease groups		0.0295672	0.19308	0.213024	0.00528362	0.10051	0.0667056	0.0503375	0.156675	0.00663629	0.090298	0.0156659	0
cobL; precorrin-6Y C5,15-methyltransferase (decarboxylating) [EC:2.1.1.132]	00860 Porphyrin and chlorophyll metabolism [PATH:ko00860]	Metabolism of cofactors and vitamins	Metabolism	Common in both disease groups		0	0	0.0337198	0.0179356	0.0352729	0.0169362	0.136749	0.21993	0.00109548	0	0.251665	0.187689	0.0752634	0.0543552	0	0	0.073198	0.0324971	0.179892	0	0.0213904	0.0636947	0.0810177	80.4414	15		menD; 2-succinyl-5-enolpyruvyl-6-hydroxy-3-cyclohexene-1-carboxylate synthase [EC:2.2.1.9]	00130 Ubiquinone and other terpenoid-quinone biosynthesis [PATH:ko00130]	Metabolism of cofactors and vitamins	Metabolism	Common in both disease groups		0.0406549	0.00304062	0.00566985	0.00317017	0.0463894	0.0947522	0.101574	0.0540735	0.0243331	0.0234106	0.114481	0
G6PD, zwf; glucose-6-phosphate 1-dehydrogenase [EC:1.1.1.49]	00030 Pentose phosphate pathway [PATH:ko00030]	Carbohydrate metabolism	Metabolism	Common in both disease groups		0.105302	0	0.155546	0.125549	0.107175	0.00423406	0.0729328	0.036655	0.0876386	0.0638258	0.0562546	0.0203519	0	0.104181	0.0301386	0.00265696	0.0231152	0.0649943	0.0460698	0.2105	0.0171123	0.0635349	0.0561376	80.505	19		kdsA; 2-dehydro-3-deoxyphosphooctonate aldolase (KDO 8-P synthase) [EC:2.5.1.55]	00540 Lipopolysaccharide biosynthesis [PATH:ko00540]	Glycan biosynthesis and metabolism	Metabolism	Common in both disease groups		0.0554385	0.106422	0.103677	0.0169076	0.0231947	0.0811079	0.0575286	0.0804171	0.0663629	0.0401324	0.0843546	0.0468274
putA; proline dehydrogenase / delta 1-pyrroline-5-carboxylate dehydrogenase [EC:1.5.99.8 1.5.1.12]	00250 Alanine, aspartate and glutamate metabolism [PATH:ko00250]	Amino acid metabolism	Metabolism	Common in both disease groups		0.104063	0	0.0783171	0.0911727	0.0624059	0.00635109	0.0546996	0	0.0733973	0.0300357	0.00296077	0.00678395	0.0334504	0.158536	0.0361664	0.0132848	0.00898923	0.0514538	0.0076783	0.473229	0.0385027	0.0634037	0.102488	80.5684	19		E3.6.1.23, dut; dUTP pyrophosphatase [EC:3.6.1.23]	00240 Pyrimidine metabolism [PATH:ko00240]	Nucleotide metabolism	Metabolism	Common in both disease groups		0.0923975	0.0881781	0.0558885	0.0084538	0.041235	0.0788339	0.0800007	0.0596195	0.0486661	0.0568543	0.0602533	0.163896
accC; acetyl-CoA carboxylase, biotin carboxylase subunit [EC:6.4.1.2 6.3.4.14]	00620 Pyruvate metabolism [PATH:ko00620]	Carbohydrate metabolism	Metabolism	Common in both disease groups		0.024777	0.252525	0.0152283	0.0657639	0.0406995	0.0508087	0.0638162	0.0356077	0.0131458	0.024404	0.142117	0.0610556	0.0752634	0.0951216	0.123568	0.066424	0.0423778	0.0216648	0.0383915	0.0253233	0.0513369	0.0633057	0.0549825	80.6317	21		RP-L17, rplQ; large subunit ribosomal protein L17	03010 Ribosome [PATH:ko03010]	Translation	Genetic Information Processing	Common in both disease groups		0.0295672	0.0729749	0.0550786	0.0137374	0.131437	0.116735	0.12854	0.052687	0.0486661	0.0367881	0.0771242	0.0234137
treC; trehalose-6-phosphate hydrolase [EC:3.2.1.93]	00500 Starch and sucrose metabolism [PATH:ko00500]	Carbohydrate metabolism	Metabolism	Common in both disease groups		0.182111	0	0.109861	0.0836995	0.134308	0.0127022	0.0091166	0.00523642	0.142413	0.0563169	0.00592154	0.0180905	0	0.067944	0.0391802	0.0239126	0.0179785	0.124572	0.0416822	0.197838	0.055615	0.0632619	0.0619908	80.6949	19		rne; ribonuclease E [EC:3.1.26.12]	03018 RNA degradation [PATH:ko03018]	Folding, sorting and degradation	Genetic Information Processing	Common in both disease groups		0.0443508	0.132267	0.166856	0.134204	0.211329	0.0181924	0.0440453	0.0540735	0.0752113	0.113709	0.0144608	0
ABC.LPT.A, lolD; lipoprotein-releasing system ATP-binding protein [EC:3.6.3.-]	02010 ABC transporters [PATH:ko02010]	Membrane transport	Environmental Information Processing	Common in both disease groups		0.0656591	0	0.0402463	0.0567961	0.0651192	0.131256	0.100283	0.111012	0.0262916	0.0619486	0.0651369	0.0248745	0.041813	0.104181	0.144665	0.063767	0.0565037	0.0225675	0.0734923	0.00316541	0.0684492	0.0632013	0.0386705	80.7581	20		leuD; 3-isopropylmalate/(R)-2-methylmalate dehydratase small subunit [EC:4.2.1.33 4.2.1.35]	00290 Valine, leucine and isoleucine biosynthesis [PATH:ko00290]	Amino acid metabolism	Metabolism	Common in both disease groups		0.0110877	0.0532109	0.0656083	0.19021	0.0309262	0.0288047	0.0278654	0.036049	0.0796354	0.117053	0.0674837	0.0936549
E4.6.1.1; adenylate cyclase [EC:4.6.1.1]	04113 Meiosis - yeast [PATH:ko04113]	Cell growth and death	Cellular Processes	Common in both disease groups		0.00371655	0	0	0.0112098	0	0.0825641	0.0364664	0.0722627	0.00985934	0.024404	0.0177646	0.108543	0.167252	0.11324	0.233574	0.140819	0.0886081	0.0171513	0.0405853	0.0648909	0.0941176	0.0631919	0.0634373	80.8213	18		E5.4.99.1; methylaspartate mutase [EC:5.4.99.1]	00660 C5-Branched dibasic acid metabolism [PATH:ko00660]	Carbohydrate metabolism	Metabolism	Common in both disease groups		0.118269	0.0410484	0.00404989	0.00211345	0.00773156	0.354752	0.0602253	0.0180245	0.0331814	0.00668874	0.018076	0.0936549
ppnK, NADK; NAD+ kinase [EC:2.7.1.23]	00760 Nicotinate and nicotinamide metabolism [PATH:ko00760]	Metabolism of cofactors and vitamins	Metabolism	Common in both disease groups		0.0123885	0	0.0598255	0.0665112	0.077329	0.0275214	0	0.0942556	0.0755883	0.0619486	0.162842	0.0633169	0.0752634	0.0498256	0.0497288	0.0159418	0.0603562	0.0758266	0.140403	0.104458	0.0427807	0.062672	0.0412879	80.884	19		E2.7.4.8, gmk; guanylate kinase [EC:2.7.4.8]	00230 Purine metabolism [PATH:ko00230]	Nucleotide metabolism	Metabolism	Common in both disease groups		0.0997893	0.0319265	0.0145796	0.109899	0.0927787	0.0348688	0.0683152	0.0818036	0.0729992	0.0501655	0.0939952	0
leuD; 3-isopropylmalate/(R)-2-methylmalate dehydratase small subunit [EC:4.2.1.33 4.2.1.35]	00290 Valine, leucine and isoleucine biosynthesis [PATH:ko00290]	Amino acid metabolism	Metabolism	Common in both disease groups		0.0594648	0	0.10551	0.0844468	0.0922522	0.0317554	0.0364664	0.0272294	0.11393	0.090107	0.103627	0.00904527	0.125439	0.0090592	0.0135624	0.00797088	0.0269677	0.121864	0.0778799	0.113955	0.0641711	0.062605	0.0434823	80.9466	20		hisD; histidinol dehydrogenase [EC:1.1.1.23]	00340 Histidine metabolism [PATH:ko00340]	Amino acid metabolism	Metabolism	Common in both disease groups		0.073918	0.0836171	0.0971975	0.18387	0.105665	0.0166764	0.0808996	0.0734846	0.0597266	0.113709	0.0710989	0
SOD2; superoxide dismutase, Fe-Mn family [EC:1.15.1.1]	04146 Peroxisome [PATH:ko04146]	Transport and catabolism	Cellular Processes	Common in both disease groups		0.0805253	0	0.142494	0.0896781	0.0379862	0.0486917	0.0273498	0.0638844	0.0668244	0.0300357	0.0414508	0.0678395	0.0167252	0.0271776	0.0316456	0.151447	0.0539354	0.120059	0.0416822	0.11712	0.055615	0.0624841	0.0412305	81.0091	20		trpE; anthranilate synthase component I [EC:4.1.3.27]	00400 Phenylalanine, tyrosine and tryptophan biosynthesis [PATH:ko00400]	Amino acid metabolism	Metabolism	Common in both disease groups		0.140444	0.0653734	0.00809979	0.107786	0.293799	0.0083382	0.0898884	0.036049	0.0486661	0.137119	0.00602533	0
ribH, RIB4; 6,7-dimethyl-8-ribityllumazine synthase [EC:2.5.1.78]	00740 Riboflavin metabolism [PATH:ko00740]	Metabolism of cofactors and vitamins	Metabolism	Common in both disease groups		0.0458375	0.0841751	0.0315444	0.0545542	0.0393428	0.0444576	0.0364664	0.0754045	0.0120503	0.0319129	0.0888231	0.110805	0.100351	0.0588848	0.0331525	0.100964	0.0719138	0.0631889	0.0822675	0.0902141	0.055615	0.0624726	0.0274443	81.0716	21		ribH, RIB4; 6,7-dimethyl-8-ribityllumazine synthase [EC:2.5.1.78]	00740 Riboflavin metabolism [PATH:ko00740]	Metabolism of cofactors and vitamins	Metabolism	Common in both disease groups		0.0184795	0.14443	0.0947675	0.0147941	0.0206175	0.123557	0.046742	0.0346625	0.0508782	0.110364	0.0831496	0.0234137
folP; dihydropteroate synthase [EC:2.5.1.15]	00790 Folate biosynthesis [PATH:ko00790]	Metabolism of cofactors and vitamins	Metabolism	Common in both disease groups		0.0470763	0	0.0445972	0.0194302	0.0963221	0.118554	0.0638162	0.114154	0.059156	0.0525624	0.0858623	0.0768848	0.0919886	0.0407664	0.0421941	0.0398544	0.0693455	0.038816	0.0833644	0.104458	0.0171123	0.0622055	0.0326091	81.1338	20		asnB, ASNS; asparagine synthase (glutamine-hydrolysing) [EC:6.3.5.4]	00250 Alanine, aspartate and glutamate metabolism [PATH:ko00250]	Amino acid metabolism	Metabolism	Common in both disease groups		0.0110877	0.142909	0.155516	0.0042269	0.170094	0	0.00898884	0.102601	0	0.0334437	0.115686	0
opuBD; osmoprotectant transport system permease protein	02010 ABC transporters [PATH:ko02010]	Membrane transport	Environmental Information Processing	Common in both disease groups		0.0322101	0.589226	0.0174038	0.016441	0.027133	0.0486917	0.0546996	0.00942556	0.0460103	0.0563169	0.00296077	0.0113066	0.0167252	0.0362368	0.0120555	0.0584531	0.0205468	0.0162486	0.0120659	0.11712	0.0898396	0.0614817	0.124259	81.1953	21		kdgK; 2-dehydro-3-deoxygluconokinase [EC:2.7.1.45]	00030 Pentose phosphate pathway [PATH:ko00030]	Carbohydrate metabolism	Metabolism	Common in both disease groups		0.173707	0.0152031	0.0194395	0.0560064	0	0.118251	0.0323598	0.0707116	0.092908	0.0568543	0.0879698	0.0936549
RP-L10, rplJ; large subunit ribosomal protein L10	03010 Ribosome [PATH:ko03010]	Translation	Genetic Information Processing	Common in both disease groups		0.0433598	0	0.0891944	0.0582907	0.0610492	0.0592768	0.0546996	0.0628371	0.0810657	0.0713347	0.0917839	0.0452264	0.0669008	0.104181	0.0632911	0.0557962	0.0642088	0.0667997	0.0691047	0.0395676	0.0427807	0.0614642	0.0216962	81.2567	20		E2.3.1.9, atoB; acetyl-CoA C-acetyltransferase [EC:2.3.1.9]	02020 Two-component system [PATH:ko02020]	Signal transduction	Environmental Information Processing	Common in both disease groups		0.0960934	0.208283	0.0194395	0.00739707	0.069584	0.285015	0.0719108	0.036049	0.0597266	0.0100331	0.0204861	0
aroE; shikimate dehydrogenase [EC:1.1.1.25]	00400 Phenylalanine, tyrosine and tryptophan biosynthesis [PATH:ko00400]	Amino acid metabolism	Metabolism	Common in both disease groups		0.0384044	0	0.0261057	0.0934146	0.027133	0.0508087	0.0546996	0.117296	0.0766838	0.024404	0.0680977	0.0587943	0.0752634	0.131358	0.0180832	0.0318835	0.0847556	0.0433295	0.0789768	0.169349	0.0213904	0.0614396	0.0418017	81.3182	20		ruvC; crossover junction endodeoxyribonuclease RuvC [EC:3.1.22.4]	03440 Homologous recombination [PATH:ko03440]	Replication and repair	Genetic Information Processing	Common in both disease groups		0.0517426	0.0699343	0.0307792	0.0443824	0.0798928	0.082624	0.0566297	0.049914	0.0663629	0.0535099	0.108456	0.0702412
E3.1.3.1, phoA, phoB; alkaline phosphatase [EC:3.1.3.1]	02020 Two-component system [PATH:ko02020]	Signal transduction	Environmental Information Processing	Common in both disease groups		0.0123885	0	0.0261057	0.0508176	0.0420561	0.0338725	0.0364664	0.247159	0.0416283	0.0112634	0.103627	0.11985	0.0585382	0.0860624	0	0.00265696	0.16309	0.0622862	0.185376	0	0	0.0611069	0.0681839	81.3793	17		wecC; UDP-N-acetyl-D-mannosaminuronic acid dehydrogenase [EC:1.1.1.336]	00520 Amino sugar and nucleotide sugar metabolism [PATH:ko00520]	Carbohydrate metabolism	Metabolism	Common in both disease groups		0	0.0182437	0.00161996	0.0560064	0.00257719	0.0219825	0.00988773	0.049914	0.00663629	0.026755	0.118096	0.140482
paaH, hbd, fadB, mmgB; 3-hydroxybutyryl-CoA dehydrogenase [EC:1.1.1.157]	00360 Phenylalanine metabolism [PATH:ko00360]	Amino acid metabolism	Metabolism	Common in both disease groups		0.0445986	0	0.156634	0.0590381	0.0895389	0.0529257	0.0182332	0.0502697	0.059156	0.110757	0.0858623	0.0678395	0.0334504	0.0090592	0.0165763	0.0876797	0.0963131	0.12367	0.0734923	0	0.0470588	0.0610549	0.0415304	81.4403	19		ruvA; holliday junction DNA helicase RuvA [EC:3.6.4.12]	03440 Homologous recombination [PATH:ko03440]	Replication and repair	Genetic Information Processing	Common in both disease groups		0.0850057	0.0258453	0.0299692	0.0475526	0.103087	0.0477551	0.0719108	0.0041595	0.046454	0.0735761	0.0819445	0.0468274
ispB; octaprenyl-diphosphate synthase [EC:2.5.1.90]	00900 Terpenoid backbone biosynthesis [PATH:ko00900]	Metabolism of terpenoids and polyketides	Metabolism	Common in both disease groups		0.00867195	0	0.0239302	0.0276507	0.0176364	0.0465746	0.0364664	0.195842	0.0142413	0.0337901	0.204293	0.0791461	0.167252	0.045296	0.106992	0.00265696	0.134838	0.0261782	0.0614264	0.0015827	0.0470588	0.061025	0.0636601	81.5014	20		luxS; S-ribosylhomocysteine lyase [EC:4.4.1.21]	05111 Vibrio cholerae pathogenic cycle [PATH:ko05111]	Infectious diseases	Human Diseases	Common in both disease groups		0.0702221	0.0212844	0.0161996	0.0929918	0.0463894	0.0083382	0.0800007	0.0623925	0.0243331	0.10702	0.055433	0
mglC; methyl-galactoside transport system permease protein	02010 ABC transporters [PATH:ko02010]	Membrane transport	Environmental Information Processing	Common in both disease groups		0.033449	0	0.00761416	0.0269034	0.0352729	0.110086	0.0273498	0.0387495	0.0394374	0.0469307	0.0680977	0.0701009	0.217428	0.104181	0.192887	0.0611101	0.0642088	0.0433295	0.0515543	0.0015827	0.0385027	0.060894	0.0557512	81.5622	20		rnhB; ribonuclease HII [EC:3.1.26.4]	03030 DNA replication [PATH:ko03030]	Replication and repair	Genetic Information Processing	Common in both disease groups		0.136748	0.0319265	0.0242994	0.019021	0.0515437	0.0720117	0.0835963	0.013865	0.0707871	0.0869536	0.108456	0.0702412
E3.2.1.10; oligo-1,6-glucosidase [EC:3.2.1.10]	00052 Galactose metabolism [PATH:ko00052]	Carbohydrate metabolism	Metabolism	Common in both disease groups		0.0891972	0	0.0478604	0.0844468	0.0691891	0.0656279	0.0729328	0.0115201	0.117217	0.0544396	0	0.0180905	0.0501756	0.0498256	0.0919228	0.00531392	0.0385253	0.0613835	0.0252287	0.318124	0.00427807	0.0607285	0.0678585	81.623	19		PPX1; exopolyphosphatase [EC:3.6.1.11]	00230 Purine metabolism [PATH:ko00230]	Nucleotide metabolism	Metabolism	Common in both disease groups		0.0443508	0.00608125	0.0161996	0.0105672	0.0489665	0.0242566	0.0566297	0.112307	0	0.0769205	0.159069	0.0936549
E4.1.99.2; tyrosine phenol-lyase [EC:4.1.99.2]	00350 Tyrosine metabolism [PATH:ko00350]	Amino acid metabolism	Metabolism	Common in both disease groups		0.0433598	0	0	0.0485756	0	0.228639	0.0182332	0.0377023	0.0142413	0	0.00592154	0.00678395	0	0.203832	0.236588	0.170045	0.095029	0.0198594	0.0471667	0	0.0983957	0.0606844	0.0803078	81.6837	15		hprT, hpt, HPRT1; hypoxanthine phosphoribosyltransferase [EC:2.4.2.8]	00230 Purine metabolism [PATH:ko00230]	Nucleotide metabolism	Metabolism	Common in both disease groups		0.0332631	0.0212844	0.078568	0.126807	0.0463894	0.0310787	0.0889896	0.0346625	0.0774234	0.0836092	0.055433	0
E5.1.3.3, galM; aldose 1-epimerase [EC:5.1.3.3]	00010 Glycolysis / Gluconeogenesis [PATH:ko00010]	Carbohydrate metabolism	Metabolism	Common in both disease groups		0.0198216	0	0.0424217	0.0313873	0.113959	0.0317554	0.0182332	0.122532	0.0230051	0.0431763	0.148038	0.0791461	0.0919886	0.0543552	0.0753466	0.0265696	0.110439	0.0505511	0.104206	0.00474811	0.0812834	0.0606173	0.0424079	81.7443	20		RP-S15, rpsO; small subunit ribosomal protein S15	03010 Ribosome [PATH:ko03010]	Translation	Genetic Information Processing	Common in both disease groups		0.0702221	0.0668937	0.076138	0.133147	0.0463894	0.0197085	0.0764052	0.0845766	0.0508782	0.0334437	0.0759192	0.0468274
E5.5.1.4, INO1; myo-inositol-1-phosphate synthase [EC:5.5.1.4]	00521 Streptomycin biosynthesis [PATH:ko00521]	Biosynthesis of other secondary metabolites	Metabolism	Common in both disease groups		0.301041	0	0.19688	0.0358712	0.161441	0.0127022	0.0364664	0.00209457	0.0646335	0.170828	0	0.0271358	0	0.0135888	0.0376733	0	0.0154101	0.0749239	0.0351008	0	0.0855615	0.0605406	0.0810458	81.8048	16		livG; branched-chain amino acid transport system ATP-binding protein	02010 ABC transporters [PATH:ko02010]	Membrane transport	Environmental Information Processing	Common in both disease groups		0.0702221	0.161153	0.330471	0.0295883	0.00515437	0.0272886	0.046742	0.0596195	0.0398177	0.0802649	0.0494077	0
nuoD; NADH-quinone oxidoreductase subunit D [EC:1.6.5.3]	00190 Oxidative phosphorylation [PATH:ko00190]	Energy metabolism	Metabolism	Common in both disease groups		0.111497	0.16835	0.159897	0.0934146	0.0651192	0.0296384	0.0729328	0.00418914	0.121599	0.0394218	0.0236862	0.0361811	0.0919886	0.0634144	0.0241109	0.0265696	0.0333886	0.029789	0.0197442	0.00474811	0.0513369	0.0605246	0.0477628	81.8653	21		sucD; succinyl-CoA synthetase alpha subunit [EC:6.2.1.5]	00020 Citrate cycle (TCA cycle) [PATH:ko00020]	Carbohydrate metabolism	Metabolism	Common in both disease groups		0.0850057	0.0714546	0.0291592	0.142658	0.198443	0.0189504	0.0503375	0.0318895	0.0575145	0.0702318	0.0168709	0
PTS-Gat-EIIC, gatC; PTS system, galactitol-specific IIC component	02060 Phosphotransferase system (PTS) [PATH:ko02060]	Membrane transport	Environmental Information Processing	Common in both disease groups		0.0792864	0	0.219723	0.0500702	0.111245	0.0254044	0.0091166	0.0115201	0.191709	0.114511	0.00592154	0.0339198	0	0.0181184	0.0165763	0.00531392	0.00128418	0.199496	0.021938	0.00633082	0.141176	0.0601268	0.072912	81.9255	19		fabZ; 3-hydroxyacyl-[acyl-carrier-protein] dehydratase [EC:4.2.1.59]	00061 Fatty acid biosynthesis [PATH:ko00061]	Lipid metabolism	Metabolism	Common in both disease groups		0.0665262	0.0638531	0.0242994	0.00739707	0.0541209	0.145539	0.0764052	0.0748711	0.0752113	0.0601987	0.0807394	0.0468274
pntA; NAD(P) transhydrogenase subunit alpha [EC:1.6.1.2]	00760 Nicotinate and nicotinamide metabolism [PATH:ko00760]	Metabolism of cofactors and vitamins	Metabolism	Common in both disease groups		0.0024777	0.0841751	0.0304566	0.0366185	0.0162798	0.0423406	0.0273498	0.170707	0.0131458	0.0281584	0.03849	0.110805	0.083626	0.135888	0.0783605	0.0185987	0.164374	0.0613835	0.0800737	0	0.0385027	0.0600863	0.0504185	81.9856	20		hemH, FECH; ferrochelatase [EC:4.99.1.1]	00860 Porphyrin and chlorophyll metabolism [PATH:ko00860]	Metabolism of cofactors and vitamins	Metabolism	Common in both disease groups		0.0147836	0.024325	0.0202495	0.0369854	0.0592753	0.00151604	0.0458431	0.0956686	0	0.0769205	0.0867648	0.327792
ABC.CEB.A, msiK; cellobiose transport system ATP-binding protein	02010 ABC transporters [PATH:ko02010]	Membrane transport	Environmental Information Processing	Common in both disease groups		0.265114	0	0.265408	0.17562	0.108532	0.0190533	0.0182332	0.00523642	0.129267	0.0825981	0.00296077	0.00226132	0	0.0181184	0.0195901	0.00531392	0.00256835	0.0505511	0.0603295	0	0.0213904	0.059626	0.0837724	82.0452	18		accC; acetyl-CoA carboxylase, biotin carboxylase subunit [EC:6.4.1.2 6.3.4.14]	00620 Pyruvate metabolism [PATH:ko00620]	Carbohydrate metabolism	Metabolism	Common in both disease groups		0.0702221	0.0866577	0.0105297	0.0158509	0.177826	0.0219825	0.0611241	0.00831901	0.0176968	0.117053	0.018076	0.117069
DPO3D1, holA; DNA polymerase III subunit delta [EC:2.7.7.7]	03030 DNA replication [PATH:ko03030]	Replication and repair	Genetic Information Processing	Common in both disease groups		0.0260159	0.16835	0.041334	0.0231668	0.0312029	0.0571598	0.045583	0.115201	0.0339599	0.0563169	0.0592154	0.0633169	0.0501756	0.0181184	0.0647981	0.0345405	0.0937448	0.0622862	0.0778799	0.0664736	0.059893	0.0594635	0.0342175	82.1046	21		NEU1; sialidase-1 [EC:3.2.1.18]	04142 Lysosome [PATH:ko04142]	Transport and catabolism	Cellular Processes	Common in both disease groups		0.0443508	0.00304062	0.0242994	0.00634035	0.00773156	0.040933	0.031461	0.137264	0.0331814	0.0601987	0.168709	0.0234137
E2.3.1.30, cysE; serine O-acetyltransferase [EC:2.3.1.30]	00270 Cysteine and methionine metabolism [PATH:ko00270]	Amino acid metabolism	Metabolism	Common in both disease groups		0.0966303	0	0.0674397	0.0695005	0.0976788	0.0254044	0.0820494	0.0596952	0.0865431	0.0957387	0.0236862	0.0814074	0.0250878	0.0724736	0.0512357	0.0239126	0.0642088	0.0586754	0.0537481	0.0633082	0.0427807	0.059105	0.0274333	82.1637	20		mviN; virulence factor	00550 Peptidoglycan biosynthesis [PATH:ko00550]	Glycan biosynthesis and metabolism	Metabolism	Common in both disease groups		0.0258713	0.0896984	0.0907176	0.0243047	0.198443	0.040175	0.0422476	0.044368	0.0641508	0.10702	0.0433824	0.0234137
flhA; flagellar biosynthesis protein FlhA	02040 Flagellar assembly [PATH:ko02040]	Cell motility	Cellular Processes	Common in both disease groups		0.0074331	0	0.0195793	0.0254088	0.0027133	0.0762131	0.0364664	0.0492224	0.0230051	0.0112634	0.118431	0.104021	0.217428	0.0724736	0.203436	0.0371974	0.0744822	0.0279836	0.0296163	0.00474811	0.0983957	0.0590246	0.0613196	82.2228	20		ribF; riboflavin kinase / FMN adenylyltransferase [EC:2.7.1.26 2.7.7.2]	00740 Riboflavin metabolism [PATH:ko00740]	Metabolism of cofactors and vitamins	Metabolism	Common in both disease groups		0.0110877	0.024325	0.0526486	0.0158509	0.115973	0.0371429	0.0737085	0.0346625	0.0287572	0.0836092	0.0566381	0.18731
RP-S15, rpsO; small subunit ribosomal protein S15	03010 Ribosome [PATH:ko03010]	Translation	Genetic Information Processing	Common in both disease groups		0.0222993	0.16835	0.0467727	0.0978985	0.0949655	0.0317554	0.0364664	0.058648	0.0427238	0.0469307	0.0473723	0.0452264	0.0501756	0.0407664	0.0361664	0.0451683	0.0680613	0.0704105	0.0636202	0.0743871	0.0513369	0.0590239	0.0315423	82.2818	21		RP-L31, rpmE; large subunit ribosomal protein L31	03010 Ribosome [PATH:ko03010]	Translation	Genetic Information Processing	Common in both disease groups		0.0443508	0.0228047	0.0307792	0.117296	0.0180403	0.0356268	0.0458431	0.061006	0.0508782	0.0367881	0.0952002	0.0702412
ftsX; cell division transport system permease protein	02010 ABC transporters [PATH:ko02010]	Membrane transport	Environmental Information Processing	Common in both disease groups		0.0421209	0	0.1153	0.0866888	0.141092	0.0465746	0.0364664	0.125674	0.100784	0.0675803	0.00296077	0.0339198	0.0167252	0.067944	0.0135624	0.0159418	0.0847556	0.144432	0.0680078	0.0110789	0.0171123	0.0589867	0.0463776	82.3408	20		gcvPB; glycine dehydrogenase subunit 2 [EC:1.4.4.2]	00260 Glycine, serine and threonine metabolism [PATH:ko00260]	Amino acid metabolism	Metabolism	Common in both disease groups		0.0665262	0.109462	0.181435	0.0126807	0	0.0325948	0.0575286	0.049914	0.0597266	0.0334437	0.0301267	0.0702412
RP-S18, rpsR; small subunit ribosomal protein S18	03010 Ribosome [PATH:ko03010]	Translation	Genetic Information Processing	Common in both disease groups		0.120168	0	0.0794048	0.112845	0.0461261	0.0338725	0.0091166	0.0481751	0.112835	0.0544396	0.0414508	0.0339198	0.0334504	0.0996512	0.0331525	0.069081	0.0359569	0.0487457	0.0383915	0.0981277	0.0855615	0.0587844	0.0347622	82.3996	20		livF; branched-chain amino acid transport system ATP-binding protein	02010 ABC transporters [PATH:ko02010]	Membrane transport	Environmental Information Processing	Common in both disease groups		0.0258713	0.142909	0.284303	0.0285316	0.0489665	0.0530613	0.0161799	0.0956686	0.0729992	0.143808	0.0385621	0
potA; spermidine/putrescine transport system ATP-binding protein [EC:3.6.3.31]	02010 ABC transporters [PATH:ko02010]	Membrane transport	Environmental Information Processing	Common in both disease groups		0.0656591	0.0841751	0.0130528	0.0799629	0.0379862	0.0846812	0.200565	0.0209457	0.0175277	0.0713347	0.0592154	0.0339198	0.0919886	0.0181184	0.066305	0.100964	0.0487987	0.0189567	0.0405853	0.0237406	0.055615	0.0587666	0.0425405	82.4583	21		ASP5; aspartate aminotransferase, chloroplastic [EC:2.6.1.1]	00250 Alanine, aspartate and glutamate metabolism [PATH:ko00250]	Amino acid metabolism	Metabolism	Common in both disease groups		0.125661	0.04865	0.0874777	0.0042269	0	0.148572	0.109664	0.0263435	0.0663629	0.0200662	0.0241013	0
E2.3.1.9, atoB; acetyl-CoA C-acetyltransferase [EC:2.3.1.9]	02020 Two-component system [PATH:ko02020]	Signal transduction	Environmental Information Processing	Common in both disease groups		0.0668979	0	0.0467727	0.0530595	0.0515527	0.127022	0.0820494	0.0104728	0.0449148	0.0300357	0.0473723	0.0384424	0.0919886	0.0135888	0.0647981	0.193958	0.0924606	0.0893671	0.0318101	0.0189925	0.0385027	0.0587647	0.0442099	82.5171	20		AROA1, aroA; chorismate mutase [EC:5.4.99.5]	00400 Phenylalanine, tyrosine and tryptophan biosynthesis [PATH:ko00400]	Amino acid metabolism	Metabolism	Common in both disease groups		0.0443508	0	0.0129597	0.00317017	0	0.0371429	0.0449442	0.102601	0.0199089	0.0668874	0.114481	0.257551
fruK; 1-phosphofructokinase [EC:2.7.1.56]	00051 Fructose and mannose metabolism [PATH:ko00051]	Carbohydrate metabolism	Metabolism	Common in both disease groups		0.0545094	0	0.156634	0.106119	0.0963221	0.0190533	0.045583	0.0115201	0.127076	0.090107	0	0.0113066	0.0585382	0.0181184	0.0120555	0.00265696	0.0102734	0.19408	0.0274225	0.136113	0.055615	0.0587192	0.0577315	82.5758	19		glmU; bifunctional UDP-N-acetylglucosamine pyrophosphorylase / Glucosamine-1-phosphate N-acetyltransferase [EC:2.7.7.23 2.3.1.157]	00520 Amino sugar and nucleotide sugar metabolism [PATH:ko00520]	Carbohydrate metabolism	Metabolism	Common in both disease groups		0.0887016	0.0456093	0.0453588	0.0602333	0.113396	0.0704957	0.118653	0.0207975	0.0862717	0.100331	0.0216912	0
rnhB; ribonuclease HII [EC:3.1.26.4]	03030 DNA replication [PATH:ko03030]	Replication and repair	Genetic Information Processing	Common in both disease groups		0.0284936	0	0.0478604	0.0463337	0.0664758	0.0571598	0.0182332	0.0973975	0.0525831	0.0544396	0.130274	0.0859301	0.0585382	0.0996512	0.0542495	0.0425114	0.0423778	0.0613835	0.0811706	0.0648909	0.0427807	0.0587016	0.0289616	82.6345	20		ssb; single-strand DNA-binding protein	03030 DNA replication [PATH:ko03030]	Replication and repair	Genetic Information Processing	Common in both disease groups		0.0332631	0.0410484	0.0275393	0.0972187	0.0798928	0.0454811	0.0638208	0.044368	0.0486661	0.100331	0.0674837	0.0234137
ribD; diaminohydroxyphosphoribosylaminopyrimidine deaminase / 5-amino-6-(5-phosphoribosylamino)uracil reductase [EC:3.5.4.26 1.1.1.193]	00740 Riboflavin metabolism [PATH:ko00740]	Metabolism of cofactors and vitamins	Metabolism	Common in both disease groups		0.0445986	0	0.00652642	0.0216722	0.0583359	0.112203	0.0638162	0.103681	0.0241006	0.0581941	0.112509	0.0655782	0.0919886	0.0362368	0.0150693	0.0584531	0.0975973	0.0343025	0.0789768	0.0838833	0.0641711	0.0586616	0.0342709	82.6932	20		secF; preprotein translocase subunit SecF	03070 Bacterial secretion system [PATH:ko03070]	Membrane transport	Environmental Information Processing	Common in both disease groups		0.0406549	0.103381	0.111777	0.103559	0.134014	0.0379009	0.0503375	0.0457545	0.0243331	0.0668874	0.0156659	0.0468274
cbiD; cobalt-precorrin-5B (C1)-methyltransferase [EC:2.1.1.195]	00860 Porphyrin and chlorophyll metabolism [PATH:ko00860]	Metabolism of cofactors and vitamins	Metabolism	Common in both disease groups		0.0161051	0	0.0130528	0.03064	0.00406995	0.0571598	0.0729328	0.201079	0.0120503	0.0281584	0.162842	0.104021	0.0752634	0.0271776	0.0647981	0.069081	0.110439	0.0324971	0.119562	0	0.0299465	0.0586131	0.0549334	82.7518	19		cobL; precorrin-6Y C5,15-methyltransferase (decarboxylating) [EC:2.1.1.132]	00860 Porphyrin and chlorophyll metabolism [PATH:ko00860]	Metabolism of cofactors and vitamins	Metabolism	Common in both disease groups		0	0.0258453	0.0283493	0.00528362	0.0180403	0.0288047	0.00898884	0.174699	0.0287572	0.0501655	0.184375	0
narH; nitrate reductase 1, beta subunit [EC:1.7.99.4]	02020 Two-component system [PATH:ko02020]	Signal transduction	Environmental Information Processing	Common in both disease groups		0.178394	0	0.160985	0.0605327	0.0963221	0	0.0273498	0	0.161036	0.0957387	0.0503331	0.00904527	0	0.0634144	0.0271248	0.00531392	0.00898923	0.0722159	0.0186473	0.180428	0.0128342	0.0585098	0.0634041	82.8103	17		E2.4.2.3, udp; uridine phosphorylase [EC:2.4.2.3]	00240 Pyrimidine metabolism [PATH:ko00240]	Nucleotide metabolism	Metabolism	Common in both disease groups		0.0480467	0.00456093	0.00809979	0.00105672	0.00773156	0.0697376	0.0476409	0.0707116	0.0553024	0.0735761	0.0783293	0
ATPF1G, atpG; F-type H+-transporting ATPase subunit gamma [EC:3.6.3.14]	00190 Oxidative phosphorylation [PATH:ko00190]	Energy metabolism	Metabolism	Common in both disease groups		0.110258	0	0.142494	0.0695005	0.0949655	0.0656279	0.0091166	0.00733099	0.0865431	0.0638258	0.0621762	0.0113066	0.0167252	0.090592	0.0376733	0.0106278	0.0154101	0.110129	0.0241318	0.0870487	0.102674	0.0580074	0.0428575	82.8683	20		CARP, pepA; leucyl aminopeptidase [EC:3.4.11.1]	00480 Glutathione metabolism [PATH:ko00480]	Metabolism of other amino acids	Metabolism	Common in both disease groups		0.0776139	0.124666	0.0858578	0.156395	0.105665	0.0697376	0.0503375	0.0318895	0.0486661	0.0401324	0.0277165	0
E4.1.1.3A, oadA; oxaloacetate decarboxylase, alpha subunit [EC:4.1.1.3]	00330 Arginine and proline metabolism [PATH:ko00330]	Amino acid metabolism	Metabolism	Common in both disease groups		0.0656591	0	0.0261057	0.0291454	0.0474827	0.0973834	0.0182332	0.0429387	0.0328645	0.0638258	0.100666	0.0633169	0.0250878	0.0860624	0.0421941	0.124877	0.0744822	0.0514538	0.140403	0.0174097	0.0684492	0.058002	0.0365455	82.9263	20		RP-S14, rpsN; small subunit ribosomal protein S14	03010 Ribosome [PATH:ko03010]	Translation	Genetic Information Processing	Common in both disease groups		0.129357	0.00608125	0.0170096	0.0908783	0.0541209	0.0886881	0.0728096	0.0013865	0.0508782	0.0401324	0.0506128	0.0702412
RP-L18, rplR; large subunit ribosomal protein L18	03010 Ribosome [PATH:ko03010]	Translation	Genetic Information Processing	Common in both disease groups		0.0792864	0	0.0424217	0.0717424	0.0827556	0.0783301	0.0091166	0.0701681	0.0558696	0.0563169	0.0473723	0.0271358	0.125439	0.0498256	0.0557565	0.066424	0.0577879	0.0460376	0.0405853	0.0823006	0.0727273	0.0579714	0.0272305	82.9843	20		ispF; 2-C-methyl-D-erythritol 2,4-cyclodiphosphate synthase [EC:4.6.1.12]	00900 Terpenoid backbone biosynthesis [PATH:ko00900]	Metabolism of terpenoids and polyketides	Metabolism	Common in both disease groups		0.0258713	0.0106422	0.00971975	0.0454392	0.0953559	0.083382	0.0521353	0.0596195	0.0641508	0.0568543	0.0759192	0.0234137
ATPVI, ntpI; V-type H+-transporting ATPase subunit I [EC:3.6.3.14]	00190 Oxidative phosphorylation [PATH:ko00190]	Energy metabolism	Metabolism	Common in both disease groups		0.0284936	0	0.00435095	0.0553015	0.0312029	0.0931493	0.127632	0.171755	0.00328645	0.0131406	0.124352	0.131156	0.0669008	0.0317072	0.0120555	0.0531392	0.143828	0.038816	0.0712985	0.0126616	0	0.0578204	0.0537858	83.0421	19		afuA, fbpA; iron(III) transport system substrate-binding protein	02010 ABC transporters [PATH:ko02010]	Membrane transport	Environmental Information Processing	Common in both disease groups		0.155228	0.0106422	0.0137696	0.0507228	0.0128859	0.0735277	0.0844951	0.0207975	0.112817	0.0200662	0.0253064	0.0702412
RP-S16, rpsP; small subunit ribosomal protein S16	03010 Ribosome [PATH:ko03010]	Translation	Genetic Information Processing	Common in both disease groups		0.0458375	0	0.0369831	0.0463337	0.0312029	0.0275214	0.0364664	0.109965	0.0777792	0.048808	0.0532939	0.104021	0.0250878	0.0951216	0.0572634	0.0770518	0.0706296	0.0577727	0.0712985	0.101293	0.0385027	0.0577254	0.0290952	83.0998	20		RP-L21, rplU; large subunit ribosomal protein L21	03010 Ribosome [PATH:ko03010]	Translation	Genetic Information Processing	Common in both disease groups		0.0480467	0.0319265	0.0291592	0.0507228	0.0927787	0.0651895	0.0323598	0.061006	0.0729992	0.0468212	0.0638685	0.163896
norB; nitric oxide reductase subunit B [EC:1.7.2.5]	00910 Nitrogen metabolism [PATH:ko00910]	Energy metabolism	Metabolism	Common in both disease groups		0.111497	0	0.0739661	0.201028	0.0312029	0.0169362	0.0364664	0	0.139126	0.0319129	0	0.00226132	0	0.172125	0.0482218	0.0318835	0	0.0505511	0.010969	0.197838	0.055615	0.0576953	0.0668052	83.1575	16		E1.1.1.3; homoserine dehydrogenase [EC:1.1.1.3]	00260 Glycine, serine and threonine metabolism [PATH:ko00260]	Amino acid metabolism	Metabolism	Common in both disease groups		0.0702221	0.110983	0.102057	0.12258	0.103087	0.0159184	0.0566297	0.030503	0.0641508	0.123742	0.0156659	0
E3.2.1.1A; alpha-amylase [EC:3.2.1.1]	00500 Starch and sucrose metabolism [PATH:ko00500]	Carbohydrate metabolism	Metabolism	Common in both disease groups		0.0421209	0	0.0304566	0.032882	0.0284896	0.0804471	0.045583	0.195842	0.0416283	0.0750892	0.0917839	0.0293971	0.0669008	0.0634144	0	0.0371974	0.148964	0.0406214	0.111884	0.00633082	0.0385027	0.0575017	0.0482102	83.215	19		pbpC; penicillin-binding protein 1C [EC:2.4.1.-]	00550 Peptidoglycan biosynthesis [PATH:ko00550]	Glycan biosynthesis and metabolism	Metabolism	Common in both disease groups		0	0.118584	0.115017	0.0179643	0.0953559	0.0917202	0.0404498	0.0762576	0.0884838	0.0535099	0.0482026	0.0234137
nuoG; NADH-quinone oxidoreductase subunit G [EC:1.6.5.3]	00190 Oxidative phosphorylation [PATH:ko00190]	Energy metabolism	Metabolism	Common in both disease groups		0.131318	0	0.186003	0.0792156	0.113959	0.0190533	0.0546996	0.0188511	0.095307	0.0807209	0.00592154	0.0248745	0.0250878	0.0860624	0.0271248	0.0504822	0.0141259	0.0496484	0.0789768	0.0174097	0.0385027	0.0570164	0.047332	83.272	20		RP-L23, rplW; large subunit ribosomal protein L23	03010 Ribosome [PATH:ko03010]	Translation	Genetic Information Processing	Common in both disease groups		0.0702221	0.0304062	0.0404989	0.0750275	0.0438122	0.0272886	0.0674163	0.0152515	0.0486661	0.0668874	0.0686888	0
E2.7.4.8, gmk; guanylate kinase [EC:2.7.4.8]	00230 Purine metabolism [PATH:ko00230]	Nucleotide metabolism	Metabolism	Common in both disease groups		0.0842418	0	0.0978963	0.0642693	0.0786857	0.0825641	0.0273498	0.127769	0.0547741	0.0356674	0.0799408	0.0768848	0.0167252	0.022648	0.0045208	0.0185987	0.0821872	0.0415241	0.0789768	0.106041	0.0128342	0.0568619	0.0366417	83.3289	20		plsC; 1-acyl-sn-glycerol-3-phosphate acyltransferase [EC:2.3.1.51]	00561 Glycerolipid metabolism [PATH:ko00561]	Lipid metabolism	Metabolism	Common in both disease groups		0.0665262	0.0380078	0.0502187	0.0686871	0.0721612	0.0181924	0.0656186	0.0374355	0.0376056	0.100331	0.0433824	0.0468274
rnz; ribonuclease Z [EC:3.1.26.11]	03013 RNA transport [PATH:ko03013]	Translation	Genetic Information Processing	Common in both disease groups		0.0272547	0.16835	0.0108774	0.0403551	0.0434128	0.0613939	0.0729328	0.101587	0.0471057	0.024404	0.0947446	0.0384424	0.0585382	0.0181184	0.0708258	0.0212557	0.0988815	0.0261782	0.0669109	0.0205752	0.0770053	0.0566262	0.0377971	83.3855	21		sucC; succinyl-CoA synthetase beta subunit [EC:6.2.1.5]	00020 Citrate cycle (TCA cycle) [PATH:ko00020]	Carbohydrate metabolism	Metabolism	Common in both disease groups		0.0923975	0.0334468	0.0307792	0.19021	0.170094	0.0219825	0.0512364	0.0263435	0.0420298	0.0702318	0.0108456	0
RP-L23, rplW; large subunit ribosomal protein L23	03010 Ribosome [PATH:ko03010]	Translation	Genetic Information Processing	Common in both disease groups		0.0607037	0	0.0815803	0.0949093	0.0746157	0.00846812	0.045583	0.0481751	0.109548	0.048808	0.0473723	0.0271358	0.0250878	0.067944	0.0482218	0.066424	0.0487987	0.0523565	0.0592326	0.132947	0.0385027	0.0564959	0.0312198	83.442	20		E3.5.4.13, dcd; dCTP deaminase [EC:3.5.4.13]	00240 Pyrimidine metabolism [PATH:ko00240]	Nucleotide metabolism	Metabolism	Common in both disease groups		0.0073918	0.0152031	0.0712781	0.117296	0.185557	0.0106123	0.015281	0.0318895	0.101756	0.0769205	0.0289216	0
E3.2.1.25, MANBA, manB; beta-mannosidase [EC:3.2.1.25]	04142 Lysosome [PATH:ko04142]	Transport and catabolism	Cellular Processes	Common in both disease groups		0	0	0.0271934	0.0171883	0.0176364	0	0	0.334084	0	0.0206495	0.130274	0.117589	0.158889	0	0	0	0.190058	0.0487457	0.12395	0	0	0.0564884	0.088397	83.4985	11		aroE; shikimate dehydrogenase [EC:1.1.1.25]	00400 Phenylalanine, tyrosine and tryptophan biosynthesis [PATH:ko00400]	Amino acid metabolism	Metabolism	Common in both disease groups		0.0665262	0.0121625	0.0575085	0.0697438	0.0592753	0.0659476	0.0557308	0.0568465	0.022121	0.0735761	0.0807394	0.0468274
E1.1.2.3, lldD; L-lactate dehydrogenase (cytochrome) [EC:1.1.2.3]	00620 Pyruvate metabolism [PATH:ko00620]	Carbohydrate metabolism	Metabolism	Common in both disease groups		0.0260159	0.252525	0.0609133	0.117329	0.0284896	0.0254044	0.045583	0	0.164322	0.00375446	0	0.00678395	0	0.067944	0.0150693	0.0159418	0	0.0433295	0	0.238988	0.0727273	0.0564343	0.0758345	83.555	16		E1.1.2.3, lldD; L-lactate dehydrogenase (cytochrome) [EC:1.1.2.3]	00620 Pyruvate metabolism [PATH:ko00620]	Carbohydrate metabolism	Metabolism	Common in both disease groups		0.0665262	0.00608125	0.0121497	0.169076	0.18298	0.00151604	0.0350565	0	0.106181	0.0735761	0	0
dhaK; dihydroxyacetone kinase, N-terminal domain [EC:2.7.1.-]	00561 Glycerolipid metabolism [PATH:ko00561]	Lipid metabolism	Metabolism	Common in both disease groups		0.033449	0.0841751	0.0848435	0.0851942	0.0108532	0.0825641	0.0182332	0.0188511	0.0525831	0.0994931	0.0177646	0.042965	0.0669008	0.0407664	0.114527	0.0504822	0.051367	0.0532592	0.0723954	0.0174097	0.0855615	0.0563637	0.0304441	83.6113	21		ptrB; oligopeptidase B [EC:3.4.21.83]	05142 Chagas disease (American trypanosomiasis) [PATH:ko05142]	Infectious diseases	Human Diseases	Common in both disease groups		0.0110877	0.0288859	0	0	0.0721612	0.228163	0.0134833	0.0429815	0.0110605	0.0434768	0.055433	0.0468274
E4.2.1.19, hisB; imidazoleglycerol-phosphate dehydratase [EC:4.2.1.19]	00340 Histidine metabolism [PATH:ko00340]	Amino acid metabolism	Metabolism	Common in both disease groups		0.117691	0.3367	0.102247	0.063522	0.0719024	0.00211703	0.0729328	0.0104728	0.0569651	0.024404	0.0236862	0.0407037	0.0250878	0.045296	0.0286317	0.0159418	0.00770505	0.0523565	0.0449729	0.0174097	0.0213904	0.0562922	0.0711208	83.6676	21		fliI; flagellum-specific ATP synthase [EC:3.6.3.14]	02040 Flagellar assembly [PATH:ko02040]	Cell motility	Cellular Processes	Common in both disease groups		0.0110877	0.135308	0.199255	0.0232479	0.041235	0.0310787	0.00629219	0.0956686	0.0641508	0.0401324	0.0445874	0.0468274
panC; pantoate--beta-alanine ligase [EC:6.3.2.1]	00770 Pantothenate and CoA biosynthesis [PATH:ko00770]	Metabolism of cofactors and vitamins	Metabolism	Common in both disease groups		0.0024777	0	0.0271934	0.0381132	0.0637625	0.0381065	0.0364664	0.118343	0.0175277	0.0168951	0.11547	0.0746235	0.0669008	0.0634144	0.0346594	0.0318835	0.141259	0.0189567	0.114078	0.0870487	0.0727273	0.056186	0.0407187	83.7238	20		ABC.CEB.A, msiK; cellobiose transport system ATP-binding protein	02010 ABC transporters [PATH:ko02010]	Membrane transport	Environmental Information Processing	Common in both disease groups		0.0406549	0.00608125	0.0688482	0.320188	0.00773156	0.00985423	0.0440453	0.0180245	0.141574	0.0836092	0.0108456	0
purN; phosphoribosylglycinamide formyltransferase 1 [EC:2.1.2.2]	00670 One carbon pool by folate [PATH:ko00670]	Metabolism of cofactors and vitamins	Metabolism	Common in both disease groups		0.0322101	0	0.0717906	0.0508176	0.0936088	0.0635109	0.0273498	0.100539	0.0449148	0.112634	0.0236862	0.0836688	0.0919886	0.022648	0.0421941	0.0425114	0.0757663	0.086659	0.0482636	0.00949623	0.055615	0.0561844	0.0314056	83.78	20		purN; phosphoribosylglycinamide formyltransferase 1 [EC:2.1.2.2]	00670 One carbon pool by folate [PATH:ko00670]	Metabolism of cofactors and vitamins	Metabolism	Common in both disease groups		0.0960934	0.0319265	0.0429289	0.0179643	0.00257719	0.0477551	0.0728096	0.0776441	0.0287572	0.0668874	0.103636	0
thrA; bifunctional aspartokinase / homoserine dehydrogenase 1 [EC:2.7.2.4 1.1.1.3]	00260 Glycine, serine and threonine metabolism [PATH:ko00260]	Amino acid metabolism	Metabolism	Common in both disease groups		0.0421209	0	0.00326321	0.0351239	0.0447694	0.0592768	0	0.036655	0.0492967	0.108879	0.0947446	0.0610556	0.217428	0.0860624	0.0241109	0.0451683	0.0552195	0.0324971	0.132725	0	0.0513369	0.0561778	0.0511147	83.8362	18		punA; purine-nucleoside phosphorylase [EC:2.4.2.1]	00760 Nicotinate and nicotinamide metabolism [PATH:ko00760]	Metabolism of cofactors and vitamins	Metabolism	Common in both disease groups		0.036959	0.0577718	0.0647983	0.00739707	0.0206175	0.0394169	0.0332587	0.0928956	0.0530903	0.0468212	0.0952002	0.0702412
RP-L9, rplI; large subunit ribosomal protein L9	03010 Ribosome [PATH:ko03010]	Translation	Genetic Information Processing	Common in both disease groups		0.0371655	0	0.0489482	0.0388605	0.0434128	0.0571598	0.0091166	0.0879719	0.0854476	0.0394218	0.0503331	0.0610556	0.0669008	0.045296	0.088909	0.069081	0.0565037	0.0713132	0.076783	0.0728044	0.0727273	0.0561529	0.0235901	83.8923	20		tctA; putative tricarboxylic transport membrane protein	02020 Two-component system [PATH:ko02020]	Signal transduction	Environmental Information Processing	Common in both disease groups		0.121965	0.124666	0.00971975	0.0042269	0.123705	0.0886881	0.0440453	0.038822	0.0508782	0.0200662	0.054228	0.0468274
E3.5.4.13, dcd; dCTP deaminase [EC:3.5.4.13]	00240 Pyrimidine metabolism [PATH:ko00240]	Nucleotide metabolism	Metabolism	Common in both disease groups		0.112735	0	0.117476	0.110603	0.100392	0.0275214	0.0729328	0.0104728	0.0733973	0.0882298	0.0414508	0.0293971	0.0501756	0.022648	0.0165763	0.00531392	0.0166943	0.0315944	0.0208411	0.167767	0.059893	0.0560053	0.0456458	83.9483	20		ribE, RIB5; riboflavin synthase [EC:2.5.1.9]	00740 Riboflavin metabolism [PATH:ko00740]	Metabolism of cofactors and vitamins	Metabolism	Common in both disease groups		0.0517426	0.0471297	0.0858578	0.0042269	0.0463894	0.162216	0.0305621	0.061006	0.0420298	0.0200662	0.0433824	0
GGPS; geranylgeranyl diphosphate synthase, type II [EC:2.5.1.1 2.5.1.10 2.5.1.29]	00900 Terpenoid backbone biosynthesis [PATH:ko00900]	Metabolism of terpenoids and polyketides	Metabolism	Common in both disease groups		0.0309713	0	0.00435095	0.0298927	0.0664758	0.0592768	0.0729328	0.16966	0.031769	0.048808	0.0829016	0.104021	0.108714	0.0317072	0.0271248	0.0478253	0.104018	0.0198594	0.0702016	0.0253233	0.0342246	0.055717	0.0409894	84.004	20		hisC; histidinol-phosphate aminotransferase [EC:2.6.1.9]	00340 Histidine metabolism [PATH:ko00340]	Amino acid metabolism	Metabolism	Common in both disease groups		0.036959	0.0623328	0.106917	0.117296	0.110819	0.0128863	0.0683152	0.0235705	0.0752113	0.113709	0.0228963	0.0234137
cobD; threonine-phosphate decarboxylase [EC:4.1.1.81]	00860 Porphyrin and chlorophyll metabolism [PATH:ko00860]	Metabolism of cofactors and vitamins	Metabolism	Common in both disease groups		0.0024777	0.252525	0.0108774	0.0119571	0.0081399	0.0127022	0.0091166	0.204221	0.00438193	0	0.0710585	0.11985	0.0083626	0.0181184	0.0331525	0	0.197763	0.0433295	0.125047	0	0.0342246	0.0555859	0.0774251	84.0596	18		rfbC; dTDP-4-dehydrorhamnose 3,5-epimerase [EC:5.1.3.13]	00521 Streptomycin biosynthesis [PATH:ko00521]	Biosynthesis of other secondary metabolites	Metabolism	Common in both disease groups		0.0554385	0.0577718	0.0332091	0.0443824	0.0592753	0.0697376	0.0476409	0.063779	0.0176968	0.0300993	0.0952002	0.140482
E2.7.1.4, scrK; fructokinase [EC:2.7.1.4]	00051 Fructose and mannose metabolism [PATH:ko00051]	Carbohydrate metabolism	Metabolism	Common in both disease groups		0.0483152	0	0.0576501	0.0478283	0.156015	0.0825641	0.0729328	0.0167566	0.0920205	0.0825981	0	0.0180905	0	0.0407664	0.0798674	0.0983075	0.0154101	0.065897	0.0208411	0.102876	0.0684492	0.0555803	0.0408876	84.1152	18		pdxK, pdxY; pyridoxine kinase [EC:2.7.1.35]	00750 Vitamin B6 metabolism [PATH:ko00750]	Metabolism of cofactors and vitamins	Metabolism	Common in both disease groups		0.0997893	0.0653734	0.076138	0.255727	0.0463894	0.00606414	0.085394	0	0.0818475	0.0501655	0.0228963	0
rdgB; dITP/XTP pyrophosphatase [EC:3.6.1.19]	00230 Purine metabolism [PATH:ko00230]	Nucleotide metabolism	Metabolism	Common in both disease groups		0.0173439	0	0.0152283	0.0209249	0.0366295	0.0825641	0.045583	0.0858774	0.0350554	0.0431763	0.11547	0.0904527	0.0919886	0.0724736	0.0843882	0.0425114	0.0783347	0.0460376	0.0559419	0.0506465	0.055615	0.0555354	0.0300903	84.1707	20		ABC-2.LPSE.A; lipopolysaccharide transport system ATP-binding protein	02010 ABC transporters [PATH:ko02010]	Membrane transport	Environmental Information Processing	Common in both disease groups		0.0258713	0.0547312	0.0858578	0.178587	0.0154631	0.128105	0.0116855	0.019411	0.0729992	0.100331	0.0325368	0
ruvA; holliday junction DNA helicase RuvA [EC:3.6.4.12]	03440 Homologous recombination [PATH:ko03440]	Replication and repair	Genetic Information Processing	Common in both disease groups		0.024777	0	0.0522114	0.0351239	0.0529093	0.0613939	0.091166	0.101587	0.0525831	0.0544396	0.112509	0.0678395	0.041813	0.0498256	0.0512357	0.0318835	0.095029	0.0352052	0.0625233	0.0443157	0.0470588	0.0554966	0.0267536	84.2262	20		PPOX, hemY; oxygen-dependent protoporphyrinogen oxidase [EC:1.3.3.4]	00860 Porphyrin and chlorophyll metabolism [PATH:ko00860]	Metabolism of cofactors and vitamins	Metabolism	Common in both disease groups		0.0221754	0.00456093	0.0129597	0	0.0283491	0.00909622	0.0476409	0.0831901	0.00442419	0.0501655	0.155454	0.18731
E1.1.1.3; homoserine dehydrogenase [EC:1.1.1.3]	00260 Glycine, serine and threonine metabolism [PATH:ko00260]	Amino acid metabolism	Metabolism	Common in both disease groups		0.0644202	0	0.117476	0.0911727	0.0746157	0.0148192	0.0638162	0.0240876	0.0657289	0.0825981	0.0444115	0.0293971	0.0334504	0.0634144	0.021097	0.0239126	0.0282519	0.086659	0.021938	0.153522	0.0513369	0.0550536	0.0375395	84.2813	20		dcuB; anaerobic C4-dicarboxylate transporter DcuB	02020 Two-component system [PATH:ko02020]	Signal transduction	Environmental Information Processing	Common in both disease groups		0.0813098	0.0699343	0.00728981	0.0274748	0.0670069	0.0697376	0.0359554	0.013865	0.0132726	0.0802649	0.0674837	0.0468274
hemB, ALAD; porphobilinogen synthase [EC:4.2.1.24]	00860 Porphyrin and chlorophyll metabolism [PATH:ko00860]	Metabolism of cofactors and vitamins	Metabolism	Common in both disease groups		0.121407	0.16835	0.0598255	0.0321346	0.0610492	0.0232873	0.0638162	0.0167566	0.0712063	0.0300357	0.0325685	0.0248745	0.0083626	0.045296	0.0316456	0.0185987	0.0372411	0.0397187	0.0263256	0.196255	0.0385027	0.0546313	0.049202	84.3359	21		PTS-Bgl-EIIB, bglF; PTS system, beta-glucosides-specific IIB component [EC:2.7.1.69]	02060 Phosphotransferase system (PTS) [PATH:ko02060]	Membrane transport	Environmental Information Processing	Common in both disease groups		0.0776139	0	0.0251093	0.324415	0	0.00303207	0.0143822	0.013865	0.123877	0.0100331	0.0192811	0
ruvC; crossover junction endodeoxyribonuclease RuvC [EC:3.1.22.4]	03440 Homologous recombination [PATH:ko03440]	Replication and repair	Genetic Information Processing	Common in both disease groups		0.0557483	0	0.0152283	0.0231668	0.0339162	0.0783301	0.0638162	0.118343	0.0339599	0.0337901	0.0503331	0.0633169	0.0167252	0.0407664	0.0798674	0.12222	0.0680613	0.0785347	0.0537481	0.0348195	0.0812834	0.0545703	0.0318652	84.3905	20		comEB; dCMP deaminase [EC:3.5.4.12]	00240 Pyrimidine metabolism [PATH:ko00240]	Nucleotide metabolism	Metabolism	Common in both disease groups		0.036959	0.0729749	0.0607484	0.0126807	0	0.109155	0.102473	0.049914	0.0553024	0.0401324	0.0120507	0.0936549
luxS; S-ribosylhomocysteine lyase [EC:4.4.1.21]	05111 Vibrio cholerae pathogenic cycle [PATH:ko05111]	Infectious diseases	Human Diseases	Common in both disease groups		0.049554	0	0.0369831	0.0582907	0.118029	0.0169362	0.0729328	0.0942556	0.100784	0.0994931	0.0799408	0.0474877	0	0.0724736	0.0150693	0.0265696	0.0680613	0.0189567	0.0493605	0.0664736	0.0513369	0.054428	0.0337648	84.4449	19		ade; adenine deaminase [EC:3.5.4.2]	00230 Purine metabolism [PATH:ko00230]	Nucleotide metabolism	Metabolism	Common in both disease groups		0.0036959	0.205242	0.39284	0.0464959	0	0.0333528	0.00808996	0.0513005	0.0398177	0.063543	0.127737	0
livF; branched-chain amino acid transport system ATP-binding protein	02010 ABC transporters [PATH:ko02010]	Membrane transport	Environmental Information Processing	Common in both disease groups		0.0371655	0	0.0609133	0.0724898	0.0366295	0.069862	0.136749	0.0429387	0.112835	0.0863525	0.0740192	0.0542716	0.0752634	0.0317072	0.043701	0.0132848	0.0243993	0.0812428	0.0405853	0.0110789	0.0342246	0.0542721	0.0337373	84.4992	20		RP-S17, rpsQ; small subunit ribosomal protein S17	03010 Ribosome [PATH:ko03010]	Translation	Genetic Information Processing	Common in both disease groups		0.0258713	0.0608125	0.0510287	0.0528362	0.0283491	0.0811079	0.0440453	0.0291165	0.0884838	0.0334437	0.091585	0
murQ; N-acetylmuramic acid 6-phosphate etherase [EC:4.2.1.126]	00520 Amino sugar and nucleotide sugar metabolism [PATH:ko00520]	Carbohydrate metabolism	Metabolism	Common in both disease groups		0.0222993	0	0.0391585	0.0313873	0.0339162	0.0275214	0.118516	0.138242	0.0230051	0.0131406	0.0829016	0.0881914	0.133802	0.0498256	0.0105485	0.0318835	0.123281	0.0234702	0.139306	0	0.00855615	0.0542358	0.0491947	84.5534	19		aguB; N-carbamoylputrescine amidase [EC:3.5.1.53]	00330 Arginine and proline metabolism [PATH:ko00330]	Amino acid metabolism	Metabolism	Common in both disease groups		0.0628303	0.00760156	0.0170096	0.0084538	0.00515437	0.0947522	0.0764052	0.101215	0.0398177	0.0401324	0.0988154	0.0702412
secF; preprotein translocase subunit SecF	03070 Bacterial secretion system [PATH:ko03070]	Membrane transport	Environmental Information Processing	Common in both disease groups		0.0532706	0	0.126177	0.0508176	0.0556226	0.0804471	0.0364664	0.0429387	0.0438193	0.0262812	0.0148038	0.049749	0	0.0860624	0.0949367	0.0531392	0.0770505	0.077632	0.0230349	0.0775525	0.0684492	0.0542024	0.0317225	84.6076	19		selD, SEPHS; selenide, water dikinase [EC:2.7.9.3]	00450 Selenocompound metabolism [PATH:ko00450]	Metabolism of other amino acids	Metabolism	Common in both disease groups		0.036959	0.0516906	0.0461688	0.0084538	0.0592753	0.0083382	0.0332587	0.0984416	0.00884838	0.0334437	0.0939952	0.140482
nuoN; NADH-quinone oxidoreductase subunit N [EC:1.6.5.3]	00190 Oxidative phosphorylation [PATH:ko00190]	Energy metabolism	Metabolism	Common in both disease groups		0.0644202	0.420875	0.00870189	0.0209249	0.0529093	0.0296384	0.0546996	0.00837828	0.031769	0.0319129	0.00296077	0.0135679	0.0334504	0.0407664	0.100964	0.0929936	0.0115576	0.018054	0.0054845	0.00791352	0.0855615	0.0541669	0.089062	84.6618	21		rnz; ribonuclease Z [EC:3.1.26.11]	03013 RNA transport [PATH:ko03013]	Translation	Genetic Information Processing	Common in both disease groups		0.073918	0.0364875	0.0137696	0.053893	0.00257719	0.0310787	0.0404498	0.103988	0.0486661	0.0300993	0.091585	0
AROA1, aroA; chorismate mutase [EC:5.4.99.5]	00400 Phenylalanine, tyrosine and tryptophan biosynthesis [PATH:ko00400]	Amino acid metabolism	Metabolism	Common in both disease groups		0.024777	0	0.0217547	0.0156937	0.0664758	0.0211703	0.0364664	0.0932084	0.0230051	0.0450535	0.118431	0.0814074	0.150527	0.0996512	0.0180832	0.0318835	0.095029	0.0370106	0.114078	0.0015827	0.0385027	0.05399	0.0430396	84.7158	20		paaH, hbd, fadB, mmgB; 3-hydroxybutyryl-CoA dehydrogenase [EC:1.1.1.157]	00360 Phenylalanine metabolism [PATH:ko00360]	Amino acid metabolism	Metabolism	Common in both disease groups		0.0554385	0.024325	0.0178195	0.0253614	0.0644297	0.040175	0.0494386	0.119239	0.092908	0.0133775	0.112071	0.0468274
selD, SEPHS; selenide, water dikinase [EC:2.7.9.3]	00450 Selenocompound metabolism [PATH:ko00450]	Metabolism of other amino acids	Metabolism	Common in both disease groups		0.0148662	0.0841751	0.0152283	0.0276507	0.0406995	0.0232873	0.0091166	0.126721	0.0361509	0.0206495	0.07698	0.128895	0.0669008	0.0588848	0.0813743	0.0504822	0.121997	0.0415241	0.0625233	0.0189925	0.0256684	0.0539413	0.0377245	84.7697	21		menE; O-succinylbenzoic acid--CoA ligase [EC:6.2.1.26]	00130 Ubiquinone and other terpenoid-quinone biosynthesis [PATH:ko00130]	Metabolism of cofactors and vitamins	Metabolism	Common in both disease groups		0.0591344	0	0.000809979	0.00317017	0.00257719	0.040175	0.070113	0.036049	0.0420298	0.127086	0.0578432	0.163896
znuA; zinc transport system substrate-binding protein	02010 ABC transporters [PATH:ko02010]	Membrane transport	Environmental Information Processing	Common in both disease groups		0.0545094	0	0.0870189	0.100888	0.0651192	0.0381065	0.045583	0.0209457	0.0942115	0.0600713	0.0503331	0.0226132	0.0334504	0.0543552	0.0919228	0.0239126	0.0321044	0.112837	0.0515543	0.0174097	0.0727273	0.053794	0.0306584	84.8235	20		E3.1.26.4A, RNASEH1, rnhA; ribonuclease HI [EC:3.1.26.4]	03030 DNA replication [PATH:ko03030]	Replication and repair	Genetic Information Processing	Common in both disease groups		0.0406549	0.024325	0.0656083	0.0760842	0.0927787	0.0121283	0.0368543	0.063779	0.0508782	0.0334437	0.0457925	0.117069
cobB-cbiA; cobyrinic acid a,c-diamide synthase [EC:6.3.5.9 6.3.5.11]	00860 Porphyrin and chlorophyll metabolism [PATH:ko00860]	Metabolism of cofactors and vitamins	Metabolism	Common in both disease groups		0.0161051	0	0.0337198	0.0179356	0.0366295	0.0550428	0.0091166	0.180133	0.0219096	0.0131406	0.142117	0.0633169	0.125439	0.0271776	0.0361664	0.0425114	0.120712	0.0604808	0.0460698	0.00791352	0.0727273	0.0537317	0.0490628	84.8772	20		E4.1.1.70; glutaconyl-CoA decarboxylase [EC:4.1.1.70]	00650 Butanoate metabolism [PATH:ko00650]	Carbohydrate metabolism	Metabolism	Common in both disease groups		0.16262	0.0744953	0.00809979	0.0179643	0	0.143265	0.134833	0.0748711	0.092908	0.0100331	0.0566381	0.0468274
ABC.MET.A, metN; D-methionine transport system ATP-binding protein	02010 ABC transporters [PATH:ko02010]	Membrane transport	Environmental Information Processing	Common in both disease groups		0.0817641	0	0.0239302	0.0575434	0.0719024	0.0275214	0.100283	0.0209457	0.0690154	0.0807209	0.0740192	0.0203519	0.0083626	0.0407664	0.021097	0.0345405	0.0179785	0.0559673	0.0307132	0.223161	0.0641711	0.0535598	0.0477546	84.9308	20		ATPVD, ntpD; V-type H+-transporting ATPase subunit D [EC:3.6.3.14]	00190 Oxidative phosphorylation [PATH:ko00190]	Energy metabolism	Metabolism	Common in both disease groups		0.0443508	0.0896984	0.101247	0.011624	0.00773156	0.0606414	0.0422476	0.0623925	0.0331814	0.0535099	0.091585	0.0234137
plsC; 1-acyl-sn-glycerol-3-phosphate acyltransferase [EC:2.3.1.51]	00561 Glycerolipid metabolism [PATH:ko00561]	Lipid metabolism	Metabolism	Common in both disease groups		0.0706145	0.0841751	0.0489482	0.0545542	0.0610492	0.0275214	0.0091166	0.0408441	0.0503922	0.0619486	0.0532939	0.0361811	0.0250878	0.0407664	0.0678119	0.0106278	0.0539354	0.065897	0.0493605	0.169349	0.0427807	0.053536	0.0325714	84.9843	21		RP-L24, rplX; large subunit ribosomal protein L24	03010 Ribosome [PATH:ko03010]	Translation	Genetic Information Processing	Common in both disease groups		0.036959	0.0501703	0.0323992	0.115183	0.0309262	0.0212245	0.0188766	0.0568465	0.0729992	0.0401324	0.0674837	0
RP-L24, rplX; large subunit ribosomal protein L24	03010 Ribosome [PATH:ko03010]	Translation	Genetic Information Processing	Common in both disease groups		0.0978692	0	0.0837557	0.047081	0.0746157	0.0444576	0.0546996	0.0523642	0.0755883	0.048808	0.00296077	0.0587943	0.0334504	0.0181184	0.0421941	0.0478253	0.0475145	0.077632	0.0559419	0.0569774	0.0983957	0.0532878	0.0263389	85.0376	20		murQ; N-acetylmuramic acid 6-phosphate etherase [EC:4.2.1.126]	00520 Amino sugar and nucleotide sugar metabolism [PATH:ko00520]	Carbohydrate metabolism	Metabolism	Common in both disease groups		0.0406549	0.024325	0.0161996	0.0042269	0.00773156	0.0447231	0.0350565	0.0623925	0.0376056	0.0200662	0.104841	0.0468274
ASP5; aspartate aminotransferase, chloroplastic [EC:2.6.1.1]	00250 Alanine, aspartate and glutamate metabolism [PATH:ko00250]	Amino acid metabolism	Metabolism	Common in both disease groups		0.0780476	0	0.0174038	0.0216722	0.0434128	0.069862	0.0820494	0.0335131	0.0449148	0.0544396	0.0710585	0.0587943	0.0585382	0.0815328	0.0678119	0.116906	0.0346727	0.0252755	0.065814	0.0015827	0.0898396	0.0531972	0.0301072	85.0908	20		dapE; succinyl-diaminopimelate desuccinylase [EC:3.5.1.18]	00300 Lysine biosynthesis [PATH:ko00300]	Amino acid metabolism	Metabolism	Common in both disease groups		0.0517426	0.0608125	0.0599384	0.0390988	0.0902015	0.0636735	0.0898884	0.033276	0.0619387	0.0668874	0.0228963	0
E3.5.4.4, ADA, add; adenosine deaminase [EC:3.5.4.4]	05340 Primary immunodeficiency [PATH:ko05340]	Immune diseases	Human Diseases	Common in both disease groups		0.106541	0.16835	0.0337198	0.0597854	0.0596926	0.0910323	0.0091166	0.0251348	0.0383419	0.0375446	0	0.0271358	0.0752634	0.0588848	0.153707	0.0132848	0.0308202	0.038816	0.0032907	0.00474811	0.0770053	0.0529626	0.0463861	85.1438	20		arcC; carbamate kinase [EC:2.7.2.2]	00330 Arginine and proline metabolism [PATH:ko00330]	Amino acid metabolism	Metabolism	Common in both disease groups		0.036959	0.115544	0.0129597	0.124694	0.00773156	0.0485131	0.0584275	0.0124785	0.115029	0.0401324	0.0108456	0
aguB; N-carbamoylputrescine amidase [EC:3.5.1.53]	00330 Arginine and proline metabolism [PATH:ko00330]	Amino acid metabolism	Metabolism	Common in both disease groups		0.0569871	0	0.0108774	0.0396078	0.0447694	0.0804471	0.0182332	0.100539	0.0262916	0.0525624	0.112509	0.0746235	0.0083626	0.045296	0.0587703	0.114249	0.073198	0.0243729	0.129434	0.00474811	0.0342246	0.0528621	0.0383259	85.1967	20		patB, malY; cystathione beta-lyase [EC:4.4.1.8]	00270 Cysteine and methionine metabolism [PATH:ko00270]	Amino acid metabolism	Metabolism	Common in both disease groups		0.16262	0.0258453	0.0121497	0.0221912	0.0231947	0.0689796	0.112361	0.02773	0.0265451	0.10702	0.0566381	0.0936549
CARP, pepA; leucyl aminopeptidase [EC:3.4.11.1]	00480 Glutathione metabolism [PATH:ko00480]	Metabolism of other amino acids	Metabolism	Common in both disease groups		0.0470763	0	0.0293689	0.0680059	0.0312029	0.0910323	0.045583	0.0387495	0.0142413	0.0319129	0.0592154	0.0339198	0.0083626	0.0271776	0.128089	0.0584531	0.0282519	0.0162486	0.0394884	0.188342	0.115508	0.0523919	0.0451923	85.249	20		birA; BirA family transcriptional regulator, biotin operon repressor / biotin-[acetyl-CoA-carboxylase] ligase [EC:6.3.4.15]	00780 Biotin metabolism [PATH:ko00780]	Metabolism of cofactors and vitamins	Metabolism	Common in both disease groups		0.0184795	0.044089	0	0.00105672	0.0180403	0.0234986	0.0683152	0.0540735	0.00663629	0.0668874	0.122917	0.140482
AROA2, aroA; 3-deoxy-7-phosphoheptulonate synthase [EC:2.5.1.54]	00400 Phenylalanine, tyrosine and tryptophan biosynthesis [PATH:ko00400]	Amino acid metabolism	Metabolism	Common in both disease groups		0.0953915	0	0.0641765	0.0433444	0.0461261	0.0613939	0.091166	0.00314185	0.0701109	0.137038	0.0325685	0.0203519	0.0334504	0.090592	0.0331525	0.0478253	0.0256835	0.0929779	0.0427791	0.00316541	0.059893	0.0521109	0.0352861	85.3012	20		hisF; cyclase [EC:4.1.3.-]	00340 Histidine metabolism [PATH:ko00340]	Amino acid metabolism	Metabolism	Common in both disease groups		0.0443508	0.0304062	0.078568	0.202891	0.167517	0.00909622	0.0800007	0.00831901	0.0597266	0.063543	0.0144608	0
E3.2.1.20, malZ; alpha-glucosidase [EC:3.2.1.20]	00052 Galactose metabolism [PATH:ko00052]	Carbohydrate metabolism	Metabolism	Common in both disease groups		0.143707	0	0.0804925	0.0478283	0.0461261	0.0486917	0.0820494	0.00837828	0.0602515	0.133283	0.0562546	0.0226132	0.0669008	0.0135888	0.0406872	0	0.0154101	0.0604808	0.0603295	0.0411503	0.0641711	0.0520188	0.037833	85.3532	19		rdgB; dITP/XTP pyrophosphatase [EC:3.6.1.19]	00230 Purine metabolism [PATH:ko00230]	Nucleotide metabolism	Metabolism	Common in both disease groups		0.0850057	0.0425687	0.038069	0	0.00773156	0.0742858	0.0305621	0.0831901	0.022121	0.0133775	0.0710989	0.117069
ispF; 2-C-methyl-D-erythritol 2,4-cyclodiphosphate synthase [EC:4.6.1.12]	00900 Terpenoid backbone biosynthesis [PATH:ko00900]	Metabolism of terpenoids and polyketides	Metabolism	Common in both disease groups		0.0693756	0	0.0532991	0.0545542	0.050196	0.0508087	0.0364664	0.0502697	0.0405328	0.0356674	0.0917839	0.0361811	0.0501756	0.0498256	0.0467149	0.0504822	0.0988815	0.0713132	0.0504574	0.0538119	0.0513369	0.0520064	0.0201365	85.4052	20		GATM; glycine amidinotransferase [EC:2.1.4.1]	00260 Glycine, serine and threonine metabolism [PATH:ko00260]	Amino acid metabolism	Metabolism	Common in both disease groups		0.0960934	0.0258453	0.0137696	0.106729	0.0103087	0.0121283	0.0170788	0.00970551	0.247755	0.0568543	0.0120507	0
RP-L31, rpmE; large subunit ribosomal protein L31	03010 Ribosome [PATH:ko03010]	Translation	Genetic Information Processing	Common in both disease groups		0.0594648	0	0.0489482	0.06128	0.027133	0.0444576	0.045583	0.0963502	0.0668244	0.0450535	0.0325685	0.0203519	0	0.0860624	0.0738397	0.0611101	0.0410936	0.0379133	0.0625233	0.0759698	0.102674	0.0518667	0.02755	85.457	19		lpxH; UDP-2,3-diacylglucosamine hydrolase [EC:3.6.1.54]	00540 Lipopolysaccharide biosynthesis [PATH:ko00540]	Glycan biosynthesis and metabolism	Metabolism	Common in both disease groups		0.0480467	0	0.0145796	0.00634035	0.00257719	0.0280467	0.0449442	0.0485275	0	0	0.118096	0.234137
mglB; methyl-galactoside transport system substrate-binding protein	02030 Bacterial chemotaxis [PATH:ko02030]	Cell motility	Cellular Processes	Common in both disease groups		0.0222993	0	0.0228425	0.00971512	0.0325596	0.133373	0.045583	0.0481751	0.0284825	0.0788436	0.0296077	0.0407037	0.117076	0.090592	0.150693	0.0425114	0.0282519	0.0171513	0.0043876	0	0.145455	0.051824	0.0480725	85.5089	19		DPO3D1, holA; DNA polymerase III subunit delta [EC:2.7.7.7]	03030 DNA replication [PATH:ko03030]	Replication and repair	Genetic Information Processing	Common in both disease groups		0.0147836	0.0273656	0.0437389	0.00739707	0.0618525	0.00758018	0.0611241	0.0942821	0.00663629	0.0869536	0.0964053	0.117069
pabB; para-aminobenzoate synthetase component I [EC:2.6.1.85]	00790 Folate biosynthesis [PATH:ko00790]	Metabolism of cofactors and vitamins	Metabolism	Common in both disease groups		0.0458375	0.252525	0.00108774	0.0127044	0.0325596	0.0529257	0.0638162	0.0848301	0.0142413	0.0300357	0.0473723	0.0316585	0.0585382	0.0181184	0.0406872	0.0983075	0.0847556	0.018054	0.0592326	0	0.0385027	0.0517043	0.0533616	85.5606	20		ltaE; threonine aldolase [EC:4.1.2.5]	00260 Glycine, serine and threonine metabolism [PATH:ko00260]	Amino acid metabolism	Metabolism	Common in both disease groups		0	0.00608125	0.0315892	0.00211345	0	0.0333528	0.0269665	0.0970551	0.0331814	0.0401324	0.0964053	0.117069
rfbC; dTDP-4-dehydrorhamnose 3,5-epimerase [EC:5.1.3.13]	00521 Streptomycin biosynthesis [PATH:ko00521]	Biosynthesis of other secondary metabolites	Metabolism	Common in both disease groups		0.0768087	0	0.0543868	0.0515649	0.0746157	0.0571598	0.0364664	0.0921611	0.0558696	0.0469307	0.0503331	0.0587943	0.083626	0.0271776	0.0572634	0.0239126	0.0654929	0.0523565	0.0998179	0.00633082	0.0128342	0.0516144	0.0267633	85.6122	20		PTS-Fru-EIIA, fruB; PTS system, fructose-specific IIA component [EC:2.7.1.69]	02060 Phosphotransferase system (PTS) [PATH:ko02060]	Membrane transport	Environmental Information Processing	Common in both disease groups		0.0480467	0.019764	0.0558885	0.105672	0.144322	0.0189504	0.0826974	0.0235705	0.0486661	0.100331	0.00843546	0
RP-S6, rpsF; small subunit ribosomal protein S6	03010 Ribosome [PATH:ko03010]	Translation	Genetic Information Processing	Common in both disease groups		0.0780476	0.0841751	0.041334	0.0926673	0.0922522	0.0592768	0.0091166	0.0418914	0.063538	0.0319129	0	0.0520103	0.0334504	0.0951216	0.0557565	0.0159418	0.0385253	0.0677024	0.054845	0.0379849	0.0299465	0.0512141	0.0273498	85.6634	20		gspE; general secretion pathway protein E	03070 Bacterial secretion system [PATH:ko03070]	Membrane transport	Environmental Information Processing	Common in both disease groups		0.0258713	0.19764	0.132027	0.011624	0.134014	0.0621575	0.0629219	0.002773	0.0420298	0.0735761	0.0482026	0.0468274
iolD; 3D-(3,5/4)-trihydroxycyclohexane-1,2-dione hydrolase [EC:3.7.1.-]	00562 Inositol phosphate metabolism [PATH:ko00562]	Carbohydrate metabolism	Metabolism	Common in both disease groups		0.152379	0	0.0891944	0.135264	0.0922522	0.0275214	0.0273498	0.00628371	0.143508	0.0506852	0.0118431	0.0180905	0.0167252	0.0362368	0.0723327	0.0584531	0.0128418	0.0406214	0.0537481	0.0205752	0.00855615	0.0511649	0.046704	85.7146	20		glcD; glycolate oxidase [EC:1.1.3.15]	00630 Glyoxylate and dicarboxylate metabolism [PATH:ko00630]	Carbohydrate metabolism	Metabolism	Common in both disease groups		0.0850057	0.177876	0.157946	0.0084538	0.0876243	0.0909622	0.0449442	0.0041595	0.0840596	0.0735761	0.0397672	0
E2.6.1.13, rocD; ornithine--oxo-acid transaminase [EC:2.6.1.13]	00330 Arginine and proline metabolism [PATH:ko00330]	Amino acid metabolism	Metabolism	Common in both disease groups		0.0359267	0	0.0217547	0.0224195	0.0081399	0.074096	0	0.125674	0.00109548	0.00563169	0.103627	0.106282	0.0250878	0.0498256	0.0693189	0.178016	0.115576	0.0216648	0.0592326	0.00316541	0.0470588	0.0511235	0.0499828	85.7657	19		glxK; glycerate kinase [EC:2.7.1.31]	00260 Glycine, serine and threonine metabolism [PATH:ko00260]	Amino acid metabolism	Metabolism	Common in both disease groups		0.0036959	0.0212844	0.0210595	0.0084538	0.00773156	0.0106123	0.0422476	0.158061	0.0132726	0.0434768	0.148223	0.0702412
ltaE; threonine aldolase [EC:4.1.2.5]	00260 Glycine, serine and threonine metabolism [PATH:ko00260]	Amino acid metabolism	Metabolism	Common in both disease groups		0.0148662	0	0.0141406	0.0261561	0.023063	0.0127022	0.091166	0.150809	0.00547741	0.0112634	0.0621762	0.0859301	0.108714	0.0362368	0.066305	0.0265696	0.186205	0.0469403	0.0734923	0	0.0299465	0.0510552	0.0504619	85.8167	19		rbsA; ribose transport system ATP-binding protein [EC:3.6.3.17]	02010 ABC transporters [PATH:ko02010]	Membrane transport	Environmental Information Processing	Common in both disease groups		0.0702221	0.0912187	0.107727	0.0243047	0.00257719	0.0257726	0.0835963	0.0485275	0.0818475	0.0802649	0.0409722	0
GATM; glycine amidinotransferase [EC:2.1.4.1]	00260 Glycine, serine and threonine metabolism [PATH:ko00260]	Amino acid metabolism	Metabolism	Common in both disease groups		0.0123885	0	0.0358953	0.222701	0.0664758	0.0317554	0.127632	0.00314185	0.268393	0.0769664	0.0325685	0.0361811	0	0.0135888	0.0195901	0	0.0154101	0.05687	0.0153566	0	0.0342246	0.0509114	0.0721489	85.8677	17		mtnA; methylthioribose-1-phosphate isomerase [EC:5.3.1.23]	00270 Cysteine and methionine metabolism [PATH:ko00270]	Amino acid metabolism	Metabolism	Common in both disease groups		0.0665262	0.183958	0.101247	0.0327585	0	0.0560933	0.038652	0.0291165	0.0309693	0.0234106	0.037357	0.117069
ssb; single-strand DNA-binding protein	03030 DNA replication [PATH:ko03030]	Replication and repair	Genetic Information Processing	Common in both disease groups		0.0755699	0	0.0500359	0.044839	0.0881822	0.0381065	0.0546996	0.0460805	0.061347	0.0431763	0.0266469	0.0407037	0.041813	0.0271776	0.0753466	0.00797088	0.043662	0.05687	0.0691047	0.118703	0.0513369	0.0505415	0.0262576	85.9182	20		pdxB; erythronate-4-phosphate dehydrogenase [EC:1.1.1.290]	00750 Vitamin B6 metabolism [PATH:ko00750]	Metabolism of cofactors and vitamins	Metabolism	Common in both disease groups		0	0.00304062	0.0178195	0	0	0	0.00988773	0.141423	0	0.0568543	0.163889	0.18731
thiE; thiamine-phosphate pyrophosphorylase [EC:2.5.1.3]	00730 Thiamine metabolism [PATH:ko00730]	Metabolism of cofactors and vitamins	Metabolism	Common in both disease groups		0.0148662	0	0.00108774	0.0545542	0.0298463	0.0105851	0.045583	0.149762	0.0131458	0.00938615	0.189489	0.0723622	0.0585382	0.0271776	0	0.0159418	0.0937448	0.038816	0.116271	0.0712217	0.0470588	0.0504494	0.05108	85.9687	19		coaX; type III pantothenate kinase [EC:2.7.1.33]	00770 Pantothenate and CoA biosynthesis [PATH:ko00770]	Metabolism of cofactors and vitamins	Metabolism	Common in both disease groups		0.0480467	0.0547312	0.106107	0.00951052	0	0.0606414	0.0584275	0.0915091	0.0331814	0.026755	0.0807394	0.140482
kdsA; 2-dehydro-3-deoxyphosphooctonate aldolase (KDO 8-P synthase) [EC:2.5.1.55]	00540 Lipopolysaccharide biosynthesis [PATH:ko00540]	Glycan biosynthesis and metabolism	Metabolism	Common in both disease groups		0.0346878	0	0.0228425	0.0261561	0.0678325	0.0423406	0.0364664	0.113107	0.0657289	0.0300357	0.121392	0.0361811	0.041813	0.0588848	0.0361664	0.0717379	0.0963131	0.029789	0.0888489	0.0126616	0.0256684	0.0504121	0.0326892	86.0191	20		korG; 2-oxoglutarate ferredoxin oxidoreductase subunit gamma [EC:1.2.7.3]	00020 Citrate cycle (TCA cycle) [PATH:ko00020]	Carbohydrate metabolism	Metabolism	Common in both disease groups		0.0258713	0.0425687	0.118257	0.00951052	0	0.0750438	0.038652	0.0429815	0.0840596	0.0234106	0.0747141	0
E3.1.26.4A, RNASEH1, rnhA; ribonuclease HI [EC:3.1.26.4]	03030 DNA replication [PATH:ko03030]	Replication and repair	Genetic Information Processing	Common in both disease groups		0.0656591	0	0.0968086	0.0620273	0.0854689	0.0254044	0	0.0628371	0.0427238	0.0394218	0.0710585	0.0542716	0.0250878	0.0588848	0.0150693	0.0159418	0.102734	0.0613835	0.0680078	0.069639	0.0299465	0.0501131	0.0294425	86.0692	19		lpxK; tetraacyldisaccharide 4'-kinase [EC:2.7.1.130]	00540 Lipopolysaccharide biosynthesis [PATH:ko00540]	Glycan biosynthesis and metabolism	Metabolism	Common in both disease groups		0.0997893	0.00608125	0.00809979	0.0179643	0.0360806	0.0280467	0.0494386	0.0762576	0.0707871	0.0334437	0.0686888	0.117069
aroQ, qutE; 3-dehydroquinate dehydratase II [EC:4.2.1.10]	00400 Phenylalanine, tyrosine and tryptophan biosynthesis [PATH:ko00400]	Amino acid metabolism	Metabolism	Common in both disease groups		0.0148662	0.252525	0.0924576	0.0478283	0.0108532	0.0359895	0.0182332	0.0596952	0.0427238	0.0750892	0.0473723	0.0610556	0.0585382	0.0362368	0.0135624	0.0159418	0.0526512	0.0361079	0.0241318	0.015827	0.0385027	0.050009	0.0512937	86.1192	21		pdxJ; pyridoxine 5-phosphate synthase [EC:2.6.99.2]	00750 Vitamin B6 metabolism [PATH:ko00750]	Metabolism of cofactors and vitamins	Metabolism	Common in both disease groups		0.0258713	0	0.0170096	0	0.0953559	0.0803499	0.0206743	0.0513005	0.0287572	0.0167218	0.0759192	0.0234137
E1.2.1.2A; formate dehydrogenase, alpha subunit [EC:1.2.1.2]	00630 Glyoxylate and dicarboxylate metabolism [PATH:ko00630]	Carbohydrate metabolism	Metabolism	Common in both disease groups		0.0421209	0.252525	0.0174038	0.0650166	0.0515527	0.0338725	0.0820494	0.0314185	0.0328645	0.0375446	0.0947446	0.0113066	0	0.0498256	0.0271248	0.0557962	0.0115576	0.0315944	0.0504574	0.00316541	0.059893	0.0496112	0.0524935	86.1688	20		E2.6.1.13, rocD; ornithine--oxo-acid transaminase [EC:2.6.1.13]	00330 Arginine and proline metabolism [PATH:ko00330]	Amino acid metabolism	Metabolism	Common in both disease groups		0.0184795	0.00760156	0.00323992	0.00105672	0	0.147813	0.0368543	0.0845766	0.0176968	0.0735761	0.0879698	0.0936549
nuoCD; NADH-quinone oxidoreductase subunit C/D [EC:1.6.5.3]	00190 Oxidative phosphorylation [PATH:ko00190]	Energy metabolism	Metabolism	Common in both disease groups		0.0891972	0	0.00326321	0.0224195	0.0719024	0.0973834	0.164099	0.0167566	0.0525831	0.0807209	0.00592154	0.0384424	0	0.0135888	0.156721	0.108935	0.0141259	0.0153459	0.0131628	0	0.0770053	0.0495988	0.0512914	86.2184	18		ftsQ; cell division protein FtsQ	04112 Cell cycle - Caulobacter [PATH:ko04112]	Cell growth and death	Cellular Processes	Common in both disease groups		0.0332631	0.0167234	0.0283493	0.00211345	0.0206175	0.00606414	0.0575286	0.063779	0.0265451	0.0601987	0.0879698	0.163896
rbsA; ribose transport system ATP-binding protein [EC:3.6.3.17]	02010 ABC transporters [PATH:ko02010]	Membrane transport	Environmental Information Processing	Common in both disease groups		0.0458375	0	0.0293689	0.0949093	0.0203497	0.0592768	0.0182332	0.0429387	0.0788747	0.0938615	0.07698	0.0836688	0.0752634	0.0407664	0.0527426	0.0398544	0.0269677	0.018054	0.0515543	0.0126616	0.0727273	0.0492805	0.0281871	86.2677	20		E4.1.99.2; tyrosine phenol-lyase [EC:4.1.99.2]	00350 Tyrosine metabolism [PATH:ko00350]	Amino acid metabolism	Metabolism	Common in both disease groups		0.0184795	0.176356	0.000809979	0.00105672	0	0.162216	0.0665175	0.0346625	0.0862717	0	0	0.0234137
glxK; glycerate kinase [EC:2.7.1.31]	00260 Glycine, serine and threonine metabolism [PATH:ko00260]	Amino acid metabolism	Metabolism	Common in both disease groups		0.0136274	0	0.0391585	0.0381132	0.0434128	0.0423406	0.0091166	0.143478	0.0109548	0.0225268	0.0503331	0.131156	0.0669008	0.0135888	0.0587703	0	0.177216	0.0541619	0.0800737	0.00633082	0.0256684	0.0489014	0.0485937	86.3166	19		ubiD; 3-octaprenyl-4-hydroxybenzoate carboxy-lyase UbiD [EC:4.1.1.-]	00130 Ubiquinone and other terpenoid-quinone biosynthesis [PATH:ko00130]	Metabolism of cofactors and vitamins	Metabolism	Common in both disease groups		0	0.117064	0.154706	0.0137374	0.298954	0.0128863	0.00719108	0.038822	0.00442419	0.0668874	0.0120507	0
pta; phosphate acetyltransferase [EC:2.3.1.8]	00620 Pyruvate metabolism [PATH:ko00620]	Carbohydrate metabolism	Metabolism	Common in both disease groups		0.111497	0	0.0783171	0.132275	0.0379862	0.0148192	0.0182332	0.0209457	0.0821612	0.0394218	0.03849	0.00678395	0	0.0588848	0.0286317	0.00265696	0.021831	0.0234702	0.0087752	0.250067	0.0513369	0.0488849	0.0586135	86.3655	19		thrA; bifunctional aspartokinase / homoserine dehydrogenase 1 [EC:2.7.2.4 1.1.1.3]	00260 Glycine, serine and threonine metabolism [PATH:ko00260]	Amino acid metabolism	Metabolism	Common in both disease groups		0.0923975	0.00456093	0.00890977	0.00317017	0.00257719	0.0712537	0.0512364	0.0429815	0.0553024	0.0501655	0.0686888	0.0234137
E3.6.1.23, dut; dUTP pyrophosphatase [EC:3.6.1.23]	00240 Pyrimidine metabolism [PATH:ko00240]	Nucleotide metabolism	Metabolism	Common in both disease groups		0.0235382	0	0.0489482	0.0283981	0.0474827	0.0613939	0.0273498	0.0502697	0.063538	0.041299	0.0562546	0.108543	0.0167252	0.045296	0.0467149	0.0451683	0.0783347	0.0839509	0.0515543	0.0585601	0.0427807	0.0488619	0.02373	86.4143	20		E2.6.1.1A, aspB; aspartate aminotransferase [EC:2.6.1.1]	00250 Alanine, aspartate and glutamate metabolism [PATH:ko00250]	Amino acid metabolism	Metabolism	Common in both disease groups		0.0776139	0.0364875	0.0720881	0.0042269	0	0.0485131	0.0305621	0.022184	0.0287572	0.0535099	0.0686888	0.0234137
citF; citrate lyase subunit alpha / citrate CoA-transferase [EC:4.1.3.6 2.8.3.10]	02020 Two-component system [PATH:ko02020]	Signal transduction	Environmental Information Processing	Common in both disease groups		0.0607037	0	0	0.0104624	0.0244197	0.103734	0.118516	0.0324658	0.0131458	0.0356674	0	0.0339198	0.0669008	0.0543552	0.0934298	0.116906	0.0603562	0.0117351	0.0120659	0.0142443	0.162567	0.0488379	0.046445	86.4632	18		E1.1.1.-; [EC:1.1.1.-]	00051 Fructose and mannose metabolism [PATH:ko00051]	Carbohydrate metabolism	Metabolism	Common in both disease groups		0.0850057	0.0501703	0.00890977	0.0042269	0.00773156	0.128105	0.062023	0.0291165	0.068575	0.0100331	0.0168709	0.0468274
E1.1.1.-; [EC:1.1.1.-]	00051 Fructose and mannose metabolism [PATH:ko00051]	Carbohydrate metabolism	Metabolism	Common in both disease groups		0.0879584	0	0.0337198	0.0246615	0.0189931	0.139724	0.0273498	0.036655	0.0153368	0.0168951	0.0118431	0.0633169	0.108714	0.0317072	0.128089	0.116906	0.0321044	0.0306917	0.0372946	0.00474811	0.055615	0.0486821	0.0422701	86.5118	20		argC; N-acetyl-gamma-glutamyl-phosphate reductase [EC:1.2.1.38]	00330 Arginine and proline metabolism [PATH:ko00330]	Amino acid metabolism	Metabolism	Common in both disease groups		0.0295672	0.0820968	0.0680382	0.0591766	0.113396	0.0272886	0.0431465	0.0402085	0.00884838	0.133775	0.037357	0
ATPVD, ntpD; V-type H+-transporting ATPase subunit D [EC:3.6.3.14]	00190 Oxidative phosphorylation [PATH:ko00190]	Energy metabolism	Metabolism	Common in both disease groups		0.00867195	0	0.00326321	0.0418498	0.00678325	0.0127022	0.0364664	0.0712154	0.00657289	0.0319129	0.0680977	0.162815	0.142164	0.0181184	0.0693189	0.063767	0.137407	0.0306917	0.076783	0.0205752	0.00855615	0.0484634	0.0484541	86.5603	20		fliM; flagellar motor switch protein FliM	02030 Bacterial chemotaxis [PATH:ko02030]	Cell motility	Cellular Processes	Common in both disease groups		0.0073918	0.150511	0.176575	0.00634035	0	0.0227405	0.00179777	0.0984416	0.0154847	0.0100331	0.0253064	0.18731
alaA; alanine-synthesizing transaminase [EC:2.6.1.66 2.6.1.2]	00250 Alanine, aspartate and glutamate metabolism [PATH:ko00250]	Amino acid metabolism	Metabolism	Common in both disease groups		0.00867195	0	0.138143	0.0403551	0.0583359	0.0232873	0.0182332	0.00837828	0.061347	0.0544396	0	0.0293971	0.0669008	0.0770032	0.0105485	0.00531392	0.0385253	0.102005	0.0405853	0.180428	0.055615	0.048453	0.0464507	86.6088	19		E2.1.1.37, DNMT, dcm; DNA (cytosine-5-)-methyltransferase [EC:2.1.1.37]	00270 Cysteine and methionine metabolism [PATH:ko00270]	Amino acid metabolism	Metabolism	Common in both disease groups		0.0813098	0.0577718	0.0583185	0.00634035	0.0128859	0.041691	0.0494386	0.0263435	0.0530903	0.0334437	0.0662786	0.0234137
argB; acetylglutamate kinase [EC:2.7.2.8]	00330 Arginine and proline metabolism [PATH:ko00330]	Amino acid metabolism	Metabolism	Common in both disease groups		0.146184	0	0.131616	0.11434	0.126168	0.0381065	0.0273498	0.0198984	0.0964024	0.0882298	0	0.00678395	0.0167252	0.0045296	0.00753466	0	0.0423778	0.0649943	0.054845	0.0221579	0.00855615	0.048419	0.0490518	86.6572	18		E3.2.1.20, malZ; alpha-glucosidase [EC:3.2.1.20]	00052 Galactose metabolism [PATH:ko00052]	Carbohydrate metabolism	Metabolism	Common in both disease groups		0.036959	0.00760156	0.0550786	0.096162	0.154631	0.0197085	0.031461	0.005546	0.0973322	0.0802649	0.0241013	0
patB, malY; cystathione beta-lyase [EC:4.4.1.8]	00270 Cysteine and methionine metabolism [PATH:ko00270]	Amino acid metabolism	Metabolism	Common in both disease groups		0.0222993	0	0.0369831	0.0425971	0.0393428	0.0508087	0.154982	0.0188511	0.0766838	0.00375446	0.0621762	0.0452264	0.100351	0.0860624	0.0271248	0.0265696	0.0256835	0.0767293	0.0372946	0.00949623	0.0727273	0.0483688	0.0368072	86.7055	20		dhaK; dihydroxyacetone kinase, N-terminal domain [EC:2.7.1.-]	00561 Glycerolipid metabolism [PATH:ko00561]	Lipid metabolism	Metabolism	Common in both disease groups		0.0665262	0.0501703	0.0534586	0.0655169	0.00257719	0.0507872	0.0422476	0.0818036	0.0331814	0.110364	0.0277165	0
tctA; putative tricarboxylic transport membrane protein	02020 Two-component system [PATH:ko02020]	Signal transduction	Environmental Information Processing	Common in both disease groups		0.0458375	0	0.0184915	0.0440917	0.0678325	0.107968	0.0364664	0.0230403	0.0120503	0.0807209	0.100666	0.0226132	0.0752634	0.0634144	0.00150693	0.106278	0.0423778	0.0315944	0.0471667	0	0.0855615	0.0482354	0.0348393	86.7538	19		fliG; flagellar motor switch protein FliG	02030 Bacterial chemotaxis [PATH:ko02030]	Cell motility	Cellular Processes	Common in both disease groups		0.0110877	0.114023	0.137696	0.0200778	0.0257719	0.0181924	0.00179777	0.0804171	0.0331814	0.0367881	0.0506128	0.163896
fliM; flagellar motor switch protein FliM	02030 Bacterial chemotaxis [PATH:ko02030]	Cell motility	Cellular Processes	Common in both disease groups		0.00619425	0	0.00217547	0.00298927	0	0.0867982	0	0.0607425	0	0.0168951	0.0888231	0.0610556	0.117076	0.0498256	0.137131	0.100964	0.109155	0.0171513	0.0274225	0	0.124064	0.0480221	0.049138	86.8018	16		hemA; glutamyl-tRNA reductase [EC:1.2.1.70]	00860 Porphyrin and chlorophyll metabolism [PATH:ko00860]	Metabolism of cofactors and vitamins	Metabolism	Common in both disease groups		0.0960934	0.104901	0.148226	0.0169076	0.224215	0.0250146	0.0692141	0.0180245	0	0.063543	0.0301267	0
E2.6.1.11, argD; acetylornithine aminotransferase [EC:2.6.1.11]	00330 Arginine and proline metabolism [PATH:ko00330]	Amino acid metabolism	Metabolism	Common in both disease groups		0.074331	0.16835	0.0913699	0.0373659	0.0203497	0.0148192	0.0546996	0.0198984	0.0876386	0.0525624	0.0740192	0.0271358	0.0585382	0.0362368	0.0331525	0.0159418	0.021831	0.0279836	0.076783	0	0.0128342	0.0478972	0.0384239	86.8497	20		hemE, UROD; uroporphyrinogen decarboxylase [EC:4.1.1.37]	00860 Porphyrin and chlorophyll metabolism [PATH:ko00860]	Metabolism of cofactors and vitamins	Metabolism	Common in both disease groups		0.036959	0.0577718	0.0445488	0.142658	0.0721612	0.00985423	0.0413487	0.022184	0.0486661	0.0836092	0.0120507	0.18731
ATPF0A, atpB; F-type H+-transporting ATPase subunit a [EC:3.6.3.14]	00190 Oxidative phosphorylation [PATH:ko00190]	Energy metabolism	Metabolism	Common in both disease groups		0.0346878	0	0.0445972	0.0747317	0.0637625	0.0486917	0.0182332	0.0230403	0.0744928	0.103248	0.00888231	0.0339198	0.0585382	0.0090592	0.0150693	0.0876797	0.0102734	0.0740212	0.0559419	0.110789	0.0513369	0.0476665	0.0322871	86.8974	20		recD; exodeoxyribonuclease V alpha subunit [EC:3.1.11.5]	03440 Homologous recombination [PATH:ko03440]	Replication and repair	Genetic Information Processing	Common in both disease groups		0.0923975	0.0714546	0.122307	0.00528362	0.0541209	0.00682216	0.133934	0.0804171	0.0110605	0.143808	0	0
hisC; histidinol-phosphate aminotransferase [EC:2.6.1.9]	00340 Histidine metabolism [PATH:ko00340]	Amino acid metabolism	Metabolism	Common in both disease groups		0.0755699	0	0.103335	0.0762263	0.0474827	0.0444576	0.0638162	0.00733099	0.0733973	0.0732119	0.0148038	0.0248745	0.0501756	0.0724736	0.0150693	0.00531392	0.0205468	0.0749239	0.0032907	0.118703	0.0342246	0.0475823	0.0345904	86.945	20		mpa; proteasome-associated ATPase	03050 Proteasome [PATH:ko03050]	Folding, sorting and degradation	Genetic Information Processing	Common in both disease groups		0.0628303	0.00608125	0.0210595	0.304337	0.0386578	0	0.0197755	0	0.152635	0.0401324	0.00241013	0
E1.11.1.9; glutathione peroxidase [EC:1.11.1.9]	00590 Arachidonic acid metabolism [PATH:ko00590]	Lipid metabolism	Metabolism	Common in both disease groups		0.0173439	0.0841751	0.0119651	0.0186829	0.103105	0.0931493	0.0729328	0.0523642	0.0482012	0.065703	0.0562546	0.0226132	0.0334504	0.0090592	0.0301386	0.0743949	0.0333886	0.0433295	0.0636202	0	0.0641711	0.0475259	0.0290965	86.9925	20		glpX; fructose-1,6-bisphosphatase II [EC:3.1.3.11]	00010 Glycolysis / Gluconeogenesis [PATH:ko00010]	Carbohydrate metabolism	Metabolism	Common in both disease groups		0.036959	0.109462	0.116637	0	0.069584	0.0613995	0.0530342	0.0235705	0.0442419	0.0334437	0.0192811	0
plsX; glycerol-3-phosphate acyltransferase PlsX [EC:2.3.1.15]	00561 Glycerolipid metabolism [PATH:ko00561]	Lipid metabolism	Metabolism	Common in both disease groups		0.0210605	0.252525	0.0456849	0.0642693	0.0719024	0.0169362	0.109399	0.021993	0.0536786	0.0431763	0.0592154	0.0271358	0.0083626	0.0634144	0.021097	0.0371974	0.00770505	0.0343025	0.0120659	0.0110789	0.0128342	0.0473826	0.0537443	87.0399	21		RP-L9, rplI; large subunit ribosomal protein L9	03010 Ribosome [PATH:ko03010]	Translation	Genetic Information Processing	Common in both disease groups		0.0406549	0.0319265	0.038879	0.0295883	0.00773156	0.0598834	0.0296632	0.044368	0.0331814	0.0434768	0.0879698	0
PTS-Fru-EIIA, fruB; PTS system, fructose-specific IIA component [EC:2.7.1.69]	02060 Phosphotransferase system (PTS) [PATH:ko02060]	Membrane transport	Environmental Information Processing	Common in both disease groups		0.0322101	0.0841751	0.102247	0.06128	0.0298463	0.0444576	0.0364664	0.0104728	0.063538	0.0225268	0	0.0226132	0	0.0634144	0.0105485	0.0478253	0.00385253	0.0279836	0.0504574	0.259563	0.0213904	0.0473747	0.0557486	87.0872	19		fucI; L-fucose isomerase [EC:5.3.1.25]	00051 Fructose and mannose metabolism [PATH:ko00051]	Carbohydrate metabolism	Metabolism	Common in both disease groups		0.0480467	0.0380078	0.0210595	0.0338152	0.0206175	0.0629155	0.0242699	0.061006	0.0376056	0.0601987	0.0421773	0.0234137
birA; BirA family transcriptional regulator, biotin operon repressor / biotin-[acetyl-CoA-carboxylase] ligase [EC:6.3.4.15]	00780 Biotin metabolism [PATH:ko00780]	Metabolism of cofactors and vitamins	Metabolism	Common in both disease groups		0.00371655	0	0.0119651	0.0246615	0.0325596	0.0254044	0.0182332	0.102634	0.0208142	0.0600713	0.0621762	0.101759	0.0752634	0.0317072	0.0617842	0.0212557	0.0744822	0.05687	0.0822675	0.107624	0.0171123	0.0472553	0.0339629	87.1345	20		plsX; glycerol-3-phosphate acyltransferase PlsX [EC:2.3.1.15]	00561 Glycerolipid metabolism [PATH:ko00561]	Lipid metabolism	Metabolism	Common in both disease groups		0.0887016	0.0942593	0.0931476	0.0211345	0.0927787	0.043965	0.062023	0.022184	0.0486661	0.0568543	0.0228963	0.0234137
PTS-Bgl-EIIB, bglF; PTS system, beta-glucosides-specific IIB component [EC:2.7.1.69]	02060 Phosphotransferase system (PTS) [PATH:ko02060]	Membrane transport	Environmental Information Processing	Common in both disease groups		0.282458	0	0.121827	0.0814576	0.124812	0.0105851	0.0091166	0.00418914	0.12598	0.0938615	0.00592154	0.00452264	0	0.0045296	0.0241109	0	0.0179785	0.0324971	0.0186473	0.0205752	0	0.0468128	0.070185	87.1813	17		ispD; 2-C-methyl-D-erythritol 4-phosphate cytidylyltransferase [EC:2.7.7.60]	00900 Terpenoid backbone biosynthesis [PATH:ko00900]	Metabolism of terpenoids and polyketides	Metabolism	Common in both disease groups		0.0221754	0.0106422	0.00647983	0.0137374	0.0231947	0.0227405	0.174384	0.0485275	0.0641508	0.026755	0.0578432	0.0468274
E2.7.1.17; xylulokinase [EC:2.7.1.17]	00040 Pentose and glucuronate interconversions [PATH:ko00040]	Carbohydrate metabolism	Metabolism	Common in both disease groups		0.0569871	0	0.0435095	0.077721	0.0339162	0.0508087	0.0364664	0.036655	0.0701109	0.0675803	0.0503331	0.0655782	0.0919886	0.0317072	0.0165763	0.00797088	0.0475145	0.0622862	0.0625233	0.00316541	0.0684492	0.0467547	0.0250442	87.2281	20		LDH, ldh; L-lactate dehydrogenase [EC:1.1.1.27]	00270 Cysteine and methionine metabolism [PATH:ko00270]	Amino acid metabolism	Metabolism	Common in both disease groups		0.107181	0.0288859	0.0137696	0.0084538	0.0566981	0.0629155	0.062023	0.047141	0.0641508	0.0568543	0.0156659	0.0936549
cmk; cytidylate kinase [EC:2.7.4.14]	00240 Pyrimidine metabolism [PATH:ko00240]	Nucleotide metabolism	Metabolism	Common in both disease groups		0.0284936	0	0.0195793	0.0433444	0.0474827	0.0381065	0.0273498	0.0911138	0.061347	0.0225268	0.0444115	0.0701009	0.0334504	0.0271776	0.0723327	0.0371974	0.073198	0.0532592	0.0734923	0.0823006	0.0342246	0.04669	0.023688	87.2747	20		panD; aspartate 1-decarboxylase [EC:4.1.1.11]	00770 Pantothenate and CoA biosynthesis [PATH:ko00770]	Metabolism of cofactors and vitamins	Metabolism	Common in both disease groups		0.0221754	0.00608125	0.0421189	0.0517795	0.00515437	0.0379009	0.0260677	0.0374355	0.0376056	0.026755	0.0494077	0.117069
E2.4.2.7, apt; adenine phosphoribosyltransferase [EC:2.4.2.7]	00230 Purine metabolism [PATH:ko00230]	Nucleotide metabolism	Metabolism	Common in both disease groups		0.0730922	0	0.0532991	0.0440917	0.077329	0.0508087	0.0182332	0.0240876	0.0876386	0.0469307	0.0266469	0.0407037	0.0250878	0.0135888	0.0647981	0.0371974	0.0423778	0.0758266	0.0186473	0.0633082	0.0941176	0.0465624	0.0259593	87.3213	20		kdsB; 3-deoxy-manno-octulosonate cytidylyltransferase (CMP-KDO synthetase) [EC:2.7.7.38]	00540 Lipopolysaccharide biosynthesis [PATH:ko00540]	Glycan biosynthesis and metabolism	Metabolism	Common in both disease groups		0.0406549	0.0228047	0.076138	0.00951052	0.041235	0.0272886	0.0422476	0.0762576	0.0287572	0.0769205	0.0819445	0.0234137
ispD; 2-C-methyl-D-erythritol 4-phosphate cytidylyltransferase [EC:2.7.7.60]	00900 Terpenoid backbone biosynthesis [PATH:ko00900]	Metabolism of terpenoids and polyketides	Metabolism	Common in both disease groups		0.0384044	0	0.0250179	0.0351239	0.0529093	0.0635109	0.118516	0.0565534	0.0679199	0.0544396	0.0118431	0.042965	0	0.0362368	0.0512357	0.0478253	0.0487987	0.0695078	0.0504574	0.0015827	0.102674	0.0464534	0.0301554	87.3678	19		aprA; adenylylsulfate reductase, subunit A [EC:1.8.99.2]	00920 Sulfur metabolism [PATH:ko00920]	Energy metabolism	Metabolism	Common in both disease groups		0	0.206762	0.186295	0.00528362	0	0.0250146	0.00179777	0.0651655	0	0.0434768	0.073509	0
PTS-Scr-EIIC, scrA; PTS system, sucrose-specific IIC component	02060 Phosphotransferase system (PTS) [PATH:ko02060]	Membrane transport	Environmental Information Processing	Common in both disease groups		0.0780476	0.0841751	0.14902	0.0926673	0.100392	0.0190533	0.0182332	0	0.0821612	0.0750892	0	0.0226132	0	0.022648	0.0135624	0.0159418	0.0102734	0.11374	0.0054845	0.0110789	0.059893	0.0463845	0.0448312	87.4141	18		psd, PISD; phosphatidylserine decarboxylase [EC:4.1.1.65]	00564 Glycerophospholipid metabolism [PATH:ko00564]	Lipid metabolism	Metabolism	Common in both disease groups		0.0813098	0.0288859	0.0275393	0.00528362	0.0644297	0.0788339	0.0413487	0.063779	0.0154847	0.0334437	0.0747141	0
fabB; 3-oxoacyl-[acyl-carrier-protein] synthase I [EC:2.3.1.41]	00061 Fatty acid biosynthesis [PATH:ko00061]	Lipid metabolism	Metabolism	Common in both disease groups		0.0235382	0.0841751	0.00652642	0.00298927	0.00949655	0.107968	0.0364664	0.0324658	0	0.00938615	0.07698	0.0407037	0.0083626	0.090592	0.0919228	0.143476	0.0243993	0.0162486	0.0372946	0	0.119786	0.0458466	0.0443079	87.46	19		PTS-Ula-EIIC, ulaA, sgaT; PTS system, ascorbate-specific IIC component	02060 Phosphotransferase system (PTS) [PATH:ko02060]	Membrane transport	Environmental Information Processing	Common in both disease groups		0.0850057	0.0152031	0.0186295	0.0295883	0.0438122	0.00227405	0.126743	0.0263435	0.046454	0.0601987	0.0204861	0
rpiB; ribose 5-phosphate isomerase B [EC:5.3.1.6]	00030 Pentose phosphate pathway [PATH:ko00030]	Carbohydrate metabolism	Metabolism	Common in both disease groups		0.0656591	0	0.0902822	0.0411024	0.0651192	0.0338725	0.045583	0.0460805	0.0427238	0.0319129	0.0414508	0.0361811	0.0334504	0.022648	0.0331525	0.0531392	0.0475145	0.0622862	0.0559419	0.0506465	0.059893	0.0456495	0.0184712	87.5056	20		RP-S18, rpsR; small subunit ribosomal protein S18	03010 Ribosome [PATH:ko03010]	Translation	Genetic Information Processing	Common in both disease groups		0.0406549	0.0668937	0.0647983	0.0634035	0.0489665	0.0325948	0.0287643	0.030503	0.0752113	0.0568543	0.0421773	0
ABC.MET.P, metI; D-methionine transport system permease protein	02010 ABC transporters [PATH:ko02010]	Membrane transport	Environmental Information Processing	Common in both disease groups		0.0346878	0.252525	0.0261057	0.0351239	0.0434128	0.0359895	0.0729328	0.00733099	0.0766838	0.0469307	0.0148038	0.0180905	0.0083626	0.0407664	0.0165763	0.0451683	0.0154101	0.0288863	0.0142597	0.085466	0.0342246	0.0454161	0.0522266	87.5511	21		hemD, UROS; uroporphyrinogen-III synthase [EC:4.2.1.75]	00860 Porphyrin and chlorophyll metabolism [PATH:ko00860]	Metabolism of cofactors and vitamins	Metabolism	Common in both disease groups		0.036959	0.00152031	0.00728981	0.00317017	0.0103087	0.0159184	0.0476409	0.044368	0	0.0601987	0.0807394	0.0936549
coaX; type III pantothenate kinase [EC:2.7.1.33]	00770 Pantothenate and CoA biosynthesis [PATH:ko00770]	Metabolism of cofactors and vitamins	Metabolism	Common in both disease groups		0.0161051	0	0.0685274	0.0478283	0.0434128	0.0381065	0.091166	0.0649317	0.0306735	0.0319129	0.0444115	0.0384424	0.083626	0.022648	0.0135624	0.0611101	0.0475145	0.120059	0.0625233	0.0142443	0.00855615	0.0452077	0.0298996	87.5963	20		malF; maltose/maltodextrin transport system permease protein	02010 ABC transporters [PATH:ko02010]	Membrane transport	Environmental Information Processing	Common in both disease groups		0.0406549	0.00760156	0.0234894	0.142658	0.0154631	0.00454811	0.0835963	0.005546	0.0707871	0.10702	0	0
[truncated: 1,364 more rows]
[truncated: 13 more columns]
