# Supplementary material for: Discriminating Microbial Community Structure Between Peri-Implantitis and Periodontitis With Integrated Metagenomic, Metatranscriptomic, and Network Analysis
Source: Front Cell Infect Microbiol. 2020 Dec 11;10:596490. doi: 10.3389/fcimb.2020.596490 (PMC7793907; doi:10.3389/fcimb.2020.596490)
Supplement: Supplementary file 10 [file Table_9.xlsx]

## Sheet: Supplementary_Table_S9
Supplementary Table S9. Relative read abundances of CDS clusters assigned with virulence genes in the VFDB
Gene abbreviation	Function	Specificity to disease groups		Peri-implantitis; sample IDs																										Gene abbreviation	Function	Specificity to disease groups		Periodontitis; sample IDs
				1	2	3	4	5	6	7	8	9	10	11	12	13	14	15	16	17	18	19	20	21	Mean	Standard deviation	Cumulative sum of mean	Number of samples with active function						1	2	3	4	5	6	7	8	9	10	11	12	13	14	15	16
clpP	ATPdependent Clp protease proteolytic subunit	Common in both disease groups		1.57936	1.19226	1.48004	1.07648	1.29689	1.57605	1.30751	1.2345	1.17664	2.16845	1.48406	1.26371	1.43146	1.70167	1.24391	1.52632	1.44163	1.12262	1.24131	1.35518	1.78742	1.41369	0.256355	1.41369	21		clpP	ATPdependent Clp protease proteolytic subunit	Common in both disease groups		1.7023	1.47976	1.18343	1.46888	0.702592	1.46789	1.13969	1.67159	1.39443	1.08166	1.36382	1.4638	1.26343	1.49661	0.80579	1.35844
clpC	endopeptidase Clp ATPbinding chain C	Common in both disease groups		1.40752	0.866773	1.4281	1.33866	1.64625	1.03045	1.21304	1.4148	1.52867	1.79255	1.28464	1.60433	1.34778	1.29044	1.17203	1.32133	1.22905	1.33049	1.52589	1.82207	1.17515	1.37	0.232338	2.78369	21		clpC	endopeptidase Clp ATPbinding chain C	Common in both disease groups		1.28188	1.03643	1.0164	1.25886	0.919636	1.30621	1.21243	1.71108	1.19778	1.01843	1.22709	1.54789	1.50485	1.12163	0.944794	1.24857
irtA (J113_09380)	drugstransport transmembrane ATPbinding protein ABC transporter	Common in both disease groups		0.92937	0.689881	1.92643	1.40792	1.32263	1.24118	1.14749	0.939681	0.995717	1.30724	0.539621	1.15137	1.21011	0.42187	1.33096	1.00915	1.19635	1.96339	1.23101	0.367463	0.956412	1.10882	0.406455	3.89251	21		irtA (J113_09380)	drugstransport transmembrane ATPbinding protein ABC transporter	Common in both disease groups		1.05043	1.21839	0.671433	1.10602	0.126419	1.00748	0.732545	1.08684	0.891542	0.433181	0.585752	1.38525	0.950934	0.875741	0.368599	0.80469
oppF (MSC_0975)	oligopeptide ABC transporter, permease component "	Common in both disease groups		0.71321	1.10823	0.864595	0.960431	0.762304	0.862073	0.614843	0.644477	0.996204	0.90563	0.906866	1.21432	1.19444	0.587731	1.1074	0.811099	0.807433	1.01559	1.23425	0.682643	1.19123	0.913572	0.206793	4.80608	21		oppF (MSC_0975)	oligopeptide ABC transporter, permease component "	Common in both disease groups		0.872425	0.951123	1.16752	0.776904	0.532377	0.502805	0.771967	1.10474	0.879627	0.915595	0.909531	0.329715	0.825384	0.565232	0.290409	0.417724
orf45	putative lysiltRNA synthetase LysU	Common in both disease groups		0.852475	0.712877	0.763349	0.761544	0.750884	0.771097	0.611338	0.99331	0.664988	0.632624	0.769328	0.900836	0.834241	0.911289	0.72729	0.909686	0.856423	0.796473	0.858265	1.03024	0.793041	0.804838	0.108803	5.61092	21		orf45	putative lysiltRNA synthetase LysU	Common in both disease groups		0.769416	0.601013	0.796412	0.54627	0.479484	0.960451	0.84168	0.787831	0.643891	0.489462	0.836397	0.636749	0.831625	0.672317	0.455897	0.966467
cpsA (EF2495)	undecaprenyl diphosphate synthase	Common in both disease groups		0.597654	0.87208	0.739232	0.729366	0.745032	0.629811	0.725613	0.855636	0.565701	0.667962	0.65142	0.832126	1.04718	0.320176	0.841611	1.00628	0.785579	0.764038	0.64278	0.340798	0.71922	0.718062	0.177357	6.32898	21		acpXL (BR0459)	acyl carrier protein	Common in both disease groups		1.42938	0.66319	0.40129	0.0881149	0.471989	0.877385	0.425317	0.55674	1.10921	0.838369	1.01503	1.34044	0.889731	0.996662	0.283263	0.684363
tuf (MSC_0160)	translation elongation factor Tu	Common in both disease groups		0.588396	0.598781	0.539938	0.764397	0.859289	0.858562	0.747697	0.723792	0.652126	0.682513	0.6392	0.889026	0.553278	0.488676	0.554598	0.767025	0.649513	0.688794	0.599506	0.244772	0.752264	0.65915	0.146178	6.98813	21		aatC (ETEC_p948_0870)	ABC transporter ATPbinding protein AatC	Common in both disease groups		0.69155	0.484065	0.80718	0.815849	0.297309	0.431141	0.596148	0.789201	0.605636	0.356451	0.649297	1.39355	0.970141	0.622417	0.535278	0.589792
aatC (ETEC_p948_0870)	ABC transporter ATPbinding protein AatC	Common in both disease groups		0.544467	0.567825	0.697865	0.73085	0.731737	0.390894	0.72982	0.76301	0.505771	0.8802	0.444073	0.812216	0.419341	0.509213	0.561019	0.383273	0.549062	0.751957	0.951673	0.322587	0.425433	0.603442	0.178602	7.59157	21		cpsA (EF2495)	undecaprenyl diphosphate synthase	Common in both disease groups		0.581235	0.6177	0.586934	0.46484	0.388355	0.648001	0.689692	0.677168	0.572747	0.578302	0.771001	0.584194	0.566545	0.515995	0.287887	0.644005
aatC	AatC ATB binding protein of ABC transporter	Common in both disease groups		0.896675	1.69463	0.593383	0.514505	0.464303	0.577301	0.598193	0.533645	0.503336	0.454201	0.321485	0.314365	0.834709	0.230358	0.58495	0.5881	0.631245	0.556647	0.397204	0.441443	0.275244	0.571711	0.304676	8.16328	21		tuf (MSC_0160)	translation elongation factor Tu	Common in both disease groups		0.809817	0.871345	0.526087	0.266573	0.219655	0.75017	0.685861	0.708088	0.583923	0.72124	0.57633	0.267202	0.942128	0.553235	0.273104	0.819177
pykF	pyruvate kinase I (formerly F), fructose stimulated "	Common in both disease groups		0.532109	1.88921	0.571199	0.411315	0.57231	0.665866	0.381035	0.288274	0.502809	0.60276	0.358274	0.447197	0.209437	0.616268	0.482094	0.58818	0.520909	0.438463	0.418914	0.465232	0.519202	0.546717	0.327233	8.71	21		c3575	Transposase insF for insertion sequence IS3A/B/C/D/E/fA	Common in both disease groups		0.496349	0.132354	0.165896	0.407889	0.967391	0.094318	0.123078	0.402823	0.213974	0.363896	0.549802	0.969783	0.703125	0.376159	0.710365	1.1962
sigA/rpoV (MRGA423_16815)	RNA polymerase sigma factor	Common in both disease groups		0.546055	0	0.740692	0.644814	0.547027	0.527096	0.220839	0.324906	0.629891	0.587031	0.415343	0.415868	0.404615	0.61033	0.492476	0.287555	0.383534	0.511562	0.513303	0.946498	0.437824	0.485108	0.194956	9.19511	20		pykF	pyruvate kinase I (formerly F), fructose stimulated "	Common in both disease groups		0.767195	0.460292	0.463962	0.472835	0.303457	0.334281	0.609333	0.466977	0.47029	0.56242	0.344867	0.50619	0.433351	0.377925	0.332517	0.183681
cylG (gbs0646)	hypothetical protein	Common in both disease groups		0.348528	0.491761	0.311395	0.521731	0.404532	0.415577	0.670053	0.545471	0.327564	0.358094	0.577711	0.339155	0.499984	0.501873	0.532876	0.803288	0.541842	0.468884	0.326144	0.174887	0.590386	0.464368	0.141648	9.65948	21		cylG (gbs0646)	hypothetical protein	Common in both disease groups		0.35609	0.47227	0.286568	0.21178	0.180491	0.895703	0.557661	0.36505	0.363598	0.377892	0.392427	0.439252	0.426287	0.411927	0.185666	0.843496
mutS	methyldirected mismatch repair, recognize exocyclic adducts of guanosine "	Common in both disease groups		0.248467	0.554558	0.167085	0.300327	0.386351	0.566505	0.691786	0.636942	0.264145	0.363499	0.566791	0.675676	0.60143	0.599031	0.502274	0.744789	0.559335	0.221529	0.4591	0.113193	0.477898	0.461939	0.184642	10.1214	21		sodB	superoxide dismutase	Common in both disease groups		0.366835	0.339321	0.494295	0.0353379	0.268083	0.512711	0.24874	0.683763	0.407762	0.840454	0.584462	0.268862	0.377374	0.903635	0.283964	0.790375
acpXL (BR0459)	acyl carrier protein	Common in both disease groups		0.308667	0	0.322644	0.282945	0.290388	1.20098	0.681445	0.982034	0.254042	0.574974	0.534032	0.0795429	0.55468	0.122478	0.636107	0.76049	0.65116	0.394603	0.284242	0.106657	0.450216	0.451063	0.302418	10.5725	20		SF3705	putative transposase	Common in both disease groups		0	0.299729	0.132024	0.72303	0.027878	0.017757	0.0502024	0.419183	0.0327411	0.259869	2.02837	0.47521	0.497069	0.27636	0.0835847	0.60129
tnpA	transposase tnpA	Common in both disease groups		0.156929	0.239689	0.742547	0.403213	0.244821	0.9803	0.237139	0.183987	0.286786	0.166159	0.475792	0.785865	0.668047	0.0295268	0.0491558	0.5088	0.663517	0.205903	0.860715	0.00853957	0.59645	0.404471	0.292669	10.9769	21		mutS	methyldirected mismatch repair, recognize exocyclic adducts of guanosine "	Common in both disease groups		0.390474	0.52128	0.305549	0.100283	0.23591	0.607291	0.520109	0.603764	0.33839	0.382061	0.648512	0.495126	0.486377	0.415902	0.226512	0.563404
argK (PSPPH_4319)	phaseolotoxininsensitive ornithine carbamoyltransferase	Common in both disease groups		0.536913	0.361745	0.621684	0.647438	0.407998	0.34551	0.218911	0.203678	0.505811	0.55391	0.334485	0.325882	0.534344	0.530987	0.436899	0.274723	0.319717	0.562293	0.366771	0.128442	0.203357	0.401024	0.149693	11.378	21		orf31	hypothetical protein	Common in both disease groups		0	0.592326	0.0742427	0.114079	0	0.137982	0.114748	0.180298	0.0398801	0.339278	0.0337071	0	1.06366	0.533143	0	1.8613
c3575	Transposase insF for insertion sequence IS3A/B/C/D/E/fA	Common in both disease groups		0.188578	0	0.25416	0.552692	0.161074	0.173777	0.0657258	1.12878	0.416586	0.149737	0.061879	0.667868	0.401343	0.567029	0.443153	0	1.53646	0.25217	1.16927	0	0.130328	0.39622	0.422892	11.7742	18		rmlC (VV0303)	dTDP6deoxyDxylo4hexulose3,5epimerase "	Common in both disease groups		0.19427	0.301101	0.286094	0.0748499	0.400904	0.340711	0.301081	0.443422	0.209395	0.311584	0.563767	0.854162	0.530501	0.681001	0.340855	0.465095
galE (BCE_5381)	UDPglucose 4epimerase	Common in both disease groups		0.303708	0.350247	0.325802	0.398383	0.552652	0.279899	0.317587	0.190697	0.307845	0.448865	0.522722	0.528594	0.323271	0.684972	0.389786	0.472616	0.233464	0.375475	0.354862	0.459917	0.288514	0.386185	0.118936	12.1604	21		tagD	tagD protein	Common in both disease groups		0.437967	0.16422	0.274486	0.499117	0.489591	0.552113	0.390304	0.26655	0.324555	0.35119	0.386258	0.320864	0.409596	0.207472	0.316403	0.760192
rmlC (VV0303)	dTDP6deoxyDxylo4hexulose3,5epimerase "	Common in both disease groups		0.39331	0	0.0761415	0.190291	0.524187	0.311709	0.48234	0.787871	0.28776	0.231985	0.362954	0.540794	0.824657	0.416179	0.410257	0.39483	0.44677	0.167602	0.6813	0.045312	0.215133	0.371018	0.224696	12.5314	20		aatC	AatC ATB binding protein of ABC transporter	Common in both disease groups		0.516191	0.49897	0.323507	0.436365	0.236752	0.358356	0.253328	0.418926	0.556352	0.630713	0.332865	0.252265	0.328267	0.42385	0.0710435	0.350115
sodB	superoxide dismutase	Common in both disease groups		0.192529	0	0.222819	0.217486	0.23289	0.307726	0.182104	0.809488	0.135846	0.299752	0.685349	0.702125	0.222527	0.491151	0.34013	0.779378	0.592576	0.468096	0.293113	0.17114	0.225679	0.360567	0.230484	12.892	20		hitC (HSM_1248)	ABC transporter related	Common in both disease groups		0.258096	0.629724	0.456115	0.427522	0.159772	0.523403	0.40398	0.282738	0.292109	0.201006	0.458215	0.756796	0.424836	0.352092	0.202481	0.488149
hitC (HSM_1248)	ABC transporter related	Common in both disease groups		0.352208	0	0.380313	0.383206	0.365954	0.466882	0.358951	0.375565	0.332596	0.402302	0.301335	0.386198	0.312986	0.469954	0.393497	0.448228	0.327858	0.426776	0.384952	0.13245	0.381141	0.351588	0.107015	13.2435	20		sigA/rpoV (MRGA423_16815)	RNA polymerase sigma factor	Common in both disease groups		0.333526	0.500295	0.501668	0.681714	0.172069	0.365608	0.57294	0.304494	0.644088	0.331139	0.240381	0	0.503262	0.263333	0.355708	0.186326
tuf (MYPE320)	elongation factor Tu	Common in both disease groups		0.308667	0.300717	0.247371	0.429153	0.208118	0.387016	0.249933	0.354608	0.213385	0.316243	0.534032	0.366093	0.610078	0.367435	0.39579	0.338004	0.340602	0.348555	0.353294	0.224033	0.40522	0.34754	0.0988627	13.5911	21		argK (PSPPH_4319)	phaseolotoxininsensitive ornithine carbamoyltransferase	Common in both disease groups		0.495776	0.396561	0.466006	0.643617	0.132652	0.144898	0.431108	0.368819	0.697557	0.391193	0.325966	0.161538	0.304947	0.313085	0.250123	0.131882
devR/dosR (OCQ_52190)	twocomponent system response regulator	Common in both disease groups		1.15057	0	0.956959	0.493357	0.41902	0.0962692	0.245727	0.0590189	0.867581	0.331833	0.192657	0.114874	0.100043	0.132541	0.254952	0.091415	0.108397	0.51003	0.292966	0.61572	0.203006	0.344616	0.318576	13.9357	20		tnpA	transposase tnpA	Common in both disease groups		0	0.705022	0.262332	0.381925	0.00631676	0.440749	0.0512269	0	0.118754	0.185025	1.31637	0	0.395614	0.431284	0.0454706	0.725296
cylR2	transcriptional regulator, Cro/CI family "	Common in both disease groups		0.667228	1.77069	0.380431	0.444862	0.285331	0.118018	0.803432	0.0643542	0.359456	0.101719	0.125968	0	0	0	0.305567	0	0.295295	0.542815	0.478801	0.125828	0.265489	0.339776	0.399373	14.2755	17		lidL (lpp1174)	hypothetical protein	Common in both disease groups		0	0.235495	0.043801	0.0755927	0.696107	0.0685609	0.0228071	0.21276	0	0	0.527592	2.37273	0.633214	0.167362	0.789886	0.0792789
pknG (MRGA327_13435)	serine/threonine protein kinase	Common in both disease groups		0.636702	0.593474	0.594725	0.705518	0.535266	0.184468	0.336516	0.107752	0.515144	0.437224	0.0843687	0.125707	0	0.120911	0.214051	0.200284	0.197848	0.396135	0.212545	0.579384	0.211179	0.332819	0.21562	14.6083	20		tuf (MYPE320)	elongation factor Tu	Common in both disease groups		0.297279	0.686049	0.49017	0.273117	0.440489	0.218094	0.400505	0.40368	0.400524	0.314364	0.270667	0.133878	0.51676	0.173323	0.292651	0.136884
cbpA	choline binding protein A	Common in both disease groups		0.421627	1.02509	0.677419	0.685816	0.578447	0.136726	0.465339	0.046588	0.682476	0.376318	0.0243096	0.135857	0	0.2231	0.176986	0.0432767	0.102631	0.314413	0.117863	0.425061	0.217858	0.327486	0.277351	14.9358	20		galE (BCE_5381)	UDPglucose 4epimerase	Common in both disease groups		0.373068	0.213184	0.0935152	0.12317	0.229172	0.359291	0.318008	0.332503	0.373396	0.268604	0.291138	0.468572	0.46654	0.242358	0.285996	0.376388
eno (SSA_0886)	Enolase, putative "	Common in both disease groups		0.236691	0.545713	0.319013	0.408956	0.377942	0.357459	0.371219	0.30219	0.36603	0.454201	0.290935	0.158988	0.35249	0.355888	0.278091	0.429738	0.250182	0.253789	0.217543	0.174364	0.367959	0.327113	0.0945372	15.2629	21		devR/dosR (OCQ_52190)	twocomponent system response regulator	Common in both disease groups		0.433096	0.0165043	0.382565	1.29767	0.0567666	0.0904301	0.287672	0.0501923	0.64463	0.377991	0.0750979	0.241754	0.135806	0.125043	0.459751	0.0197766
eno (gbs0608)	phosphopyruvate hydratase	Common in both disease groups		0.295186	0.272414	0.253331	0.290514	0.434076	0.35662	0.288142	0.504163	0.260858	0.536518	0.299905	0.324418	0.276288	0.366115	0.268919	0.398097	0.322188	0.274056	0.30904	0.202945	0.234555	0.322302	0.0848981	15.5852	21		eno (SGO_1426)	enolase	Common in both disease groups		0.311534	0.456863	0.262879	0.0639903	0.235742	0.559964	0.31538	0.442394	0.285364	0.218873	0.359225	0.121707	0.419514	0.228227	0.137183	0.551848
pipD	Pathogenicity island encoded protein: SPI3	Common in both disease groups		0.141007	0	0.0751547	0.0969522	0.179483	0.457187	1.11699	0.237506	0.147451	0.106638	0.61125	0.250243	0.402511	0.503522	0.44061	0.708446	0.262441	0.106015	0.229158	0.051586	0.390193	0.310207	0.267201	15.8954	20		PLES_19091	UDPglucose/GDPmannose dehydrogenaselike protein	Common in both disease groups		0.266978	0.1324	0.262332	0.0822783	0.17628	0.566506	0.221746	0.428947	0.31072	0.195745	0.388838	0.375632	0.24926	0.679824	0.0881388	0.593069
SF3705	putative transposase	Common in both disease groups		0.200471	0	0.254002	0.175419	0.420043	0.0945398	0.160897	1.11135	0.288003	0.162972	1.07833	0.408841	0.196581	0.0433829	0.233688	0	0.461356	0.0582603	0.956672	0	0.0797962	0.304029	0.340085	16.1994	18		lidL (lpl1180)	hypothetical protein	Common in both disease groups		0.505948	0.614454	0.235211	0.0236294	1.58205	0.133084	0	0.0560167	0	0.236046	0.175883	0.32363	0.655227	0.306756	1.21524	0.0264455
hitC (HS_0781)	iron(III) ABC transporter, ATPbinding protein "	Common in both disease groups		0.228362	0.338749	0.416706	0.300708	0.436974	0.391575	0.153886	0.197023	0.267594	0.369874	0.409883	0.323344	0.344309	0.317866	0.356265	0.114448	0.237437	0.345141	0.252045	0.288951	0.215924	0.300336	0.0875286	16.4998	21		cna (SAR2774)	collagen adhesin precursor	Common in both disease groups		0.206018	0.54167	0.022959	0.0352672	0	0.294393	0.801679	0.213617	0.326869	0.0629323	0.100729	0.40274	0.239729	0.0867719	0.0377637	0.228293
eno (SGO_1426)	enolase	Common in both disease groups		0.1744	0.272414	0.192071	0.199115	0.202152	0.58165	0.268161	0.366599	0.166115	0.219305	0.465523	0.368533	0.226734	0.27803	0.325162	0.483376	0.418471	0.194084	0.357704	0.213141	0.286229	0.298046	0.115237	16.7978	21		kdtB	lipopolysaccharide core biosynthesis protein (kdtB)	Common in both disease groups		0.285889	0.365884	0.372637	0.337709	0.0786648	0.200561	0.265801	0.452416	0.246469	0.419185	0.429443	0	0.290868	0.325008	0.283263	0.136884
ddrA (Mvan_3122)	daunorubicin resistance ABC transporter ATPase subunit	Common in both disease groups		0.335628	0.708455	0.397325	0.341976	0.342375	0.157322	0.107089	0.250871	0.443325	0.210159	0.176277	0.215791	0.654023	0.375435	0.361102	0.119549	0.230314	0.174475	0.263365	0.150924	0.238861	0.29784	0.159259	17.0957	21		cpsB (EF2494)	phosphatidate cytidylyltransferase	Common in both disease groups		0.32142	0.25712	0.335005	0.312806	0.256039	0.278131	0.388033	0.453015	0.218799	0.480628	0.354233	0	0.283514	0.282101	0.363134	0.29159
cna (SAR2774)	collagen adhesin precursor	Common in both disease groups		0.0777865	0.601435	0.157849	0.70955	0.219595	0.137984	0.742614	0.309395	0.12205	0.26282	0.142478	0.297383	0.342439	0.10623	0.205921	0.400329	0.533071	0.286312	0.205929	0.106745	0.168996	0.292234	0.198699	17.3879	21		rmlD (VV0302)	dTDP4dehydrorhamnose reductase	Common in both disease groups		0.184385	0.110593	0.0770168	0.0946943	0.264209	0.525422	0.123791	0.149635	0.306338	0.112663	0.524507	1.26077	0.298851	0.209607	0.215653	0.470787
tuf (MS53_0667)	Elongation factor Tu	Common in both disease groups		0.229795	0.300717	0.319052	0.205125	0.198459	0.266902	0.181754	0.218254	0.304842	0.368003	0.299125	0.238726	0.526864	0.281659	0.24974	0.329556	0.205359	0.177582	0.263953	0.554723	0.281396	0.28579	0.0990461	17.6737	21		fbpC (NLA_15990)	ironuptake permease ATPbinding protein	Common in both disease groups		0.331735	0.255154	0.34862	0.167103	0.307163	0.229384	0.249141	0.380553	0.247552	0.374219	0.319461	0.448656	0.240552	0.25141	0.189589	0.342124
cpsB (EF2494)	phosphatidate cytidylyltransferase	Common in both disease groups		0.294295	0.444	0.127297	0.233727	0.272093	0.394824	0.201559	0.581113	0.28565	0.178631	0.252846	0.188365	0.410225	0.144912	0.264875	0.462574	0.244561	0.22862	0.306394	0.252527	0.183145	0.28344	0.115178	17.9571	21		cylG (SAK_0792)	cylG protein	Common in both disease groups		0.112465	0.427283	0.267807	0.105872	0.0773172	0.538244	0.151053	0.308006	0.313083	0.171724	0.290072	0.11009	0.241181	0.340905	0.123801	0.278195
kdtB	lipopolysaccharide core biosynthesis protein (kdtB)	Common in both disease groups		0.291506	0	0.224043	0.306527	0.30249	0.11676	0.227148	0.163691	0.338722	0.40251	0.320445	0.238726	0.416069	0.520512	0.117782	0.295764	0.413238	0.386374	0.365497	0.213402	0.281396	0.282981	0.120663	18.2401	20		ssb	ssDNAbinding protein controls activity of RecBCD nuclease	Common in both disease groups		0.102078	0.306221	0.313433	0.15727	0.52665	0.430767	0.205665	0.310661	0.233766	0.140357	0.441389	0	0.389469	0.541533	0.35816	0.464291
manA (BALH_4769)	mannose6phosphate isomerase	Common in both disease groups		0.197217	0	0.215083	0.241677	0.169369	0.2919	0.340723	0.450094	0.287922	0.323449	0.320445	0.348134	0.346646	0.428633	0.188452	0.380245	0.313078	0.365801	0.26905	0.159986	0.281396	0.281871	0.102965	18.522	20		eno (SSA_0886)	Enolase, putative "	Common in both disease groups		0.498426	0.145338	0.200426	0.311992	0.200031	0.416562	0.39908	0.265437	0.374922	0.247362	0.141783	0.121707	0.276547	0.243977	0.188609	0.263477
rhuM	putative cytoplasmic protein	Common in both disease groups		0.101804	0.343172	0.16369	0.201892	0.198914	0.304686	0.362982	0.404826	0.0696272	0.433205	0.280406	0.363457	0.284937	0.643156	0.360393	0.221883	0.182972	0.187694	0.27351	0.0487104	0.411196	0.278243	0.139658	18.8002	21		manA (BALH_4769)	mannose6phosphate isomerase	Common in both disease groups		0.285889	0.0857675	0.146916	0.0660773	0.0196241	0.319627	0.389859	0.165309	0.28502	0.327466	0.455467	0.335247	0.256663	0.346646	0.141597	0.485907
tagD	tagD protein	Common in both disease groups		0.311998	0	0.240306	0.242742	0.16221	0.383347	0	0.548551	0.202714	0.137611	0	0.419089	0.132768	0.322485	0.50761	0.627073	0.539613	0.346367	0.447192	0.102126	0.10783	0.275316	0.192065	19.0755	18		eno (gbs0608)	phosphopyruvate hydratase	Common in both disease groups		0.300431	0.165729	0.244118	0.250089	0.114039	0.279328	0.333955	0.498154	0.228892	0.474672	0.330117	0.546575	0.288352	0.0942053	0.102642	0.396797
ybtP	lipoprotein inner membrane ABCtransporter	Common in both disease groups		0.119469	0.197235	0.21678	0.232472	0.219481	0.324496	0.328454	0.243831	0.1425	0.268294	0.393114	0.407962	0.218787	0.193161	0.483095	0.422087	0.381887	0.289595	0.344276	0.0420879	0.310748	0.275229	0.109723	19.3508	21		hitC (HS_0781)	iron(III) ABC transporter, ATPbinding protein "	Common in both disease groups		0.167766	0.521326	0.456115	0.172339	0.301857	0.265945	0.336004	0.416271	0.368571	0.212918	0.223219	0.151581	0.200831	0.224989	0.149163	0.197709
fbpC (NLA_15990)	ironuptake permease ATPbinding protein	Common in both disease groups		0.256409	0	0.343999	0.328892	0.318626	0.357354	0.101305	0.353068	0.189	0.243765	0.333705	0.275326	0.371423	0.218647	0.294435	0.254559	0.25149	0.388913	0.231069	0.333305	0.17585	0.267673	0.0951929	19.6184	20		pipD	Pathogenicity island encoded protein: SPI3	Common in both disease groups		0.221204	0.0958713	0.0415745	0.0473295	0.0253513	0.824488	0.43142	0.24685	0.248389	0.278728	0.37347	0.216307	0.19309	0.286443	0.076088	0.582605
ybtP (PSPTO_2604)	ABC transporter, ATPbinding/permease protein "	Common in both disease groups		0.141395	0	0.238371	0.239889	0.154483	0.38602	0.211374	0.282993	0.148668	0.183551	0.383494	0.375755	0.571744	0.17914	0.385409	0.247227	0.406357	0.341114	0.359175	0.0142036	0.217067	0.260354	0.137667	19.8788	20		bplB (BAV0097)	probable acetyltransferase	Common in both disease groups		0	0.0950941	0.0238351	0.0244076	0.163562	0.177197	0.0810721	0.665605	0.128109	0.174305	0.84408	0.557639	0.320139	0.432387	0.117775	0.603244
PLES_19091	UDPglucose/GDPmannose dehydrogenaselike protein	Common in both disease groups		0.172928	0	0.0334723	0.1057	0.0542595	0.361389	0.381736	0.53491	0.205595	0.0805158	0.219437	0.393908	0.362541	0.4575	0.237607	0.576066	0.397587	0.128952	0.413328	0.0199547	0.273311	0.257652	0.175396	20.1364	20		tuf (MS53_0667)	Elongation factor Tu	Common in both disease groups		0.320202	0.210396	0.438558	0.17913	0.283159	0.253197	0.198493	0.187921	0.283444	0.335308	0.265451	0.20137	0.20533	0.286001	0.377637	0.317576
tadA (HD1304)	tight adherence protein A	Common in both disease groups		0.433636	0.554558	0.456573	0.365596	0.357318	0.221676	0.251511	0.0402626	0.46268	0.498824	0.0985384	0.117509	0.102381	0.169573	0.173942	0.0935668	0.0693414	0.443059	0.119921	0.226473	0.145443	0.257256	0.16465	20.3937	21		inlJ (lse_0931)	cell wall surface anchor family protein (LPXTG motif)	Common in both disease groups		0.129227	0.222602	0.102129	0.0306333	0	2.12636	0.0369725	0.120941	0	0.127552	0.303084	0.0580874	0.0446075	0.150655	0.049254	1.37275
cat	chloramphenicol acetyltransferase	Common in both disease groups		0	5.39168	0	0	0	0	0	0	0	0	0	0	0	0	0	0	0	0	0	0	0	0.256747	1.17656	20.6504	1		kasB (MRGA327_13860)	3oxoacyl(acyl carrier protein) synthase II	Common in both disease groups		0.10831	0.363918	0.342122	0.119597	0.245848	0.527141	0.2115	0.217557	0.250998	0.238229	0.281042	0.381164	0.236633	0.279157	0.0893999	0.523793
cylG (SAK_0792)	cylG protein	Common in both disease groups		0.174245	0.491761	0.070497	0.115932	0.111076	0.284353	0.670053	0.214624	0.144367	0.3204	0.245046	0.208666	0.409056	0.120416	0.32437	0.443207	0.254494	0.118578	0.312814	0.139857	0.129185	0.252524	0.152182	20.903	21		VC1789	transposase OrfAB, subunit B "	Common in both disease groups		0.139685	0.0496501	0	0.071737	2.37039	0.187141	0.0625414	0	0.11708	0.369851	0.0918673	0	0.0557352	0.211741	0.743294	0.081751
groEL (Cthe_2892)	chaperonin GroEL	Common in both disease groups		0.257455	0	0.201149	0.257766	0.285672	0.2723	0.281482	0.214679	0.20738	0.314303	0.249076	0.371168	0.222293	0.169573	0.192287	0.270977	0.310268	0.210893	0.346286	0.365372	0.205115	0.247881	0.0807202	21.1509	20		groEL (Cthe_2892)	chaperonin GroEL	Common in both disease groups		0.18331	0.296666	0.213092	0.284649	0.103174	0.252113	0.302194	0.380382	0.282952	0.313173	0.371732	0.24452	0.401516	0.151612	0.17887	0.0877875
ssb	ssDNAbinding protein controls activity of RecBCD nuclease	Common in both disease groups		0.267875	0	0.184018	0.126277	0.118803	0.238236	0.202786	0.499158	0.151183	0.179671	0.166787	0.248681	0.123886	0.218647	0.420597	0.339439	0.156515	0.190802	0.561869	0.14282	0.477283	0.238825	0.143143	21.3897	20		hemB (HSM_1661)	Porphobilinogen synthase	Common in both disease groups		0.264901	0.323183	0.3918	0.285745	0.400904	0.127776	0.233996	0.29019	0.349763	0.400623	0.307514	0	0.249744	0.200775	0.339033	0.0887648
clpE	ATPdependent protease	Common in both disease groups		0.147632	0.654502	0.228503	0.278761	0.279479	0.261714	0.222767	0.214019	0.173459	0.319499	0.197857	0.108432	0.181387	0.293618	0.251575	0.244039	0.204681	0.175569	0.115069	0.244075	0.196239	0.237756	0.110478	21.6274	21		pknG (MRGA327_13435)	serine/threonine protein kinase	Common in both disease groups		0.338755	0.162574	0.251929	0.861269	0.170889	0.0940563	0.269498	0.0824832	0.492889	0.248354	0.0925404	0	0.185881	0.102669	0.270372	0.0432326
kasB (MRGA327_13860)	3oxoacyl(acyl carrier protein) synthase II	Common in both disease groups		0.256641	0	0.135823	0.136243	0.151302	0.227545	0.387344	0.330737	0.0834228	0.201497	0.364254	0.203493	0.341504	0.220461	0.285638	0.288192	0.360614	0.199337	0.253858	0.22229	0.287899	0.235147	0.0984451	21.8626	20		cylR2	transcriptional regulator, Cro/CI family "	Common in both disease groups		0	0.0539476	0.135199	0.761764	0.0927301	0.532039	0.334311	0.16411	0.0726704	0.494227	0.12277	0	0.141225	0.204381	0.222659	0.419621
gtrB (SFV_0257)	bactoprenol glucosyl transferase	Common in both disease groups		0.109978	0	0.30804	0.142138	0.142779	0.27382	0.378756	0.405817	0.173784	0.258108	0.260256	0.204079	0.426821	0.204213	0.120868	0.249219	0.359742	0.3247	0.234353	0.0547229	0.216539	0.230892	0.113492	22.0935	20		rhuM	putative cytoplasmic protein	Common in both disease groups		0.182737	0.287157	0.346868	0.0603468	0.053903	0.326244	0.376317	0.333702	0.232142	0.0956888	0.154514	0.305927	0.234407	0.435331	0.107756	0.181266
fabZ (BSUIS_A1200)	betahydroxyacyl(acylcarrierprotein) dehydratase FabZ	Common in both disease groups		0.154333	0.750909	0.0537609	0.288841	0.217777	0.266902	0.113574	0.272763	0.186322	0.115023	0.213587	0.278547	0.277457	0.122478	0.176694	0.253523	0.363134	0.0822035	0.253809	0	0.281396	0.224906	0.151424	22.3184	20		ybtP (PSPTO_2604)	ABC transporter, ATPbinding/permease protein "	Common in both disease groups		0.197709	0.450142	0.152501	0.0449241	0.0104437	0.248374	0.386518	0.379526	0.0860622	0.0766305	0.155748	0.713092	0.21162	0.259359	0.0250824	0.211161
rmlD (VV0302)	dTDP4dehydrorhamnose reductase	Common in both disease groups		0.207366	0	0.240819	0.120382	0.175562	0.224087	0.0609936	0.322541	0.277616	0.115854	0.215277	0.320807	0.223695	0.361992	0.253201	0.385983	0.235548	0.251819	0.256406	0.0573371	0.393181	0.223832	0.106913	22.5422	20		rmlB (VF0166)	dTDPglucose 4,6dehydratase "	Common in both disease groups		0.247494	0.138572	0.0899746	0.028617	0.272379	0.274019	0.195598	0.361539	0.260058	0.192767	0.326695	0.144942	0.23702	0.440851	0.296295	0.479928
aldA	aldehyde dehydrogenase	Common in both disease groups		0.149956	0.656271	0.114942	0.274958	0.239822	0.0729487	0.248356	0.0517034	0.259195	0.138304	0.319145	0.15079	0.283067	0.240998	0.144215	0.0923714	0.102195	0.244422	0.127272	0.567533	0.098427	0.217947	0.153014	22.7602	21		inlJ (LMOSLCC2376_2720)	internalin J	Common in both disease groups		0.222637	0.315959	0.0717607	0.0190662	0	1.66778	0.0197335	0.067751	0.0742952	0	0.0724058	0	0.0460106	0.216967	0	1.7692
mip (lpp0855)	macrophage infectivity potentiator	Common in both disease groups		0.185246	0	0.0726285	0.039785	0.245105	0.180223	0.383488	0.442064	0.182994	0.0776749	0.360614	0.214912	0.374462	0.0827244	0.294268	0.513502	0.236759	0.183185	0.191962	0	0.303981	0.217409	0.144149	22.9776	19		VC1777	conserved hypothetical protein	Common in both disease groups		0.0949861	0.358797	0.518495	0.0216838	0.0144864	0.277645	0.189718	0.224837	0.153563	0.212818	0.312226	0.495126	0.21162	0.375938	0	0.186958
hemB (HSM_1661)	Porphobilinogen synthase	Common in both disease groups		0.286043	0.347594	0.174387	0.172072	0.32516	0.092758	0.315659	0.0505483	0.227587	0.266423	0.222686	0.147472	0.0642803	0.170233	0.130999	0.0978706	0.208897	0.217108	0.155206	0.617899	0.182529	0.21302	0.124541	23.1906	21		mip (lpp0855)	macrophage infectivity potentiator	Common in both disease groups		0.231663	0.138984	0.00967273	0.0247967	0.172658	0.575515	0.293152	0.188007	0.166413	0.070774	0.439314	0.678793	0.0924082	0.117021	0.143418	0.434396
msbA (HD1630)	ABC transporter ATPbinding protein MsbA	Common in both disease groups		0.250947	0	0.301171	0.185308	0.229538	0.198932	0.246253	0.210719	0.12623	0.257138	0.217097	0.2642	0.300598	0.290402	0.296895	0.217579	0.203615	0.225031	0.195343	0.0867028	0.16012	0.212563	0.0738442	23.4031	20		ybtP	lipoprotein inner membrane ABCtransporter	Common in both disease groups		0.135244	0.3577	0.186519	0.106155	0.0309943	0.25372	0.337786	0.329333	0.214663	0.185918	0.236062	0.176475	0.303641	0.318973	0.11168	0.23387
inlJ (lse_0931)	cell wall surface anchor family protein (LPXTG motif)	Common in both disease groups		0.229524	0	0.00623658	0.0102315	0.0042044	0.423333	0.0198054	0.203898	0	0.0199557	0.111408	0.179874	0.120613	0.149036	0.837442	1.10893	0.217667	0.112888	0.160597	0.0185605	0.454873	0.209004	0.288342	23.6122	19		lpl1059	hypothetical protein	Common in both disease groups		0	0.0105152	0.627194	0.182632	0.896812	0.103925	0	0.112205	0	0.241406	0.239764	0.617386	0.496537	0.459104	0.347931	0.176552
orf31	hypothetical protein	Common in both disease groups		0.022197	0	0	0.213759	0	0.0864169	0	0	0.0219512	0	0.0691589	1.57173	0.898054	0	0	0.191517	0.324369	0.24486	0.578531	0	0.145795	0.208016	0.386321	23.8202	12		fabZ (BSUIS_A1200)	betahydroxyacyl(acylcarrierprotein) dehydratase FabZ	Common in both disease groups		0.114327	0.228683	0.272296	0.0146799	0.0786648	0.2883	0.106329	0.313145	0.200287	0.209543	0.312282	0.670495	0.282305	0.30337	0.0472222	0.109519
ybtP (PSPPH_2895)	ABC transporter, ATPbinding/permease protein "	Common in both disease groups		0.0980853	0.199889	0.188321	0.17405	0.160904	0.226288	0.241696	0.123373	0.148668	0.145303	0.198897	0.29631	0.442716	0.130314	0.21305	0.292177	0.236468	0.266746	0.267335	0.0567271	0.224537	0.206279	0.0833619	24.0264	21		ddrA (Mvan_3122)	daunorubicin resistance ABC transporter ATPase subunit	Common in both disease groups		0.148281	0.19412	0.334603	0.16965	0.101995	0.307403	0.246557	0.344665	0.515881	0.185323	0.153449	0.158219	0.20175	0.163534	0.222659	0.0903745
groEL (CD0194)	60 kDa chaperonin	Common in both disease groups		0.149685	0.436925	0.156467	0.17154	0.32391	0.160152	0.297431	0.091306	0.101032	0.238429	0.155348	0.254733	0.242161	0.160335	0.185074	0.239735	0.211319	0.160249	0.109286	0.333653	0.106424	0.204057	0.0886689	24.2305	21		JJD26997_1764	GDPfucose synthetase	Common in both disease groups		0.204156	0.0663373	0.124723	0.0262116	0.0175185	0.237758	0.0791122	0.357256	0.206293	0.140357	0.464665	0.299289	0.393291	0.425469	0	0.543684
orfM (HD1348)	putative deoxyribonucleotide triphosphate pyrophosphatase	Common in both disease groups		0.0894079	0.602319	0.158125	0.141834	0.174653	0.334453	0.273244	0.514119	0.122253	0.103728	0.128438	0.319148	0.222527	0.19646	0.151178	0	0.0803411	0.28351	0.203576	0.08557	0.0902541	0.203578	0.145892	24.4341	20		wbpB (PA3158)	probable oxidoreductase WpbB	Common in both disease groups		0	0.102592	0.064278	0	0	0.396711	0.123657	0.225437	0.153563	0.104424	0.460514	0.668282	0.272919	0.226755	0.023541	0.641303
rmlB (VF0166)	dTDPglucose 4,6dehydratase "	Common in both disease groups		0.200432	0	0.100851	0.104635	0.167608	0.158842	0.172114	0.366049	0.186971	0.224017	0.288985	0.275619	0.120146	0.450654	0.362019	0.292655	0.216843	0.103214	0.31203	0.0230917	0.146147	0.203472	0.115019	24.6376	20		plr/gapA (gbs1811)	glyceraldehyde3phosphate dehydrogenase	Common in both disease groups		0.268053	0.251954	0.06384	0.0963922	0.14756	0.434879	0.211857	0.114175	0.187781	0.245674	0.0854175	0.314225	0.280756	0.152348	0.0442796	0.230995
intI1	Tn21 integrase IntI1	Common in both disease groups		0.0881683	0	0.255542	0.110227	0.118803	0.187141	0.212426	0.191247	0.102939	0.282221	0.124798	0.279035	0.0647478	0.171717	0.550637	0.493736	0.298541	0.153727	0.218279	0.124695	0.236752	0.203113	0.131538	24.8407	20		wbpD (PA3156)	probable acetyltransferase WbpD	Common in both disease groups		0.141118	0.0564621	0.0530722	0.0543687	0.0323418	0.458992	0.160407	0.0573014	0.177491	0.129339	0.406897	0.827608	0.0844737	0.303076	0.0776994	0.563174
rmlA (VV0301)	Dglucose1phosphate thymidylyltransferase	Common in both disease groups		0.0686442	0	0.0382878	0.084971	0.167949	0.391785	0.181929	0.487772	0.0723051	0.222492	0.199547	0.127464	0.518216	0.130726	0.188618	0.202994	0.287445	0.23256	0.325163	0.0853957	0.150189	0.198307	0.138886	25.039	20		fadD13 (JDM601_0372)	fattyacidCoA ligase	Common in both disease groups		0.32056	0.291408	0.340881	0.356704	0.140316	0.134169	0.12045	0.201026	0.256513	0.267016	0.132641	0.113962	0.125017	0.176708	0.0802217	0.0743923
sitB	Salmonella iron transporter: fur regulated	Common in both disease groups		0.0988988	0	0.222227	0.319535	0.244196	0.0769315	0.294627	0.173041	0.332068	0.215494	0.0924285	0.149131	0	0.158933	0.230937	0.0974721	0.22387	0.161168	0.210731	0.615197	0.227173	0.197336	0.132656	25.2363	19		wbpE (PA3155)	probable aminotransferase WbpE	Common in both disease groups		0.0376076	0.0903394	0.154107	0.0580122	0.146717	0.357571	0.140005	0.167964	0.216386	0.137975	0.46831	0.29431	0.251583	0.313821	0.103623	0.498612
mip (lpl0829)	macrophage infectivity potentiator	Common in both disease groups		0.16212	0	0.0605106	0.0636712	0.17971	0.484333	0.114976	0.368359	0.0457283	0.0873756	0.180307	0.362677	0.187231	0.165366	0.159058	0.427905	0.262102	0.0555027	0.315313	0	0.456016	0.19706	0.151331	25.4334	19		aldA	aldehyde dehydrogenase	Common in both disease groups		0.433311	0.186668	0.0919091	0.231129	0.533135	0.138841	0.18856	0.152204	0.287432	0.183337	0.193437	0.0979188	0.201992	0.176856	0.405943	0.0678384
vapA1 (BH03380)	Virulenceassociated protein a	Common in both disease groups		0.670521	0	0.514912	0.319878	0.0965309	0.0532441	0	0.15236	0.121645	0.412903	0.0852786	0.0635367	0	0.0977353	0.375986	0.134851	0.159858	0.341114	0.0972305	0.340537	0.0898146	0.196568	0.184675	25.6299	18		ugd (BALH_4773)	UDPglucose 6dehydrogenase	Common in both disease groups		0.121562	0.166095	0.243716	0.0806157	0.104521	0.406281	0.10673	0.221925	0.180101	0.111372	0.359561	0.593598	0.157626	0.199597	0.117075	0.349138
msbA (CGSHiEE_03000)	fused lipid transporter subunits of ABC superfamily: membrane component/ATPbinding component	Common in both disease groups		0.177383	0	0.257673	0.215432	0.214595	0.242062	0.259398	0.139269	0.22073	0.316728	0.136368	0.256587	0.223695	0.106973	0.272212	0.300864	0.127877	0.212075	0.16094	0.100296	0.173917	0.195956	0.0762678	25.8259	20		mip (lpl0829)	macrophage infectivity potentiator	Common in both disease groups		0.0964904	0.0617654	0.0580729	0.109056	0.053145	0.363926	0.161521	0.281968	0.156025	0.12378	0.193325	0.452529	0.271516	0.307198	0.0318785	0.563749
JJD26997_1764	GDPfucose synthetase	Common in both disease groups		0.0841783	0	0.023999	0.0631387	0.118803	0.230795	0.202786	0.517419	0.0453632	0.141145	0.166787	0.186511	0.618961	0.136664	0.194539	0.32055	0.268256	0.113719	0.38064	0	0.276299	0.194788	0.161891	26.0207	19		cbpA	choline binding protein A	Common in both disease groups		0.188754	0.0520731	0.123993	0.93099	0.0537346	0.152673	0.310658	0	0.406876	0.0119115	0.0415029	0	0.245438	0	0.236461	0.0623193
C8J_1084	hypothetical protein	Common in both disease groups		0.13508	0	0.0509978	0.152218	0.238287	0.379627	0.347909	0.185032	0.233511	0.220206	0.116868	0.156743	0.364177	0.10722	0.329957	0.157167	0.274022	0.169091	0.18662	0	0.258635	0.193494	0.109154	26.2142	19		s0055	putative IS110 transposase	Common in both disease groups		0.283024	0	0.116328	0.697703	0	0.0595515	0.224552	0	0.244007	0.0622375	0.0772852	0.132771	0.00677338	0.0342966	0.242977	0
regX3 (MYCMA_2251)	sensory transduction protein regX3	Common in both disease groups		0.218871	0	0.197873	0.374192	0.26715	0.0460122	0.274296	0.131734	0.292142	0.188401	0	0.42553	0.287041	0.168995	0.186909	0.08743	0.181422	0.22687	0.224159	0.147177	0.135952	0.193436	0.108998	26.4076	19		gtrB (SFV_0257)	bactoprenol glucosyl transferase	Common in both disease groups		0.117336	0.16422	0.224225	0.0602407	0.0202136	0.228262	0.14544	0.303466	0.229188	0.188201	0.493997	0.344099	0.390582	0.266719	0.0484133	0.154476
fbpC (NGTW08_0253)	ABC transporter, ATPbinding protein, iron related protein "	Common in both disease groups		0.241766	0	0.272791	0.1847	0.243685	0.164239	0.203312	0.207584	0.197115	0.122229	0.0717589	0.320612	0.310415	0.109612	0.231979	0.189126	0.168145	0.404758	0.109041	0.143256	0.151156	0.192728	0.0907728	26.6003	20		regX3 (MYCMA_2251)	sensory transduction protein regX3	Common in both disease groups		0.118339	0.205138	0.108773	0.390026	0.02712	0.077832	0.244553	0.216101	0.361383	0.108494	0.107739	0	0.0944402	0.0597615	0.0651582	0.0944563
ybtQ (PSPTO_2603)	ABC transporter, ATPbinding/permease protein "	Common in both disease groups		0.0721694	0	0.17273	0.177625	0.174085	0.244525	0.200332	0.203678	0.0850458	0.269264	0.137668	0.275423	0.414199	0.149613	0.316574	0.195024	0.180162	0.276726	0.234255	0.0434821	0.168029	0.190029	0.095068	26.7904	20		lpg1062	TPR repeat protein	Common in both disease groups		0.0131806	0.168563	0.448924	0.0710296	0.344221	0	0.0571514	0.0961876	0	0.482712	0.227761	0	0.220715	0.898262	0.521896	0.201733
plr/gapA (gbs1811)	glyceraldehyde3phosphate dehydrogenase	Common in both disease groups		0.104516	0	0.100851	0.176865	0.209879	0.344096	0.212952	0.15346	0.103224	0.229144	0.175237	0.354478	0.129963	0.186645	0.292725	0.257508	0.234821	0.138757	0.195147	0.250087	0.13191	0.189632	0.0849213	26.98	20		tuf (MGA_1033)	elongation factor Tu	Common in both disease groups		0.294342	0.162986	0.19298	0.0494165	0.124567	0.377234	0.214039	0.137815	0.250112	0.165967	0.16489	0.132771	0.19309	0.13726	0.130877	0.276413
C8J_1331	hypothetical protein	Common in both disease groups		0.14461	0	0.11139	0.20406	0.171812	0.281314	0.201559	0.0726597	0.180398	0.229699	0.379204	0.282548	0.615454	0.217409	0.230019	0.149994	0.11116	0.175131	0.0360694	0	0.174884	0.189018	0.135008	27.169	19		tadA (HD1304)	tight adherence protein A	Common in both disease groups		0.16884	0.156174	0.185169	0.750727	0.159688	0.0786544	0.189718	0.089935	0.210429	0.251431	0.0720693	0	0.189509	0.0800009	0.252716	0.0505339
wbpE (PA3155)	probable aminotransferase WbpE	Common in both disease groups		0.105368	0	0.102272	0.100908	0.0849403	0.322138	0	0.335247	0.037167	0.0757347	0.457073	0.174604	0.365112	0.282236	0.222306	0.231765	0.412172	0.101025	0.204949	0.0467933	0.271729	0.187311	0.137671	27.3563	19		gtrB	bactoprenol glucosyl transferase	Common in both disease groups		0.0873929	0.0233163	0.0511377	0.0336754	0.0400904	0.201234	0.103879	0.239398	0.117769	0.146908	0.47089	0.683219	0.174414	0.231907	0.0240315	0.209264
inlJ (LMOSLCC2376_2720)	internalin J	Common in both disease groups		0.22259	0	0.0697865	0.0218703	0.00448849	0.513471	0.147401	0.141634	0.00628917	0.0799615	0	0.184462	0.0257121	0.034063	0.784242	1.00293	0.102195	0.030509	0.150599	0	0.391423	0.186363	0.272163	27.5427	18		aatC (pEC55989_0055)	Unknown	Common in both disease groups		0.301147	0.172038	0.183307	0.215423	0.118334	0.117869	0.120005	0.104753	0.220227	0.197135	0.16646	0.252265	0.128743	0.130415	0.0710435	0.0823834
pspA	pneumococcal surface protein A	Common in both disease groups		0.0872773	1.11442	0.328802	0.287547	0.197607	0.16272	0.168609	0.0115508	0.443609	0.0670734	0.0339295	0	0	0.103921	0.0749637	0.0537969	0.0584387	0.210937	0.206713	0.169659	0.0835751	0.184055	0.241992	27.7267	19		eno (SP_1128)	phosphopyruvate hydratase	Common in both disease groups		0.186892	0.16198	0.179584	0.141316	0.0714215	0.0796637	0.267137	0.25276	0.246223	0.180757	0.198541	0.121707	0.170931	0.125926	0.11147	0.183969
aatC (pEC55989_0055)	Unknown	Common in both disease groups		0.193536	0	0.168585	0.186297	0.254878	0.125512	0.170887	0.143669	0.229372	0.129781	0.401824	0.239507	0	0.0921268	0.0531584	0.31792	0.226099	0.31542	0.213868	0.120425	0.254065	0.182711	0.101529	27.9095	19		sitB	Salmonella iron transporter: fur regulated	Common in both disease groups		0.181305	0.0988887	0.190096	0.296322	0.170131	0.177085	0.260589	0.210705	0.239871	0.287067	0.0900726	0.193072	0.0986494	0.18738	0.108877	0.0946863
cna (SAS2578)	collagen adhesin precursor	Common in both disease groups		0.0617876	0.601435	0.100456	0.46019	0.184085	0.158055	0.212251	0.140149	0.0576169	0.107401	0.185247	0.159281	0.185127	0.130726	0.040859	0.208652	0.337549	0.142609	0.157166	0.0783375	0.127691	0.182699	0.134637	28.0922	21		msbA (CGSHiEE_03000)	fused lipid transporter subunits of ABC superfamily: membrane component/ATPbinding component	Common in both disease groups		0.115258	0.251954	0.109758	0.144005	0.0634203	0.166729	0.247626	0.177643	0.186304	0.168944	0.108412	0.225158	0.220715	0.12806	0.0824637	0.143438
epsE (BT9727_4955)	sugar transferase; probable phosphoglucosyltransferase	Common in both disease groups		0.366774	0	0.420495	0.47993	0.292206	0.115083	0.0783452	0.0188112	0.51417	0.337169	0.0367894	0.0274252	0.0956023	0.0845389	0.10565	0.0291699	0.0518486	0.380027	0.175103	0.073632	0.135952	0.181844	0.167707	28.274	20		gmd (BOV_0526)	GDPmannose 4,6dehydratase "	Common in both disease groups		0.0602438	0.0903394	0.305695	0.0309163	0.020719	0.237645	0.0653477	0.293274	0.113584	0.0827847	0.267301	0.176475	0.18022	0.251042	0.0248722	0.309987
ybtQ (PSPPH_2896)	ABC transporter, ATPbinding/permease protein "	Common in both disease groups		0.1001	0	0.126508	0.163248	0.190505	0.203753	0.169485	0.296194	0.0988414	0.159992	0.144948	0.20525	0.263432	0.149613	0.259038	0.258066	0.271987	0.209799	0.206713	0.086877	0.244486	0.181373	0.073534	28.4554	20		rmlA (VV0301)	Dglucose1phosphate thymidylyltransferase	Common in both disease groups		0.244127	0.134275	0.0994648	0.0352672	0.0839708	0.257571	0.146643	0.38081	0.213826	0.237733	0.201458	0	0.347087	0.161915	0.20157	0.241114
eno (spr1036)	phosphopyruvate hydratase	Common in both disease groups		0.252264	1.09054	0.25716	0.128484	0.118632	0.133268	0.0411882	0.0446079	0.184536	0.125278	0.213327	0.158988	0.0502555	0.122313	0.072754	0.0767503	0.118234	0.107504	0.158539	0.222813	0.0817296	0.179008	0.218444	28.6344	21		clpE	ATPdependent protease	Common in both disease groups		0.168196	0.0697661	0.179584	0.115211	0.154297	0.128374	0.27422	0.193403	0.208164	0.39963	0.226864	0.0730242	0.1883	0.217187	0.19029	0.193914
VC1777	conserved hypothetical protein	Common in both disease groups		0.17409	0	0.0794177	0.091399	0.0759065	0.41259	0.1467	0.246691	0.0500293	0.164496	0.374524	0.235018	0.307143	0.203471	0.0391496	0.233997	0.30048	0.142609	0.221121	0	0.259689	0.178977	0.117195	28.8134	19		ybtQ (PSPTO_2603)	ABC transporter, ATPbinding/permease protein "	Common in both disease groups		0.217336	0.335252	0.064205	0.123559	0.0213928	0.134393	0.178002	0.292845	0.121265	0.0995601	0.183679	0.227371	0.157916	0.147049	0.0128215	0.11521
fadD13 (JDM601_0372)	fattyacidCoA ligase	Common in both disease groups		0.276785	0	0.146165	0.238368	0.267207	0.192696	0.0771183	0.203898	0.212939	0.20025	0.199547	0.175775	0.0941998	0.249658	0.152095	0.157884	0.233997	0.192727	0.200097	0.126874	0.133843	0.17772	0.0666869	28.9911	20		fbpC (NGTW08_0253)	ABC transporter, ATPbinding protein, iron related protein "	Common in both disease groups		0.14076	0.255885	0.234153	0.230032	0.0440489	0.081346	0.16259	0.155716	0.179264	0.211032	0.209702	0	0.168512	0.19393	0.169061	0.0980207
orf70	hypothetical protein	Common in both disease groups		0.172347	0.452845	0.147744	0.139818	0.0972695	0.348707	0.29673	0.164516	0.187255	0.115577	0.182517	0.17597	0.111497	0.147716	0.151553	0.169839	0.130881	0.128908	0.199999	0.0857442	0.113103	0.177168	0.0882658	29.1682	21		sugC (Mspyr1_31960)	sugar ABC transporter ATPbinding protein	Common in both disease groups		0.154227	0.224705	0.231963	0.214999	0.0758012	0.135253	0.102454	0.201112	0.195905	0.121199	0.0802577	0.128899	0.158255	0.100167	0.072795	0.0738174
phoP (MYCMA_0355)	transcriptional regulatory protein TcrX	Common in both disease groups		0.404234	0	0.365432	0.105168	0.323739	0.042501	0.289369	0.0173811	0.296727	0.210644	0.0510892	0.0253757	0.0883562	0.0780233	0.165104	0.0269383	0.0797596	0.298524	0.155206	0.611712	0.0358556	0.174816	0.162708	29.3431	20		tuf (MPN665)	elongation factor Tu	Common in both disease groups		0.0228511	0.178393	0.151917	0.0440397	0.0944145	0.130355	0.0886003	0.27837	0.147901	0.0838766	0.197812	0.402186	0.188203	0.225357	0.132208	0.213518
hitC (CGSHiEE_02795)	iron(III) ABC transporter ATPbinding protein	Common in both disease groups		0.121445	0	0.198307	0.198278	0.198118	0.132901	0.125668	0.156925	0.142419	0.165397	0.236336	0.176068	0.122717	0.189697	0.166813	0.364624	0.105296	0.294716	0.139279	0.271523	0.124528	0.172907	0.0760838	29.516	20		intI1	Tn21 integrase IntI1	Common in both disease groups		0.106877	0.219128	0.117241	0.157871	0.0918878	0.208	0.0579978	0.29276	0.208854	0.0490356	0.152047	0	0.223957	0.202541	0.110349	0.204722
bplB (BAV0097)	probable acetyltransferase	Common in both disease groups		0.0213835	0	0.104325	0.078429	0.120735	0.221938	0.0944699	0.544426	0	0.0358926	0.532862	0.363945	0.115237	0.152747	0.107734	0.281099	0.426951	0.1504	0.261699	0	0	0.172108	0.170722	29.6881	17		plr/gapA (SGO_0207)	glyceraldehyde3phosphate dehydrogenase, type I "	Common in both disease groups		0.214471	0.107209	0.141112	0.13081	0.11067	0.205683	0.216044	0.293702	0.15888	0.0736526	0.256253	0	0.188542	0.0914086	0.276677	0.134757
fagC (CE0684)	putative iron transporter ATPbinding protein	Common in both disease groups		0.188578	0.651849	0.202294	0.143279	0.175051	0.173777	0.0657258	0.0789302	0.137226	0.166367	0.154568	0.184266	0.080175	0.106313	0.163603	0.146726	0.0941997	0.185549	0.229158	0.216103	0.048862	0.171076	0.121241	29.8592	21		msbA (HD1630)	ABC transporter ATPbinding protein MsbA	Common in both disease groups		0.263397	0.189045	0.186446	0.157164	0.138548	0.122281	0.139293	0.216872	0.183695	0.0709725	0.215142	0.181454	0.241132	0.146828	0.0767886	0.0519136
tuf (MGA_1033)	elongation factor Tu	Common in both disease groups		0.118849	0.297179	0.145494	0.112052	0.196471	0.16513	0.112347	0.248451	0.114017	0.159369	0.105688	0.157524	0.0549304	0.133365	0.205254	0.334657	0.242962	0.130221	0.297474	0.0422621	0.211706	0.170733	0.0789397	30.0299	21		ybtQ (PSPPH_2896)	ABC transporter, ATPbinding/permease protein "	Common in both disease groups		0.178511	0.248342	0.186775	0.0697561	0.0533977	0.144636	0.2213	0.340126	0.108759	0.19912	0.176612	0.364015	0.267113	0.105907	0	0.170918
sugC (JDM601_1209)	sugar ABC transporter	Common in both disease groups		0.216896	0	0.245279	0.16378	0.281013	0.235197	0.2119	0.0792052	0.17561	0.238429	0.199287	0.0742726	0.143754	0.101612	0.200292	0.157725	0.197315	0.252257	0.15158	0.154845	0.0933299	0.17017	0.070181	30.2001	20		cna	collagen adhesin precursor	Common in both disease groups		0.12586	0.234992	0	0.0235232	0.0209717	0.180636	0.271948	0.176444	0.127469	0.0769283	0.168423	0.313119	0.518308	0.104067	0.0566806	0.138839
rmlA (VF0167)	Glucose1phosphate thymidylyltransferase	Common in both disease groups		0.0677532	0	0.094417	0.0745113	0.235788	0.149356	0.119709	0.287339	0.142703	0.24224	0.140658	0.230528	0.21902	0.161243	0.235731	0.178048	0.158259	0.255453	0.106934	0.140467	0.326039	0.169819	0.0803827	30.3699	20		C8J_1084	hypothetical protein	Common in both disease groups		0.287752	0.11009	0.15053	0.0996112	0.146296	0.106991	0.170652	0.0913911	0.269708	0.0573736	0.0854175	0	0.164738	0.123276	0.103272	0.0239734
relA (JDM601_2370)	GTP pyrophosphokinase RelA	Common in both disease groups		0.180869	0.448423	0.190808	0.151305	0.183005	0.102925	0.0790463	0.198123	0.163478	0.185907	0.170037	0.27718	0.110328	0.0548472	0.124245	0.214391	0.142026	0.124312	0.204017	0.106135	0.145619	0.169382	0.0817043	30.5393	21		groEL (CD0194)	60 kDa chaperonin	Common in both disease groups		0.199643	0.14639	0.0896461	0.132438	0.154466	0.171402	0.12633	0.258242	0.12998	0.144824	0.143858	0.0973656	0.241471	0.119817	0.151125	0.254911
hspR	hspR	Common in both disease groups		0.127991	0.933993	0.189545	0.205353	0.301069	0.0415053	0.141267	0.0169411	0.105374	0.071508	0.0664289	0	0	0.0762088	0.11724	0	0.015603	0.337481	0.138936	0.331823	0.315054	0.168253	0.208318	30.7075	18		BC5273	UDPbacillosamine synthetase	Common in both disease groups		0.189113	0.129063	0.00558463	0.1	0.0765592	0.124374	0.558641	0.0948172	0.275764	0.12239	0.10129	0	0.133194	0.101197	0.110208	0.0958936
plr/gapA (SGO_0207)	glyceraldehyde3phosphate dehydrogenase, type I "	Common in both disease groups		0.168821	0	0.134442	0.185156	0.164483	0.242429	0.106563	0.268583	0.202471	0.148282	0.112708	0.186511	0.0649815	0.057404	0.204337	0.307081	0.234821	0.100194	0.18564	0.325114	0.13191	0.168187	0.0815272	30.8757	20		orf9	putative anaerobic decarboxylate transporter	Common in both disease groups		0.302508	0.10849	0.04183	0.241104	0.172237	0.265272	0.203705	0.0634684	0.179904	0.18165	0.142456	0	0.181043	0.205559	0.189449	0.109864
orf9	putative anaerobic decarboxylate transporter	Common in both disease groups		0.137676	0.274183	0.212557	0.19573	0.167778	0.133896	0.165804	0.029867	0.228682	0.293723	0.233866	0.0871556	0.252914	0.167593	0.124662	0.138756	0.159907	0.0869747	0.192648	0.0389509	0.195096	0.167544	0.0707551	31.0432	21		hemC (HSM_1937)	porphobilinogen deaminase	Common in both disease groups		0.238468	0.325423	0.189877	0.0972765	0.260503	0.150692	0.347808	0.12805	0.136085	0.154254	0.0766122	0.164304	0.117566	0.106349	0.266378	0.0268479
wbpB (PA3158)	probable oxidoreductase WpbB	Common in both disease groups		0.0769342	0	0.0268015	0.0646221	0.0663614	0.207841	0.0566118	0.652618	0.025319	0	0.239586	0.317293	0	0.36628	0.246571	0.463291	0.380724	0.0573411	0.212545	0	0.0560682	0.167467	0.182134	31.2107	17		fecE	ATPbinding protein FecE	Common in both disease groups		0.123496	0.1623	0.265361	0.0996819	0.315585	0.0696076	0.251546	0.128821	0.0950722	0.161698	0.136511	0	0.285111	0.107011	0.174806	0.109806
glnA1 (MRGA327_13720)	glutamine synthetase	Common in both disease groups		0.269115	0.132669	0.293948	0.357609	0.238969	0.12352	0	0.0481281	0.298675	0.167268	0.0753988	0.112238	0.048853	0.0863534	0.0664584	0.0521233	0.150167	0.281234	0.0931139	0.526752	0.0892874	0.167232	0.130363	31.3779	20		YPA_2067	histidine transport system permease protein HisQ	Common in both disease groups		0.197207	0.102546	0.707022	0.243121	0.149244	0.112411	0.171187	0.156059	0.0850283	0.180757	0.116713	0	0.129855	0.194372	0.162825	0
ddrA (Mycsm_05874)	daunorubicin resistance ABC transporter ATPbinding subunit	Common in both disease groups		0.330515	0	0.307092	0.27492	0.293683	0.111152	0.162124	0.0778851	0.326428	0.321509	0.0508292	0.0378683	0.0659165	0.145737	0.19062	0.191039	0.149004	0.266045	0.0724818	0.0508017	0.0803235	0.166951	0.11054	31.5449	20		inlJ (BN419_3362)	InternalinJ	Common in both disease groups		0.0224213	0.170346	0.0561748	0	0	0.884563	0.0277962	0.0955024	0.060411	0.205473	0	0	0.0268516	0.305799	0	1.07863
napA (HH0210)	starvationinducible DNAbinding protein Dps	Common in both disease groups		0.0862701	0.755331	0.0901935	0.0237341	0.0730657	0.0671316	0.114275	0.247076	0.0511248	0.0868213	0.107508	0.200175	0.697733	0.246524	0.165979	0.170078	0.126036	0.0910017	0.0408721	0	0.0566834	0.166553	0.197862	31.7115	20		ddrA (Mycsm_05874)	daunorubicin resistance ABC transporter ATPbinding subunit	Common in both disease groups		0.299285	0.0544048	0.170532	0.492644	0.0468283	0.104374	0.109626	0.0496784	0.300578	0.174503	0.0867075	0.319204	0.105858	0.165006	0.1348	0.0390933
eno (SP_1128)	phosphopyruvate hydratase	Common in both disease groups		0.133918	0	0.143244	0.152027	0.123064	0.169637	0.0825516	0.208079	0.138402	0.255821	0.232826	0.303532	0.151	0.411478	0.128372	0.138119	0.136454	0.107504	0.143787	0.232485	0.0613411	0.164459	0.0880026	31.8759	20		cheY (lwe0660)	Chemotaxis response regulator CheY	Common in both disease groups		0.0752869	0.0301284	0.301935	0.24167	0.103595	0.0330094	0.0466833	0.274944	0.202847	0.241505	0.17134	0.441464	0.135177	0.114077	0.0621455	0.0720927
sugC (Mvan_4484)	ABC transporterlike protein	Common in both disease groups		0.0794909	0	0.256489	0.220986	0.204823	0.0941206	0.0457452	0.373804	0.126311	0.191173	0.193697	0.160355	0.167596	0.148129	0.232646	0.204349	0.20187	0.129215	0.204606	0.0860057	0.124791	0.164105	0.0812291	32.04	20		hitC (CGSHiEE_02795)	iron(III) ABC transporter ATPbinding protein	Common in both disease groups		0.0759316	0.232798	0.260069	0.172197	0.130546	0.0748787	0.168648	0.123168	0.122742	0.405784	0.120919	0	0.170399	0.153452	0.0731454	0.0969284
sugC (Mspyr1_31960)	sugar ABC transporter ATPbinding protein	Common in both disease groups		0.181721	0	0.17269	0.17036	0.195846	0.199246	0.175094	0.0578088	0.169686	0.238221	0.288075	0.0767126	0.213878	0.141613	0.0544925	0.195422	0.178563	0.110874	0.187796	0.308296	0.0759294	0.161539	0.076667	32.2016	20		cna (SAS2578)	collagen adhesin precursor	Common in both disease groups		0.110602	0.396698	0.0592774	0.0156704	0.0314996	0.128785	0.223483	0.153232	0.0945799	0.101347	0.173639	0	0.269435	0.0896422	0.0377637	0.195467
mpa (MRGA327_13020)	putative ATPase	Common in both disease groups		0.186564	0	0.297145	0.198507	0.213118	0.138246	0.235386	0.127168	0.276358	0.119111	0.110628	0.144251	0.0717602	0.0793429	0.128164	0.109427	0.0778214	0.221442	0.13673	0.400663	0.116618	0.161355	0.090345	32.3629	20		orfM (HD1348)	putative deoxyribonucleotide triphosphate pyrophosphatase	Common in both disease groups		0.137536	0.256754	0.24138	0.0412099	0.0946672	0.120636	0.113724	0.195373	0.0494316	0.0840752	0.302691	0	0.15095	0.278053	0.0378338	0.395187
cheY (lwe0660)	Chemotaxis response regulator CheY	Common in both disease groups		0.29352	0.988829	0.0236043	0.170741	0.095565	0.1318	0	0.0359173	0.122659	0.227135	0.351514	0.0524105	0	0.161243	0.0930584	0.11126	0.115424	0.151538	0.080225	0	0.148168	0.159743	0.210977	32.5227	18		YPDSF_2741	hypothetical protein	Common in both disease groups		0.0522209	0.187948	0.235613	0.0134065	0.0358792	0.26329	0.0647241	0.254216	0.0844375	0.191378	0.213908	0	0.265661	0.237427	0.0430885	0.4375
pspA (SPH_0232)	PspA	Common in both disease groups		0.0115053	0	0.425192	0.467036	0.31408	0.0970553	0	0	0.136455	0.106153	0.143388	0.213741	0	0.164459	0.100188	0	0.212967	0.172943	0.15452	0.310387	0.27709	0.157484	0.139958	32.6801	16		hemL (HS_1229)	glutamate1semialdehyde aminotransferase	Common in both disease groups		0.302508	0.154391	0.162137	0.125894	0.287034	0.100636	0.174617	0.209506	0.174242	0.229395	0.104486	0	0.221635	0.102816	0.137813	0.0200066
radC	DNA repair protein RadC, putative "	Common in both disease groups		0.255595	0	0.0534451	0.128864	0.132268	0.198932	0.112873	0.135529	0.201943	0.285686	0.424573	0.197735	0	0.121736	0.199	0.125925	0.124437	0.114376	0.141239	0.106047	0.223746	0.156379	0.0952074	32.8365	19		epsE (BT9727_4955)	sugar transferase; probable phosphoglucosyltransferase	Common in both disease groups		0.118339	0.0946826	0.158231	0.800321	0.257808	0.025944	0.122276	0.048051	0.297624	0.0361315	0.0269208	0	0.0885377	0.0298807	0.244308	0.037771
orf55	hypothetical protein	Common in both disease groups		0.0785225	0.745602	0.0725495	0.0801405	0.0461916	0.219108	0	0.265777	0.0168387	0.101026	0.322265	0.179386	0	0.107633	0.129623	0.170955	0.260212	0.149393	0.0922808	0.0529802	0.154847	0.15454	0.16163	32.9911	19		mpa (MRGA327_13020)	putative ATPase	Common in both disease groups		0.148067	0.0533075	0.13363	0.353697	0.0407642	0.00650469	0.105572	0.144239	0.191523	0.189988	0.121312	0	0.128549	0.10105	0.244518	0.113428
wbpD (PA3156)	probable acetyltransferase WbpD	Common in both disease groups		0.148174	0	0.0884962	0.0679312	0.129427	0.302014	0	0.314291	0.0557504	0.0236281	0.197727	0.18007	0.114068	0.352754	0.261706	0.139075	0.453409	0.0811968	0.284046	0	0.0463134	0.154289	0.12975	33.1453	18		rmlA (VF0167)	Glucose1phosphate thymidylyltransferase	Common in both disease groups		0.0903299	0.114433	0.20758	0.0580122	0.289982	0.0792151	0.16798	0.201626	0.14603	0.137975	0.198765	0.176475	0.171221	0.26245	0.149163	0.252324
PSPA7_0144	probable ATPbinding component of ABC transporter	Common in both disease groups		0.203221	0	0.212399	0.244491	0.127439	0.1318	0.149504	0.170621	0.167251	0.321717	0.175757	0.0524105	0	0.241905	0.201627	0.22252	0.173136	0.173161	0.08689	0.0351168	0.148168	0.154245	0.0825047	33.2996	19		VC1779	C4dicarboxylatebinding periplasmic protein	Common in both disease groups		0.140258	0.230054	0.393808	0.00721615	0	0.25215	0.0913175	0.136616	0.105855	0.179963	0.172405	0.164304	0.277079	0.223296	0	0.0873276
tuf (MPN665)	elongation factor Tu	Common in both disease groups		0.0686055	0	0.0143283	0.0636712	0.116132	0.133425	0.227148	0.190972	0.0745368	0.0920181	0.170947	0.222818	0.11103	0.244957	0.193205	0.202834	0.31555	0.0657453	0.203037	0.245382	0.225152	0.1515	0.0854532	33.4511	20		msrA/B(pilB) (NGTW08_1732)	trifunctional thioredoxin/methionine sulfoxide reductase A/B protein	Common in both disease groups		0.177938	0.115256	0.0509917	0.0435091	0.139895	0.137458	0.165485	0.247535	0.155286	0.186415	0.200616	0.0995785	0.243454	0.205559	0.0699925	0.174483
tuf (MYPU_4050)	elongation factor Tu	Common in both disease groups		0.102385	0.298948	0.135547	0.143127	0.125223	0.0530869	0.135658	0.076015	0.107849	0.0743489	0.0850186	0.166308	0.441547	0.158438	0.103148	0.235431	0.0946843	0.124312	0.10909	0.297229	0.0896389	0.150335	0.0942492	33.6014	21		ctrD (NMBH4476_0074)	capsule polysaccharide export ATPbinding protein CtrD	Common in both disease groups		0	0.0499701	0.0365374	0.0160241	0.057272	0.0547665	0.154839	0.152033	0.0897549	0.190782	0.265282	0.976422	0.130823	0.268191	0.171864	0.139529
rtxB (VC0395_A1058)	RtxB protein	Common in both disease groups		0.139497	0	0.138152	0.106005	0.16062	0.249975	0.0485495	0.327051	0.119656	0.0922952	0.0686389	0.0852036	0.0593716	0.0786831	0.282469	0.10855	0.252023	0.165414	0.217347	0.239805	0.216891	0.150295	0.087117	33.7517	20		glnA1 (MRGA327_13720)	glutamine synthetase	Common in both disease groups		0.302437	0.0726007	0.101107	0.453096	0.194219	0.033159	0.159382	0.0674941	0.141254	0.129339	0.0872123	0.118388	0.178043	0.0458515	0.116514	0.0241459
wbpI (PA3148)	probable UDPNacetylglucosamine 2epimerase WbpI	Common in both disease groups		0.171727	0	0.0438929	0.0734463	0.0861903	0.215282	0.404345	0.0364124	0.10931	0.102342	0.142608	0.194807	0.431963	0.163552	0.251658	0.338482	0.128168	0.0439032	0.162655	0.0237017	0.012567	0.149382	0.123345	33.9011	20		wbpI (PA3148)	probable UDPNacetylglucosamine 2epimerase WbpI	Common in both disease groups		0.0508598	0.0508845	0.0829299	0.0751682	0.0699897	0.435141	0.0551914	0.108436	0.144011	0.0466533	0.196915	0.298182	0.0875701	0.0385653	0.0630563	0.389898
gmd (BOV_0526)	GDPmannose 4,6dehydratase "	Common in both disease groups		0.15352	0	0.0660761	0.0434744	0.101985	0.140552	0.0597667	0.208299	0.0624454	0.106015	0.450053	0.345792	0.365112	0.064497	0.204712	0.244756	0.151669	0.0952476	0.117618	0	0.148168	0.149036	0.119351	34.0501	19		cysE (BT9727_4948)	serine acetyltransferase	Common in both disease groups		0.184385	0.122891	0.0308067	0.276195	0	0.336786	0.17141	0.224409	0.033135	0	0.167863	0	0.220715	0.279451	0.152246	0.147117
sugA (Mb2343)	sugartransport integral membrane protein ABC transporter UspA	Common in both disease groups		0.661069	0.407737	0.189781	0.252859	0.164256	0.144902	0.123389	0.0222215	0.344849	0.140452	0.0289895	0.0648055	0.0752664	0.0332382	0.0383574	0	0.0679847	0.124969	0.0882132	0	0.152826	0.148865	0.158877	34.199	19		vapA1 (BH03380)	Virulenceassociated protein a	Common in both disease groups		0.364973	0.145979	0.2516	0.292926	0.0627465	0	0	0.166594	0.196693	0.0835788	0.124621	0.534958	0.068266	0.103773	0.0753173	0
sugC (MSMEG_5058)	ABC transporter ATPbinding protein	Common in both disease groups		0.156425	0	0.198307	0.167051	0.14562	0.174825	0.132328	0.100602	0.134791	0.200874	0.248816	0.162209	0.269276	0.118849	0.100605	0.164021	0.0923583	0.153201	0.177357	0.10352	0.087354	0.147066	0.0587817	34.3461	20		radC	DNA repair protein RadC, putative "	Common in both disease groups		0.113611	0.181776	0.106801	0.0437568	0.371257	0.0996264	0.220142	0.0173018	0.306191	0.104126	0.181043	0	0.15303	0.0646189	0	0.108829
YPA_2067	histidine transport system permease protein HisQ	Common in both disease groups		0.278025	0	0.166967	0.239965	0.100167	0.230166	0.391726	0.131734	0.280456	0.198379	0.0552491	0.0823733	0.0956023	0.0845389	0.17069	0.08743	0.0777729	0.164495	0.168095	0	0.077687	0.146739	0.0981593	34.4928	19		flaA	flagellin	Common in both disease groups		0.0189829	0.444062	0.285437	0.0170499	0.19582	0.0561497	0.0352797	0.386977	0.040914	0.0347418	0.16848	0.333588	0.096569	0.115107	0.015694	0.0590424
ugd (BALH_4773)	UDPglucose 6dehydrogenase	Common in both disease groups		0.118462	0	0.104759	0.100223	0.0728953	0.218636	0.12076	0.202963	0.0869934	0.101857	0.189147	0.211399	0.172037	0.238606	0.0584117	0.209529	0.266172	0.0786143	0.291299	0.0850471	0.149574	0.146542	0.0763935	34.6393	20		groEL (NT01CX_0462)	chaperonin GroEL	Common in both disease groups		0.182666	0.132857	0.062453	0.1919	0.0685579	0.0855329	0.175018	0.161712	0.241644	0.0380175	0.113404	0.0973656	0.111809	0.0692556	0.0273945	0.159018
sugB (Mvan_2542)	bindingproteindependent transport system inner membrane protein	Common in both disease groups		0.417211	0	0.425824	0.431968	0.0553959	0.0190757	0.130049	0.0624841	0.523583	0.312709	0.061099	0.0455786	0.0794738	0	0.0539505	0.0967548	0.12904	0.169397	0.0581227	0	0	0.146272	0.167628	34.7856	17		sugC (Mvan_4484)	ABC transporterlike protein	Common in both disease groups		0.12672	0.165912	0.202178	0.144995	0.0634203	0.0555889	0.0714504	0.280512	0.0372707	0.168944	0.220302	0.134984	0.255163	0.174648	0.019057	0.154476
licD (HS_1458)	lipopolysaccharide choline phosphotransferase	Common in both disease groups		0.253697	0.444	0.16973	0.150012	0.0429531	0.0493661	0.604853	0.0484032	0.19042	0.0340217	0.0947685	0.0706614	0	0.181202	0.0905985	0.0250255	0.18525	0.0973048	0.14418	0.0315441	0.149838	0.145611	0.145105	34.9312	20		orf55	hypothetical protein	Common in both disease groups		0.174571	0.268915	0.0361358	0.0112133	0	0.0851965	0.133992	0.166166	0.148196	0.156239	0.280369	0.255585	0.279692	0.152274	0.0829541	0.219612
inlJ (BN419_3362)	InternalinJ	Common in both disease groups		0	0	0.00702602	0.0231255	0	0.732474	0.178073	0.171116	0	0.0112944	0	0.124829	0	0.0720024	0.858997	0.39754	0.0196249	0.0773449	0.3184	0	0.0441164	0.14457	0.243484	35.0758	14		wcbT (BTH_I1343)	8amino7oxononanoate synthase	Common in both disease groups		0.122923	0.0901108	0.0308067	0.0105059	0.0140653	0.145944	0.149226	0.130877	0.0220571	0.0187606	0.414917	0.240095	0.205378	0.263922	0.0168851	0.19127
flaA	flagellin	Common in both disease groups		0.0227781	0.249418	0.0594843	0.0430561	0	0.132901	0.113048	0.230905	0.0112394	0.0954133	0.159507	0.297188	0.368151	0.091467	0.324537	0.182352	0.290982	0.0463982	0.0808621	0	0.233501	0.144438	0.11557	35.2202	19		narX (MRGA423_10885)	nitrate reductase subunit alpha	Common in both disease groups		0	0.0640513	0.0803019	0.255041	0.264462	0.0210842	0.119158	0.0389718	0.0690763	0.293618	0	0	0.0575253	0.0242873	0.29097	0
gtrB	bactoprenol glucosyl transferase	Common in both disease groups		0.109242	0	0.118771	0.0751199	0.172665	0.102034	0.115853	0.23635	0.0777017	0.0659648	0.190577	0.324516	0.282833	0.218482	0.0840527	0.0969142	0.140427	0.167602	0.294926	0.0271872	0.114773	0.143619	0.0874491	35.3639	20		feoB	ferrous iron transporter B	Common in both disease groups		0.120129	0.153751	0.0918361	0.0308455	0.0743694	0.165907	0.100538	0.193746	0.119739	0.0990638	0.232416	0.211328	0.248051	0.132035	0.0892598	0.270319
ddrA (OCQ_31580)	drrA	Common in both disease groups		0.46393	0	0.16002	0.303028	0.235674	0.0361075	0.184383	0.0738148	0.348258	0.085574	0.0432893	0.086082	0	0.066229	0.140213	0.205783	0.047439	0.124531	0.137318	0.0288428	0.243607	0.14353	0.121945	35.5074	19		algI (Pmen_1023)	membrane bound Oacyl transferase, MBOAT family protein "	Common in both disease groups		0.0560174	0.115713	0.0187249	0.04075	0.0256882	0.212786	0.112788	0.210191	0.0804495	0.0513186	0.161413	0.219073	0.245777	0.14852	0.0462413	0.29044
fabZ (BMEA_A1196)	betahydroxyacyl(acylcarrierprotein) dehydratase FabZ	Common in both disease groups		0.102889	0	0.0896409	0.141492	0.121019	0.23352	0.113574	0.0818453	0.0677607	0.0287556	0.347094	0.258637	0	0.122478	0.164895	0.380245	0.150264	0.0493309	0.0609161	0.213402	0.281396	0.143293	0.10706	35.6507	19		ddrA (MAP4_2614)	daunorubicinDIMtransport ATPbinding protein ABC transporter DrrA	Common in both disease groups		0.171491	0.0228591	0.1863	0.407465	0.0294782	0.0532711	0.0531423	0.0347749	0.315841	0.0786157	0.149635	0.167624	0.0342056	0.054168	0.236041	0.0547306
mip	macrophage infectivity potentiator (Mip)	Common in both disease groups		0.0746099	0.502375	0.0359985	0.0631387	0.0648274	0.0446496	0.380158	0.210004	0.124728	0.0962448	0.107248	0.119851	0.0927973	0.204955	0.260247	0.113173	0.192809	0.0660517	0.17672	0	0.0754021	0.143142	0.120012	35.7938	20		eno (spr1036)	phosphopyruvate hydratase	Common in both disease groups		0.124571	0.062314	0.124942	0.0986561	0.0999733	0.0591777	0.202769	0.176958	0.173454	0.0761342	0.0945033	0	0.118099	0.110176	0.11147	0.0646189
YPDSF_2741	hypothetical protein	Common in both disease groups		0.187919	0	0	0.032292	0.0331239	0.0609478	0.103759	0.423528	0.162423	0.0787835	0.243876	0.181729	0	0.223678	0.150594	0.192952	0.205844	0.135124	0.222542	0	0.359786	0.142805	0.117831	35.9366	17		ddrA (OCQ_31580)	drrA	Common in both disease groups		0.0309457	0.0866362	0.0620515	0.480652	0.106374	0.122094	0.0287762	0.131819	0.283444	0.113457	0.0352214	0.181454	0.0370117	0.0937637	0.127724	0.222199
ddrA (W7S_15325)	daunorubicin resistance ATPbinding protein	Common in both disease groups		0.415507	0	0.239792	0.238063	0.219879	0.0842159	0.086057	0.0688645	0.170984	0.181403	0.0808587	0.100429	0.0698902	0.0618578	0.160559	0.0213594	0.0632359	0.199162	0.0717467	0.350035	0.0852448	0.141388	0.106518	36.078	20		ddrA (Mmcs_2831)	daunorubicin resistance ABC transporter ATPbinding subunit	Common in both disease groups		0.123066	0.118136	0.126475	0.237036	0.0169289	0.272524	0.137333	0.0449675	0.245386	0.112762	0.0896239	0.433166	0.0883926	0.0373141	0.0914317	0.0647914
secA2 (Mmcs_2850)	SecA DEADlike protein	Common in both disease groups		0.150343	0.153012	0.144349	0.104559	0.177608	0.153025	0.208395	0.127883	0.103589	0.17288	0.0870986	0.154108	0.113133	0.112334	0.225725	0.133496	0.142947	0.139107	0.132467	0.146828	0.0803235	0.141105	0.03598	36.2191	21		plr/gapA (SP_2012)	glyceraldehyde3phosphate dehydrogenase	Common in both disease groups		0.188181	0.0860418	0.0539118	0.186417	0.0555033	0.0707291	0.116664	0.147236	0.144898	0.172518	0.183566	0	0.205185	0.193562	0.177609	0.193109
VC1779	C4dicarboxylatebinding periplasmic protein	Common in both disease groups		0.0841395	0.368821	0.0659577	0.0289069	0.0712476	0.147312	0.139339	0.0669394	0.049867	0.141076	0.484762	0.146398	0.272081	0.105158	0.0462373	0.103689	0.25808	0.0887256	0.114579	0	0.165656	0.140427	0.11762	36.3595	20		pilS (NMBM01240355_0028)	fimbrial protein MS11D1 precursor	Common in both disease groups		0	0	0	0	1.427	0.0146542	0	0	0	0	0	0	0	0.278936	1.02207	0
cna	collagen adhesin precursor	Common in both disease groups		0.0503598	0.400662	0.0358801	0.29892	0.103349	0.0890372	0.181929	0.149225	0.0339209	0.0882071	0.0570691	0.111555	0.0925636	0.0489913	0.116323	0.169122	0.407763	0.194172	0.189658	0.0426978	0.0675807	0.139475	0.110279	36.499	21		lpxD (BSUIS_A1201)	UDP3O	Common in both disease groups		0.154012	0.0718692	0.154399	0.0362576	0.0176869	0.216599	0.0795576	0.195287	0.221261	0.117626	0.169377	0	0.130581	0.145871	0.0423879	0.184313
orf62	hypothetical protein	Common in both disease groups		0.0436968	0	0.0913382	0.100147	0.0822132	0.0567029	0.385942	0.278043	0.0287679	0.24418	0.181477	0.270446	0.706849	0	0	0	0.0638174	0.251382	0.0345011	0	0.0956148	0.138815	0.172571	36.6378	16		fagC (CE0684)	putative iron transporter ATPbinding protein	Common in both disease groups		0.231663	0.0661544	0.174182	0.127485	0.216286	0.094318	0.153859	0.211476	0.18724	0.242597	0.165675	0	0.118824	0.175531	0.0546488	0.0871551
plr/gapA (SMU.360)	glyceraldehyde3phosphate dehydrogenase	Common in both disease groups		0.172347	0	0.18015	0.135026	0.226242	0.109161	0.0531065	0.0637492	0.158325	0.255336	0.0998384	0.0558264	0.129729	0.128829	0.110111	0.158043	0.0702621	0.292046	0.0901734	0.224382	0.184199	0.137947	0.0732364	36.7758	20		relA (JDM601_2370)	GTP pyrophosphokinase RelA	Common in both disease groups		0.170631	0.0978372	0.142609	0.185533	0.0782436	0.13843	0.0881548	0.145438	0.150215	0.161599	0.214918	0.133324	0.144708	0.107821	0.0469419	0.136194
s0055	putative IS110 transposase	Common in both disease groups		0.179939	0	0.145494	0.452849	0.527028	0.211352	0.359827	0	0.221338	0.0227966	0.0211897	0	0	0.121241	0.177236	0.0167368	0.039686	0.1367	0.120607	0.0633497	0.0780386	0.137877	0.150429	36.9137	17		ybtP (PSPPH_2895)	ABC transporter, ATPbinding/permease protein "	Common in both disease groups		0.121634	0.194669	0.0686216	0.140609	0.0366372	0.143365	0.197959	0.18972	0.147507	0.0696821	0.124621	0.0890674	0.131984	0.190177	0.0376937	0.0910069
sugA (MRGA327_14270)	hypothetical protein	Common in both disease groups		0.339851	0	0.204386	0.236846	0.30874	0.072477	0.0616946	0.0444429	0.289667	0.343405	0.115958	0.0539721	0.150533	0.0664765	0.0767565	0.03443	0.0544168	0.160686	0.154324	0.02893	0.0916602	0.137603	0.108693	37.0513	20		lidL (LPC_0638)	TPR repeat protein	Common in both disease groups		0	0.294974	0.0300402	0.00948004	0.114123	0	0.00570178	0	0.0198908	0	0.260179	0	0.182059	0.0698444	0.304422	0.635554
glnA1 (I917_15625)	glutamine synthetase	Common in both disease groups		0.181683	0.345825	0.288975	0.21452	0.211811	0	0.104636	0.0125408	0.218457	0.198656	0.0860586	0.0916452	0	0.0282071	0.0379822	0.0584195	0.0807772	0.193121	0.093555	0.356309	0.0777749	0.137188	0.108878	37.1885	19		tuf (MYPU_4050)	elongation factor Tu	Common in both disease groups		0.2048	0.159283	0.114065	0.192855	0.0469967	0.177085	0.250388	0.249248	0.147163	0.12507	0.072518	0	0.166819	0.0517393	0.140896	0.0653663
rmlC (stu1243)	dTDP4ketoLrhamnose reductase	Common in both disease groups		0.38316	0	0.421956	0.197556	0.222095	0.0266221	0	0	0.20949	0.298227	0	0.0317196	0	0.0488264	0.0845947	0	0.0399767	0.327983	0.162018	0.234141	0.179629	0.136571	0.139305	37.325	15		sugC (JDM601_1209)	sugar ABC transporter	Common in both disease groups		0.189686	0.066383	0.216925	0.158331	0.0815284	0.179328	0.117599	0.173189	0.0830589	0.0652153	0.145709	0	0.106439	0.179726	0.07833	0
msbA (HI0060)	ABC transporter ATPbinding protein	Common in both disease groups		0.0921584	0	0.0842727	0.0966099	0.152836	0.197202	0.121987	0.106267	0.097827	0.0849504	0.0287295	0.224575	0.260861	0.164542	0.240568	0.193031	0.174977	0.194391	0.147316	0.0573371	0.143686	0.136387	0.0689431	37.4614	20		fabZ (BMEA_A1196)	betahydroxyacyl(acylcarrierprotein) dehydratase FabZ	Common in both disease groups		0.114327	0.137201	0.0358438	0.0146799	0.0393324	0.319627	0.28353	0.10441	0.123234	0.0524105	0.130117	0	0.222457	0.0866983	0.141597	0.164249
groEL (NT01CX_0462)	chaperonin GroEL	Common in both disease groups		0.209187	0	0.130139	0.130119	0.179199	0.106593	0.131977	0.110942	0.177071	0.121051	0.108548	0.248486	0.0806425	0.115633	0.150553	0.0797789	0.149101	0.179071	0.103209	0.240154	0.0817296	0.134913	0.0575914	37.5963	20		fur	transcriptional repressor of ironresponsive genes (Fur family) (ferric uptake regulator)	Common in both disease groups		0.269199	0.0478671	0.0150019	0.115211	0.411516	0.0786918	0.0741677	0	0.128946	0.109685	0.122546	0	0.0537032	0.226681	0.296365	0
msrA/B(pilB) (NGTW08_1732)	trifunctional thioredoxin/methionine sulfoxide reductase A/B protein	Common in both disease groups		0.0635308	0	0.0531293	0.120572	0.193687	0.178022	0.168258	0.258737	0.055223	0.15341	0.221646	0.212277	0.164324	0.127097	0.0838026	0.175338	0.21161	0.0974799	0.117373	0.0157721	0.14184	0.133959	0.0704046	37.7303	20		sugA (MRGA327_14270)	hypothetical protein	Common in both disease groups		0.186247	0.024825	0.198419	0.530139	0.0854026	0.0340188	0.0432979	0.0755454	0.259319	0.142243	0.0918673	0	0.0278676	0.0705804	0.0256429	0.0446124
feoB	ferrous iron transporter B	Common in both disease groups		0.0828612	0.157434	0.0734179	0.146132	0.109315	0.164711	0.0715097	0.171941	0.0836256	0.129851	0.213197	0.284207	0.0874212	0.102931	0.128706	0.133177	0.163105	0.148518	0.149325	0.0112409	0.18332	0.13314	0.0579703	37.8634	21		rmlB (VV0300)	dTDPDglucose 4;6dehydratase	Common in both disease groups		0.127579	0.107164	0.204697	0.00654406	0.0351212	0.257346	0.0791122	0.0388005	0.0962538	0.0234259	0.116152	0.149368	0.194735	0.0967076	0.126393	0.299351
lidL (lpl1180)	hypothetical protein	Common in both disease groups		0.331096	0	0.0692339	0.0455284	0.179085	0.128813	0	0.122878	0.0217889	0	0.309395	0.307338	0.312285	0.019712	0.0454869	0.135967	0.0725396	0.312137	0.00651797	0	0.362247	0.132479	0.133186	37.9959	17		rtxB (VC0395_A1058)	RtxB protein	Common in both disease groups		0.14692	0.146893	0.128885	0.144606	0.0673788	0.134169	0.182101	0.0968728	0.211069	0.0897331	0.111441	0	0.131887	0.204087	0.0404261	0.041048
ddrA (Mmcs_2831)	daunorubicin resistance ABC transporter ATPbinding subunit	Common in both disease groups		0.136591	0	0.111903	0.172567	0.130223	0.143644	0.219962	0.105717	0.120306	0.142323	0.114918	0.137029	0.0596053	0.105488	0.273839	0.109108	0.0970586	0.244203	0.113648	0.0918439	0.145356	0.132159	0.0596429	38.1281	20		panD (Mflv_1425)	aspartate 1decarboxylase	Common in both disease groups		0.267695	0	0.234846	0.206226	0.0460703	0.352076	0.11408	0.0610701	0.0721288	0.245277	0	0	0.0200298	0	0.110489	0.192247
algI (Pmen_1023)	membrane bound Oacyl transferase, MBOAT family protein "	Common in both disease groups		0.0783675	0.244996	0.0321697	0.0596395	0.0947696	0.152448	0.111296	0.124693	0.0442271	0.112597	0.0696789	0.181826	0.339634	0.219884	0.169189	0.193111	0.0736056	0.0885505	0.109384	0.0174277	0.257228	0.13213	0.0831116	38.2602	21		phoP (MYCMA_0355)	transcriptional regulatory protein TcrX	Common in both disease groups		0.182092	0.0509759	0.10045	0.420942	0.0876767	0.135739	0.135462	0.155202	0.215943	0.133508	0.058048	0	0.0327057	0.0551984	0.0601838	0.0174195
cbrD (Psyr_2593)	ABC transporter	Common in both disease groups		0.164212	0	0.0804439	0.105852	0.137609	0.279532	0.271842	0.0979614	0.0303909	0.0773977	0.063959	0.11907	0.33192	0.109942	0.197416	0.151747	0.149876	0.103302	0.157951	0.0798188	0.0505317	0.131465	0.0832801	38.3917	20		kdsB (HSM_0998)	3deoxyDmannooctulosonate cytidylyltransferase	Common in both disease groups		0	0.0281168	0.118956	0.0631767	0	0.0269533	0.0544787	0.128393	0.0378615	0.193264	0.112002	0.205795	0.226182	0.186497	0.159603	0.252439
cpsY (SAK_1263)	transcriptional regulator CpsY	Common in both disease groups		0.0923521	0	0.0919303	0.193524	0.19863	0.0342209	0.233108	0.0210114	0.225883	0.235935	0.137018	0.0203981	0.0710589	0.0942712	0.0241818	0.0650345	0.0514125	0.290995	0.177063	0.328338	0.173214	0.131409	0.0970349	38.5231	20		sugC (MSMEG_5058)	ABC transporter ATPbinding protein	Common in both disease groups		0.0444128	0.124308	0.119613	0.114008	0.0458176	0.0973086	0.113501	0.101327	0.113634	0.152566	0.116208	0.26001	0.102955	0.100903	0.146571	0.0796814
virR (LMOSLCC7179_1717)	DNAbinding response regulator	Common in both disease groups		0.0359491	0.524486	0.112772	0.098892	0.177664	0.163244	0.23819	0.07629	0.0355034	0.201012	0	0.166894	0	0.0642496	0.123536	0.0590571	0.175074	0.0976988	0.0780686	0.0745905	0.236049	0.130439	0.114523	38.6535	19		YPN_0985	hypothetical protein	Common in both disease groups		0	0.187948	0.104721	0	0	0.394954	0.0323843	0.0953311	0.0281622	0.0956888	0.202018	0.305927	0.0625086	0	0.0430885	0.225016
cps2K (SPD_0326)	UDPglucose 6dehydrogenase, putative "	Common in both disease groups		0.0459049	0	0.123429	0.0676649	0.245333	0.0446496	0.1304	0.114793	0.226775	0.302454	0.0817687	0.144641	0.106121	0.117117	0.252367	0.0161789	0.153317	0.182397	0.170888	0.0816487	0.118464	0.129824	0.0795177	38.7833	20		orf70	hypothetical protein	Common in both disease groups		0.137895	0.055182	0.161334	0.244995	0.015834	0.171327	0.1033	0.069978	0.0929059	0.136883	0.109871	0	0.130726	0.139394	0.0379739	0.165112
fagC (jk1774)	putative iron ABC transport system, ATPbinding protein "	Common in both disease groups		0.0971169	0.425427	0.0811939	0.186944	0.123348	0.179489	0.0643237	0.061769	0.177436	0.0814166	0.060449	0.0901812	0.0785388	0.052043	0.0800502	0.0957187	0.0780152	0.139676	0.126488	0.286947	0.159329	0.129805	0.0886494	38.9131	21		fadE14 (I917_06880)	acylCoA dehydrogenase FADE13	Common in both disease groups		0.0472065	0.127371	0.0118263	0.0272728	0	0.377459	0.0913621	0.193831	0.063562	0.0648183	0.107347	0.138303	0.197637	0.0893478	0.0194774	0.220187
VC1789	transposase OrfAB, subunit B "	Common in both disease groups		0.0186331	0.407737	0.048669	0.147235	0.157665	0.317002	0.0616946	0.014796	0.0275912	0.124862	0	0.194417	0.0752664	0.332465	0.115114	0.0917338	0.0408005	0.0937155	0.176377	0	0.27498	0.12956	0.117623	39.0427	19		hisH2 (PA3152)	glutamine amidotransferase	Common in both disease groups		0.0444844	0.142412	0.111547	0.114291	0.260166	0.0487852	0.0689559	0.0812841	0.0479546	0.285478	0.0202467	0.261117	0.0532678	0.134905	0.440904	0.0213289
BC5273	UDPbacillosamine synthetase	Common in both disease groups		0.0533813	0	0.0662735	0.174354	0.155393	0.136307	0.176846	0.185802	0.197723	0.0503743	0.0207997	0.0773958	0.0539954	0.321743	0.137545	0.221962	0.165673	0.14077	0.165939	0.124521	0.0876176	0.129258	0.076145	39.1719	20		tuf (MMOB2240)	elongation factor Tu	Common in both disease groups		0.157665	0.157682	0.101655	0.0810048	0.123977	0.0888974	0.146643	0.150834	0.133524	0.134203	0.0974198	0	0.158449	0.0682988	0.176698	0.12941
fecE	ATPbinding protein FecE	Common in both disease groups		0.174632	0	0.149362	0.0581941	0.14937	0.226497	0	0.277768	0.104522	0.0532153	0.0330195	0.208764	0.256654	0.15118	0.283553	0.0521233	0.131366	0.0862306	0.106542	0	0.173653	0.127459	0.0900751	39.2994	18		msrA/B(pilB) (NMAA_0032)	peptide methionine sulfoxide reductase MsrA/MsrB	Common in both disease groups		0.138181	0.0725549	0.0606279	0.110895	0.106964	0.0908787	0.149894	0.0525906	0.111714	0.094994	0.0904091	0.202476	0.201605	0.0916293	0.057031	0.103367
lisR (lwe1393)	twocomponent response regulator	Common in both disease groups		0.13725	0	0.21832	0.147729	0.185278	0.0928628	0.237139	0.0664443	0.16502	0.150084	0	0.124634	0.193075	0.0426406	0.163978	0.058818	0.139458	0.20599	0.0282772	0.111363	0.156692	0.125002	0.070056	39.4244	19		pilR (PFLU1132)	putative twocomponent system, response regulator "	Common in both disease groups		0.0194127	0.236501	0.415489	0.0223913	0.0266989	0.0977572	0.0540778	0.294987	0.0678946	0.106608	0.163264	0.113409	0.12763	0.242431	0	0.14384
msbA (HS_1021)	lipid A export ATPbinding/permease protein	Common in both disease groups		0.0882845	0.203426	0.065563	0.0750818	0.127893	0.235092	0.123039	0.206979	0.0321356	0.120774	0.0868386	0.140152	0.0752664	0.11621	0.102147	0.217579	0.0916315	0.109167	0.0550352	0.2168	0.0914844	0.122885	0.0591876	39.5473	21		orf7	hypothetical protein	Common in both disease groups		0.078582	0.0838016	0.00657015	0.0268837	0.351212	0.0287103	0.166376	0.0637254	0.0211709	0.239917	0.0357823	0.15324	0.0235133	0.0992099	0.335109	0.0375986
orf8	unknown	Common in both disease groups		0.0644992	0	0.694392	0.0324061	0.062157	0.0687562	0	0.0374574	0.0637032	0.344167	0.0733188	0.0546553	0.0953685	0.0420633	0.064749	0	0	0.482278	0.361331	0	0.0386678	0.122856	0.185876	39.6702	16		msbA (HI0060)	ABC transporter ATPbinding protein	Common in both disease groups		0.0767912	0.156677	0.0693151	0.0512913	0.0845604	0.0656824	0.130963	0.196401	0.136626	0.0633293	0.101402	0.225158	0.117228	0.157205	0.101451	0.0735874
ddrA (OEM_30150)	drrA	Common in both disease groups		0.181799	0	0.208096	0.139856	0.109939	0.159994	0.200683	0.0826154	0.145341	0.108856	0	0.150692	0.280028	0.0618578	0.0713364	0.0852781	0.0884818	0.120329	0.184513	0.0269258	0.17049	0.12272	0.0710163	39.7929	19		flgR (CFF8240_1459)	acetoacetate metabolism regulatory protein AtoC	Common in both disease groups		0.0711321	0.137521	0.11589	0.0334985	0.0163394	0.13514	0.0587996	0.158714	0.0894594	0.239024	0.237464	0	0.241277	0.125779	0.0195475	0.346263
ddrA (MAP4_2614)	daunorubicinDIMtransport ATPbinding protein ABC transporter DrrA	Common in both disease groups		0.334389	0	0.394325	0.27705	0.114939	0.0583799	0.0567871	0.0272818	0.300622	0.186877	0.0800787	0.0597304	0	0.137819	0.0353555	0.0422406	0.087658	0.172636	0.106591	0.0533287	0.028122	0.121629	0.114842	39.9145	19		wbjD/wecB (VC0395_A0441)	UDPNacetylglucosamine 2epimerase	Common in both disease groups		0.0847425	0.0678002	0.106254	0.124408	0.0749589	0.111514	0.0863285	0.191604	0.065236	0.122093	0.132305	0.142176	0.26092	0.110102	0.0199678	0.127571
hemC (HSM_1937)	porphobilinogen deaminase	Common in both disease groups		0.100991	0	0.07476	0.0636332	0.178119	0.0736824	0.167206	0.153955	0.0789595	0.0564026	0.131038	0.156158	0.13604	0.345579	0.0866794	0.103689	0.0983185	0.0968233	0.0597889	0.104653	0.262326	0.120419	0.0753951	40.0349	20		wcaJ (VV0361)	putative UDPgalactose phosphate transferase	Common in both disease groups		0.0438397	0.210487	0.313287	0.0225328	0.331841	0.0384674	0.0407588	0.080085	0.0945306	0.0804024	0.0998314	0	0.150901	0.166184	0.362084	0.104977
manB (HD1507)	probable phosphomannomutase	Common in both disease groups		0.119817	0	0.0894436	0.0807111	0.169085	0.161724	0.210498	0.116718	0.0434561	0.135255	0.0152098	0.102088	0.237253	0.122231	0.188118	0.120505	0.149973	0.164101	0.167948	0.0456605	0.0883207	0.120386	0.061921	40.1553	20		mip	macrophage infectivity potentiator (Mip)	Common in both disease groups		0.153081	0	0	0.00983377	0.131641	0.0881123	0.154215	0.0465949	0.0412587	0.140357	0.121985	0.448656	0.126033	0.145061	0.0315982	0.229098
ctpV (MIP_04125)	cationtransporting ATPase V	Common in both disease groups		0.0788711	0	0.100733	0.121713	0.0989171	0.0954831	0.162474	0.0724947	0.124607	0.167476	0.0873586	0.105699	0.255017	0.112664	0.163728	0.129511	0.061443	0.124356	0.0954662	0.267079	0.0862994	0.11959	0.0600906	40.2749	20		ttrB	Tetrathionate reductase complex, subunit B "	Common in both disease groups		0.107952	0.230329	0.230065	0.0461975	0.0495234	0.0276262	0.0780876	0.0876224	0.0969924	0.230884	0.327649	0.316438	0.0646374	0.109146	0.0594131	0.0861778
basR	response regulator in twocomponent regulatory system with BasS	Common in both disease groups		0.0729054	0.531562	0.114311	0.0417628	0.137154	0.023635	0.0804484	0.135309	0.114017	0.122229	0.113488	0.056412	0.196581	0	0.083469	0.119708	0.124194	0.157272	0.143836	0.075549	0.0598471	0.119223	0.105455	40.3941	20		fagC (jk1774)	putative iron ABC transport system, ATPbinding protein "	Common in both disease groups		0.161892	0.0647371	0.0324493	0.228653	0.022235	0.0851965	0.165574	0.0394001	0.157059	0.0741489	0.206337	0	0.106584	0.0490898	0.133679	0.0774967
hemL (HS_1229)	glutamate1semialdehyde aminotransferase	Common in both disease groups		0.0938628	0	0.0915751	0.11616	0.128064	0.10958	0.124266	0.0646842	0.207015	0.078645	0.116868	0.0580712	0.354126	0.111756	0.0386909	0.0616872	0.109657	0.0629877	0.0888993	0.360056	0.12321	0.119041	0.0891968	40.5132	20		secA2 (Mmcs_2850)	SecA DEADlike protein	Common in both disease groups		0.128224	0.0839388	0.125636	0.106261	0.0480916	0.107327	0.144504	0.170277	0.153908	0.133508	0.119405	0	0.0907149	0.0750698	0.096266	0.122799
mbtI (I917_11340)	anthranilate synthase component I	Common in both disease groups		0.117919	0	0.153388	0.113498	0.0961331	0.0509907	0.0694065	0.0499983	0.0828141	0.114191	0.0490092	0	0.08485	0.084209	0.0720035	0.071012	0.0191404	0.180865	0.0713546	0.872082	0.0945602	0.116544	0.178703	40.6297	19		manB (HD1507)	probable phosphomannomutase	Common in both disease groups		0.0896852	0.0782697	0.0265726	0.127733	0.0112017	0.112598	0.116263	0.223296	0.118606	0.104622	0.159562	0.095706	0.107358	0.166846	0.0606041	0.093709
plr/gapA (SP_2012)	glyceraldehyde3phosphate dehydrogenase	Common in both disease groups		0.108855	0.352901	0.0505636	0.199572	0.170676	0.031391	0	0.166771	0.0716965	0.148698	0.200847	0.0748582	0.130431	0.0863534	0.088639	0.0198451	0.123661	0.1005	0.0859098	0.0752876	0.158801	0.116488	0.0778829	40.7462	20		C8J_1344	hypothetical protein	Common in both disease groups		0.125072	0.172312	0.278721	0.299789	0.0191187	0.0609347	0.116307	0.0338327	0.157256	0.0509216	0.0379696	0.163198	0.0831674	0	0.0688715	0.0266179
ciuD (cpfrc_00990)	iron ABC transporter ATPbinding protein	Common in both disease groups		0.0939403	0.432502	0.134363	0.105396	0.0557936	0.298188	0.130926	0.0471931	0.12696	0.033121	0.0308095	0.137712	0.159883	0.0529502	0.0815095	0.0730842	0.129961	0.109036	0.0526829	0.0922796	0.0649443	0.116344	0.0932614	40.8625	21		pspA	pneumococcal surface protein A	Common in both disease groups		0.230373	0.0485071	0.0881496	0.471774	0.0583669	0.053159	0.34763	0	0.169909	0.0555869	0.0579359	0	0.0508003	0.165448	0.0901005	0.011613
sugB (Mspyr1_31950)	carbohydrate ABC transporter membrane protein 2	Common in both disease groups		0.250327	0.429849	0.194952	0.31383	0.124655	0.114611	0.0650247	0.015621	0.242397	0.0575806	0.0305495	0.0683191	0	0.0701055	0.0674173	0	0.12904	0.0752876	0.0929669	0	0.0966694	0.116152	0.112071	40.9787	18		ddrA (W7S_15325)	daunorubicin resistance ATPbinding protein	Common in both disease groups		0.0577366	0.0346088	0.15553	0.311285	0.059546	0.0474394	0.0849921	0.0439397	0.225544	0.132217	0.0394278	0	0.0907149	0.0437171	0.119176	0.055248
sugC (Mycsm_04845)	carbohydrate ABC transporter ATPbinding protein, CUT1 family "	Common in both disease groups		0.0769342	0.146821	0.297185	0.209271	0.174653	0.0650878	0.11077	0.0744749	0.158568	0.123337	0.062529	0.077591	0.16222	0.155304	0.101105	0.090618	0.0391045	0.157141	0.0395979	0.0208261	0.0877934	0.115759	0.0655096	41.0944	21		orf57	hypothetical protein	Common in both disease groups		0.0285818	0.245827	0.021499	0.0293598	0.0393324	0.0626543	0.0531423	0.20882	0.123234	0	0.214694	0.335247	0.14974	0.108336	0	0.0684133
pilR (PFLU1132)	putative twocomponent system, response regulator "	Common in both disease groups		0.0174322	0.50945	0.0303934	0.0679692	0.0410214	0.186617	0.0385591	0.184977	0.0229656	0.107193	0.108678	0.134881	0.117574	0.145325	0.083886	0.293691	0.17832	0.0334417	0.0757163	0	0.0477195	0.115515	0.11588	41.21	20		hemL (HSM_0850)	glutamate1semialdehyde2,1aminomutase "	Common in both disease groups		0.302508	0.0709091	0.109831	0.104493	0.0933196	0.0548786	0.122855	0.120599	0.123678	0.105119	0.104486	0	0.0811838	0.126515	0.172284	0.049959
msbA (HSM_1499)	lipid A ABC exporter, fused ATPase and inner membrane subunits MsbA "	Common in both disease groups		0.0794135	0	0.151809	0.104521	0.0800541	0.114768	0.150205	0.108302	0.0672332	0.155973	0.0989284	0.136931	0.110095	0.105323	0.158975	0.145371	0.139216	0.108773	0.102082	0.148223	0.148959	0.115007	0.0381997	41.325	20		orf61	hypothetical protein	Common in both disease groups		0.221992	0.170758	0.0920187	0.0175452	0.0939934	0.172225	0.153503	0.0571301	0.110433	0.0939021	0.0893996	0.400527	0.127775	0.0776458	0.0140826	0.139011
flgR (CFF8240_1459)	acetoacetate metabolism regulatory protein AtoC	Common in both disease groups		0.0319978	0	0.0483137	0.0855796	0.110394	0.179856	0	0.209289	0.0456472	0.11329	0.243616	0.280499	0.0575016	0.0762088	0.141672	0.210246	0.12463	0.088638	0.23156	0.0221332	0.0933299	0.114019	0.0832334	41.439	19		mbtI (I917_11340)	anthranilate synthase component I	Common in both disease groups		0.209671	0.0559135	0.0240906	0.222109	0.300509	0.0612712	0.197691	0.0585006	0.10359	0.16815	0.0636565	0	0.0941016	0.0993571	0.259652	0.0501889
ahpC (ML2042)	alkyl hydroperoxide reductase	Common in both disease groups		0.0967682	0.604972	0.101127	0.0665239	0.156074	0.0807047	0	0.0220014	0.0819215	0.0694986	0.0430293	0.0962323	0.111731	0.0494037	0.0759643	0.23838	0.161506	0.0530077	0.0491053	0.0429593	0.181475	0.113447	0.125966	41.5524	20		lpp2174	hypothetical protein	Common in both disease groups		0	0.40575	0.205865	0.0247967	0	0.111215	0	0.102868	0.0260452	0.154948	0.439819	0.141623	0.252986	0.164786	0	0.0289176
lpxD (BSUIS_A1201)	UDP3O	Common in both disease groups		0.076973	0	0.0241174	0.0661435	0.108633	0.194687	0.15301	0.153075	0.114017	0.0773977	0.167827	0.0357211	0.24894	0.137407	0.0423182	0.170716	0.146145	0.0737993	0.15947	0	0.227349	0.113226	0.0715362	41.6657	19		gmd	GDPmannose 4,6dehydratase "	Common in both disease groups		0.123783	0.117862	0.222254	0.0186417	0	0.180075	0.0383534	0.268606	0.0788247	0.0672006	0.123107	0	0.161255	0.147343	0.0205283	0.241574
cheY (lse_0602)	chemotaxis response regulator	Common in both disease groups		0.124195	0	0.0708128	0.0310369	0	0.0878319	0	0.0718347	0.0891845	0	0.140658	0.261955	0.365112	0.0806625	0.341214	0.16689	0.164898	0.0216671	0.133692	0	0.22234	0.113047	0.109847	41.7787	16		plr/gapA (SMU.360)	glyceraldehyde3phosphate dehydrogenase	Common in both disease groups		0.187107	0.0534447	0.0669791	0.0754866	0.110333	0.108411	0.136664	0.113832	0.216042	0.0734541	0.133819	0	0.112003	0.0810313	0.176558	0.0255831
cysE (BT9727_4948)	serine acetyltransferase	Common in both disease groups		0.129037	0	0.173401	0.0633669	0.104031	0.322714	0	0.0879507	0.109229	0	0.172247	0.106968	0	0.0658167	0.164603	0.181634	0.0807772	0.194391	0.185493	0.229348	0	0.112905	0.0878969	41.8916	16		msrA/B(pilB) (NGO2059)	trifunctional thioredoxin/methionine sulfoxide reductase A/B protein	Common in both disease groups		0.155445	0.127828	0.0757758	0.0133004	0.0712531	0.162841	0.136531	0.126166	0.0558321	0.079112	0.0707793	0	0.149885	0.196359	0.0285155	0.115785
groEL (Cbei_0329)	chaperonin GroEL	Common in both disease groups		0.0774766	0.218462	0.109732	0.0824987	0.102269	0.0632012	0.0993774	0.111327	0.0543303	0.104768	0.155738	0.116045	0.242629	0.026805	0.0514906	0.104725	0.0511217	0.148562	0.0976716	0.217672	0.123034	0.11233	0.0574088	42.0039	21		PSPA7_0144	probable ATPbinding component of ABC transporter	Common in both disease groups		0.112894	0.105381	0.0990633	0.135338	0	0.132038	0.221657	0.0686932	0.121708	0.137975	0.179921	0	0.045043	0.114077	0.0311078	0.0360463
ugd (BCE_5385)	UDPglucose 6dehydrogenase	Common in both disease groups		0.136049	0.259148	0.0433008	0.0345742	0.0793155	0.218689	0.0783452	0.202303	0.0292142	0.0743489	0.147418	0.0686119	0.0956023	0.0633423	0.158474	0.2332	0.120948	0.0397011	0.133104	0.0183862	0.116531	0.111934	0.0707508	42.1159	21		panD (MASS_0510)	aspartate 1decarboxylase	Common in both disease groups		0.0636106	0.0763496	0.0638035	0	0.0437962	0.0418319	0.0591559	0.193574	0	0.116633	0.144812	0.372866	0.13329	0.1929	0	0.152291
sugC (Mflv_3854)	ABC transporterlike protein	Common in both disease groups		0.128844	0.289219	0.110522	0.186297	0.135223	0.0899805	0.0874592	0.0315171	0.0848429	0.105253	0.144038	0.138005	0.106822	0.0707653	0.0589954	0.0651142	0.0723942	0.0950287	0.15648	0.123301	0.0650321	0.111673	0.0550925	42.2276	21		ahpC (ML2042)	alkyl hydroperoxide reductase	Common in both disease groups		0.276505	0.0921681	0.0462101	0	0.031668	0.186916	0.114303	0.028094	0	0.0422857	0.0839033	0.269968	0.124146	0.31441	0.038044	0.0662287
orfM (HI0260)	putative deoxyribonucleotide triphosphate pyrophosphatase	Common in both disease groups		0.0829387	0	0.115574	0.280359	0.117042	0.134473	0.183156	0.0659493	0.0819215	0.150638	0.0430293	0.0641223	0	0.19745	0.123452	0.340634	0.0605708	0.0662706	0.0491053	0.0429593	0.136128	0.111227	0.0852015	42.3388	19		relA (Mycsm_02733)	(p)ppGpp synthetase, RelA/SpoT family "	Common in both disease groups		0.207666	0.133817	0.135929	0.0711003	0.0873398	0.123926	0.173414	0.112376	0.13057	0.105714	0.144419	0.0674921	0.124291	0.0393749	0.0428783	0.099458
tuf (MMOB2240)	elongation factor Tu	Common in both disease groups		0.0540399	0	0.10239	0.153283	0.0476689	0.105178	0.134256	0.15049	0.130125	0.124585	0.147288	0.180265	0.218553	0.156871	0.0649991	0.0666285	0.148035	0.0842171	0.0799799	0.0840886	0.0886722	0.110553	0.0511192	42.4493	20		cpsY (SAK_1263)	transcriptional regulator CpsY	Common in both disease groups		0.293268	0.041055	0.0808859	0.0941637	0.15135	0.0385795	0.372709	0.035717	0.0158043	0.161301	0.0934377	0	0.118486	0.0444531	0.169481	0.0070138
orf58	hypothetical protein	Common in both disease groups		0.14368	0	0.229609	0.0775541	0.10386	0.15706	0.0629215	0.0887758	0.153618	0.169208	0.158987	0.0936947	0.134404	0.0508883	0.00979781	0.076033	0.0971071	0.190101	0.168683	0	0.132525	0.109453	0.0630466	42.5588	19		l7094	ORF B protein	Common in both disease groups		0.079943	0.095917	0.020039	0.230952	0.426171	0	0.0495787	0.170277	0.29078	0.0732556	0	0	0	0.151464	0.230996	0
wcbT (BTH_I1343)	8amino7oxononanoate synthase	Common in both disease groups		0.0798783	0	0.0224596	0.0443493	0.0867016	0.0836918	0.0406624	0.390911	0.036396	0.0721316	0.114788	0.114093	0.347815	0.131633	0.101272	0.121063	0.224306	0.0647823	0.160058	0	0.0604623	0.109403	0.101541	42.6682	19		C8J_1346	hypothetical protein	Common in both disease groups		0.0519343	0.176518	0.263536	0.0100106	0.0357108	0.0882245	0.0402243	0.165909	0.0769538	0.107005	0.189063	0.152134	0.124291	0.216451	0	0.130503
orf57	hypothetical protein	Common in both disease groups		0.0342834	0	0.259884	0.147387	0.108917	0.0500474	0	0.0818453	0.186322	0.129366	0.186937	0.139273	0.0694227	0.0611979	0.0294351	0.0633609	0.0688569	0.283598	0.284242	0.0266644	0.0844539	0.109309	0.0876445	42.7775	19		irp6C (jk0559)	putative iron ABC transport system, ATPbinding protein "	Common in both disease groups		0.156376	0.277922	0.0348218	0.111532	0.430214	0.0457197	0.0807603	0.0846245	0.177885	0.0954903	0.015816	0	0.181962	0.118493	0.114763	0.0915243
orf7	hypothetical protein	Common in both disease groups		0.015689	0.344056	0.119008	0.0836778	0.127439	0.0840063	0.155989	0.0999415	0.13187	0.0263305	0.0488792	0.145812	0.0953685	0.112169	0.194205	0.0967548	0.0974947	0.0828164	0.0418522	0.0243988	0.141752	0.108072	0.071213	42.8856	21		lisR (lwe1393)	twocomponent response regulator	Common in both disease groups		0.119413	0.111415	0.0498602	0.0562082	0	0.0785048	0.0986675	0.0726332	0.107233	0.218774	0.0543464	0.233456	0.0893118	0.241327	0	0.0571452
C8J_1332	hypothetical protein	Common in both disease groups		0.149956	0	0.0540372	0.0960013	0.109428	0.090557	0.0685301	0.0822304	0.132762	0.13872	0.0965885	0.167967	0.418172	0.0738169	0.142089	0.114687	0.0754954	0.0892508	0.0612101	0	0.101854	0.107779	0.083118	42.9933	19		lpxA (HD1187)	UDPNacetylglucosamine acyltransferase	Common in both disease groups		0	0.0886478	0.102531	0	0.0703266	0.104636	0.0581314	0.103725	0.128601	0	0.201738	0.39942	0.142821	0.18083	0.112591	0.187705
C8J_1344	hypothetical protein	Common in both disease groups		0.308473	0	0.226569	0.169067	0.141188	0.0973173	0.220839	0	0.119372	0.0768434	0.116868	0.0967203	0	0.119097	0.0916408	0.0616075	0.10956	0.0879377	0.0789508	0.0778146	0.05475	0.107363	0.0760767	43.1007	18		sugC (Mflv_3854)	ABC transporterlike protein	Common in both disease groups		0.110172	0.0881449	0.0607374	0.10467	0	0.0748787	0.174127	0.0670658	0.136528	0.0505245	0.05014	0	0.0659437	0.116873	0.0454706	0.0316196
fadE14 (I917_06880)	acylCoA dehydrogenase FADE13	Common in both disease groups		0.141472	0	0.0369853	0.0802547	0.0399418	0.137617	0.187362	0.14631	0.0139579	0.0355461	0.176277	0.139566	0.286106	0.037857	0.131207	0.148161	0.139458	0.10851	0.125655	0.0440049	0.0928905	0.107102	0.0692912	43.2078	20		PSPA7_1970	NADdependent epimerase/dehydratase	Common in both disease groups		0.0276505	0	0.0138338	0	0	0.121122	0.0171053	0.117686	0	0.101248	0.138306	0.485722	0.14466	0.115181	0	0.15873
relA (Mycsm_02733)	(p)ppGpp synthetase, RelA/SpoT family "	Common in both disease groups		0.169557	0.151243	0.0867989	0.101098	0.129427	0.0774032	0.0916656	0.0825604	0.090564	0.115993	0.123888	0.112434	0.083915	0.0865184	0.118866	0.0809744	0.169307	0.10781	0.139328	0.0323284	0.0964936	0.107056	0.0328448	43.3149	21		napA (HH0210)	starvationinducible DNAbinding protein Dps	Common in both disease groups		0	0.0690346	0.0144178	0.014786	0	0.0252337	0.240766	0.280169	0.124022	0.0527083	0.104767	0	0.172189	0.239855	0.0712537	0.151544
BC5263	UDPglucose 4epimerase	Common in both disease groups		0.143254	0	0.059879	0.0619216	0.103974	0.159261	0.325299	0.091141	0.10509	0.0891771	0.229446	0.208959	0.0661502	0	0.0224724	0.242046	0.0657556	0.0667083	0.0436165	0.0254444	0.13437	0.106856	0.0856196	43.4217	19		lidL (lpg1172)	TPR repeat protein	Common in both disease groups		0	0.3278	0	0.0420942	0.413453	0.107813	0	0.0332331	0.0196446	0.0333521	0.464272	0	0.130823	0.151832	0.180481	0
hemL (HSM_0850)	glutamate1semialdehyde2,1aminomutase "	Common in both disease groups		0.206475	0.274183	0.166769	0.0839061	0.150109	0.139976	0.165804	0.029867	0.265727	0.0577192	0.0779988	0.0290844	0	0.0223513	0.0988537	0.0308436	0.0868343	0.0869747	0.0444496	0.145957	0.0718869	0.106465	0.0777125	43.5282	20		BC5263	UDPglucose 4epimerase	Common in both disease groups		0.313827	0.201938	0.12998	0.0700745	0.0187818	0.176486	0.190341	0.16608	0.132392	0.0500282	0.0869879	0.159879	0.0326574	0.082724	0	0.0130503
rmlB (VV0300)	dTDPDglucose 4;6dehydratase	Common in both disease groups		0.11482	0	0.0560108	0.0263205	0.0756225	0.148884	0.101305	0.060889	0.102047	0.0449004	0.190707	0.124341	0.216683	0.0546823	0.231312	0.188568	0.117362	0.0586981	0.131389	0.0475776	0.138149	0.106203	0.06368	43.6344	20		cheY (lse_0602)	chemotaxis response regulator	Common in both disease groups		0.0752869	0.180679	0.301935	0.038663	0	0.0494954	0.0233417	0.091648	0.0405694	0.344936	0.102804	0.441464	0.0675886	0.171189	0	0
CPF_0439	CBS/transporter associated domain protein	Common in both disease groups		0.0486165	0.531562	0.0793782	0.0480387	0.0685772	0.118175	0.160897	0.0289869	0.066016	0.0203715	0.0189797	0.197345	0.172037	0.108457	0.0667502	0.0598541	0.13752	0.0291083	0.143836	0.018909	0.0797962	0.104915	0.111451	43.7393	21		sugB (Mvan_2542)	bindingproteindependent transport system inner membrane protein	Common in both disease groups		0.130946	0.111278	0.0943547	0.386665	0.0224877	0.0215328	0.0608487	0.0996137	0.21166	0	0.0149186	0	0.0489618	0.173617	0.162125	0.0235135
tuf (MG_451)	elongation factor Tu	Common in both disease groups		0.130316	0	0.0752731	0.108477	0.106474	0.10675	0.136359	0.0545636	0.121929	0.046009	0.128178	0.111458	0.194243	0.073487	0.150761	0.109825	0.160295	0.0394384	0.0812051	0.128006	0.135073	0.104672	0.0452039	43.844	20		msbA (HSM_1499)	lipid A ABC exporter, fused ATPase and inner membrane subunits MsbA "	Common in both disease groups		0.121061	0.127097	0.0189804	0.108808	0.0780752	0.117757	0.150073	0.124367	0.159028	0.110975	0.0826694	0	0.126807	0.0458515	0.124922	0.0941689
CPR_0433	transport protein ysiA	Common in both disease groups		0.11544	0.266223	0.0508005	0.0918935	0.154313	0.0709049	0.0804484	0.111107	0.0839908	0.0713001	0.160807	0.0846181	0.0981735	0.0976528	0.0500731	0.0973127	0.110917	0.0699037	0.169026	0.0944581	0.0598471	0.104248	0.0496152	43.9482	21		CFF8240_1412	aspartate racemase	Common in both disease groups		0.196348	0.0157271	0.00985523	0.0302442	0.202642	0.0430655	0.420016	0	0.21166	0.251928	0	0	0.0352699	0.0595407	0.097317	0.0187993
fur	transcriptional repressor of ironresponsive genes (Fur family) (ferric uptake regulator)	Common in both disease groups		0.0358716	0.785403	0.168782	0.0370084	0	0	0	0.0856406	0.0974618	0.0601443	0.0558991	0.0416746	0	0.384425	0.123244	0.044233	0	0.0172023	0.0212692	0.0558557	0.147201	0.10292	0.179072	44.0511	16		sugC (ML1089)	ABC transporter ATPbinding protein	Common in both disease groups		0.137895	0.0827501	0.1959	0.061974	0.0632519	0.0402992	0.0641005	0.111948	0.123874	0.0632301	0.104655	0.134984	0.123808	0.0261272	0.0759479	0.0109806
msrA/B(pilB) (NMAA_0032)	peptide methionine sulfoxide reductase MsrA/MsrB	Common in both disease groups		0.0751135	0	0.135389	0.0872532	0.120621	0.0856832	0	0.148345	0.0639466	0.0911866	0.177447	0.144251	0.167596	0.0925392	0.0498229	0.0510872	0.208073	0.176313	0.15947	0.0644825	0.0509711	0.102361	0.0585059	44.1535	19		tuf (MG_451)	elongation factor Tu	Common in both disease groups		0.0457738	0.118913	0.0802654	0.108667	0.0235826	0.13286	0.0496233	0.0696354	0.123234	0.0838766	0.114526	0.268309	0.246406	0.103994	0.0566806	0.0547306
YPN_0985	hypothetical protein	Common in both disease groups		0.0156503	0	0.0327223	0.0646221	0.0221015	0.121896	0.103759	0.0249166	0.170132	0.118141	0.195127	0.290746	0.253381	0.0559194	0.0645405	0.154377	0.0914861	0.127639	0.12982	0	0.102821	0.101895	0.0797227	44.2554	19		hisF2 (PA3151)	imidazole glycerol phosphate synthase subunit HisF	Common in both disease groups		0.0717052	0.107529	0.152756	0.174921	0.394587	0.0353646	0.172211	0.0435971	0.0386492	0.0657116	0.0326415	0.210221	0.0536548	0.108704	0.147972	0.0343216
panD (MASS_0510)	aspartate 1decarboxylase	Common in both disease groups		0.0381572	0	0.0598396	0.0131222	0.0538618	0.111362	0	0.273148	0.113083	0	0.178227	0.088522	0	0.340713	0	0.094045	0.390124	0.0914832	0.158147	0	0.125231	0.101384	0.113544	44.3568	15		hemN (CGSHiEE_00675)	coproporphyrinogen III oxidase	Common in both disease groups		0.0291549	0.0816072	0.135126	0	0.0200452	0.140561	0.167089	0.159656	0.0942352	0.0534031	0.17908	0.170943	0.0523485	0.0441587	0.0842152	0.188338
pchH (PFL_3495)	ABC transporter, ATPbinding/permease protein "	Common in both disease groups		0.185246	0	0.116206	0.189454	0.169937	0.0495758	0.0613441	0.0810203	0.118926	0.182442	0.0504392	0.0859844	0.168531	0.0496512	0.0636233	0.0798586	0.0608615	0.182047	0.137122	0.0432207	0.0531682	0.101365	0.0585695	44.4582	20		msbA (HS_1021)	lipid A export ATPbinding/permease protein	Common in both disease groups		0.139471	0.0743837	0.0310622	0.0557129	0.111933	0.178356	0.112877	0.0990141	0.0751321	0.056778	0.0775656	0.090727	0.102036	0.0939845	0.0383943	0.0482342
luxS (VP2537)	Sribosylhomocysteinase	Common in both disease groups		0	0	0.0327223	0.118442	0.110508	0.0609478	0.103759	0.224195	0.201091	0.0787835	0.0487492	0.0363067	0.253381	0.167758	0	0	0.0686146	0.0225425	0.0556233	0.389683	0.154232	0.101302	0.100793	44.5595	17		sugC (MASS_1371)	sugar ABC transporter ATPbinding protein SugC	Common in both disease groups		0.161319	0.193571	0.121329	0.165724	0.0555033	0.0353646	0.0785776	0.15426	0.062085	0.168944	0.0209758	0.269968	0.120711	0.0174427	0.057101	0.0110381
lidL (lpp1174)	hypothetical protein	Common in both disease groups		0.0110404	0	0.132665	0.0379213	0.0934628	0	0	0.430128	0	0.0138581	0.0859286	0.409719	0	0.118272	0.00758809	0.285482	0.0805834	0.171936	0	0	0.244486	0.101099	0.135109	44.6606	14		tviB	Vi polysaccharide biosynthesis protein, UDPglucose/GDPmannose dehydrogenase "	Common in both disease groups		0.0848141	0.0593881	0.0345663	0.0354087	0.0729376	0.197571	0.0854376	0.129078	0.0800064	0.0194554	0.154458	0.124473	0.044414	0.104435	0.052547	0.213231
msrA/B(pilB) (NGO2059)	trifunctional thioredoxin/methionine sulfoxide reductase A/B protein	Common in both disease groups		0.0517931	0	0.0216701	0.0819282	0.109655	0.141076	0.102883	0.127718	0.0844371	0.0868213	0.0968485	0.120242	0.251277	0.055507	0.160142	0.293612	0.0680816	0.0645635	0.0551822	0.0644825	0.0849812	0.101091	0.0685168	44.7616	20		pspA (SPH_0232)	PspA	Common in both disease groups		0.102364	0	0.044896	0.368024	0	0.0336449	0.273641	0.11683	0.124121	0	0	0	0.0440269	0	0.232398	0.116418
cyaB	cyclolysin secretion ATPbinding protein	Common in both disease groups		0.114007	0	0.214491	0.0862262	0.136757	0.144168	0.0755409	0.0846505	0.0637843	0.143362	0.0591491	0.132246	0.0920961	0.0542699	0.101814	0.0936465	0.130445	0.11477	0.0944861	0.0236145	0.130943	0.0995461	0.0467392	44.8612	20		BCE_5384	NAD dependent epimerase/dehydratase family protein	Common in both disease groups		0	0.285236	0.205244	0.0203396	0	0.0550282	0.114615	0.0321196	0.11388	0.04844	0.132249	0.3098	0.189703	0.0400372	0	0.0505913
sugC (ML1089)	ABC transporter ATPbinding protein	Common in both disease groups		0.082745	0	0.187374	0.127989	0.0194312	0.127398	0.18263	0.109677	0.129354	0.225403	0.128828	0.0320124	0.111497	0.123056	0.0473631	0.0339519	0.125842	0.125581	0.130604	0	0.0225855	0.0987296	0.0636138	44.9599	19		ugd (BCE_5385)	UDPglucose 6dehydrogenase	Common in both disease groups		0.0591693	0.0394549	0.0963988	0.0405378	0	0.300524	0.0978211	0.0960163	0.111615	0.0722629	0.210992	0	0.11805	0.216746	0.0651582	0.311654
regX3 (Mycsm_00547)	response regulator with CheYlike receiver domain and wingedhelix DNAbinding domain	Common in both disease groups		0.33129	0	0.117469	0.0487994	0.141927	0.115083	0.313381	0.0188112	0.0817998	0.119041	0	0.0823733	0	0.0422282	0.0649991	0.014585	0.0518486	0.192859	0.105072	0.110404	0.116531	0.0985	0.0907453	45.0584	18		cshA (SGO_0854)	surfaceassociated protein CshA	Common in both disease groups		0.349357	0	0	0.0120269	0.510394	0.0142056	0.436542	0	0	0.231083	0.00162647	0.0210221	0.00106439	0.163829	0.110068	0
cpbA (SGO_1487)	LPXTG cell wall surface protein, Cna protein Btype domain "	Common in both disease groups		0.00151079	0	0.00319723	0.190367	0.151131	0.0416625	0.212776	0.0316271	0.281065	0.00256376	0.266756	0.0106383	0	0.010887	0.0252242	0.0791413	0.035761	0.0256503	0.0978186	0.556728	0.0427103	0.0984388	0.138596	45.1569	19		CPF_0439	CBS/transporter associated domain protein	Common in both disease groups		0.121562	0.0648285	0.0279232	0.057234	0.0417749	0.11544	0.138134	0.11092	0.0382061	0.0742482	0.165956	0.118941	0.172769	0.0767626	0.0334199	0.208517
hemN (CGSHiEE_00675)	coproporphyrinogen III oxidase	Common in both disease groups		0.100526	0	0.0639447	0.120192	0.0986899	0.170056	0	0.222435	0.112231	0.0732403	0.0544691	0.142006	0.0705914	0.0311763	0.138087	0.193828	0.204245	0.0879814	0.0931139	0	0.0860358	0.0982309	0.0645581	45.2551	18		glnA1 (I917_15625)	glutamine synthetase	Common in both disease groups		0.158024	0.0631827	0.0693151	0.348321	0.0634203	0.0173085	0.0326516	0.032034	0.163213	0.132714	0.0120022	0.154347	0.0709269	0.0498994	0.0978775	0.0504189
tuf (MAG736)	Elongation factor Tu (EFTu)	Common in both disease groups		0.0443553	0	0.121258	0.051614	0.0770429	0.0929152	0.135658	0.0976864	0.0673955	0.188817	0.127528	0.0950611	0.165492	0.231513	0.12191	0.159717	0.0847022	0.0523511	0.0767454	0	0.0672292	0.0980472	0.0579428	45.3531	19		orf58	hypothetical protein	Common in both disease groups		0.00795132	0.186851	0.0347488	0.0345597	0	0.0971965	0.0478415	0.163853	0.0832066	0.0362307	0.165787	0.324736	0.178914	0.122982	0.0196175	0.0947438
plr/gapA (SSA_2108)	Glyceraldehyde 3phosphate dehydrogenase, putative "	Common in both disease groups		0.0564417	0	0.0969432	0.0831453	0.0568731	0.0470603	0.160196	0.115453	0.127447	0.189233	0.0501792	0.121608	0.130431	0.201574	0.0443195	0.0993052	0.011775	0.154646	0.138446	0.0250959	0.145531	0.0978906	0.05769	45.451	20		galE (HD0829)	UDPglucose4epimerase	Common in both disease groups		0.106591	0.0426552	0.0133593	0.0205165	0.0916352	0.224898	0.0660604	0.162226	0.0287038	0.0732556	0.0849128	0.312566	0.111664	0.060571	0.0219997	0.191385
groEL (CLL_A0386)	chaperonin GroL	Common in both disease groups		0.0500886	0.219347	0.0261699	0.0740169	0.0565322	0.112043	0.232231	0.0796452	0.0469862	0.121744	0.062399	0.0930115	0.14165	0.0536925	0.127288	0.222122	0.0950719	0.0480177	0.0592988	0.0155978	0.115037	0.0977138	0.0627301	45.5487	21		CPR_0433	transport protein ysiA	Common in both disease groups		0.0405446	0.0566907	0.0659935	0.0494165	0.0696528	0.148748	0.0847694	0.0123339	0.120083	0.0928102	0.129052	0.237329	0.0788131	0.207252	0.0835847	0.11636
rfbB	1 (SGO_1011) dTDPglucose 4,6dehydratase "	Common in both disease groups		0.163011	0	0.109535	0.146779	0.279366	0.0906094	0.154237	0.0493932	0.218538	0.195261	0	0.0360139	0	0.0554246	0.0319784	0	0.0680331	0.115383	0.0827243	0.193186	0.0254856	0.0959503	0.081638	45.6447	17		feoB (LPC_0482)	ferrous iron transporter B	Common in both disease groups		0.0360317	0.072052	0.0933327	0.0138663	0.0165078	0.0842619	0.0595568	0.0694641	0.0906411	0.0220362	0.158552	0.211328	0.12405	0.209386	0.0396554	0.227201
orf59	hypothetical protein	Common in both disease groups		0.0773991	0	0.102982	0.077402	0.0695431	0.1917	0.186486	0.0895459	0.0764438	0.0825945	0.0219697	0.0734918	0.227669	0.0251555	0.0579947	0.104007	0.0822309	0.215927	0.0833124	0.0218718	0.115476	0.0944382	0.0628546	45.7391	20		msbA (NTHI0072)	lipid A export ATPbinding protein MsbA	Common in both disease groups		0.0691264	0.113701	0.0808859	0.0453839	0.0581142	0.0572712	0.192836	0.102868	0.0828128	0.0281905	0.0489623	0.269968	0.0781841	0.0582159	0.0253627	0.029435
sugC (MASS_1371)	sugar ABC transporter ATPbinding protein SugC	Common in both disease groups		0.158982	0	0.162546	0.15682	0.126814	0.0941206	0	0.0824504	0.112637	0.139066	0	0.112238	0.0558654	0.0740644	0.151929	0.0681428	0.100935	0.125888	0.094094	0.0644825	0.102118	0.0944378	0.050582	45.8336	18		hitC	iron(III) ABC transporter, ATPbinding protein "	Common in both disease groups		0.154012	0.0564621	0.112569	0.141705	0.0176869	0.0450094	0.0874866	0.0624406	0.0829605	0.141151	0.0701063	0	0.130581	0.0389333	0.116514	0.0737024
l7094	ORF B protein	Common in both disease groups		0.0839071	0	0.18169	0.313221	0.0676682	0	0.158794	0.0190862	0.236797	0.321578	0	0.0278156	0	0.256833	0	0.0295684	0.122547	0.0229802	0.0567995	0	0.0786537	0.0941876	0.108184	45.9278	15		wbjD/wecB (VV1_0780)	UDPNacetylglucosamine 2epimerase	Common in both disease groups		0.0505733	0.0657886	0.0634385	0.035727	0	0.0665796	0.078444	0.0924189	0.0477084	0.139166	0.126696	0	0.242342	0.201364	0.0208787	0.266524
mrsA/glmM (CGSHiEE_04920)	predicted phosphomannomutase	Common in both disease groups		0.0789874	0.266223	0.0984037	0.142024	0.119996	0.0472699	0.241345	0.0289869	0.0809883	0.16803	0.0756588	0.0493849	0	0	0.00833857	0.089821	0.0621214	0.11941	0.0287673	0.132276	0.139555	0.0941708	0.0719269	46.0219	19		regX3 (Mycsm_00547)	response regulator with CheYlike receiver domain and wingedhelix DNAbinding domain	Common in both disease groups		0.0591693	0.157774	0.0593139	0.172233	0.0814441	0.134056	0.0611159	0.144067	0.0743936	0.0722629	0.0179472	0.231243	0.0590251	0.0298807	0.0977373	0.037771
mrsA/glmM (HD0201)	phosphoglucosamine mutase	Common in both disease groups		0.112651	0.533331	0.0795361	0.0983595	0.133177	0.0947494	0.0403118	0.0290419	0.0691403	0.0408122	0.00948985	0.0988675	0	0.108705	0.0920161	0.0899804	0.0533508	0.0962981	0.0684632	0.0379052	0.0799719	0.0936266	0.106668	46.1156	20		ddrA (OEM_30150)	drrA	Common in both disease groups		0.086605	0.0461755	0.0325588	0.270535	0.059546	0.0980563	0.071584	0.122997	0.171091	0.0793106	0.0525517	0.169283	0.0172721	0.109366	0.0714639	0.0276528
orf61	hypothetical protein	Common in both disease groups		0.0973106	0	0.101719	0.0316835	0.0433508	0.109633	0.135658	0.118148	0.0657725	0.055779	0.0956785	0.130685	0.165726	0.0548472	0.0422348	0.227143	0.198236	0.0908266	0.0727759	0.0159463	0.109236	0.0934471	0.0575553	46.209	20		SF2975	orf, conserved hypothetical protein "	Common in both disease groups		0	0.154436	0.022521	0.0645562	0	0.161421	0.0612496	0.142097	0.0629219	0.0329551	0.0326976	0.105111	0.365472	0.0272312	0.0296365	0.232145
lpg1062	TPR repeat protein	Common in both disease groups		0	0	0.239437	0.141187	0.100338	0.107589	0	0	0	0.0397036	0.0984084	0.155767	0.383344	0	0	0.0388932	0.0750109	0.166596	0	0	0.4148	0.0933845	0.123532	46.3024	12		tuf (MAG736)	Elongation factor Tu (EFTu)	Common in both disease groups		0	0.0910251	0.0770168	0.0555007	0.0939092	0.0798133	0.049356	0.207707	0.110384	0.12507	0.072518	0.200263	0.0748942	0.0862567	0.0751772	0.152521
hisF2 (PA3151)	imidazole glycerol phosphate synthase subunit HisF	Common in both disease groups		0.0913836	0	0.0955223	0.0923879	0.0303399	0.0836918	0.0711592	0.0427378	0.0955548	0.108163	0.0335395	0.0997459	0	0.307144	0	0.0397699	0.0941997	0.206165	0.146385	0.0334612	0.282275	0.0930298	0.0838179	46.3954	18		fcl (CJJ81176_1427)	GDPfucose synthetase	Common in both disease groups		0.0255732	0.0409636	0.044896	0	0	0.0280374	0.0396452	0.23366	0.0689778	0.0469511	0.198036	0.299842	0.0612507	0.184289	0	0.0367362
gmd	GDPmannose 4,6dehydratase "	Common in both disease groups		0.0736415	0	0.0461822	0.0705937	0.0310217	0.142858	0.0976248	0.203788	0.0795275	0.0672813	0.0678589	0.136248	0.117574	0.0778583	0.0609966	0.180439	0.210544	0.0558967	0.134966	0	0.0973724	0.0929654	0.0586563	46.4884	19		YE105_C1500	Mannose1phosphate guanylytransferase, ManC protein "	Common in both disease groups		0.0957024	0.0382662	0.0575618	0.00983377	0	0.283216	0.0741677	0.116487	0.108316	0.0701784	0.0871001	0.112302	0.0744588	0.0797801	0	0.297799
msbA (NTHI0072)	lipid A export ATPbinding protein MsbA	Common in both disease groups		0.0691091	0.201657	0.0192623	0.0395948	0.143063	0.0896661	0.121987	0.0843205	0.0477977	0.173781	0.0574591	0.058852	0.0745651	0.164542	0.164603	0.0681428	0.0605708	0.0375563	0.0709136	0.0286686	0.166359	0.0924987	0.0549677	46.5809	21		cps2K (SPD_0326)	UDPglucose 6dehydrogenase, putative "	Common in both disease groups		0.131233	0.0437524	0	0.0505484	0.0225719	0.0143926	0.261034	0.119828	0.117868	0.0802039	0.0298933	0.0641728	0.0196428	0.0746282	0.0722345	0.0313896
cpsI (EF2487)	UDPgalactopyranose mutase	Common in both disease groups		0.117648	0	0.149046	0.196072	0.18613	0.0277226	0	0.0169961	0.154916	0.215148	0	0.0744678	0.115237	0.0127015	0.102856	0	0.0416727	0.0888569	0.0211221	0.377048	0.0233764	0.0914771	0.0967255	46.6724	17		plr/gapA (SSA_2108)	Glyceraldehyde 3phosphate dehydrogenase, putative "	Common in both disease groups		0.107522	0.0537647	0.0336903	0.0966752	0.111007	0.0353646	0.112521	0.163596	0.101423	0.123184	0.0979245	0	0.0563158	0.11209	0.266378	0.0257556
galE (HD0829)	UDPglucose4epimerase	Common in both disease groups		0.0639569	0	0.0584975	0.0604382	0.191755	0.046641	0.0529312	0.241576	0.0631351	0.0401886	0.124408	0.14835	0.0647478	0.0570741	0.104315	0.13788	0.052527	0.0957728	0.0993868	0.0248345	0.183584	0.0910476	0.060723	46.7634	20		srtD (DIP2225)	Putative fimbrial associated sortaselike protein	Common in both disease groups		0.0424787	0.0113381	0.0709942	0.483624	0	0.0217197	0.0614277	0.051734	0.137365	0.18165	0.0128996	0	0.0296577	0.0214906	0.0467318	0.0135677
htpB	Hsp60, 60K heat shock protein HtpB "	Common in both disease groups		0.0540786	0	0.0770888	0.0371986	0.0416463	0.0813336	0.0976248	0.30505	0.024264	0.0782985	0.137798	0.102674	0.198918	0.087838	0.0878051	0.109028	0.0861559	0.0636443	0.0814992	0.0917568	0.0645927	0.0908711	0.0638809	46.8543	20		orfM (HI0260)	putative deoxyribonucleotide triphosphate pyrophosphatase	Common in both disease groups		0.138253	0.0553191	0.0462101	0.0473295	0	0.27787	0.0857048	0.028094	0.0744921	0.126758	0.104879	0	0.0827803	0.034959	0.038044	0.231685
ctrD (NMBH4476_0074)	capsule polysaccharide export ATPbinding protein CtrD	Common in both disease groups		0.0499336	0	0.0587343	0.0600959	0.0704522	0.0243162	0.12409	0.337667	0.0246698	0.0837032	0.0777388	0.0869604	0.302935	0.0446201	0.0171358	0.0307639	0.164123	0.0897761	0.199558	0	0.0409527	0.0899155	0.0915051	46.9442	19		ahpC (OEM_25200)	alkylhydroperoxide reductase	Common in both disease groups		0.0921924	0.0368489	0.115525	0.0650868	0	0.0404113	0.100004	0.112205	0.111763	0.0422857	0.188838	0	0.0689433	0.034959	0	0.275838
narX (MRGA423_10885)	nitrate reductase subunit alpha	Common in both disease groups		0.211356	0	0.251081	0.16515	0.176244	0.0187088	0	0	0.189771	0.241617	0	0.0446026	0	0	0.118783	0	0.0982216	0.165808	0.0227394	0.179331	0	0.0896863	0.0942841	47.0339	13		panD (MYCMA_0271)	aspartate 1decarboxylase	Common in both disease groups		0.128152	0	0.0642415	0	0	0.0140561	0.218449	0.0389718	0	0	0.0291642	0.375632	0	0.0728619	0	0.153384
bplG (BAV0093)	probable sugar transferase	Common in both disease groups		0.0677532	0.593474	0.0424719	0.0745113	0.0573276	0.0395139	0.0897377	0.172381	0.113732	0.0227274	0.0422493	0.0942803	0	0.14516	0.018595	0	0.0989484	0.0779139	0.0882132	0.042175	0	0.0895793	0.124343	47.1235	18		ddrA (MAV_3250)	daunorubicin resistance ATPbinding protein DrrA	Common in both disease groups		0.0571636	0.0228591	0.12184	0.209233	0.0196241	0.0626543	0.106329	0.0521623	0.130964	0.117924	0.0455411	0	0.0941016	0.173323	0.0236111	0.0821534
ctpV (BN42_20785)	Putative metal cation transporter Ptype ATPase CtpV	Common in both disease groups		0.0439292	0.153897	0.0642999	0.0930345	0.109087	0.08888	0.0466215	0.128598	0.0399261	0.0706765	0.153268	0.0570952	0.198918	0.0313413	0.0965606	0.0779458	0.100063	0.069072	0.133153	0.0437435	0.0807629	0.0895654	0.0439848	47.213	21		ctpV (BN42_20785)	Putative metal cation transporter Ptype ATPase CtpV	Common in both disease groups		0.0702725	0.0679374	0.0616864	0.0797314	0.0282149	0.0757759	0.0962175	0.0784576	0.0694702	0.0376204	0.170667	0.137197	0.0946821	0.102154	0.0483432	0.210357
relA (MSMEG_2965)	GTP pyrophosphokinase	Common in both disease groups		0.139187	0	0.0834044	0.100375	0.0958491	0.0957975	0.0786957	0.162041	0.0737659	0.105322	0.148068	0.0945731	0	0.0606206	0.0396499	0.108789	0.121481	0.12208	0.0764024	0.0633497	0.105897	0.0893022	0.0418068	47.3023	19		licD (HS_1458)	lipopolysaccharide choline phosphotransferase	Common in both disease groups		0.169198	0	0.0975303	0.130315	0	0.0890095	0.19925	0.0411988	0.082025	0.0620389	0.0462141	0	0.0303834	0.0897158	0	0.0647914
eps9 (stu1099)	exopolysaccharide biosynthesis protein	Common in both disease groups		0.0145656	0	0.0456691	0.130195	0.0822132	0.0708524	0.0481989	0	0.0863036	0.0243903	0.0453693	0.0676359	0.117808	0.104004	0.1601	0.143538	0.0638174	0.0418897	0.0690023	0.362496	0.19123	0.0890133	0.0809716	47.3913	19		relA (MSMEG_2965)	GTP pyrophosphokinase	Common in both disease groups		0.0792267	0.0588395	0.0255506	0.0915814	0.0895296	0.156337	0.108779	0.0758023	0.0793171	0.176389	0.0798651	0	0.0762489	0.132991	0.0654385	0.105667
feoB (LPC_0482)	ferrous iron transporter B	Common in both disease groups		0.0522579	0	0.0791019	0.0842103	0.0889743	0.108637	0.0238366	0.246471	0.0747397	0.063401	0.168347	0.0836421	0.218553	0.0836317	0.0346467	0.071012	0.0920676	0.107066	0.134378	0.0112409	0.035504	0.0886533	0.0622076	47.48	20		ciuD (cpfrc_00990)	iron ABC transporter ATPbinding protein	Common in both disease groups		0	0.105472	0.128118	0.13548	0	0.0795142	0.122633	0.14047	0.0355475	0.105714	0.0150308	0.0968124	0.147998	0.0999459	0.081693	0.118372
cpbA (SSA_1663)	Collagenbinding protein A	Common in both disease groups		0.0376149	0.549251	0.00185518	0.0776302	0	0.0383609	0.36193	0.00286019	0.157513	0	0.0389994	0.00829589	0.0144923	0.057569	0.0800085	0.0706135	0.0601831	0.018034	0.0244056	0.144911	0.100009	0.0878351	0.133498	47.5678	19		plr/gapA (SPCG_1979)	glyceraldehyde3phosphate dehydrogenase	Common in both disease groups		0.138038	0.0401407	0.103772	0.0708881	0.0345316	0.0990283	0.101117	0.091648	0.162278	0.0459584	0.131351	0	0.0563158	0.152127	0.207175	0.0720927
wcaJ (VV0361)	putative UDPgalactose phosphate transferase	Common in both disease groups		0.0789099	0	0.0549845	0.0678171	0.092781	0.0512003	0.0871086	0.0209014	0.0389523	0.0661726	0.327725	0.0305484	0.106355	0.234812	0.0271003	0.162028	0.0672093	0.0756815	0.124577	0	0.129537	0.0878286	0.0778862	47.6557	19		C8J_1345	hypothetical protein	Common in both disease groups		0.0208454	0.0918023	0.0784403	0.0401841	0.0717584	0.137197	0.0129181	0.0825689	0.0449513	0.114747	0.142456	0	0.134258	0.110691	0.0344708	0.324647
C8J_1346	hypothetical protein	Common in both disease groups		0.0233592	0	0.0284988	0.0535158	0.0109655	0.0908714	0.051529	0.142404	0.0077093	0.104421	0.290935	0.0903764	0.0628778	0.111179	0.122994	0.115086	0.170567	0.0373374	0.262728	0	0.0511469	0.0870715	0.0796598	47.7427	19		cyaB	cyclolysin secretion ATPbinding protein	Common in both disease groups		0.0380374	0.119096	0.0635115	0.117121	0.0392482	0.041645	0.0432088	0.134988	0.160456	0.0696821	0.0576554	0	0.12134	0.129606	0.0418274	0.0940539
SF2975	orf, conserved hypothetical protein "	Common in both disease groups		0.0376923	0	0.033788	0.0629486	0.144427	0.136255	0.0357548	0.102802	0.00531536	0.185145	0.0503092	0.112531	0.217852	0.0192171	0.133209	0.0663894	0.216359	0.118797	0.130751	0	0.0176641	0.0870098	0.0695071	47.8297	19		sugC (Mycsm_04845)	carbohydrate ABC transporter ATPbinding protein, CUT1 family "	Common in both disease groups		0.133811	0.0891964	0.0643145	0.0715955	0.0920563	0.0537945	0.124459	0.0746889	0.0961554	0.173709	0.0660121	0	0.153514	0	0.0736358	0
pgi (HD0418)	glucose6phosphate isomerase	Common in both disease groups		0.131013	0	0.139534	0.0561022	0.205845	0.105807	0.0655506	0.0235965	0.153821	0.124308	0.061619	0.0803237	0.0399706	0.0529502	0.0713364	0.0365819	0.0505403	0.149306	0.0643956	0.123039	0.0811144	0.0865121	0.0509576	47.9162	20		rfbB	1 (SGO_1011) dTDPglucose 4,6dehydratase "	Common in both disease groups		0.0258597	0.0103323	0.113554	0.312417	0.0712531	0.00568226	0.176488	0.0315201	0.202256	0.142342	0.0117779	0	0.030964	0.0588783	0.149584	0
panD (MAB_0542)	aspartate 1decarboxylase precursor	Common in both disease groups		0.0572552	0	0.0399062	0.0262444	0	0.185621	0.505475	0.030362	0.0188269	0	0.297045	0.0443098	0	0.068126	0.209715	0.094045	0.0278626	0.0548899	0.0903695	0.0593413	0	0.0861617	0.123296	48.0024	16		rmlC (stu1243)	dTDP4ketoLrhamnose reductase	Common in both disease groups		0.136892	0	0.131513	0.328052	0.0314154	0.0100187	0.134348	0	0.172124	0.0835788	0.0207515	0	0.027287	0	0.0376937	0
gtaB (BALH_4779)	UTPglucose1phosphate uridylyltransferase	Common in both disease groups		0.115982	0	0.111548	0.0542385	0.209482	0.072215	0.122863	0.0295369	0.0779045	0.108925	0.115568	0.107651	0	0.165696	0.0382323	0.114289	0.0609584	0.115645	0.0768925	0.0866156	0.0152035	0.085688	0.0525852	48.0881	19		fadD13 (Mspyr1_07630)	acylCoA synthetase	Common in both disease groups		0.026576	0.042518	0.044385	0.077326	0	0.0155141	0.0329189	0.113232	0.124071	0.0324588	0.104823	0.207455	0.193477	0.120848	0.0292161	0.0678384
hisH2 (PA3152)	glutamine amidotransferase	Common in both disease groups		0.113464	0	0.111627	0.0734083	0.0565322	0.051934	0.0883355	0.0212314	0.0922682	0.134285	0.124668	0	0	0.33362	0.0549928	0	0.116974	0.185549	0.150109	0.0414779	0.0437649	0.0854401	0.0781871	48.1735	17		slrA (SPCG_0720)	peptidylprolyl cistrans isomerase, cyclophilintype "	Common in both disease groups		0.202221	0.0673888	0.101399	0.025964	0.0927301	0.0295702	0.266424	0.0205566	0	0.247163	0.0460458	0	0.0706366	0.102154	0.0278149	0.032252
slrA (SPCG_0720)	peptidylprolyl cistrans isomerase, cyclophilintype "	Common in both disease groups		0.0707748	0	0	0.104255	0.0642024	0.0786609	0.200858	0.0482382	0.0699112	0.0169762	0	0.0703686	0	0.144417	0.0347301	0.0747578	0.0295101	0.0775637	0.0957603	0.47168	0.132701	0.0850174	0.102713	48.2586	17		msrA/B(pilB) (NLA_0170)	peptide methionine sulfoxide reductase	Common in both disease groups		0.129513	0.0759838	0.0389829	0.0288292	0.136611	0.145795	0.198092	0.0946459	0.0651375	0.142441	0.0550194	0.101238	0.0620248	0.0523281	0.106986	0.0578926
rffG (HD0687)	dTDPDglucose 4,6dehydratase "	Common in both disease groups		0.0702712	0	0	0.0590689	0.0551118	0.0911334	0.103409	0.173866	0.0539651	0.143986	0.0729288	0.108725	0.126223	0.153325	0.117991	0.153899	0.125454	0.0711293	0.0786077	0	0.0256613	0.0849884	0.0521903	48.3435	18		lap (lwe1650)	aldehydealcohol dehydrogenase protein	Common in both disease groups		0.04692	0.0791841	0.10056	0.0254334	0.0501972	0.0730843	0.132388	0.0633828	0.0674023	0.105019	0.120919	0.183114	0.112245	0.055272	0.0731454	0.0873276
lpxA (HD1187)	UDPNacetylglucosamine acyltransferase	Common in both disease groups		0.0306807	0	0.0213544	0.0492178	0.0721567	0.139242	0.135483	0.0650693	0.12623	0.0342989	0.127398	0.0237165	0.0827462	0.146067	0.0842612	0.277114	0.149343	0.0490245	0.102915	0	0.0671413	0.0849266	0.0653165	48.4285	19		ctpV (MIP_04125)	cationtransporting ATPase V	Common in both disease groups		0.116834	0.123851	0.0322303	0.07202	0.0803492	0.187028	0.153948	0.0853954	0.0976324	0.0856633	0.0611888	0	0.0821998	0.0885382	0.0578717	0.0811186
wbjD/wecB (VV1_0780)	UDPNacetylglucosamine 2epimerase	Common in both disease groups		0.0151854	0	0.0277488	0.0704415	0.0428395	0.0147784	0.100604	0.362199	0.101195	0	0.0945085	0.149716	0.184192	0.108375	0.0104232	0	0.199496	0.094591	0.13031	0.0236145	0.0498287	0.0847641	0.0879137	48.5132	18		sugA (Mb2343)	sugartransport integral membrane protein ABC transporter UspA	Common in both disease groups		0.0621063	0.0496501	0.120599	0.442449	0.0213928	0	0.0577305	0.0377727	0.35129	0.0853656	0.0282669	0	0.0371568	0.0941317	0.0256429	0.0297224
YE105_C1500	Mannose1phosphate guanylytransferase, ManC protein "	Common in both disease groups		0.0717433	0	0.0179992	0.035525	0.0890879	0.150771	0.1141	0.173481	0.0340021	0.101026	0.0179397	0.0532889	0.0927973	0.163964	0.114363	0.169759	0.08383	0.0440345	0.118941	0.0535901	0.0754021	0.0845546	0.0519446	48.5978	20		panD (Mvan_5363)	aspartate 1decarboxylase	Common in both disease groups		0	0	0	0.17057	0	0.232972	0.0205799	0.0606419	0	0	0.0453728	0.389462	0.0794904	0.201364	0.054859	0.254451
BCAL3235	putative UDPgalactopyranose mutase	Common in both disease groups		0.218716	0.463458	0.224951	0.135824	0.0597139	0.0274606	0.0467968	0	0.153293	0.0354768	0.0219697	0	0	0.0251555	0.0193872	0	0.0103213	0.0879377	0.0125459	0.175584	0.0463134	0.0840431	0.113376	48.6818	17		htpB	Hsp60, 60K heat shock protein HtpB "	Common in both disease groups		0.0983529	0.0688518	0.0904126	0.0378848	0.101489	0.149159	0.0355916	0.169677	0.110433	0.0901302	0.17162	0	0.0368181	0.149109	0	0.105954
msrA/B(pilB) (NLA_0170)	peptide methionine sulfoxide reductase	Common in both disease groups		0.0854954	0	0.0162625	0.056977	0.080395	0.146159	0.0687054	0.0494482	0.0511654	0.0521066	0.0968485	0.120242	0.0418406	0.29601	0.0498229	0.108471	0.158889	0.0496811	0.0705215	0.0483618	0.10203	0.0833063	0.0625702	48.7651	20		groEL (CLL_A0386)	chaperonin GroL	Common in both disease groups		0.100215	0.123577	0.0669791	0.0557483	0	0.126281	0.0620959	0.182953	0.0675008	0.0612448	0.0228266	0	0.0999557	0.0886118	0.0276047	0.0839356
leuD (MSMEG_2388)	3isopropylmalate dehydratase, small subunit "	Common in both disease groups		0.0547372	0	0.0929566	0.103494	0.135166	0.0798662	0.090614	0.0435628	0.155444	0.114676	0	0	0.221358	0	0.0188035	0.0337128	0.0199641	0.065614	0.040529	0.425671	0.0449073	0.0829084	0.097498	48.848	17		htpB (lpp0743)	60 kDa chaperonin (Protein Cpn60)(groEL protein)(Heat shock protein B).	Common in both disease groups		0.0658312	0.0789555	0.0701181	0.0845068	0.10191	0.0937946	0.076484	0.0400853	0.0975339	0.135692	0.0636565	0.0962592	0.0886345	0.137186	0.0679607	0.129985
hitC	iron(III) ABC transporter, ATPbinding protein "	Common in both disease groups		0.157781	0	0.16894	0.105852	0.157495	0.104811	0.0510032	0.061219	0.110243	0.0645096	0.107898	0.0714422	0	0.0550122	0.0740048	0.0189684	0.0843145	0.0737993	0.100269	0.0718021	0.101063	0.0828776	0.0460648	48.9309	19		fabZ (BAB1_1174)	Thioesterase superfamily	Common in both disease groups		0.114327	0.137201	0	0.0146799	0	0.0188038	0.0708713	0.10441	0.0616418	0.0524105	0.0910821	0	0.0684595	0.0433491	0.0472222	0.041048
lap (lwe1650)	aldehydealcohol dehydrogenase protein	Common in both disease groups		0.0390482	0.137092	0.0669445	0.0837919	0.0860198	0.0729487	0.124266	0.126783	0.067923	0.0733789	0.0876186	0.0725158	0.100978	0.0334857	0.047238	0.0616075	0.0479236	0.112362	0.0795389	0.145783	0.071799	0.0828117	0.0316066	49.0137	21		basR	response regulator in twocomponent regulatory system with BasS	Common in both disease groups		0.162035	0.0648285	0.0406254	0.135232	0.0975308	0.0266543	0.0627641	0.135588	0.021811	0.18562	0.0552999	0	0.181865	0.0613806	0.0669098	0.0678959
ahpC (MSMEG_4891)	alkylhydroperoxide reductase	Common in both disease groups		0.0276591	0	0.057787	0.15682	0.019488	0.242062	0.0914903	0.0440029	0.300379	0.0463555	0	0	0.111731	0	0	0	0.0403644	0.0132629	0.0163684	0.472988	0.0907813	0.0824542	0.121263	49.0962	15		eps9 (stu1099)	exopolysaccharide biosynthesis protein	Common in both disease groups		0.0485675	0.0194303	0.0121913	0.0873013	0.200452	0.250206	0.112922	0.0886502	0.0785293	0.0444695	0.0884461	0	0.0435915	0.0367989	0.0400758	0.267444
wzt2 (BURPS1106A_3136)	lipopolysaccharide ABC transporter ATPbinding protein	Common in both disease groups		0.0610515	0	0.088141	0.119926	0.0492029	0.14705	0.0385591	0.046258	0.0947433	0.087722	0.181087	0.114678	0.140949	0.12454	0.0758809	0.0573037	0.0551921	0.058523	0.0929179	0.0361625	0.0572107	0.0822428	0.0437192	49.1784	20		virR (LMOSLCC7179_1717)	DNAbinding response regulator	Common in both disease groups		0.199858	0.143875	0.0100377	0.0205165	0.0274569	0.0525609	0.235376	0.170277	0.0430804	0.219767	0.0545708	0	0.0538483	0.0908934	0.065999	0
irtB (MYCMA_1213)	iron import ATPbinding/permease protein IrtB	Common in both disease groups		0.0906088	0.203426	0.0825754	0.100642	0.16721	0.0542399	0.123039	0.0369624	0.103264	0.0584121	0.0434193	0.0269372	0.112666	0.0331558	0.0606631	0.057224	0.0746717	0.0779577	0.0550352	0.115633	0.0457861	0.0820728	0.0447628	49.2605	21		cbrD (Psyr_2593)	ABC transporter	Common in both disease groups		0.06841	0.0958256	0.0900476	0.105448	0.0470809	0.127514	0.0848585	0.124967	0.0737536	0.0941006	0.17134	0	0.0563158	0.0518865	0.0282352	0.27854
stu1106	exopolysaccharide biosynthesis protein, truncated "	Common in both disease groups		0.0193691	0	0.0910224	0.0133124	0.0273286	0.0753069	0	0	0.0764438	0.0648561	0	0.134686	0	0	0.0399	0.0953999	0.0847991	0.14843	0	0.78259	0.0635382	0.0817611	0.167252	49.3423	14		stu1106	exopolysaccharide biosynthesis protein, truncated "	Common in both disease groups		0	0.180679	0.0323398	0.0828442	0.0443858	0	0	0.0785432	0.0347597	0	0.117498	0	0.096569	0.0978116	0	0.0308722
chuU (ECO55CA74_20295)	permease of iron compound ABC transporter	Common in both disease groups		0.034632	0.37855	0.00903909	0.0178386	0.0366465	0.0420817	0.0573129	0.0826154	0.145341	0	0.107768	0.0803237	0.140014	0.0618578	0.142715	0.117317	0.0252944	0.0331791	0.0615042	0	0.142016	0.0817165	0.0837666	49.424	19		leuD (MSMEG_2388)	3isopropylmalate dehydratase, small subunit "	Common in both disease groups		0.0912611	0.0364832	0.0114248	0.193315	0	0.0500188	0	0.0555027	0.0245681	0.146313	0.0207515	0.267202	0.0409789	0.103773	0.113011	0.0218463
lpl1059	hypothetical protein	Common in both disease groups		0	0	0.1899	0.0325963	0.0892016	0.19977	0	0.0376775	0	0.0662419	0	0	0	0.338486	0.021722	0	0.0576634	0.212075	0	0	0.46665	0.081523	0.128907	49.5055	11		sugC (MAB_1375)	Probable sugar ABC transporter, ATPbinding protein SugC "	Common in both disease groups		0.0691264	0.0875505	0.0981873	0.0976656	0.0634203	0.0681871	0.0714504	0.014047	0.0993556	0.0211429	0.115367	0.134984	0.0207072	0.104803	0.019057	0.0772093
irp6C (jk0559)	putative iron ABC transport system, ATPbinding protein "	Common in both disease groups		0.114627	0	0.0326828	0.0501687	0.0735203	0.101353	0.138112	0.0497232	0.0462964	0.0699143	0.064869	0.0967203	0.168531	0.186068	0.0429436	0.102732	0.0760769	0.0599674	0.0678751	0.064831	0.102645	0.0814122	0.0444457	49.5869	20		lpxA (HI1061)	UDPNacetylglucosamine acyltransferase	Common in both disease groups		0.103009	0.0274767	0.0344568	0	0.0472494	0.0828413	0.0638777	0.135845	0.0925612	0.0314661	0.172013	0	0.133629	0.117168	0.0567507	0.156258
sodA (MSMEG_6427)		Common in both disease groups		0.208412	0.570478	0.231464	0.103	0.11028	0.0253643	0	0.031077	0.096488	0	0	0	0	0	0.0178862	0.0802571	0	0.16235	0.0308256	0.0405194	0	0.0813525	0.13283	49.6683	13		orf59	hypothetical protein	Common in both disease groups		0.164256	0.140767	0.0999758	0.156668	0	0.138879	0.0581759	0.050021	0.0758707	0.0860604	0.0961298	0	0.0947789	0.0889062	0.058152	0.0730125
BCE_5392	glycosyl transferase, group 2 family protein "	Common in both disease groups		0.360189	0	0.134876	0.125669	0.10619	0.0418197	0.142494	0.0342122	0.159299	0.0630545	0	0	0.0869537	0.0767861	0.103398	0.0264601	0.0627998	0.0670147	0.0445476	0	0.0705687	0.0812538	0.0803659	49.7495	17		gtaB (BALH_4779)	UTPglucose1phosphate uridylyltransferase	Common in both disease groups		0.123783	0.129931	0.0465386	0.0238416	0.0638414	0.074617	0.105483	0.094132	0.0500225	0.141747	0.0985975	0	0.0740717	0.0937637	0.166048	0.0148325
irp6C (DIP0110)	ATPbinding protein Irp6C	Common in both disease groups		0.128495	0	0.0447613	0.0846668	0.0755656	0.083325	0.212776	0	0.0899148	0.0717852	0.0166397	0.0993555	0.0867199	0.0382693	0.147134	0.0659909	0.132965	0.138625	0.12046	0.0499303	0.0175763	0.0811884	0.0537452	49.8307	19		algB	twocomponent response regulator AlgB	Common in both disease groups		0.0200574	0.124445	0.0654095	0.00774675	0	0.0417945	0.0310925	0.0977294	0.021614	0.0920161	0.100504	0.35295	0.0961336	0.0608654	0.0166048	0.182646
msbA (CGSHiGG_02810)	lipid A export ATPbinding protein MsbA	Common in both disease groups		0.0576038	0.201657	0.0313013	0.0586125	0.123519	0.0627296	0	0.102637	0.0728326	0.0309037	0	0.0748582	0.111731	0.0658167	0.0949763	0.113571	0.127877	0.0265257	0.106395	0.114674	0.121012	0.0809159	0.0486818	49.9116	19		ciuD (jk1293)	putative iron ABC transport system, ATPbinding protein "	Common in both disease groups		0.104227	0.0903394	0.20904	0.0937038	0.143433	0.0266543	0.129225	0.200855	0.074886	0.0318632	0.102804	0	0.0935694	0.105319	0.0286556	0.0915243
galE (HSM_1256)	UDPglucose 4epimerase	Common in both disease groups		0.0439679	0	0	0.0164693	0.101531	0.046641	0.105862	0.22887	0.0473513	0.0737253	0.174197	0.0556312	0.0647478	0.0570741	0.0823433	0.0787428	0.0758831	0.0498124	0.118304	0.19885	0.0786537	0.0808884	0.0593235	49.9925	19		wzt2 (BURPS1106A_3136)	lipopolysaccharide ABC transporter ATPbinding protein	Common in both disease groups		0.0194127	0.228729	0.318287	0.139406	0.0800123	0.087103	0.0570623	0.0708345	0.0783324	0.106608	0.0441389	0	0.0812321	0.0293655	0.0159743	0.0463946
galE (BALH_4766)	UDPglucose 4epimerase	Common in both disease groups		0.0614002	0	0.059879	0.0422193	0.0346579	0.0318626	0.108491	0.0195263	0.129354	0.0960369	0.203967	0.0949635	0.330985	0.0876731	0.0337295	0.0907774	0.0358579	0.0313844	0.0581717	0.0764204	0.0671413	0.0806904	0.0727911	50.0732	20		hspR	hspR	Common in both disease groups		0.0711321	0.0142184	0.0356613	0.374462	0.0489339	0.0467665	0.121252	0	0.0383538	0.032558	0.0647782	0	0.0638633	0.161768	0	0.0340342
hitC (NTHI0180)	ironutilization ATPbinding protein hFbpC	Common in both disease groups		0.0615939	0	0.128718	0.0793798	0.152097	0.0449116	0.0510032	0.0428478	0.0608223	0.116131	0.119858	0.0893028	0	0.082477	0.169189	0.0379368	0.0899355	0.151276	0.0455768	0.143691	0.0252219	0.08057	0.0503269	50.1538	19		orf29	hypothetical protein	Common in both disease groups		0.301147	0.0451697	0	0.149841	0.0517975	0.0453833	0.0699804	0.0228692	0.162278	0	0.0513739	0	0.118292	0	0.0932533	0.0360463
panD (Mflv_1425)	aspartate 1decarboxylase	Common in both disease groups		0.210736	0	0.094417	0.0896874	0.0849403	0	0.265883	0	0.168509	0.100957	0	0.0233261	0	0	0.0551596	0.247227	0.190531	0.0673649	0.0593969	0	0.0329555	0.0805281	0.0871338	50.2343	14		C8J_1332	hypothetical protein	Common in both disease groups		0.0344557	0.096557	0.086434	0.00884332	0.023751	0.0831404	0.0106908	0.146894	0.0836005	0.0315654	0.141278	0	0.0825384	0.104509	0	0.049499
srtD (DIP2225)	Putative fimbrial associated sortaselike protein	Common in both disease groups		0.263304	0	0.28854	0.128484	0.179767	0.0495758	0.0562613	0.0135309	0.222312	0.0854354	0.0263896	0.0197149	0	0.0455273	0.011674	0	0.0496196	0.093628	0.0703745	0.026403	0.0557167	0.080298	0.0871235	50.3146	18		orf48	hypothetical protein	Common in both disease groups		0.101935	0.146801	0.127789	0.14924	0	0.0894208	0.0821858	0.111691	0.208804	0.0934058	0.0603475	0	0.100681	0.0772778	0	0.0439225
cps4I	UDPNacetylglucosamine2epimerase	Common in both disease groups		0.118462	0	0.0232095	0.132325	0.146245	0.0144116	0	0.117763	0.0548172	0.1241	0	0.146008	0.119678	0.0793429	0.0813427	0.0182511	0.0864951	0.0461355	0.210388	0.11511	0.0485983	0.0801277	0.058946	50.3947	18		cshB (SGO_1148)	surfaceassociated protein CshB	Common in both disease groups		0.141834	0	0	0.00102583	0.170721	0.0345421	0.53913	0	0	0.451346	0	0	0	0.0776458	0.0650882	0
whiB3 (Mvan_1506)	transcription factor WhiB	Common in both disease groups		0.363133	0	0.131402	0.0576236	0.157665	0.108689	0.184909	0	0.137956	0.140452	0	0	0	0	0	0	0.0408005	0.0535768	0.0330799	0.173754	0.0916602	0.0797477	0.092936	50.4745	13		C8J_1331	hypothetical protein	Common in both disease groups		0	0.0304484	0.139944	0.0521402	0	0.0500562	0.0157244	0.123596	0.191424	0	0	0.297629	0.121485	0.153893	0	0.0485792
rmlB (SMU.1457)	putative dTDPglucose4,6dehydratase "	Common in both disease groups		0.194079	0	0.194755	0.117415	0.0602821	0.0755165	0	0	0.141851	0.110657	0.0120898	0.0720278	0	0.0277123	0.0319784	0.0286917	0.0566943	0.182354	0.0597399	0.217323	0.0891995	0.0796365	0.0710895	50.5541	17		kpsF (JJD26997_1778)	arabinose5phosphate isomerase	Common in both disease groups		0.200144	0.0114296	0.021499	0.0146799	0.0786648	0.0689347	0.0531423	0.0173874	0.0924135	0.0786157	0.117106	0	0.102665	0.108336	0.0236111	0.0547306
STER_1440	Glycosyltransferase involved in cell wall biogenesis	Common in both disease groups		0.238047	0	0.0829307	0.155869	0.183971	0	0.150205	0.0901509	0.212736	0.123545	0	0	0	0.0809924	0.0467377	0	0.0165722	0.125012	0	0.070495	0.0744354	0.0786524	0.0768571	50.6328	14		chuU (ECO55CA74_20295)	permease of iron compound ABC transporter	Common in both disease groups		0	0.0461755	0.0361723	0.033357	0.0198767	0.155028	0.0536769	0.0526762	0	0.0529068	0.0919795	0.169283	0.0432045	0.109366	0	0.179657
regX3 (ML2439)	twocomponent system response regulator	Common in both disease groups		0.0952962	0	0.20636	0.0280701	0.153688	0.0264649	0.135308	0.0216714	0.141202	0.216811	0.127268	0.0631463	0	0.048579	0.0467794	0	0.0596501	0.0979176	0.0967404	0.0846986	0	0.0785548	0.0660758	50.7113	17		mig	5 putative carbonic anhydrase	Common in both disease groups		0	0.0438896	0.00916171	0	0.100647	0	0	0	0	0.067002	0.291362	0	0.197008	0.166331	0.030197	0.157581
viuC (VC0395_A0308)	vibriobactin and enterobactin ABC transporter, ATPbinding protein "	Common in both disease groups		0.0145269	0	0.116324	0.0532115	0.0341466	0.0753069	0.0641484	0.0538485	0.0860196	0.0892464	0.0301595	0.112238	0	0.103674	0.0399	0.0714902	0.0777244	0.125231	0.103111	0.300976	0.0952633	0.078407	0.0631129	50.7897	19		lpxA (HSM_0256)	acyl(acylcarrierprotein)UDPNacetylglucosamine Oacyltransferase	Common in both disease groups		0.0343125	0.199195	0.210938	0.0352672	0.188998	0.0489347	0.106463	0	0.148098	0.0314661	0.0468871	0	0.0668145	0.0520337	0.0283754	0.090432
PSPA7_1970	NADdependent epimerase/dehydratase	Common in both disease groups		0.01658	0	0.0259726	0	0.0234083	0.217588	0	0.131789	0.024548	0.0555711	0.258046	0.0769078	0.334959	0.0296092	0.0113821	0.040806	0.072588	0.0158892	0.250182	0	0.0543985	0.0781059	0.100058	50.8678	17		luxS (VP2537)	Sribosylhomocysteinase	Common in both disease groups		0.261104	0.0208933	0.0392749	0.0670324	0.0897823	0.0228786	0.0485542	0.0953311	0.0844375	0.0956888	0.0237801	0	0.0468814	0.0791177	0.194003	0
C8J_1079	hypothetical protein	Common in both disease groups		0.0796846	0	0.0208412	0.0547709	0.112439	0.0581179	0.131977	0.0633641	0.059037	0.0333981	0.062009	0.0462618	0.322336	0.0711777	0.136836	0.0981894	0.029074	0.0955102	0.0943391	0	0.0653837	0.0778451	0.0674688	50.9457	19		recN (NLA_14930)	DNA repair protein	Common in both disease groups		0.0162608	0.0812414	0.0346028	0.0166962	0.0670419	0.146019	0.0554141	0.0593571	0.100685	0.0744467	0.0517665	0.0951527	0.0802161	0.049237	0.120718	0.171148
cbrD (PSPPH_2760)	achromobactin transport ATPbinding protein CbrD	Common in both disease groups		0.0513282	0.449307	0.150191	0.0282223	0.0144882	0.0199666	0.0680043	0.0734848	0.08111	0.0516216	0.0319795	0.0952563	0.08298	0.0366198	0.0986869	0.0252646	0.0224839	0.0590482	0.0607691	0.0638725	0.0674049	0.0777186	0.0910788	51.0234	21		xcpT	general secretion pathway protein G	Common in both disease groups		0	0.0848532	0.303943	0.0155642	0	0.0332337	0	0.0738323	0.0980263	0	0.165563	0.355163	0.190525	0.0459251	0	0
ndk (UDA_2445c)	hypothetical protein	Common in both disease groups		0	0.865889	0.0930355	0.0407739	0.0278968	0	0	0	0.0292953	0.0994322	0	0.0917428	0	0.141283	0.0815095	0.0974721	0.0577603	0	0	0	0	0.0774329	0.186219	51.1008	11		hemN (CGSHiGG_05555)	coproporphyrinogen III oxidase	Common in both disease groups		0.070559	0.0799613	0.0678186	0.051362	0.178048	0.108299	0.113011	0.0429118	0.0380092	0.0430798	0.0535612	0	0.112632	0.115917	0.194214	0.078819
plr/gapA (SPH_2168)	glyceraldehyde3phosphate dehydrogenase, type I "	Common in both disease groups		0.201594	0.352901	0.0758652	0.072077	0.0455098	0.0627296	0.106739	0.128268	0.0955548	0.0405351	0.0250896	0.0373803	0	0.057569	0.027684	0.059615	0.011775	0.054102	0.0381767	0	0.132349	0.0774054	0.0795716	51.1782	19		pchH (PFL_3495)	ABC transporter, ATPbinding/permease protein "	Common in both disease groups		0.100359	0.0277967	0.0812874	0.178458	0	0.0270655	0.0837449	0.065781	0.133131	0.113258	0.0351653	0.090727	0.0646857	0.0585103	0.0382542	0.0295499
mprA (JDM601_0932)	two component response transcriptional regulatory protein MprA	Common in both disease groups		0.0703875	0	0.0674182	0.0725715	0.140677	0.0227965	0	0.0186462	0.034773	0.0983235	0	0.108823	0.189802	0.0837966	0	0.202277	0.0685177	0.179946	0.138887	0.036511	0.076984	0.0767208	0.0640788	51.255	17		orf62	hypothetical protein	Common in both disease groups		0	0.0777211	0.158268	0	0	0.0425795	0.0301125	0.413872	0.0523365	0	0.044195	0	0.145337	0.0735979	0	0
pgi (HSM_1413)	Glucose6phosphate isomerase	Common in both disease groups		0.120708	0	0.0978511	0.0965338	0.132098	0.0431299	0.0326	0	0.180033	0.123892	0.0153398	0.0228381	0.0397369	0.0352177	0.0575361	0.0364225	0.0503464	0.0850049	0.0349912	0.314134	0.0889358	0.0765404	0.0722353	51.3315	19		devR/dosR (MRGA327_19265)	two component transcriptional regulator	Common in both disease groups		0.082092	0.0656972	0.102932	0.179272	0.112944	0.0360001	0	0	0	0.0752408	0.0374087	0	0.0491554	0.124454	0.271212	0
ahpC (OEM_25200)	alkylhydroperoxide reductase	Common in both disease groups		0.0622137	0	0.057787	0.057015	0.0975535	0.134473	0	0.263852	0.0819215	0.0463555	0	0.128342	0	0.0494037	0.151929	0.221404	0.100935	0.0530077	0.0491053	0.0429593	0	0.0761075	0.071822	51.4076	16		rmlA (SSA_1411)	Glucose1phosphate thymidylytransferase, putative "	Common in both disease groups		0.0311606	0.186896	0.0663586	0.0320128	0.0213928	0.170729	0.101385	0.113746	0.0923151	0.171327	0.155973	0	0.0838931	0.0944261	0.0514259	0.0373111
cshA (SGO_0854)	surfaceassociated protein CshA	Common in both disease groups		0.0280853	0	0	0.0244948	0.0388623	0.0399331	0.243273	0	0.338763	0	0	0.0075151	0	0.0192996	0.00296019	0.0518842	0.0157969	0	0	0.685518	0.101063	0.076069	0.164385	51.4837	13		hitC (NTHI0180)	ironutilization ATPbinding protein hFbpC	Common in both disease groups		0.128296	0.112924	0.0868355	0.0691901	0.0529766	0.118131	0.0954602	0.187407	0.159028	0.0587633	0.0583845	0	0.0384147	0.0777929	0.0211589	0.0245483
groEL (CAC2703)	chaperonin GroEL	Common in both disease groups		0.0921584	0	0.0676945	0.0770597	0.0984058	0.0823817	0.0659011	0.0871257	0.120509	0.141977	0.0310695	0.0809093	0.0806425	0.0889102	0.030811	0.13501	0.0800019	0.112231	0.0530749	0.0464448	0.0245189	0.0760398	0.0362926	51.5597	20		luxS (VF0545)	Sribosylhomocysteinase	Common in both disease groups		0.0522209	0.0417865	0.0261711	0.140821	0.143685	0.0228786	0.0971084	0	0.0562753	0	0.0475601	0	0.0312543	0.158309	0.215583	0
pspA (spr0121)	Surface protein pspA precursor	Common in both disease groups		0.019679	0	0.0822202	0.0285265	0.228174	0.0935441	0	0.0278318	0.228763	0.0512751	0.0136498	0	0	0	0.0720452	0.317601	0.0574211	0.289113	0	0	0.0860358	0.0759943	0.100937	51.6357	14		lap (LIV_1600)	putative alcoholacetaldehyde dehydrogenase	Common in both disease groups		0.0833814	0.0479128	0.0953402	0.0307748	0.014318	0.118767	0.0855712	0.133189	0.0561276	0.0811965	0.0616375	0	0.071701	0.118419	0.0860369	0.122224
PFL_6077	ABC transporter, ATPbinding protein "	Common in both disease groups		0.0566741	0.496184	0.0236832	0.116921	0	0.0441256	0.0375075	0.108192	0.0447951	0.114053	0.0705889	0.0263516	0	0.0809924	0	0.0837638	0.0662402	0.0434655	0.067091	0	0.111609	0.0758208	0.103798	51.7115	17		ciuD (DIP0585)	Putative iron transport system ATPbinding protein	Common in both disease groups		0.0333096	0.0266538	0.121146	0.051362	0.0229088	0.102318	0.087843	0.0405992	0.0898041	0	0.030342	0	0.0997622	0.0758058	0.0550692	0.031907
ddrA (MAV_3250)	daunorubicin resistance ATPbinding protein DrrA	Common in both disease groups		0.12005	0	0.161322	0.153283	0.0726112	0.016665	0	0.0545636	0.215942	0.107816	0.0800787	0.0398203	0.0694227	0.122478	0.0235564	0	0.062606	0.0698599	0.111688	0.0799931	0.028122	0.0757084	0.0579591	51.7872	18		PFL_6077	ABC transporter, ATPbinding protein "	Common in both disease groups		0.113396	0.0302198	0	0.0145738	0.0519659	0.0455702	0	0.0805132	0.0305747	0.0346425	0.206449	0.443124	0.0226424	0.0572591	0.109228	0
pgi (HS_0938)	glucose6phosphate isomerase	Common in both disease groups		0.160105	0.215809	0.102982	0.0626443	0.0973263	0.057489	0.0326	0.00781051	0.0510843	0.0577884	0.0153398	0.0342571	0	0.105571	0.0406088	0.0121143	0.0503464	0.129871	0.0641506	0.214535	0.0646806	0.0751006	0.0617333	51.8623	20		rmlB (SMU.1457)	putative dTDPglucose4,6dehydratase "	Common in both disease groups		0.0517911	0.0207104	0.220611	0.2393	0.0177712	0.00284113	0.0641895	0.0472801	0.0906903	0.0711711	0.0117779	0.151581	0.0619764	0.0196506	0.0854764	0
ORF45	putative ABC transporter ATPbinding protein	Common in both disease groups		0.132717	0	0.0635894	0.110265	0.0702249	0.0860501	0.292874	0	0.0764438	0.0741411	0.0344495	0.218133	0.0446456	0.0395065	0.022806	0.0681428	0.0161361	0.0688969	0.0523888	0.0688394	0.036295	0.0750736	0.0693561	51.9374	19		sugB (Mspyr1_31950)	carbohydrate ABC transporter membrane protein 2	Common in both disease groups		0.0654731	0.0130754	0.123081	0.319421	0.0224877	0.0107664	0.0456588	0	0.176408	0.0299772	0.074481	0	0.0685562	0.0248025	0	0.0156948
rtxB (VV2_0482)	ABCtype bacteriocin/lantibiotic exporter	Common in both disease groups		0.0758108	0	0.0607474	0.0799504	0.0535209	0.068861	0.0669527	0.0562687	0.074902	0.114399	0.062919	0.046945	0.0818113	0.0902299	0.121535	0.099624	0.118137	0.0848299	0.0688063	0.0471419	0.0995695	0.0749029	0.0279989	52.0123	20		fagC (cgR_0600)	hypothetical protein	Common in both disease groups		0.119341	0.0409179	0.0854485	0.0919352	0	0.00747665	0.0528305	0.0414557	0.128601	0.156239	0.108637	0	0.0612023	0.0516657	0.0422477	0.0653088
lap (LIV_1600)	putative alcoholacetaldehyde dehydrogenase	Common in both disease groups		0.042186	0	0.0489848	0.035449	0.0793723	0.121581	0.0620452	0.126783	0.0416708	0.0576499	0.165487	0.119656	0.100978	0.0111344	0.0665418	0.130866	0.0707467	0.0839106	0.0758633	0.0582956	0.071799	0.0748096	0.0411753	52.0871	20		BCE_5392	glycosyl transferase, group 2 family protein "	Common in both disease groups		0.0717052	0	0.0539118	0.174921	0	0.172898	0.0277962	0.0435971	0.144898	0.0985674	0.0326415	0	0.0107406	0	0.0295664	0.0686433
luxS (VC0395_A0091)	autoinducer2 production protein	Common in both disease groups		0.117454	0	0.16369	0.129206	0.132609	0.0304477	0.103759	0	0.100546	0.157567	0.0974984	0	0	0.0559194	0.0537837	0.0385744	0.182972	0.0300275	0.0741971	0.0974208	0	0.0745559	0.0596487	52.1617	16		bplG (BAV0093)	probable sugar transferase	Common in both disease groups		0.0452008	0.0541762	0.0169729	0	0.0621569	0.0494954	0.16798	0.0274944	0.194723	0.0413924	0	0	0.0270451	0.171189	0.130527	0
htpB (lpp0743)	60 kDa chaperonin (Protein Cpn60)(groEL protein)(Heat shock protein B).	Common in both disease groups		0.0468733	0	0.0773651	0.0475062	0.0765883	0.163244	0.0326	0.105992	0.0682476	0.0785757	0.061489	0.0916452	0.0399706	0.0969105	0.0813427	0.0729248	0.0864951	0.0638631	0.0701295	0.138202	0.0647685	0.0745111	0.0349063	52.2362	20		groEL (Cbei_0329)	chaperonin GroEL	Common in both disease groups		0.141691	0.0400035	0.0292372	0.0128405	0.0114544	0.0712525	0.0904266	0.0405992	0.0359413	0.038216	0.106225	0	0.0798291	0.0505617	0.0550692	0.127686
wbjD/wecB (VC0395_A0441)	UDPNacetylglucosamine 2epimerase	Common in both disease groups		0.0435806	0	0.0227753	0.0799123	0.0256241	0.0423962	0.0480237	0.132889	0.0861007	0.0121952	0.135718	0.0505561	0.293819	0.0259803	0.0299355	0.0179323	0.127296	0.111443	0.103209	0.0677937	0.107303	0.0744992	0.065885	52.3107	20		msrA/B(pilB) (NGK_2172)	trifunctional thioredoxin/methionine sulfoxide reductase A/B protein	Common in both disease groups		0.0847425	0.0813329	0.0743522	0.0261055	0.0349528	0.0928974	0.0682877	0.0309205	0.0502194	0.0776231	0.165844	0	0.0811354	0.0513713	0.083935	0.0730125
rmlB (stu1242)	dTDPglucose4,6dehydratase "	Common in both disease groups		0.116447	0	0.255621	0.128103	0.0876675	0.0150928	0.0257645	0.0246966	0.0958388	0.0780906	0	0.0360139	0	0	0.0106734	0	0.0226777	0.264251	0.156284	0.169049	0.0637139	0.0738088	0.0819132	52.3845	16		capL (SH0399)	hypothetical protein	Common in both disease groups		0.0955591	0.0621312	0.233642	0.0122745	0	0.0602618	0.0518505	0.058158	0.109449	0.0437747	0.087044	0.139963	0.0643471	0.0543152	0	0.0572027
regX3 (MSMEG_0937)	DNAbinding response regulator RegX3	Common in both disease groups		0.071937	0	0.125324	0.0535919	0.135336	0.081648	0.0793968	0.0858056	0.0769713	0.291437	0.0373094	0.0278156	0	0.0856111	0	0	0.0350341	0.166683	0.0993868	0.0559429	0.0393708	0.0737429	0.0678699	52.4582	17		sitB (SbBS512_E1611)	iron/manganese transport system inner membrane protein SitB	Common in both disease groups		0.0163324	0.0327343	0.0328143	0.109268	0	0.0645609	0.101429	0.019957	0.0441143	0.0299772	0.0446998	0.38393	0.0293674	0	0.0540183	0.109691
rmlC (SMU.1460)	putative dTDP4ketoLrhamnose reductase	Common in both disease groups		0.246298	0	0.266633	0.157238	0.0868721	0	0	0	0.156377	0.0884842	0.0547291	0	0	0.0314237	0.0362728	0	0	0.143397	0.0520948	0.109446	0.115476	0.0735591	0.0826342	52.5318	13		secA2 (MYCMA_1296)	protein translocase subunit SecA 2	Common in both disease groups		0.0578083	0.0624512	0.0319017	0.0430847	0.0159182	0.0608599	0.114704	0.0668945	0.0841421	0.0530061	0.0842398	0.203583	0.0848123	0.105171	0.0381841	0.0885923
ttrB	Tetrathionate reductase complex, subunit B "	Common in both disease groups		0.0431932	0	0.0564055	0.118746	0.106644	0.0210147	0.0715097	0.0171611	0.0426446	0.0904937	0.336175	0.0250829	0.0871874	0.115633	0.0741298	0.0531594	0.0315453	0.0621123	0.153393	0	0.0354161	0.0734117	0.0727243	52.6052	19		insF	transposase of insertion element IS3	Common in both disease groups		0.158453	0	0.0556273	0.435481	0.0436278	0.00347664	0.0245444	0.0964446	0	0	0.0144139	0	0	0.120112	0.23555	0.0151774
kpsF (JJD26997_1778)	arabinose5phosphate isomerase	Common in both disease groups		0.0643055	0.375012	0.00896015	0.011791	0.0726112	0.0583799	0.0567871	0.0545636	0.0423606	0.0718545	0.133508	0.0795429	0.138612	0.030599	0.0412342	0.0211203	0.0688569	0.0411018	0.0812051	0.0266644	0.056244	0.0731102	0.0767881	52.6783	21		rpoS	sigma S (sigma 38) factor of RNA polymerase, major sigmafactor during stationary phase "	Common in both disease groups		0.0818771	0.136469	0.0547148	0.0350549	0	0.0628039	0.0761276	0.0996994	0.0956138	0	0.0496914	0	0.093908	0.0724203	0.0225602	0.130675
regX3 (JDM601_0479)	twocomponent sensory transduction protein RegX3	Common in both disease groups		0.0356392	0.520064	0.16148	0.0817	0.0335216	0	0.157391	0	0.0938912	0.0199557	0	0	0	0.0848688	0.0163436	0.0292496	0.0346949	0.0683716	0.0281302	0.147874	0.0195096	0.072985	0.115103	52.7513	16		kdsB (CGSHiGG_02800)	3deoxymannooctulosonate cytidylyltransferase	Common in both disease groups		0.0708456	0.0141727	0.0133228	0	0	0.0155141	0.0329189	0.0215844	0.143174	0.0324588	0.257991	0	0.0742169	0.0133948	0.0585023	0.152636
sugC (MYCMA_0726)	maltodextrin import ATPbinding protein MsmX	Common in both disease groups		0.117493	0	0.057787	0.0950504	0.0682932	0.0807047	0.160196	0.0220014	0.061431	0.127495	0.0430293	0.192465	0	0.0246606	0.0284762	0.0340316	0.0807772	0.0960792	0.0409211	0.0860057	0.113455	0.0728739	0.0505863	52.8242	19		ORF45	putative ABC transporter ATPbinding protein	Common in both disease groups		0.110602	0.0884649	0.0693151	0.0804742	0	0.0565983	0.0400015	0.157086	0.129143	0.0844722	0.134268	0	0.0220619	0	0.0304772	0.0882474
panC (Mspyr1_47470)	pantothenate synthetase	Common in both disease groups		0.0257997	0	0.0224596	0.0177245	0.0364192	0.0836918	0	0.061549	0.00848023	0.0288249	0.187457	0.059828	0	0.122891	0.0945176	0.33912	0.100499	0.016502	0.127321	0.0669223	0.112927	0.0720445	0.0797117	52.8962	18		kdsA (BSUIS_A1182)	3deoxy8phosphooctulonate synthase	Common in both disease groups		0.0974933	0.0519817	0.0977493	0	0	0.0783553	0.0856158	0.257128	0.140073	0.0595574	0.0148065	0	0.106971	0.0861831	0.026834	0.0389208
phoP (Mmcs_4590)	two component transcriptional regulator, winged helix family "	Common in both disease groups		0.186254	0.494415	0.0530898	0.0465553	0.0477825	0.153758	0	0	0.144935	0.0567491	0	0	0	0	0.0465292	0.027815	0	0.0973924	0.013379	0.10535	0.0370859	0.0719567	0.111941	52.9682	14		fbpC (NMBM01240355_0634)	iron(III) ABC transporter ATPbinding protein	Common in both disease groups		0.0255732	0.0204818	0.141112	0.0985854	0.0352054	0.0252337	0.0158581	0.0311775	0.137906	0.117229	0.0466067	0.299842	0.0497843	0.0582159	0.0211589	0.0122454
secA2 (MYCMA_1296)	protein translocase subunit SecA 2	Common in both disease groups		0.0242889	0.228191	0.0652867	0.0703655	0.0563049	0.0506239	0.034528	0.154505	0.0205717	0.0639553	0.00545991	0.0724182	0.112198	0.0866833	0.0738797	0.0683819	0.0608131	0.0848299	0.0780686	0.0647439	0.0341858	0.0719183	0.0481813	53.0401	21		msbA (CGSHiGG_02810)	lipid A export ATPbinding protein MsbA	Common in both disease groups		0.0307308	0.110593	0.023105	0.0157765	0.0634203	0.0420936	0.0476188	0.0374301	0.0496778	0.0562817	0.104879	0.0901738	0.112632	0.0931749	0.038044	0.0662287
rmlA (JDM601_0327)	alphaDglucose1phosphate thymidylyltransferase	Common in both disease groups		0.206243	0	0.166572	0.112813	0.145506	0.0364743	0.0620452	0.0298119	0.078716	0.141422	0.0292495	0.087058	0	0	0.103023	0.0231128	0.0753016	0.0763819	0.0666009	0	0.0615169	0.0715166	0.0584578	53.1116	17		rtxB (VV2_0482)	ABCtype bacteriocin/lantibiotic exporter	Common in both disease groups		0.151648	0.087642	0.0591314	0.0432969	0.0116228	0.064673	0.0835667	0.123082	0.0681408	0.0308706	0.0191811	0	0.0908116	0.0383445	0.0278149	0.0242034
orf29	hypothetical protein	Common in both disease groups		0.0677532	0	0.141586	0.100908	0.151359	0	0.0748398	0.0269518	0.0613092	0.179809	0.0703289	0.0785669	0	0.0403313	0.0620389	0	0.0824247	0.156922	0.026758	0.10535	0.0740839	0.0714915	0.0539123	53.1831	17		CLI_2965	transporter, HlyC/CorC family "	Common in both disease groups		0.183955	0.0858132	0.0358803	0.052494	0.0281307	0.0851217	0.0633432	0.0373444	0.0771015	0.0655131	0.0186202	0.120047	0.0489135	0.0464403	0	0.0489241
tviB	Vi polysaccharide biosynthesis protein, UDPglucose/GDPmannose dehydrogenase "	Common in both disease groups		0.0636083	0	0.0266041	0.0721531	0.0538618	0.0680749	0	0.126453	0.0345296	0.0532846	0.118818	0.103259	0.205697	0.068126	0.0306025	0.203711	0.0835877	0.0853551	0.06023	0	0.0417436	0.0714143	0.0566688	53.2545	18		mrsA/glmM (HSM_1197)	phosphoglucosamine mutase	Common in both disease groups		0.142121	0.121794	0.139944	0.0938453	0.11168	0.0489721	0.0817849	0.0494214	0.07656	0.0557854	0.0185081	0	0.0729106	0.0461459	0.0503049	0.0388634
sugC (Mmcs_3980)	ABC transporterlike protein	Common in both disease groups		0.110094	0	0.10464	0.084895	0.117723	0	0	0.0530785	0.16149	0.156597	0.124668	0.046457	0.107991	0.0238359	0.0733377	0.0657518	0.0633328	0.0863619	0.118549	0	0	0.0713715	0.0527914	53.3259	16		hemH (CGSHiEE_06240)	ferrochelatase	Common in both disease groups		0	0.0334658	0.0139798	0.0214716	0.0959306	0	0.0777758	0.0933611	0	0.0255104	0.114245	0.490147	0.0917792	0.116211	0	0.0534084
sugC (Mjls_3994)	ABC transporterlike protein	Common in both disease groups		0.173509	0	0.0906672	0.110112	0.0282377	0.0649306	0.0441678	0.0796452	0.0494207	0.0559176	0.155868	0.116142	0	0.0595484	0.0275173	0.0329158	0.0877065	0.108773	0.0789998	0	0.131382	0.0712124	0.0495119	53.3971	18		panC (Mspyr1_47470)	pantothenate synthetase	Common in both disease groups		0.0286534	0.0344259	0.0287627	0.0294659	0.0394166	0.132038	0.0666841	0.104753	0.0154597	0	0.0783508	0.168177	0.111567	0	0.0236812	0.23341
lpp2174	hypothetical protein	Common in both disease groups		0.0144881	0	0.106022	0	0.0409077	0.140919	0	0.0691395	0.0214643	0.0121259	0.0677289	0.218523	0.234448	0	0.00996459	0.142821	0.105781	0.0451288	0.0257288	0	0.237807	0.0710951	0.0807676	53.4682	16		rffG (HD0687)	dTDPDglucose 4,6dehydratase "	Common in both disease groups		0.130158	0.0520731	0.0326318	0.00668555	0.107469	0.0285234	0.0806712	0.126766	0.0701594	0.0119115	0.0947838	0.152687	0.0740233	0.108557	0.0215092	0.043635
esxA	hypothetical protein	Common in both disease groups		0	1.21083	0	0	0	0	0.0914903	0	0.0273072	0	0	0	0	0	0	0.0681428	0	0	0	0	0.0907813	0.0708834	0.262925	53.5391	5		ddrA (Mspyr1_27200)	daunorubicin resistance ABC transporter ATPbinding subunit	Common in both disease groups		0.0539401	0.0431581	0.0540943	0.155819	0.0370583	0.0443365	0.0668622	0.0328049	0.174389	0.0247163	0.0245653	0	0.0241906	0	0.155819	0.0516262
ciuD (DIP0585)	Putative iron transport system ATPbinding protein	Common in both disease groups		0.0999835	0	0.0313408	0.0412304	0.0423281	0.0778224	0.0662516	0.0476881	0.0790001	0.117309	0.0311995	0.0463594	0.161753	0.14285	0.0686681	0.024627	0.0730241	0.0622874	0.106542	0.0622169	0.098427	0.0705194	0.0399354	53.6096	20		rmlC (SMU.1460)	putative dTDP4ketoLrhamnose reductase	Common in both disease groups		0	0	0.161735	0.263637	0.0403431	0	0.0545232	0.035717	0.094826	0.107501	0	0	0.0351248	0.0222266	0.169481	0
wecC (VC0395_A0442)	UDPNacetylDmannosaminuronic acid dehydrogenase	Common in both disease groups		0.0196403	0.286566	0	0.0135026	0.0184653	0.070014	0.130049	0.0416377	0.10018	0.0164912	0.061099	0.182217	0.158714	0.0350527	0.00900565	0.0483774	0.100354	0.0188219	0.0852237	0.0610841	0.021443	0.070378	0.0708967	53.68	20		cpsI (EF2487)	UDPgalactopyranose mutase	Common in both disease groups		0.0475647	0.0380376	0.0417205	0.198409	0.0654417	0.00519627	0.151053	0.0723763	0.102507	0.0435761	0.0324733	0	0.0675886	0.036063	0.137393	0
ddrA (MMAR_1771)	daunorubicinDIMtransport ATPbinding protein ABC transporter DrrA	Common in both disease groups		0.130587	0	0.0725101	0.0813577	0.0806223	0.0635157	0.0539828	0.0649042	0.0967315	0.0547397	0.0508292	0.0568024	0	0.0583113	0.106525	0	0.0774822	0.0508629	0.0917907	0.177675	0.107127	0.0703027	0.0422912	53.7503	18		secA2 (MAB_2397)	preprotein translocase subunit SecA	Common in both disease groups		0.0467767	0.0560964	0.0849375	0.136541	0.0321734	0.067888	0.0815176	0.0355457	0.103934	0.0428813	0.0346045	0	0.0874249	0.0619694	0.0289359	0.0671485
mprA (ML0174)	putative twocomponent response regulator	Common in both disease groups		0.0946376	0	0.222622	0.122018	0.183687	0.0460122	0	0	0.0934854	0.238014	0.0367894	0.0823733	0	0.0845389	0.0162602	0	0.0345496	0.175832	0.0420483	0	0	0.0701365	0.077711	53.8204	14		lpxC (HD0816)	UDP3OacylGlcNAc deacetylase	Common in both disease groups		0.0882525	0.135326	0.0184329	0	0.0202136	0.0580562	0.0456142	0.107494	0.0871946	0.0269993	0.133931	0	0.132081	0.0892006	0.0243117	0.112738
mrsA/glmM (HSM_1197)	phosphoglucosamine mutase	Common in both disease groups		0.0791423	0	0.0636289	0.121409	0.111701	0.0592184	0.161247	0.0435628	0.165385	0.086752	0	0.0706614	0	0.0434654	0.0250991	0.0299669	0.0622668	0.11674	0.093702	0.0379052	0.099921	0.0700845	0.0483636	53.8905	18		sugC (MYCMA_0726)	maltodextrin import ATPbinding protein MsmX	Common in both disease groups		0.207379	0.0368489	0.023105	0.0710296	0.0634203	0.0505048	0.075014	0.126252	0.0496778	0.0422857	0.0472236	0	0.0689433	0.104803	0.0475725	0.0165572
SSA_2218	Glycosyltransferase (cell wall biogenesis) Cps9G, putative "	Common in both disease groups		0.158788	0	0.0726285	0.0306946	0.0490324	0.0965312	0.131452	0	0.0882107	0.116478	0.0309395	0.0690999	0	0.106313	0	0.0733232	0.0144885	0	0.0235235	0.24695	0.162844	0.0700618	0.0668491	53.9606	16		relA	GTP pyrophosphokinase ((p)ppGpp synthetase I) stringent stress response RelA	Common in both disease groups		0.0798714	0.0344259	0.0554448	0.0252565	0.114123	0.078131	0.055236	0.0785432	0.033135	0.0112166	0.0895118	0.143836	0.0772649	0.0698444	0.0405662	0.111818
CFF8240_1412	aspartate racemase	Common in both disease groups		0.0235529	0	0.0431034	0.0405077	0.0997694	0.0687562	0.155989	0.0749699	0.116329	0.227135	0.0733188	0.0546553	0	0.0420633	0.0161768	0	0.0516063	0.0677588	0.0139671	0.21985	0.0773355	0.0698498	0.0646182	54.0304	18		sugC (Mjls_3994)	ABC transporterlike protein	Common in both disease groups		0.0889689	0.0356146	0.0278867	0.111426	0.0153287	0.0561123	0.0689559	0.148949	0.0839452	0	0.0911382	0	0.0366246	0.0337078	0.0183564	0.0106357
ddrA (MIP_04588)	Daunorubicin resistance ATPbinding protein drrA	Common in both disease groups		0.00929719	0	0.0193808	0.114829	0.03926	0.054135	0	0.0295369	0.164979	0.116686	0.231136	0.0215693	0	0.132541	0.0828437	0.137162	0.0270873	0.10676	0.120852	0.0576857	0	0.0697971	0.0650839	54.1002	17		whiB3 (Mvan_1506)	transcription factor WhiB	Common in both disease groups		0	0	0.0466846	0.167422	0	0	0	0	0.35129	0.0853656	0	0	0.0278676	0.0705804	0	0
cps2P (SPD_0327)	UDPgalactopyranose mutase	Common in both disease groups		0.0335473	0	0.0140126	0.110645	0.340727	0	0	0.0320121	0.105983	0.168654	0.0417293	0.062268	0	0.0479191	0	0.0330752	0.0392014	0.0643009	0.0317567	0.33374	0	0.0695034	0.0989915	54.1697	15		cpbA (SGO_1487)	LPXTG cell wall surface protein, Cna protein Btype domain "	Common in both disease groups		0.392767	0.0122525	0.00255506	0.0687657	0.0421118	0.0553646	0.290122	0.00933611	0.0439666	0.0186613	0.00465506	0.0298735	0.0343507	0.0463667	0.0126113	0.00241459
rpoS	sigma S (sigma 38) factor of RNA polymerase, major sigmafactor during stationary phase "	Common in both disease groups		0.0245601	0	0.00856543	0.0506631	0.115507	0.111467	0.108491	0.110667	0.040413	0.116616	0.0764388	0.113995	0.0661502	0.116952	0.0618722	0.0403278	0.0358579	0.0784829	0.05332	0.0127222	0.107479	0.0690738	0.0402575	54.2388	20		mrsA/glmM (HD0201)	phosphoglucosamine mutase	Common in both disease groups		0.101505	0.0933568	0.0559923	0.117298	0.0977835	0.0422805	0.176176	0.0247535	0.0437696	0.0744467	0.00925404	0	0.0242874	0.0384917	0.0586424	0
ctpV (OCU_23190)	metal cation transporter ptype ATPase, CtpV "	Common in both disease groups		0.0547372	0	0.0406167	0.0631387	0.117155	0.0756214	0.14039	0.0786551	0.0628105	0.103659	0.0660389	0.0696855	0.0285171	0.00626825	0.0654994	0.0608902	0.0412851	0.0524825	0.0501835	0.175845	0.0927147	0.0688664	0.0410066	54.3077	20		xcpR	general secretion pathway protein E	Common in both disease groups		0.01798	0.168792	0.144069	0.0230634	0.0679684	0.086617	0.0361707	0.0656097	0.0386985	0.0493334	0.0939986	0	0.115534	0.074849	0	0.0688157
fadD13 (Mspyr1_07630)	acylCoA synthetase	Common in both disease groups		0.0424959	0	0.0333144	0.0748917	0.0487484	0.0413481	0.0175269	0.185912	0.0524638	0.0712308	0.140658	0.135565	0.0430093	0.0853637	0.029185	0.0261413	0.120269	0.0967796	0.0912026	0.0661381	0.0348889	0.0684349	0.0466541	54.3761	20		mrsA/glmM (CGSHiEE_04920)	predicted phosphomannomutase	Common in both disease groups		0.0810175	0.0729207	0.132024	0.0442166	0.139306	0.0399627	0.0659268	0.0246679	0.0818773	0	0.0507009	0	0.0848607	0.0844168	0.167239	0.02909
secA2 (MAB_2397)	preprotein translocase subunit SecA	Common in both disease groups		0.0736027	0	0.0860884	0.0626443	0.091531	0.061367	0.0928925	0.0362474	0.0779045	0.0881378	0.0218397	0.0406987	0.0282833	0.106395	0.0890976	0.0863939	0.0511702	0.0873686	0.0933589	0.0326769	0.120749	0.0680213	0.031451	54.4441	20		cadF (CFF8240_0389)	outer membrane fibronectinbinding protein	Common in both disease groups		0	0.0417865	0.0850835	0.00672092	0	0.297646	0.040447	0	0.0844375	0.0239222	0.0712841	0	0.101552	0.0395957	0	0.168734
ORF3	putative DNA methylase	Common in both disease groups		0.0871224	0	0.145691	0.0269671	0.0614752	0.016927	0.173166	0.0900959	0.0516118	0.102204	0.0271696	0.121315	0	0.0310938	0.0538671	0.085836	0.0508795	0.0918771	0.0102915	0.1355	0.0572107	0.0676334	0.0491038	54.5117	19		inlJ (LMLG_0211)	internalinJ	Common in both disease groups		0	0.0254651	0	0	0	0.583441	0	0.0451388	0	0	0.120639	0.0619599	0.0539451	0	0	0.380757
CLI_2965	transporter, HlyC/CorC family "	Common in both disease groups		0.0582236	0	0.0512741	0.0906003	0.0605662	0.16099	0.0811495	0.0682595	0.0484469	0.0565412	0.133638	0.0426506	0.148663	0	0.0715866	0.0151428	0.0581964	0.12046	0.0725798	0.0190833	0.0603744	0.0675441	0.0442171	54.5793	19		oppF (MSC_0983)	Oligopeptide ABC transporter, ATPbinding component "	Common in both disease groups		0.0564472	0.0846703	0.0884416	0.0869829	0.0971097	0.00927105	0.118134	0.0686932	0.0608541	0.0259075	0.0963541	0	0.114035	0.096266	0.0116304	0.0608246
ddrA (MUL_2014)	daunorubicinDIMtransport ATPbinding protein ABC transporter DrrA	Common in both disease groups		0.122413	0.178661	0.102351	0.0729519	0.0690886	0.0793946	0.108141	0.129808	0.0322573	0.0683899	0	0.0189341	0	0.0437128	0.0728791	0.0200842	0.071522	0.0586981	0.1111	0.0253573	0.0268038	0.0672642	0.0465173	54.6466	19		phzC2 (PSPA7_3383)	phenazine biosynthesis protein PhzC	Common in both disease groups		0.0667625	0.0266995	0.019528	0.248568	0.0842235	0.0390281	0.0206689	0	0.137906	0.0815936	0.0455972	0	0.0532678	0.0927333	0.0367128	0.0106357
purC (MSMEG_5841)	phosphoribosylaminoimidazolesuccinocarboxamide synthase	Common in both disease groups		0.0541949	0	0.094417	0.0993484	0.121075	0.0790801	0	0.0287119	0.0356657	0.158953	0.0280796	0.0418698	0	0.0967455	0.0868462	0.0444721	0.0791297	0.142871	0.0427834	0.0562043	0.118552	0.0670952	0.0461513	54.7137	18		ddrA (MMAR_1771)	daunorubicinDIMtransport ATPbinding protein ABC transporter DrrA	Common in both disease groups		0.0272207	0.0652857	0.0613944	0.153732	0.0373952	0.0805235	0.0548351	0	0.0806464	0.13718	0.0495231	0.159326	0.0163045	0.0309111	0	0.05864
lpg1356	TPR repeat protein	Common in both disease groups		0.0862314	0	0	0	0.101417	0.0419245	0	0	0	0.0602136	0.0223596	0.133417	0.290547	0	0.197457	0	0.146969	0.241183	0	0	0.0825205	0.0668686	0.0887386	54.7805	11		msrA/B(pilB) (NMBM01240355_0046)	peptide methionine sulfoxide reductase msrA/msrB	Common in both disease groups		0.120917	0.0414665	0.0346393	0.0377079	0.0475021	0.0359627	0.0535433	0.105095	0.0651375	0.110777	0.0550194	0.202476	0.056848	0.0393013	0.0142928	0.107507
kdsA (BSUIS_A1182)	3deoxy8phosphooctulonate synthase	Common in both disease groups		0.0389707	0	0.0101838	0.0737126	0.151302	0.0379417	0	0.100767	0.0721834	0.0489885	0.151708	0.0678311	0.0787726	0.174027	0.0401502	0.144096	0	0.0326976	0.0461649	0.0606484	0.0639776	0.0663867	0.0519879	54.8469	18		irtB (MYCMA_1213)	iron import ATPbinding/permease protein IrtB	Common in both disease groups		0.0464902	0.0557763	0.100998	0.15918	0.0106964	0.0543553	0.0624523	0.0423979	0.083502	0.0993615	0.0599549	0	0.0324638	0.0410676	0.04477	0.00741623
ybtQ (ECS88_2034)	permease and ATPbinding protein of yersiniabactiniron ABC transporter YbtQ	Common in both disease groups		0.0311068	0.194582	0.0650104	0.0534397	0.025056	0.0864169	0.0883355	0.0847605	0.0350976	0.0670041	0.0553791	0.0618776	0.107757	0.0317537	0.0427351	0.0219173	0.0908077	0.0723986	0.11306	0	0.0655594	0.0663836	0.0415719	54.9133	20		plr/gapA (SPH_2168)	glyceraldehyde3phosphate dehydrogenase, type I "	Common in both disease groups		0.0268626	0.129063	0.087602	0.0621509	0.0832128	0.0648226	0.0666841	0.0490788	0.014475	0.123184	0.0122265	0	0.0120469	0.101859	0.0444197	0.0515112
regX3 (Mvan_0831)	two component transcriptional regulator	Common in both disease groups		0.141976	0	0.0804045	0.130157	0.050112	0.0460122	0	0.0188112	0.0817998	0.198379	0	0.0686119	0	0.0422282	0.0325204	0	0.0345496	0.141777	0.0280322	0.257581	0.0388435	0.066276	0.0706518	54.9796	16		hemE (HS_1540)	uroporphyrinogen decarboxylase	Common in both disease groups		0.0254299	0.0610796	0.0255141	0.0620801	0.31508	0.0111402	0.031538	0.0155031	0.0480038	0.0933065	0.0694894	0.298182	0.0152401	0.0192826	0.0945144	0.0121879
plr/gapA (SPCG_1979)	glyceraldehyde3phosphate dehydrogenase	Common in both disease groups		0.0677532	0	0.094417	0.0517281	0.116814	0.0439159	0	0.0479081	0.0817592	0.126178	0	0.0873508	0.121782	0.0806625	0.0620389	0.11126	0.0769491	0.0685467	0.0713056	0.0467933	0.0246946	0.0658028	0.0383566	55.0454	18		pgi (HD0418)	glucose6phosphate isomerase	Common in both disease groups		0.0659029	0.0988887	0.0723082	0.154511	0.0680526	0.0144673	0.0204462	0	0.124367	0.0453629	0.0412786	0	0.0813773	0.0250233	0.0544386	0.0315621
mrsA/glmM (HS_0730)	phosphoglucosamine mutase	Common in both disease groups		0.0943664	0.266223	0.0668261	0.104635	0.0859062	0.0414529	0.0403118	0.0484032	0.0451197	0.0816937	0.0379594	0.0141518	0	0	0.0585367	0.0299669	0.0578088	0.0642133	0.0901244	0.151534	0	0.0656778	0.0595402	55.111	18		ctpV (OCU_23190)	metal cation transporter ptype ATPase, CtpV "	Common in both disease groups		0.0941981	0.0683031	0.0620149	0.0680582	0.0445542	0.0697198	0.122276	0.071691	0.0571122	0.0971778	0.0134043	0.0691517	0.0652179	0.035695	0.0194774	0.0648489
ybtQ	inner membrane ABCtransporter YbtQ	Common in both disease groups		0.0450914	0	0.0518267	0.0774781	0.0286354	0.0964788	0.0597667	0.0968063	0.0222758	0.0642325	0.112318	0.0680263	0.109393	0.016083	0.0991039	0.0443924	0.154722	0.0885942	0.0827243	0.0140293	0.04438	0.0655409	0.0389014	55.1766	20		panC (MSMEG_6097)	pantoatebetaalanine ligase	Common in both disease groups		0	0.0459012	0.0359533	0	0.00985415	0.0408599	0.128869	0.0262096	0.0772492	0.0263045	0.0913626	0.168177	0.0343507	0.108704	0.0473623	0.123604
rmlB (SSA_1409)	DTDPglucose4,6dehydratase, putative "	Common in both disease groups		0.0465634	0	0.133889	0.101402	0.0876675	0.0150928	0.102883	0.0370724	0.126514	0.143155	0	0	0	0.110932	0.0106734	0.0478195	0.0226777	0.0856178	0.0827243	0.156936	0.0637139	0.0654921	0.0523249	55.2421	17		galE (CGSHiGG_04565)	hypothetical protein	Common in both disease groups		0.0266477	0.0639599	0.020039	0.0273789	0.137453	0.011701	0.0825867	0.0161883	0.0861607	0.0976741	0.0485136	0	0.055832	0.181787	0.0879986	0.0510513
phoR (MRGA423_04745)	two component system response sensor kinase membrane associated protein	Common in both disease groups		0.0114278	0	0.125482	0.0235819	0.0484075	0.02222	0.0378581	0.0727698	0.0169199	0.0287556	0.106858	0	0.369787	0.0816522	0.0863875	0.0281338	0.0584387	0.0383441	0.027052	0.124434	0.056244	0.0649883	0.0792985	55.3071	19		orf8	unknown	Common in both disease groups		0	0.157088	0.128008	0.120552	0	0.0387291	0	0.17927	0.0635128	0.0360322	0.0357823	0	0.0587832	0	0.0887693	0.107909
orf48	hypothetical protein	Common in both disease groups		0.0183619	0	0.0319723	0.311167	0.0345443	0.0594804	0.121461	0.0486232	0.187255	0.0615301	0.0380894	0.0851061	0	0.0437128	0.00842195	0.00757142	0.116102	0.0498561	0.108649	0	0.0301433	0.0648594	0.0741462	55.3719	18		rmlA (JDM601_0327)	alphaDglucose1phosphate thymidylyltransferase	Common in both disease groups		0.0937683	0.037489	0.0666141	0.349205	0.0322576	0.00684114	0.0387543	0.0190148	0.0758214	0.0572743	0.0142456	0	0.0187235	0	0.025783	0.0448998
ciuD (jk1293)	putative iron ABC transport system, ATPbinding protein "	Common in both disease groups		0.104206	0	0.0926013	0.096724	0.0735203	0.060843	0.206993	0.165781	0.0462964	0.0699143	0.0324995	0.0484089	0	0	0.0143006	0.0256631	0.106556	0.0899074	0.0493504	0	0.0683716	0.0643779	0.0543289	55.4363	17		pgi (HSM_1413)	Glucose6phosphate isomerase	Common in both disease groups		0.065688	0.0131212	0.0905951	0.204564	0.209043	0.0017944	0.0381752	0.019957	0.154892	0.0827847	0.0149747	0	0.0295126	0.0311319	0.122049	0
SF2970	orf, conserved hypothetical protein "	Common in both disease groups		0.0934367	1.02244	0	0	0	0	0	0	0	0.234965	0	0	0	0	0	0	0	0	0	0	0	0.0643257	0.2261	55.5006	3		BC5267	Glycosyltransferase	Common in both disease groups		0.0282236	0	0	0.0290061	0.0194556	0.00620562	0.0262371	0.103125	0.0456406	0.0517156	0	0.496233	0.0253518	0.0106717	0.0465916	0.101355
panD (CCDC5079_3340)	pantothenate kinase	Common in both disease groups		0.0392806	0	0.0273541	0.072001	0.0738612	0.0382037	0.0867581	0.0728798	0.0484875	0.0548782	0.122328	0.0835445	0.0528267	0.0467645	0.0179696	0.0967548	0.152929	0.0910017	0.0813521	0.0203904	0.064417	0.0639992	0.0360802	55.5646	20		rmlC (VF0168)	dTDP4dehydrorhamnose 3,5epimerase "	Common in both disease groups		0.19427	0.0777211	0.0121913	0	0	0.388636	0.060225	0.177386	0.0523365	0	0.0220975	0	0	0	0.0400758	0.186038
rmlA (stu1244)	glucose1phosphate thymidyl transferase	Common in both disease groups		0.0560543	0	0.0927592	0.0192839	0.0659069	0.0726866	0.0618699	0.0446079	0.11073	0.0469791	0.0145598	0	0	0.100127	0.141172	0.207138	0.0409459	0.102995	0.0663559	0.0581213	0.0306706	0.0634745	0.0507453	55.6281	18		orfH (PA14_23380)	UDPNacetylDmannosaminuronate dehydrogenase	Common in both disease groups		0	0.00854932	0	0.0164486	0	0.0421309	0.0132299	0.0780293	0	0.00982697	0.07779	0.125026	0.0894569	0.218512	0	0.138034
wbjD/wecB (VV0341)	UDPNacetylglucosamine 2epimerase	Common in both disease groups		0.0498949	0	0.0149204	0.0244948	0.0301694	0.0138875	0.0944699	0.238166	0.0281592	0.0478106	0.199807	0.148936	0.0577354	0.0254854	0.0293934	0.0175338	0.083297	0.0341858	0.16883	0	0.0233764	0.0633596	0.068284	55.6915	19		icl (MRGA423_02950)	isocitrate lyase	Common in both disease groups		0.0484959	0.0485071	0.0273391	0.00311285	0.0709162	0.0385421	0.0526078	0.177129	0.0718827	0.0222348	0.0827815	0.0708113	0.0870863	0.101123	0	0.0870976
recN (NLA_14930)	DNA repair protein	Common in both disease groups		0.0438517	0	0.0254594	0.0586125	0.0274991	0.0805999	0.0644989	0.131789	0.0336775	0.0204408	0.0909986	0.0565096	0.0395031	0.0870133	0.157349	0.168086	0.0747201	0.0373812	0.0547902	0.0454863	0.0319888	0.0633454	0.0440261	55.7548	20		speB (M28_Spy1721)	streptococcal pyrogenic exotoxin B	Common in both disease groups		0.0452724	0.00905222	0.00565763	0	0	0.00994395	0.0877094	0.165395	0.0365814	0.0414916	0.113348	0	0.0474136	0.0858151	0	0.151774
ybtP (ECNA114_2043)	ABC transporter precursor of the inner membrane lipoprotein	Common in both disease groups		0.0664361	0.207849	0.0446428	0.0456805	0.020113	0.0784513	0.0942946	0.0754649	0.0515712	0.0198864	0	0.0935971	0.115003	0.00849513	0.0652076	0.0701353	0.100499	0.0636881	0.0758633	0	0.03111	0.0632375	0.0469175	55.818	19		viuC (VC0395_A0308)	vibriobactin and enterobactin ABC transporter, ATPbinding protein "	Common in both disease groups		0.0967769	0	0.0282882	0.124266	0.0443858	0	0.0249898	0.0589288	0.0347597	0.133011	0	0	0.096569	0.048869	0.199748	0.0463371
rmlA (SSA_1411)	Glucose1phosphate thymidylytransferase, putative "	Common in both disease groups		0.0467184	0	0.0585765	0.0706697	0.118632	0.16361	0.0618699	0.0743099	0.11073	0.0626388	0.0291195	0.0650007	0.151	0.0334032	0	0.0460661	0.0545622	0.0985304	0.0221023	0.0291042	0.0306706	0.0632055	0.0442518	55.8813	19		ddrA (MIP_04588)	Daunorubicin resistance ATPbinding protein drrA	Common in both disease groups		0.0309457	0.0247336	0.0581459	0.0754866	0	0.0203365	0.0479306	0.0752884	0.0750337	0.028389	0.0703868	0	0.0370117	0.140719	0.102151	0.0444399
Cthe_0827	hemolysin A	Common in both disease groups		0.0700001	0	0	0.0687299	0.105792	0.204225	0.0662516	0.0476881	0.0592399	0.0335367	0.0311995	0.162404	0	0	0.0549511	0.147762	0.0438048	0.0527013	0.0946821	0.0155106	0.0656473	0.0630536	0.0551104	55.9443	17		C8J_1079	hypothetical protein	Common in both disease groups		0.13288	0.079687	0.0666141	0.0340998	0	0.160187	0.0617841	0.0808558	0.0715872	0	0.0604597	0	0.0596541	0.201364	0	0.0317921
CLC_2805	transporter, HlyC/CorC family "	Common in both disease groups		0.0122413	0.267992	0.0512741	0.0295155	0.021647	0.0715337	0.0406624	0.0682595	0.00604572	0.0514137	0.0477092	0.0426506	0.247771	0	0.0505317	0.105761	0.0581964	0.0587856	0.0907125	0	0	0.0629859	0.0710748	56.0073	18		luxS (VC0395_A0091)	autoinducer2 production protein	Common in both disease groups		0.0522209	0	0.00653365	0.22126	0	0	0.0647241	0	0.0281622	0.0956888	0.0475601	0	0	0.0791177	0.172424	0.0250082
cps2L (SPD_0328)	glucose1phosphate thymidylyltransferase	Common in both disease groups		0.0280465	0	0.0683655	0.102772	0.0131814	0.127241	0.0618699	0.0446079	0.0599703	0.140937	0.0291195	0.0650007	0	0.133448	0.0577446	0.0460661	0.0818917	0.102995	0.0331779	0	0.122682	0.0628151	0.0450596	56.0701	18		orfK (PA14_23370)	putative UDPNacetylglucosamine 2epimerase	Common in both disease groups		0.0714903	0.0571936	0.0597519	0.0367175	0.0164236	0.0417945	0.0591114	0.116059	0.051401	0.109189	0.141054	0	0.0428174	0.0722731	0	0.11981
glf	UDPgalactopyranose mutase	Common in both disease groups		0.0367239	0.160972	0.107443	0.050473	0.0725544	0.0143067	0.0485495	0.0233765	0.0942564	0.233856	0	0.0852036	0	0	0.0403587	0	0.0536415	0.151363	0.0521438	0.0456605	0.0481589	0.0628115	0.0601025	56.1329	17		EF0954	sugarbinding transcriptional regulator, LacI family "	Common in both disease groups		0.134026	0.0107438	0.0571238	0.113584	0.0737798	0.0176449	0.0581759	0	0.0578015	0.0982697	0	0	0.0240455	0.020313	0.110629	0
epsE (BALH_4778)	sugar transferase	Common in both disease groups		0	0.522717	0.149717	0.0164313	0.0673841	0.104497	0	0.0189762	0.0471485	0.0800308	0.111538	0.027718	0	0	0	0	0.0174444	0.108729	0.00705705	0	0.039195	0.0627897	0.114999	56.1957	14		Bcen2424_0772	glycosyl transferase family protein	Common in both disease groups		0	0.132309	0.0127753	0.0359393	0.105027	0.047402	0.00396452	0.0464236	0.0685839	0.0233266	0.130286	0.0746838	0.146595	0.0530641	0	0.0792214
mchF	microcin transport protein MchF	Common in both disease groups		0.069264	0	0.124692	0.0555697	0.0217038	0.0598997	0	0.122438	0.0532348	0.0257761	0.0479692	0.0714422	0.124587	0.0274648	0.211508	0.0758736	0.0562097	0.0295022	0.0865959	0	0.0505317	0.0625839	0.0509834	56.2583	18		relA (lpl1571)	GTP pyrophosphokinase	Common in both disease groups		0.0430518	0.0344259	0.0523787	0.0157765	0.0253513	0.0808226	0.041917	0.0448818	0.0728673	0.0225325	0.145485	0	0.0680241	0.172366	0.0507253	0.123604
msrA/B(pilB) (NGK_2172)	trifunctional thioredoxin/methionine sulfoxide reductase A/B protein	Common in both disease groups		0.0635308	0	0.0265647	0.055912	0.100451	0.0494709	0.0673032	0.14554	0.0577386	0.0255683	0.142478	0.070759	0.123418	0.0362899	0.0523662	0.0501308	0.0705529	0.0243809	0.060181	0	0.0833993	0.0621921	0.0400874	56.3205	19		htpB (lpl0724)	60 kDa chaperonin (Protein Cpn60)(groEL protein)(Heat shock protein B).	Common in both disease groups		0.0740691	0.00658343	0.041246	0.0380263	0.0905403	0.0198505	0.0356807	0.135159	0.0798094	0.120604	0.0524395	0	0.0640084	0.105981	0.0814828	0.0393808
lytR (BT9727_4947)	membranebound transcriptional regulator LytR	Common in both disease groups		0.19098	0	0.106772	0.0488755	0.15045	0.0518292	0	0.0141359	0.0965286	0.089385	0.0276896	0.0205933	0	0.0634248	0.012216	0.0656721	0.0259243	0.149043	0.0525848	0.110492	0.0291766	0.0621796	0.0549021	56.3827	18		kdsA (HSM_1421)	2dehydro3deoxyphosphooctonate aldolase	Common in both disease groups		0.0950577	0.0316828	0.0397129	0.0407147	0	0.0764488	0.0982666	0.057901	0.0170844	0.0580684	0.129837	0.18588	0.208668	0.0480594	0	0.0303548
lpxA (HI1061)	UDPNacetylglucosamine acyltransferase	Common in both disease groups		0	0	0.0161441	0.0141492	0.072668	0.0400903	0	0.22942	0.0203688	0.0345761	0.064219	0.0239117	0.125054	0.0367847	0.0707527	0.0761127	0.180549	0.0790082	0.121979	0.032067	0.0675807	0.0621636	0.0601013	56.4448	18		ybtQ	inner membrane ABCtransporter YbtQ	Common in both disease groups		0.0601005	0.156311	0.0150749	0.0115671	0.0103595	0.0774207	0.0628977	0.0823119	0.0526319	0.0275949	0.0205271	0.087961	0.121437	0.0968548	0.0248022	0.0216163
stp (lse_1801)	serine/threonine protein phosphatase	Common in both disease groups		0.032114	0	0.162309	0.0846668	0.136018	0.083325	0	0	0.0740499	0.0179463	0.0334095	0.0248877	0	0	0.0220555	0	0.046906	0.0769947	0.152168	0.233182	0.123034	0.0620508	0.0663151	56.5069	15		wecC (VV1_0779)	UDPNacetylDmannosaminuronate dehydrogenase	Common in both disease groups		0	0.0170529	0.00532912	0	0	0.0140187	0.0131854	0.0323766	0	0.0585647	0.0678629	0.125026	0.11476	0.290638	0	0.219325
ddrA (Mflv_3389)	daunorubicin resistance ABC transporter ATPase subunit	Common in both disease groups		0.173896	0	0.101443	0.0834116	0.0228401	0.0472175	0	0.0257417	0.0958388	0.0813473	0.0504392	0.0375755	0.065449	0.028867	0.083344	0.149436	0.0354218	0.0853113	0.0478801	0	0.0796204	0.0616705	0.0460168	56.5685	18		sodA (MSMEG_6427)		Common in both disease groups		0.0434099	0	0.021791	0.19519	0.0896138	0.00953273	0.0538551	0.0793141	0.0819265	0.159217	0.0197419	0	0.0194976	0	0.0538081	0
lpxA (HSM_0256)	acyl(acylcarrierprotein)UDPNacetylglucosamine Oacyltransferase	Common in both disease groups		0.0669785	0	0.0161441	0.0743592	0.0436349	0.0801807	0.0681796	0.172051	0.081394	0.0345761	0.0321095	0.2032	0	0.183924	0.0212216	0.0507684	0.0526724	0.0493747	0.0122028	0	0.0507075	0.0616038	0.0583496	56.6302	18		irtA (MAB_2262c)	ABC transporter ATPbinding protein	Common in both disease groups		0.0104585	0.0732864	0.0708482	0.0887162	0.0647679	0.0114767	0.0405361	0.0573014	0.0676977	0.0335507	0.0333706	0.18422	0.0595089	0.0436435	0.0432286	0.0576626
BC5267	Glycosyltransferase	Common in both disease groups		0.0677532	0	0.0354064	0.00581941	0.0597139	0.0164554	0	0.30978	0.0250755	0.0496814	0	0.117899	0.0684877	0	0.0930584	0.0208812	0.0432718	0.101463	0.110266	0.0526316	0.11117	0.0613721	0.0695771	56.6915	17		Pmen_2312	ABC transporter related	Common in both disease groups		0	0.14607	0	0.0296074	0.0264462	0	0.0595568	0.18715	0.0414556	0.0352381	0.0262478	0	0.0344958	0.0874343	0	0.110439
capL (SH0399)	hypothetical protein	Common in both disease groups		0.0752685	0	0.0374589	0.0344981	0.0707931	0.0278798	0.142494	0.0569837	0.053113	0.0360312	0.0893086	0.199589	0.0579691	0	0.0590787	0.0176932	0.130833	0.0343609	0.0933589	0	0.0705687	0.0612991	0.0498892	56.7528	18		sugC (Mmcs_3980)	ABC transporterlike protein	Common in both disease groups		0.0444844	0.053399	0.0808859	0.111426	0.0153287	0.00485982	0.0655259	0.0812841	0.0899518	0.0407968	0.0607962	0	0.0732492	0.118051	0.0551393	0
irtB (MUL_3901)	transmembrane ATPbinding protein ABC transporter	Common in both disease groups		0.0186719	0.408622	0.0512741	0.0224789	0.0659069	0.0545543	0.0310226	0.0446079	0.00693837	0.105738	0.0582391	0.0433338	0.113367	0.0166604	0.0449449	0.0345097	0.0341135	0.0313406	0.0829694	0.0145521	0	0.0611355	0.0849467	56.814	20		plr/gapA (SPy0274)	glyceraldehyde3phosphate dehydrogenase	Common in both disease groups		0.107235	0.0375347	0.100779	0.0137602	0	0.0675889	0.070604	0.0652671	0.0578015	0.0491348	0.024397	0	0.0642019	0.081252	0.0664193	0.102677
htpB (lpl0724)	60 kDa chaperonin (Protein Cpn60)(groEL protein)(Heat shock protein B).	Common in both disease groups		0.0197565	0.215809	0.0464191	0.0305424	0.02784	0.0671841	0.0653753	0.0784901	0.0146071	0.0951361	0.0768288	0.0457738	0.0797075	0.0352177	0.0881386	0.012194	0.0432233	0.0402263	0.0525848	0.076769	0.0647685	0.0607901	0.0431761	56.8747	21		ddrA (Mflv_3389)	daunorubicin resistance ABC transporter ATPase subunit	Common in both disease groups		0.0269342	0.021579	0.064205	0.173117	0.0742009	0.130056	0.0417833	0	0.12353	0.0494326	0.0245653	0	0.0241906	0.102154	0.0222799	0.0774393
kdsB (HSM_0998)	3deoxyDmannooctulosonate cytidylyltransferase	Common in both disease groups		0	0	0.0440902	0.0724954	0.0892584	0.0307621	0.139689	0.209619	0.0416302	0	0.0820287	0.0488969	0	0.112911	0.0289765	0.0259819	0.0924068	0.0505565	0.137318	0.0656153	0	0.0605827	0.0556163	56.9353	16		STER_1059	Glycosyltransferase involved in cell wall biogenesis	Common in both disease groups		0	0.0331458	0	0.0141847	0	0.0968974	0.0342552	0.0504492	0.029787	0.0506238	0.0377452	0	0.0826836	0.0837544	0.0228404	0.145508
hemN (CGSHiGG_05555)	coproporphyrinogen III oxidase	Common in both disease groups		0.0282402	0	0.0626815	0.0363999	0.0248855	0.10979	0.0467968	0.0897659	0.0417925	0.065064	0.0439393	0.0982819	0.114068	0.0881679	0.0581615	0.0695774	0.0721519	0.0744122	0.0208771	0.0548972	0.0695141	0.0604507	0.029863	56.9958	20		pspA (spr0121)	Surface protein pspA precursor	Common in both disease groups		0	0.0349745	0.0986253	0.138451	0	0.0255702	0.270968	0	0	0.0134004	0.0596745	0	0	0.0662381	0.096266	0
rmlA (Mvan_0603)	glucose1phosphate thymidylyltransferase	Common in both disease groups		0.26342	0.41216	0.0836017	0.0452621	0.0929514	0	0.0622204	0.014961	0.037167	0.0473256	0.0586291	0.0436266	0	0	0.0129248	0	0.0137617	0.0495935	0.0111247	0	0.0154671	0.0601998	0.0992661	57.056	16		irp6C (DIP0110)	ATPbinding protein Irp6C	Common in both disease groups		0.107092	0.0285739	0.0984428	0.0412806	0.0491023	0.10957	0.132789	0.0434258	0.0192508	0.0490356	0.0812673	0	0.0641052	0.027084	0.176908	0.0598473
rtxB (VC1448)	RTX toxin transporter	Common in both disease groups		0.110869	0	0.0353669	0.0581181	0.0663046	0.0694375	0.0248882	0.107587	0.0538028	0.0692907	0.0350994	0.0784693	0.0759676	0.0402488	0.0645405	0.120346	0.0686146	0.0378189	0.0444986	0.0350297	0.0616926	0.0599043	0.0293684	57.1159	20		kasB (Mmcs_3367)	betaketoacyl synthase	Common in both disease groups		0.085817	0.0429295	0.0295657	0.00551823	0	0.0682245	0.0332752	0.026124	0.0289008	0.0589618	0.0878853	0	0.012821	0.0568912	0.0531775	0.0668036
fabZ (BAB1_1174)	Thioesterase superfamily	Common in both disease groups		0.0514444	0	0	0.0707458	0.0726112	0.0333824	0	0.0272818	0.0169199	0.0287556	0.0534292	0.0398203	0.277457	0	0.058912	0.295764	0.10016	0	0.0609161	0	0.056244	0.0592306	0.0810857	57.1751	15		lpxA (HS_1359)	UDPNacetylglucosamine acyltransferase	Common in both disease groups		0.0858886	0.0274767	0.0516487	0.0441105	0.0472494	0.0677759	0.0638777	0	0.0185122	0.0314661	0	0	0.0359957	0.156175	0.0567507	0.090432
inlJ (LMLG_0211)	internalinJ	Common in both disease groups		0.0890593	0	0	0	0	0.191805	0	0.00506033	0	0.00533538	0.0197597	0.0294748	0	0	0.222806	0.297756	0.0348403	0	0.0301395	0	0.313121	0.0590075	0.102806	57.2341	11		lytR (BT9727_4947)	membranebound transcriptional regulator LytR	Common in both disease groups		0.0295847	0.0592509	0.0890986	0.174956	0	0.0259814	0.0229407	0	0.0957615	0.0270986	0.0134604	0.347418	0.0620248	0	0.0611647	0
stp (lwe1840)	serine/threonine protein phosphatase family protein	Common in both disease groups		0.0696127	0	0.123113	0.0331288	0.0906788	0	0.141793	0.0170511	0.0951896	0.14364	0	0.0496777	0	0.0764562	0.0367731	0.0263804	0.0625575	0.0256503	0.0126929	0.233182	0	0.0589322	0.0616227	57.2931	16		lpxB	lipid A disaccharide synthetase (lpxB)	Common in both disease groups		0.0500718	0.0200246	0.0815429	0.0128405	0	0.172823	0.0310034	0.106637	0.0269806	0.0229296	0.0740323	0	0.0673951	0.0663853	0	0.209667
relA	GTP pyrophosphokinase ((p)ppGpp synthetase I) stringent stress response RelA	Common in both disease groups		0.0221196	0.160972	0.0192623	0.0329386	0.0181812	0.100409	0.0243624	0.0821204	0.0400478	0.083426	0.0917785	0.132539	0.0299195	0.0263102	0.0101314	0.104486	0.0753501	0.0282766	0.0523888	0.0229174	0.0725899	0.0585965	0.0422373	57.3517	21		regX3 (Mmcs_0661)	two component transcriptional regulator	Common in both disease groups		0.138038	0.0473184	0.0494587	0.0962507	0	0.00863553	0	0.084025	0.0743936	0.0361315	0.116713	0.231243	0.0590251	0.0597615	0.0325791	0.0189143
sugC (MAB_1375)	Probable sugar ABC transporter, ATPbinding protein SugC "	Common in both disease groups		0.0622137	0	0.0469717	0.0190177	0.0390328	0.0268841	0.137411	0.0330022	0.0648393	0.075319	0.0430293	0.0802261	0.0558654	0.0863534	0.0284762	0.136206	0.0504918	0.0530077	0.0572895	0.0429593	0.0907813	0.0585418	0.0342925	57.4102	20		stp (lwe1840)	serine/threonine protein phosphatase family protein	Common in both disease groups		0.0356735	0.0285739	0.0178854	0.105448	0	0.0234767	0.11065	0.0217557	0.0866038	0.114549	0.0487379	0.209115	0.0320768	0	0.088419	0.0170746
fadE14 (MYCMA_0955)	acylCoA dehydrogenase YngJ	Common in both disease groups		0.0427671	0	0	0.0343079	0.0301694	0.0901377	0.0944699	0.0737048	0.0281592	0.0478106	0.0887886	0.107554	0.115237	0.152747	0.0293934	0.0526812	0.161409	0.0273574	0.0211221	0	0.0233764	0.0581521	0.0479363	57.4683	18		groEL (CAC2703)	chaperonin GroEL	Common in both disease groups		0.0996423	0.0996202	0.0187249	0.046905	0	0.0582431	0.0900703	0.0909628	0.0984202	0.0456607	0.0378013	0	0.0695723	0.0314999	0.0273945	0.0635841
ddrA (MULP_01927)	daunorubicinDIMtransport ATPbinding protein ABC transporter DrrA	Common in both disease groups		0.0163088	0	0.0255779	0.0561022	0.120905	0.0635157	0.108141	0	0.0685316	0.0889	0.063569	0.0568024	0	0.0291144	0.100897	0.281498	0.0476813	0.039132	0	0.0508017	0	0.0579751	0.0633848	57.5263	16		lplA1 (LM1816_12992)	lipoateprotein ligase A	Common in both disease groups		0.108811	0.0652857	0.14666	0.0209764	0.0186976	0.0179066	0.0843239	0.132504	0.0439666	0.0249148	0.0371844	0	0.0651212	0.0928069	0	0.0130503
BCE_5384	NAD dependent epimerase/dehydratase family protein	Common in both disease groups		0.00794135	0.346709	0.0620895	0.0544667	0.10619	0.092496	0	0.0944962	0.0312835	0.0133038	0.0986684	0.0734918	0	0.0282896	0.0217637	0.0585789	0.0346949	0.0303777	0.0375396	0.0246602	0	0.0579543	0.0743176	57.5843	18		rmlB (SSA_1409)	DTDPglucose4,6dehydratase, putative "	Common in both disease groups		0.0776508	0	0.0259521	0.146233	0.0890242	0.0170094	0.108289	0	0.0767077	0.166066	0.0353336	0	0.0619764	0	0.128215	0
YPK_3180	glycosyl transferase family 2	Common in both disease groups		0.0325014	0	0.0339854	0.0186373	0.0305672	0.0843207	0.143545	0	0.0749425	0.0545318	0	0.201151	0.0876549	0.0773634	0.052116	0.0533985	0.134564	0.0103739	0.0898304	0	0.0355919	0.0578607	0.0532645	57.6421	17		stp (lse_1801)	serine/threonine protein phosphatase	Common in both disease groups		0.0714186	0.0285739	0.00894271	0.0871244	0.0736956	0.0822058	0.0442779	0	0.0481023	0	0.0650026	0	0.048091	0.0540944	0	0.0342066
ddrA (Mspyr1_27200)	daunorubicin resistance ABC transporter ATPbinding subunit	Common in both disease groups		0.181992	0	0.135271	0.102886	0.0684636	0.118018	0.0268161	0.0193063	0.0639061	0.013581	0	0.0375755	0	0	0.111111	0.0597744	0.0413335	0.0542771	0.0478801	0.025183	0.106161	0.0577874	0.0510075	57.6999	17		purC (MSMEG_5841)	phosphoribosylaminoimidazolesuccinocarboxamide synthase	Common in both disease groups		0.0602438	0.0240935	0.0452976	0.038663	0.0725164	0.0198131	0.0653477	0.091648	0.14603	0.0551898	0.0959615	0.176475	0.0270451	0.0456307	0	0.01443
oppF (MSC_0983)	Oligopeptide ABC transporter, ATPbinding component "	Common in both disease groups		0.0931268	0	0.097338	0.0349165	0.0358511	0.148256	0	0.0471381	0.0961634	0.0212722	0.0791687	0.0982819	0.102615	0	0.0116323	0	0.0989484	0.0811968	0.0852237	0.0526316	0.0277705	0.0576919	0.0438395	57.7576	17		fxbA (MSMEG_0014)	Formyl transferase	Common in both disease groups		0.111892	0.0335572	0.115671	0.064627	0	0.10729	0.0520287	0.0680936	0.0376645	0.0769283	0.0636565	0	0.0334798	0	0.0461713	0.066976
lplA1 (LM1816_12992)	lipoateprotein ligase A	Common in both disease groups		0.0326564	0	0.0170519	0.0561022	0.0575549	0.0714289	0.0811495	0.0389425	0.0805825	0.0889	0	0.0946707	0.197983	0	0.0448615	0.0402481	0.0655618	0.0782641	0.0579756	0.0508017	0.0536076	0.0575401	0.0429659	57.8152	18		ahpC (MSMEG_4891)	alkylhydroperoxide reductase	Common in both disease groups		0.0460604	0	0.0288722	0.153874	0.126841	0.0252711	0.0785776	0	0.0496778	0	0.0209758	0.269968	0.0551546	0	0.076088	0.0220762
CD1208	putative RNA methyltransferase	Common in both disease groups		0.00999448	0.437809	0.0313408	0.0584223	0.119939	0.0194425	0.0662516	0.0317921	0.0888599	0.0670734	0	0.0579736	0	0	0.0411925	0.024627	0.0802926	0.0287581	0.0118598	0.0311084	0	0.0574637	0.0931218	57.8726	17		mprA (ML0174)	putative twocomponent response regulator	Common in both disease groups		0.0394701	0.0789098	0.108773	0.187408	0.108564	0.00863553	0.0611159	0	0.0637589	0.0361315	0.0538977	0	0.0236101	0.0298807	0.130246	0
hlyB (UMNK88_pHly51)	hemolysin translocation ATPbinding protein HlyB	Common in both disease groups		0.02487	0.335211	0.0260121	0.0341938	0.0269877	0.0670268	0.0760667	0.0791502	0.0491367	0.0160062	0.0477092	0.0355259	0.0619428	0.0546823	0.0473214	0.0565864	0.0391045	0.0238557	0.0770395	0	0.025134	0.0573125	0.0671811	57.9299	20		ddrA (MULP_01927)	daunorubicinDIMtransport ATPbinding protein ABC transporter DrrA	Common in both disease groups		0.0272207	0.0816072	0.0613944	0.0209764	0	0.0685983	0.0379525	0.0331475	0.0733105	0.124673	0.0743127	0	0.0163045	0.0206074	0	0.0781866
senX3 (Mvan_0830)	histidine kinase	Common in both disease groups		0.0235916	0.589937	0.063392	0.0764511	0.0190335	0	0	0	0.0699112	0.0734481	0.0209297	0	0	0.0240833	0.00925581	0	0.0098367	0.0678464	0.0239646	0.062914	0.0663504	0.0571879	0.125529	57.9871	15		rtxB (VC1448)	RTX toxin transporter	Common in both disease groups		0.187966	0.0601196	0.102056	0.0852496	0.0085908	0.0096075	0.0232971	0.122055	0.0641528	0.0172716	0.0171059	0	0.0412692	0.0474706	0.0310377	0.0120154
devR/dosR (MRGA327_19265)	two component transcriptional regulator	Common in both disease groups		0.0246375	0	0.0772467	0.186297	0.0695431	0.0958499	0	0	0.255421	0.165189	0	0	0	0	0.0676675	0.0606511	0	0.0590482	0.0583187	0	0.0808508	0.0571772	0.071014	58.0443	12		mchF	microcin transport protein MchF	Common in both disease groups		0.179657	0.041055	0.0353693	0.0790947	0	0.0506169	0.0278407	0.078115	0.0138349	0.0470503	0	0	0.0192074	0	0.0423879	0.0983082
irtA (MAB_2262c)	ABC transporter ATPbinding protein	Common in both disease groups		0.0439679	0	0.0918908	0.0993104	0.108519	0.109947	0.0415387	0.0898759	0.0496236	0.0605601	0.0586291	0.0946707	0.050723	0.0224337	0.0517408	0.0154616	0.0389591	0.0737556	0.0520458	0.00975951	0.0360313	0.0571164	0.0323897	58.1014	20		ndk (MSMEG_4627)	nucleoside diphosphate kinase	Common in both disease groups		0.129084	0	0.0404429	0.132579	0	0	0.120005	0.0785432	0	0.0591603	0.0293886	0	0.096569	0.048869	0	0
mgtB (SARI_03870)	hypothetical protein	Common in both disease groups		0.0745324	0	0.0918908	0.104521	0.130393	0.031915	0.138112	0.0237065	0.0927145	0.162417	0	0.0380635	0.0240759	0.0212791	0.0122994	0.0440736	0.0261181	0.0585667	0.0564564	0.0555943	0.00975482	0.0569755	0.0471419	58.1584	19		htpB (LPC_2606)	Hsp60, 60K heat shock protein HtpB "	Common in both disease groups		0.0328798	0.0691261	0.0474511	0.0126636	0.0453122	0.12086	0.0229407	0.0200427	0.0665161	0.0301757	0.142288	0.0962592	0.0443172	0.074849	0.0950749	0.106357
Cj1437c	putative aminotransferase	Common in both disease groups		0.0441616	0	0.0577081	0.0455664	0.0519301	0.0429726	0	0.105387	0.0436184	0.061738	0.0228796	0.0683191	0.238188	0.0263102	0.0707944	0.0181714	0.150555	0.0317784	0.0174466	0.0229174	0.072502	0.0568068	0.0541639	58.2152	19		pgi (HS_0938)	glucose6phosphate isomerase	Common in both disease groups		0.082092	0.0459926	0.0926392	0.0843653	0.0960148	0.0017944	0.0254353	0.019957	0.0531242	0.0752408	0.022434	0.0962592	0.0516228	0.0248761	0.149163	0
mprA (MSMEG_5488)	DNAbinding response regulator	Common in both disease groups		0.0644992	0	0.0980879	0.0886985	0.0579526	0	0.155288	0.0186462	0.034773	0.0393571	0.109588	0.0544601	0.0949011	0.0837966	0.0644571	0.115564	0.0171536	0.0449975	0.0486152	0	0	0.0567065	0.0435288	58.2719	17		regX3 (ML2439)	twocomponent system response regulator	Common in both disease groups		0.0454157	0.0181502	0.0455166	0.203998	0	0.0248973	0.0984893	0.0552458	0.0489393	0.0831818	0.061974	0	0.0543322	0.0343702	0.0374835	0
sitA	Salmonella iron transporter: fur regulated	Common in both disease groups		0.0177034	0	0.148099	0.0243426	0.0249992	0.077508	0.0587151	0.0563237	0.0480817	0.133592	0.0275596	0.041089	0	0	0.0364812	0.0218376	0.0323206	0.174037	0.0733639	0.165215	0.0290887	0.0566837	0.0538005	58.3286	18		copR	Copper resistance; transcriptional regulatory protein	Common in both disease groups		0.217694	0.0652857	0.0363914	0.00930317	0.0499445	0.0477384	0.0449906	0.0441966	0.117326	0	0.0330341	0	0.0379793	0.0825032	0	0.017362
rgpD (SSA_1507)	ABCtype lipopolysaccharide transport system, ATPase component, putative "	Common in both disease groups		0.192103	0	0.0704575	0.074131	0.0285218	0.0524581	0.133905	0.0214514	0.0865471	0.0677663	0	0.0234237	0	0.0481666	0.0416511	0.0165774	0.0393952	0.0775637	0.0638565	0.062914	0.0884964	0.0566374	0.0460175	58.3852	18		cpbA (SSA_1663)	Collagenbinding protein A	Common in both disease groups		0.0776508	0.026288	0.00598614	0.0444996	0.180828	0.0170094	0.17778	0.00548175	0.0482992	0.213513	0.0190128	0	0.0107406	0	0.128285	0.00574902
xcpR	general secretion pathway protein E	Common in both disease groups		0.0565579	0	0.0562871	0.0407359	0.0152268	0.104811	0.107089	0.0514284	0.0239394	0.0722702	0.0335395	0.106285	0.174141	0.0865184	0.0296019	0.0398496	0.0629452	0.0439032	0.0319038	0	0.0442043	0.0562494	0.0413923	58.4415	19		hspX (Mspyr1_11890)	molecular chaperone	Common in both disease groups		0.0602438	0.0240935	0.0151114	0.409835	0	0	0	0	0.210971	0.0275949	0.0274256	0	0.0180462	0	0.0497444	0.0576626
narI (Mvan_4543)	respiratory nitrate reductase, gamma subunit "	Common in both disease groups		0.122142	0.486454	0.0580238	0.106879	0.0940309	0.0215911	0.0736129	0.0176562	0.0767684	0.0186392	0	0	0	0	0.0305192	0	0	0.0266133	0.013134	0.0345068	0	0.0562177	0.105891	58.4977	14		ORF47	putative periplasmic solute binding protein	Common in both disease groups		0.154155	0.0123439	0.0772723	0.16629	0.0848131	0.0135327	0.114659	0.0187579	0.0997003	0	0.0421199	0	0.00459622	0	0.101801	0
ndk (MSMEG_4627)	nucleoside diphosphate kinase	Common in both disease groups		0.116099	0	0.182045	0.0798363	0.122894	0	0.128122	0.030802	0.019111	0.0648561	0	0.0448954	0	0	0.0664584	0	0.0565489	0.0835167	0	0.120425	0.0635382	0.0561498	0.0542987	58.5538	14		YE105_C1178	WbcM protein	Common in both disease groups		0.0755018	0	0.00631465	0.00647331	0	0.165496	0.0155908	0.0765732	0	0.0691858	0.0802016	0	0.11297	0.17163	0	0.234962
tgs4 (Mycsm_00659)	acylCoA synthetase (AMPforming)/AMPacid ligase II	Common in both disease groups		0.0472607	0.459921	0.0109732	0.0216421	0.0222152	0.0510955	0	0.0501083	0.0492584	0.0703994	0.0490092	0.0243997	0	0.0562493	0.0793415	0	0.030673	0.0377751	0.0248467	0.0162949	0.0775113	0.0561416	0.0956223	58.61	18		galE	UDPglucose 4epimerase	Common in both disease groups		0.0267909	0.0214419	0.0268646	0.00689779	0.0553348	0.0998881	0.0249453	0.0897637	0.0433265	0.0491348	0.183006	0	0.0481394	0.060939	0	0.0513387
EF0954	sugarbinding transcriptional regulator, LacI family "	Common in both disease groups		0.112573	0	0.0798519	0.116084	0.0907924	0.0547639	0	0.0383925	0.0913349	0.0808623	0	0.0186413	0	0.028702	0.0441944	0.0396105	0.0821824	0.0539707	0.0238176	0.150052	0.0659988	0.0558012	0.0427384	58.6658	17		msrA/B(pilB) (NMA0290)	trifunctional thioredoxin/methionine sulfoxide reductase A/B protein	Common in both disease groups		0.0690547	0.0828873	0.021645	0.0310577	0.0416064	0.0397758	0.0374625	0.0841106	0.0279161	0.0633293	0.0864832	0	0.0361892	0.12438	0.0428082	0.0454747
copR	Copper resistance; transcriptional regulatory protein	Common in both disease groups		0.0380797	0	0.102351	0.0373888	0.046078	0.0635157	0.144071	0.138499	0.0537217	0.0455933	0	0	0	0	0.097186	0.0267789	0.0476813	0.172155	0.0515557	0.0338097	0.0714475	0.0557101	0.0500935	58.7215	16		hmuU (DIP0627)	Ironrelated transport system membrane protein	Common in both disease groups		0.0257164	0.108078	0.0580729	0.0925365	0	0.0394767	0.0598241	0	0.104033	0	0.0234436	0.151027	0.0693303	0.0585103	0	0.0246633
kdsA (HSM_1421)	2dehydro3deoxyphosphooctonate aldolase	Common in both disease groups		0.104555	0	0.0298014	0.0130842	0.0536346	0.101719	0	0.189047	0.032866	0.0159369	0.0591491	0.0220573	0	0.0678786	0.0261414	0.117078	0.166594	0.0182091	0.0900754	0.0295399	0.0311978	0.0556459	0.0539859	58.7771	18		mprA (JDM601_0932)	two component response transcriptional regulatory protein MprA	Common in both disease groups		0.0782238	0	0.00981873	0.010046	0	0.128598	0.0242326	0.0238114	0.0210724	0.0716674	0.053393	0.22903	0.0175624	0.0889062	0.0322989	0.0749097
fcl (CJJ81176_1427)	GDPfucose synthetase	Common in both disease groups		0.0383896	0	0.0320907	0.0263966	0.021647	0.0448068	0	0.0732648	0.0530725	0.0771898	0.119468	0.0533865	0.0621766	0.0822296	0.0316449	0.0378571	0.145709	0.040489	0.0727268	0.0238759	0.125934	0.0553502	0.0388951	58.8325	19		hlyB	Hemolysin B	Common in both disease groups		0.0127508	0.0612625	0.0319747	0.0196675	0.00875924	0.0587291	0.0612941	0.0737467	0.0343658	0.0993615	0.0609645	0.149368	0.0706366	0.00964132	0.0210888	0.0183394
insF	transposase of insertion element IS3	Common in both disease groups		0.0475319	0	0.193768	0.235287	0.0603957	0.0092234	0	0.0907559	0.0798116	0.0159369	0	0	0	0.0339805	0	0	0.0555313	0.0455665	0.185738	0.0295399	0.0780386	0.0552907	0.0697625	58.8878	14		narI (MSMEG_5137)	respiratory nitrate reductase, gamma subunit "	Common in both disease groups		0.0740691	0	0.0232145	0.304246	0	0	0.0344334	0.0225266	0.199499	0	0.0168255	0	0.0110793	0.0280408	0.0611647	0
bplF (BAV0094)	lipopolysaccharide biosynthesis protein	Common in both disease groups		0.0344771	0	0.0360379	0.0308087	0.0194312	0.0536634	0.0457452	0.0548386	0.0408593	0.0346454	0.064349	0.0959395	0.167362	0.0492388	0.170482	0.0509278	0.0805349	0.0165458	0.0326389	0	0.0678443	0.054589	0.0446932	58.9424	19		galE (BALH_4766)	UDPglucose 4epimerase	Common in both disease groups		0.0545848	0.0928081	0.112897	0.0735764	0.0187818	0.0598132	0.0507369	0.124539	0.0588355	0.0250141	0.0869879	0.159879	0.0244809	0	0	0.026158
C8J_1345	hypothetical protein	Common in both disease groups		0.0062756	0.274183	0.00655235	0.004298	0.0264764	0.139976	0	0.0796452	0.0123755	0	0.0389994	0.0726134	0	0.0447025	0.0429853	0.0616872	0.0731211	0.047974	0.0888993	0	0.12321	0.0544749	0.065164	58.9968	17		ctpV (MMAR_1431)	cation transport ATPase, ZntA "	Common in both disease groups		0.0666908	0.0488729	0.0807764	0.051362	0.0649363	0.0316636	0.0671741	0.0811128	0.0359413	0.0406975	0.0455411	0.0979188	0.0432528	0.0337078	0.0229105	0.0372536
ndk (BN45_50824)	Putative nucleoside diphosphate kinase NdkA (NDK) (NDP kinase) (nucleoside2P kinase)	Common in both disease groups		0.0197953	0	0.0206833	0.0475823	0.0557936	0	0.262027	0	0	0.0165605	0.061619	0.0458714	0	0	0.0271837	0	0.0866405	0.0189532	0.046851	0.369118	0.0649443	0.0544583	0.0921999	59.0513	14		wbpA (PA3159)	probable UDPglucose/GDPmannose dehydrogenase WbpA	Common in both disease groups		0.0207021	0.078544	0.00518312	0.00795899	0.24888	0.0271776	0.012829	0	0.011127	0.0379182	0.0376331	0	0.0742169	0.0627054	0.290129	0.0197766
lpl1307	hypothetical protein	Common in both disease groups		0.0934367	0	0	0	0.111587	0.111834	0	0	0	0.0722702	0	0	0	0.192501	0.0493643	0	0.0682269	0.179158	0.0510656	0	0.212321	0.0543698	0.0709819	59.1057	10		cshA (STER_0574)	Uncharacterized conserved phage related protein	Common in both disease groups		0.128152	0	0	0.0328972	0.264462	0.00702805	0.372353	0	0	0.0587633	0	0	0	0.0485746	0.0925527	0
sodA (Mmcs_5044)	Superoxide dismutase	Common in both disease groups		0.149801	0	0.149757	0.143279	0	0.0760406	0	0.0414177	0.102939	0.0436531	0	0.0151278	0	0	0.0268502	0	0	0.068678	0	0.324155	0	0.0543666	0.0818745	59.16	11		bplB	probable acetyltransferase	Common in both disease groups		0.0470632	0.0940883	0.0589854	0.0845775	0.0647679	0.14957	0.0802258	0.0286079	0.0507117	0.0430798	0.107066	0	0.0422368	0.0713163	0	0.0676084
rgpD (stu1469)	polysaccharide ABC exporter ATPbinding protein	Common in both disease groups		0.124699	0	0.056366	0.0556077	0.0427827	0.0459074	0	0.0214514	0.0599297	0.0734481	0	0.046945	0.108926	0.084209	0.083344	0.199248	0.0196734	0.0484554	0.0239646	0	0.0442043	0.0542458	0.0482067	59.2143	17		cps4I	UDPNacetylglucosamine2epimerase	Common in both disease groups		0.0740691	0.0543133	0.00620515	0.0412099	0.0170131	0.00542057	0.0688668	0.0450531	0.0532227	0.0678954	0.0561972	0	0.0369149	0.224473	0.0203882	0.017707
hlyB (ECO103_p30)	hemolysin B	Common in both disease groups		0.0287438	0.168048	0.0701023	0.0276517	0.0107951	0.052196	0.0126194	0.0274468	0.0454037	0.0674891	0.0716289	0.124536	0.0310883	0.0410736	0.0421098	0.0660706	0.0531569	0.0257379	0.0340111	0.0476647	0.088057	0.0540776	0.0372865	59.2684	21		ybtQ (ECS88_2034)	permease and ATPbinding protein of yersiniabactiniron ABC transporter YbtQ	Common in both disease groups		0.0148281	0.0592509	0.0593869	0.0399364	0.0203821	0.0292337	0.0711386	0.117172	0.0199401	0.0135989	0.0471675	0	0.0753296	0.067342	0.0549991	0.0354714
ORF47	putative periplasmic solute binding protein	Common in both disease groups		0.115595	0	0.144981	0.0858459	0.104372	0.0360027	0	0.00737048	0.191799	0.11627	0.0575891	0	0.0747989	0	0.0253909	0.0455879	0	0.0354552	0.0657188	0.0287557	0	0.0540729	0.055198	59.3224	15		ompA	outer membrane protein A	Common in both disease groups		0.026003	0.0156357	0.0130673	0.00336046	0.0179396	0.0599254	0.0161253	0.0475371	0.0771508	0.0238229	0.0711159	0	0.171415	0.0986211	0.0859668	0.0872701
sitD	Salmonella iron transporter: fur regulated	Common in both disease groups		0.00956835	0	0.0500505	0.0329006	0.04051	0.0372604	0	0.0532985	0.113489	0.136433	0.0596691	0.0444074	0	0	0.0460289	0	0.0838784	0.055065	0.0113207	0.327553	0.0314615	0.0539474	0.0728198	59.3764	16		flrA (VF1856)	FlrA; sigma54dependent transcriptional activator	Common in both disease groups		0.0366047	0.171901	0.16732	0	0	0.0220561	0.00850812	0.055674	0.0295408	0.0335507	0.0998875	0.107323	0.172382	0.0831656	0.0150635	0.026273
rmlC (VF0168)	dTDP4dehydrorhamnose 3,5epimerase "	Common in both disease groups		0.0291312	0	0.0152362	0.0400513	0.0822132	0.255058	0.0963979	0.0231565	0	0.0732403	0	0.101405	0	0.052043	0.0800502	0.071809	0.0638174	0.0488932	0	0	0.0956148	0.0537199	0.0588433	59.4301	15		epsH (str1081)	exopolysaccharide biosynthesis protein, acetyltransferase "	Common in both disease groups		0	0	0	0.0443227	0	0.0630656	0	0.105095	0.0620357	0.105417	0.0392595	0	0.0516712	0.0872135	0.0475024	0.0826709
rffG (NTHI1037)	dTDPglucose 4,6dehydratase "	Common in both disease groups		0.0467184	0	0.00813123	0.0321019	0.0219879	0.0302905	0.103058	0.117653	0.0230873	0.0521759	0.0484892	0.108432	0.188867	0.0555895	0.0909321	0.0192075	0.096671	0.0149262	0.0184267	0	0.0511469	0.0537092	0.0478808	59.4838	19		CD1208	putative RNA methyltransferase	Common in both disease groups		0.0666908	0.0999859	0.0250761	0.025681	0.0688106	0.0255702	0.0671741	0.0202996	0.00896071	0.122192	0.030342	0	0.0747974	0.0252441	0	0
C8J_1076	hypothetical protein	Common in both disease groups		0.0184782	0	0.0193413	0.0190557	0.0196016	0.0179751	0	0.14708	0	0.0464941	0.144038	0.128733	0.0747989	0.0990549	0.0253909	0.022794	0.141784	0.0354552	0.0438125	0	0.121364	0.0535834	0.0534715	59.5374	17		C8J_1076	hypothetical protein	Common in both disease groups		0.0308024	0.04933	0.023178	0	0	0	0.0191099	0.0937893	0.0664668	0.0564802	0.154402	0	0.119937	0.0934693	0	0.0738174
SSU98_0579	Glycosyltransferases involved in cell wall biogenesis	Common in both disease groups		0.0080963	0	0.0422745	0.0278039	0.0456803	0.0943826	0	0.0321771	0.02398	0.013581	0	0.0375755	0	0.144417	0.133334	0.0597744	0.106314	0.0503814	0.0191619	0.150924	0.132701	0.0534551	0.0517801	59.5909	17		bplA	probable oxidoreductase	Common in both disease groups		0	0.0617654	0.00646065	0.0066148	0.185881	0.0394767	0	0	0.0138842	0.0471496	0.0937181	0.151027	0.0308189	0	0.127514	0.0492691
ddhA	glucose1phosphate cytidylyltransferase	Common in both disease groups		0.0724018	0	0.11889	0.0213378	0.0510778	0.0603713	0	0.0164461	0.0561562	0.06936	0.0804687	0.0480186	0	0.0738169	0.127872	0.0255037	0.0754954	0.0495935	0.073462	0	0.101854	0.0534346	0.03842	59.6443	17		PLES_19101	wbpP	Common in both disease groups		0	0.201343	0.239081	0.00679167	0.0181923	0.0174206	0.0657041	0.161198	0.0713903	0.0970785	0.0301738	0	0.0435915	0.0200922	0.0437191	0.0253532
kasB (Mmcs_3367)	betaketoacyl synthase	Common in both disease groups		0.0354068	0.282144	0.0369853	0.039823	0.0635774	0.112672	0.0425903	0.046093	0.0127001	0.0431681	0	0.0895956	0.0521255	0	0.0530333	0.0634405	0.0282018	0.0277514	0.0685612	0	0.0210915	0.0532838	0.0596586	59.6976	18		bplC (BAV0096)	lipopolysaccharide biosynthesis protein	Common in both disease groups		0	0.0393635	0.0370119	0.0126283	0.0677157	0.0512525	0.0305134	0.0149892	0.0132441	0.135394	0.112058	0.144389	0.0736847	0	0.0203182	0.141426
manB (HS_1670)	phosphomannomutase	Common in both disease groups		0.0342834	0.214924	0.0256173	0.0488374	0.0553391	0.0381513	0.0648495	0.0233765	0.0241829	0.0739332	0	0.0227405	0.118977	0.0349703	0.0235564	0.0724466	0.035761	0.0892508	0.020289	0.0152492	0.0804114	0.0531975	0.0470926	59.7508	20		cps2P (SPD_0327)	UDPgalactopyranose mutase	Common in both disease groups		0.178869	0.0178759	0	0.0401841	0.092309	0.0196262	0.145529	0	0.0722765	0.204877	0.0203589	0	0	0	0.036923	0
panD (MYCMA_0271)	aspartate 1decarboxylase	Common in both disease groups		0.0192142	0	0	0.0528311	0.0813609	0.0934393	0	0.213964	0	0.0322202	0.119728	0.0446026	0	0	0.0527831	0.0946826	0.0561128	0.046048	0.0227394	0.059777	0.12611	0.0531244	0.0544983	59.8039	15		wbjD/wecB (VV0341)	UDPNacetylglucosamine 2epimerase	Common in both disease groups		0.0237823	0.00950941	0.0357708	0.0183234	0	0.0364861	0.0441888	0.101241	0.012801	0.0653146	0.151486	0	0.0640084	0.126147	0	0.113831
nanA	Nacetylneuraminate lyase, putative "	Common in both disease groups		0.0271943	0	0.0378931	0.0436266	0.038351	0.0528773	0.180001	0.129753	0.022357	0.106361	0.0423793	0.0209837	0.0733964	0.0647445	0	0	0.039686	0.0434217	0.0965444	0	0.0891995	0.0527986	0.0465864	59.8567	17		rmlB (stu1242)	dTDPglucose4,6dehydratase "	Common in both disease groups		0.10351	0.00516617	0.107057	0.142908	0.0177712	0.00568226	0.0641895	0.0315201	0.125548	0.0237237	0.0235557	0	0.0581059	0	0.106845	0
cheW (VV2457)	chemotaxis signal transduction protein	Common in both disease groups		0.016425	0.719068	0.0171703	0.0338515	0	0	0	0	0	0	0.0510892	0.114288	0.132768	0	0	0	0.023986	0	0	0	0	0.0527927	0.157181	59.9095	8		C8J_1077	hypothetical protein	Common in both disease groups		0.131304	0.0314999	0.0329238	0.0202335	0	0.0345421	0.0325625	0.0638967	0.0919704	0.0240215	0.0478406	0	0.0628956	0.0796329	0	0.0377135
orfK (PA14_23370)	putative UDPNacetylglucosamine 2epimerase	Common in both disease groups		0.00716658	0	0.0224201	0.0491417	0.0151131	0.0765123	0.0946452	0.199003	0.0423606	0.0599365	0.0445893	0.116142	0.17344	0.0510533	0.0196373	0	0.031303	0.0274012	0.0550352	0	0.0234643	0.0527793	0.0540187	59.9623	18		rffG (NTHI1037)	dTDPglucose 4,6dehydratase "	Common in both disease groups		0	0.025968	0.0130308	0.0133357	0.0178554	0.062617	0.0402243	0.110577	0.041948	0.0475466	0.0472797	0.152134	0.120421	0.0295127	0	0.130503
secA2 (JDM601_1916)	preprotein translocase ATPase SecA2	Common in both disease groups		0.15015	0	0.0991932	0.0747395	0.0560208	0.0805999	0.0914903	0.0356973	0.0289707	0.0578577	0.0214497	0.0640247	0.0558654	0.0493213	0.0426935	0.00422406	0.0554344	0.0777826	0.0306296	0.010718	0.0169611	0.052563	0.0359398	60.0148	20		lpl1307	hypothetical protein	Common in both disease groups		0.143769	0.0287568	0.123117	0.0246198	0.510984	0	0.00743904	0.116659	0.0516472	0	0	0	0.0286901	0	0.0197577	0
hemE (HS_1540)	uroporphyrinogen decarboxylase	Common in both disease groups		0.0839459	0.334327	0.0638262	0.0157466	0.0538618	0.029714	0.0504774	0	0.007547	0.0128188	0.190187	0.0354283	0	0.0272174	0.0314364	0	0.0278626	0.0292834	0.0180837	0	0.0877055	0.0523557	0.0777629	60.0672	17		BCAL3235	putative UDPgalactopyranose mutase	Common in both disease groups		0.0588111	0	0.0471591	0.247684	0	0	0.0218717	0	0.0633651	0.172518	0.0214245	0	0.0140789	0.0178107	0.116514	0
irp6B (jk0560)	putative iron ABC transport system, permease protein "	Common in both disease groups		0.0144106	0.315753	0.0188281	0.0297437	0.0508506	0.0560741	0	0.0229365	0.0213426	0	0.0898286	0.0334763	0.145624	0.0514657	0.0346467	0	0.0526239	0.0138319	0.0426364	0.0223946	0.0827841	0.0523453	0.0695329	60.1195	18		fadE14 (MYCMA_0955)	acylCoA dehydrogenase YngJ	Common in both disease groups		0.0475647	0.109358	0.0417205	0.0122038	0	0.0885983	0.0441888	0.0144753	0.134509	0	0.0216488	0	0.0889248	0.0540208	0	0.0626068
fcl	GDPfucose synthetase	Common in both disease groups		0.0420698	0	0.0176045	0.0173441	0	0.163715	0	0.00671044	0.0581849	0.0564026	0	0.156158	0	0.0901474	0.0924747	0.186576	0	0.012081	0.0497914	0	0.138061	0.0517772	0.0620712	60.1713	14		hsdM	DNA methylase HsdM, putative "	Common in both disease groups		0.0454873	0.125131	0.148303	0	0.00783279	0.0847852	0.0105572	0.0276657	0.0674515	0.0416902	0.103589	0.0669388	0.0681208	0.0258329	0.154978	0.00546157
irtB (MSMEG_6553)	ABC transporter ATPbinding protein	Common in both disease groups		0.0821639	0	0.0883384	0.0936431	0.112667	0.041086	0	0.0223865	0.0510031	0.106292	0.0438093	0.0109311	0	0.0670538	0.0258079	0.0115564	0.0343073	0.114814	0.0528299	0.073022	0.0539591	0.0516986	0.0378859	60.223	18		iap/cwhA (lin0591)	P60 extracellular protein, invasion associated protein Iap "	Common in both disease groups		0.116333	0.0581537	0.019455	0.074673	0.0133073	0.0850095	0.0600914	0.0353744	0	0.0533038	0.0485136	0	0.0580091	0.0367253	0.0640372	0.120672
fbpC (NMBM01240355_0634)	iron(III) ABC transporter ATPbinding protein	Common in both disease groups		0.0729054	0	0.112337	0.129282	0.0974967	0.0298712	0.050828	0.061054	0.106145	0.0643711	0.0478392	0.017763	0	0.0548472	0.0105483	0.0378571	0.0448224	0.0551963	0.0545451	0	0.0377889	0.0516904	0.0369282	60.2747	18		galE (HSM_1256)	UDPglucose 4epimerase	Common in both disease groups		0.0399715	0.0426552	0.00667966	0.034206	0.0366372	0.0730095	0.0330525	0.0973011	0.0574569	0.0244185	0.0485136	0	0.083748	0.0404052	0.0329995	0.0765769
c3594	Putative Transposase	Common in both disease groups		0.0313393	0	0.0654841	0.183064	0.276241	0.0304477	0	0	0.0154592	0.0525224	0	0.072711	0	0	0.0645405	0	0.0228715	0.0225425	0.0927218	0	0.154232	0.0516275	0.0727707	60.3263	13		Z5089	putative transposase	Common in both disease groups		0.079943	0.0799156	0.0901936	0	0.302447	0	0.0123835	0.0486505	0	0.146511	0	0	0.0119502	0.0303223	0	0
BC5275	UTPglucose1phosphate uridylyltransferase	Common in both disease groups		0.032269	0	0.0866805	0.0348404	0.0845426	0.0537682	0.0609936	0.0293169	0.0773771	0.0772591	0.0860586	0.0213741	0.14913	0.0329083	0.0253075	0.0113173	0.0673063	0.0353239	0.0218083	0.0429593	0.0453467	0.0512328	0.0341555	60.3776	20		STER_1440	Glycosyltransferase involved in cell wall biogenesis	Common in both disease groups		0	0.0151328	0.066322	0.0776444	0.0260251	0.16157	0.105438	0	0.091675	0.0692851	0.0172181	0	0.0792001	0	0.140405	0
BCE_5394	aminotransferase family protein	Common in both disease groups		0.036414	0	0.0266436	0.015024	0.0770997	0.106279	0.0481989	0.0347623	0.021586	0.0855047	0.158727	0.0506537	0.117808	0.0259803	0.0400251	0.0179323	0.0212725	0.0209667	0.0776276	0.045312	0.0478074	0.0512202	0.0395034	60.4288	20		panD (MAB_0542)	aspartate 1decarboxylase precursor	Common in both disease groups		0	0.0254651	0.143521	0.0653345	0	0	0.0394224	0.0774297	0.0857176	0	0	0	0.0190622	0.0964132	0.052547	0.152291
hlyB	hemolysin transport protein	Common in both disease groups		0.030642	0	0.0340643	0.023696	0.0594866	0.0820149	0.126895	0.0243666	0.0340832	0.0642325	0.0298995	0.0355259	0.139547	0.0547647	0.0763396	0.0849593	0.03077	0.0257379	0.0771375	0	0.0377011	0.0510411	0.0366439	60.4798	19		ctpV (MULP_05109)	metal cation transporter ptype ATPase, CtpV "	Common in both disease groups		0.0401148	0.0801899	0.0602994	0.0669263	0.0551664	0.0717759	0.0724749	0.0609845	0.0180199	0	0.0425686	0	0.0779906	0.136745	0.0330695	0.00638141
algB	twocomponent response regulator AlgB	Common in both disease groups		0	0	0.00627605	0.0124376	0.0169881	0.10544	0.0399613	0.263412	0.0178531	0.03028	0.0562891	0.055924	0.0974723	0.0860235	0.0454869	0.0296481	0.0527693	0.060624	0.0641506	0	0.029616	0.0509834	0.0578059	60.5308	18		phoR (MRGA423_04745)	two component system response sensor kinase membrane associated protein	Common in both disease groups		0	0.0457183	0.0382164	0.0783165	0.0261935	0.0417945	0.0827203	0.0232118	0.0821727	0	0.0520469	0	0.0342056	0.0866983	0.0314581	0.0547306
SGO_2024	Extracellular polysaccharide biosynthesis	Common in both disease groups		0	0.196351	0.0187492	0.0339276	0.0221583	0.0305525	0.0297957	0.0285469	0.0620396	0.0376249	0.0279496	0.0312316	0.0724614	0.0800852	0.0462373	0.0220767	0.0655134	0.021492	0.0531239	0.14648	0.0442043	0.050981	0.0452218	60.5818	20		BCE_5394	aminotransferase family protein	Common in both disease groups		0.0606736	0.0194303	0.0425965	0.0187125	0	0.0399253	0.105394	0.0443679	0.0392401	0.0668035	0.0497474	0	0.0399629	0.0551984	0	0.104632
sitA (ECNA114_1304)	Iron ABC transporter substrate binding component	Common in both disease groups		0.0410626	0	0.0536425	0.0211857	0.0724408	0	0	0	0.0912132	0.129019	0	0.0714422	0	0.0366198	0.0211383	0.050609	0.0299947	0.00984867	0	0.335222	0.101063	0.0506906	0.0755986	60.6325	14		BCE_5388	hypothetical protein	Common in both disease groups		0.150072	0.0480042	0.0601899	0.208101	0.0206348	0	0.0930102	0.0365736	0.0970416	0.0274957	0	0	0	0.0682252	0.0248022	0.0359314
mprA (Mmcs_4301)	two component transcriptional regulator, winged helix family "	Common in both disease groups		0.105562	0	0.196176	0.0241905	0.066191	0.0227965	0	0	0.0753077	0.078645	0	0	0.0949011	0	0.0644571	0	0.11993	0.118096	0.0138691	0.0729349	0	0.0501456	0.0553025	60.6826	13		kasB (JDM601_2027)	3oxoacyl(acyl carrier protein) synthase II	Common in both disease groups		0.0648284	0.0864533	0.0325223	0.0111072	0.0594618	0.0473646	0.0301571	0.065781	0.023288	0.128743	0.0295007	0	0.0840866	0	0.0356619	0.0517411
SSA_2220	Galactosyltransferase, putative "	Common in both disease groups		0.0402491	0	0	0.0184472	0.0757361	0	0	0.0853656	0.0662189	0.112459	0	0.031134	0.108458	0	0	0.0330752	0.215487	0.0771698	0.142954	0.0417393	0	0.0499282	0.0583354	60.7325	13		SSU98_0579	Glycosyltransferases involved in cell wall biogenesis	Common in both disease groups		0.0539401	0.0107895	0	0.0138663	0.0277938	0.183253	0.0752367	0	0.0581462	0.0247163	0.0122826	0.158219	0	0.0306903	0.0445598	0.0258131
ompA	outer membrane protein A	Common in both disease groups		0.00782513	0	0.0326433	0.032216	0.0110224	0.0455929	0.103409	0.173866	0.0077093	0	0.0972385	0.0543625	0	0.139386	0.0429019	0.0577022	0.0570335	0.00748499	0.0832144	0	0.0897268	0.0496826	0.049399	60.7822	17		cheY (VC0395_A1653)	chemotaxis protein CheY	Specific to periodontitis group		0.0689831	0.0827501	0.146916	0	0	0	0	0.251818	0.0371722	0	0.0314076	0.404399	0.0206588	0	0	0
secA2 (Mycsm_03255)	preprotein translocase subunit SecA (ATPase, RNA helicase) "	Common in both disease groups		0.0261096	0	0.0455112	0.0454903	0.0638615	0.0643541	0.0692312	0.0277218	0.0172039	0.0350611	0.0324995	0.0566072	0.0280496	0.111921	0.0597875	0.0557894	0.0432233	0.050075	0.053614	0.0758105	0.0799719	0.049614	0.0245866	60.8318	20		cbrD (PSPPH_2760)	achromobactin transport ATPbinding protein CbrD	Common in both disease groups		0.136892	0.0889678	0.0686216	0.0483199	0.0234984	0.0149907	0	0.0624406	0.0737536	0.0784172	0.0623105	0	0.0204653	0.129679	0.0564705	0.0655388
msrA/B(pilB) (NMA0290)	trifunctional thioredoxin/methionine sulfoxide reductase A/B protein	Common in both disease groups		0.103625	0	0.0216701	0.0373888	0.0657932	0.035269	0.0343527	0.0576988	0.0511654	0.021688	0.161327	0.0721254	0.0836812	0.055507	0.0213467	0.0127519	0.0416242	0.0422398	0.0306786	0.0322412	0.0509711	0.0491974	0.0353368	60.881	20		feoB (lpp2711)	ferrous iron transporter B	Common in both disease groups		0.0600289	0.110501	0.0421585	0.0154228	0	0.0869161	0.0372397	0.0731471	0.0452959	0.0274957	0.0437463	0.141069	0.0395275	0.0591727	0.034681	0.0344941
wchM (SPCG_0355)	ss1,4galactosyltransferase "	Common in both disease groups		0.0730217	0.355554	0.0423929	0.0055912	0.0686909	0.0157741	0	0.0774451	0.0160272	0	0	0.0376731	0	0	0.0668753	0.040009	0.0355187	0.0660955	0.0288163	0.0757233	0.026628	0.0491351	0.075663	60.9302	16		Cthe_0827	hemolysin A	Common in both disease groups		0.1	0.0999859	0.0668331	0.077043	0.0688106	0.0949909	0.0413379	0	0.044902	0.0611456	0.0455411	0	0.0498811	0.0252441	0.0550692	0
fagC (cgR_0600)	hypothetical protein	Common in both disease groups		0.0306807	0	0.0213544	0.0210716	0.0288627	0.05969	0	0.0812953	0.0303097	0.0342989	0	0.047433	0.0827462	0.0365373	0.0562019	0.0251849	0.059747	0.102908	0.133153	0.143081	0.0335706	0.0489584	0.040199	60.9791	18		kdsB (HD0334)	3deoxymannooctulosonate cytidylyltransferase	Common in both disease groups		0.142264	0.0853561	0.0534737	0.00912631	0.244669	0.0506917	0.0496233	0	0.0383538	0.0652153	0.0971393	0	0.0585413	0	0	0.0511088
irtA (MUL_3902)	transmembrane ATPbinding protein ABC transporter	Common in both disease groups		0.0433481	0.0681036	0.0258936	0.0404316	0.0917583	0.057227	0.0410129	0.0492832	0.013755	0.025984	0.0289895	0.0574856	0.0250109	0.0331558	0.142506	0.0839232	0.049765	0.0460042	0.0531729	0	0.0507954	0.0489336	0.0303554	61.0281	20		ORF3	putative DNA methylase	Common in both disease groups		0.145201	0.0464498	0	0.0149275	0.0100226	0.0191028	0.0810276	0.0176444	0.0626265	0	0.0132361	0.17039	0.0608636	0.0220058	0.0239614	0.0486942
BCE_5395	caspsular polysaccharide biosynthesis protein	Common in both disease groups		0.015689	0.196351	0	0.0539722	0.0189766	0.061105	0.0594161	0.0642442	0.0354628	0.0187778	0.0838487	0.0624632	0.0362307	0.0160005	0.0246405	0.0883864	0.04584	0.0129127	0.0451357	0.0558557	0.0294402	0.0487976	0.0414013	61.0769	20		rfbD	GDPDmannose dehydratase (rfbD)	Common in both disease groups		0.0354586	0.0189274	0.0563208	0.00608421	0	0.00777572	0.0293107	0.158286	0.0382554	0.0433776	0.18839	0	0.0849091	0.107526	0	0.0566278
SGO_1723	RgpG	Common in both disease groups		0.0560156	0	0.0146441	0.108287	0.0988035	0.0136255	0	0.061274	0.0345701	0.0175998	0	0.0162014	0.14165	0.0749716	0.0192204	0.0517248	0.0715704	0.0167646	0.00828224	0.195974	0.022937	0.0487675	0.0518357	61.1256	18		secA2 (Mycsm_03255)	preprotein translocase subunit SecA (ATPase, RNA helicase) "	Common in both disease groups		0	0.0626798	0.0698626	0.0148922	0.0119597	0.049645	0.0432088	0.0388862	0.0500717	0.0425835	0.0845763	0.238435	0.0677821	0.0264216	0.0383242	0.0361613
lidL (LPC_0638)	TPR repeat protein	Common in both disease groups		0.00275042	0	0	0	0	0	0	0.0527484	0	0	0.0171597	0.121901	0.447157	0	0.0455703	0	0.0202064	0.243853	0	0	0.0725899	0.0487589	0.10844	61.1744	9		regX3 (Mvan_0831)	two component transcriptional regulator	Common in both disease groups		0.0591693	0.0473184	0.0296752	0.111426	0	0	0.0611159	0.048051	0.0425388	0.0722629	0.0358944	0	0.0295126	0	0	0.0189143
zmp1 (MYCMA_2508)	Neutral endopeptidase	Common in both disease groups		0.10041	0.179546	0.0492611	0.0436646	0.0462484	0.031915	0.0949957	0.0424078	0.0323791	0.041228	0	0.0142494	0.033192	0.087838	0.0281427	0.0505293	0.0239376	0.0589607	0.0194069	0.0318927	0.0134458	0.0487453	0.0396684	61.2231	20		PA0073	probable ATPbinding component of ABC transporter	Common in both disease groups		0.0752869	0.0451697	0.0282882	0.0483199	0.0776541	0.016486	0.0233417	0.045824	0.030427	0.103531	0	0.220732	0.0225457	0	0.124291	0.0360463
inlJ (LMOf2365_2812)	cell wall surface anchor family protein	Common in both disease groups		0.0709298	0	0	0	0	0.166702	0.0783452	0	0	0	0	0	0	0.0105571	0.349094	0.334896	0.00431264	0	0.00700805	0	0	0.0486593	0.105697	61.2718	8		YE105_C1501	phosphomannomutase	Common in both disease groups		0	0.0414208	0.0684026	0.00484614	0	0.0247477	0.0145663	0.0114774	0.030427	0.0517156	0.025687	0.220732	0.0478974	0.028556	0	0.0450723
SPH_0460	UDPNacetylDmannosamine transferase	Common in both disease groups		0.0764694	0	0	0.0488374	0.0153972	0.042501	0	0.269353	0	0	0.187067	0.0506537	0.0883562	0	0	0	0.0957503	0.0418897	0.103503	0	0	0.0485609	0.0708195	61.3204	11		SPH_0460	UDPNacetylDmannosamine transferase	Common in both disease groups		0	0.0145841	0.0273756	0.028051	0.050113	0.00800002	0.0112699	0.210619	0.0196446	0.0333521	0.0497474	0	0.168947	0.0414356	0	0.191845
ahpC (JDM601_1963)	alkyl hydroperoxide reductase C protein AhpC	Common in both disease groups		0.0414887	0	0.057787	0.142557	0.0975535	0	0.0457452	0.0440029	0.0477977	0	0	0	0	0.098725	0.0759643	0.0340316	0.0605708	0.0662706	0.0327369	0.172011	0	0.0484401	0.0486485	61.3688	14		ddrA (MUL_2014)	daunorubicinDIMtransport ATPbinding protein ABC transporter DrrA	Common in both disease groups		0	0	0.0340918	0.0593917	0	0.0298318	0.0506033	0	0.117326	0.0997586	0.105272	0	0.138419	0.0618958	0.0224901	0.0130503
lpxA (HS_1359)	UDPNacetylglucosamine acyltransferase	Common in both disease groups		0.0412175	0	0.043064	0.0283364	0	0.0400903	0.0681796	0.0819554	0.0305126	0.0518294	0.160417	0.0239117	0	0.257493	0.0283094	0.0253443	0.0300916	0.0592671	0.0122028	0	0.0338343	0.0483837	0.0598119	61.4172	17		irtA (MSMEG_6554)	hypothetical ABC transporter ATPbinding protein	Common in both disease groups		0.0419773	0.0461755	0.0289452	0.0943052	0.00362161	0.0367851	0.0292662	0.0447105	0.0423911	0.0480429	0.0334267	0.0614067	0.0439786	0.0317943	0.0173055	0.055248
panC (MSMEG_6097)	pantoatebetaalanine ligase	Common in both disease groups		0.0343996	0	0.0134994	0.0532115	0.0606798	0.0502046	0.0569624	0.0752449	0.0339615	0.0288249	0.0535591	0.0199101	0	0.0614454	0.0236398	0.0424	0.0753501	0.0577351	0.0305316	0.187261	0.0564198	0.0483448	0.0385997	61.4655	19		mrsA/glmM (HS_0730)	phosphoglucosamine mutase	Common in both disease groups		0.0710605	0.0405978	0.0254411	0.101663	0.0488496	0.0266916	0.0377743	0.0865089	0.0492347	0.0557854	0.0554681	0	0.0850543	0.0615278	0.016745	0.0388634
sitB (SSON_1751)	Iron transport protein ATPbinding component	Common in both disease groups		0.0147205	0	0.0359195	0.0405077	0.0553959	0.0190757	0	0.031242	0.03879	0.0329131	0	0.0455786	0	0	0.0269753	0.0483774	0.0430295	0.0564657	0.0929669	0.396916	0.0322524	0.0481488	0.0833277	61.5137	16		purC (JDM601_3581)	phosphoribosylaminoimidazole succinocarboxamide synthase PurC	Common in both disease groups		0.0604587	0.0845789	0.0454436	0.0310224	0.0416064	0.122542	0.028108	0	0.0488408	0.0830825	0.0274817	0	0.0361892	0	0.0374134	0.10124
cadF (CFF8240_0389)	outer membrane fibronectinbinding protein	Common in both disease groups		0.0782901	0	0.00817071	0.0296296	0.0221015	0.167593	0.207518	0	0.0386682	0	0.0244396	0.0363067	0	0.0279597	0.145216	0.0385744	0.0457431	0	0.00926238	0	0.128482	0.0479979	0.0615582	61.5617	15		bplC	lipopolysaccharide biosynthesis protein	Common in both disease groups		0.0246419	0.157545	0.00616864	0.00633182	0.0169289	0.145683	0.00761722	0.0149892	0.053075	0	0.067246	0	0.0699593	0.0373141	0.0203182	0.153211
icl (MRGA423_02950)	isocitrate lyase	Common in both disease groups		0.0091035	0.159203	0.0266041	0.0387581	0.0102837	0.0424486	0.0722108	0.104122	0.0036112	0.0243903	0.0452393	0.0295724	0.0589041	0	0.00500314	0.0447909	0.130155	0.0889006	0.0861058	0	0.0239037	0.0477767	0.0444557	61.6094	19		secA2 (JDM601_1916)	preprotein translocase ATPase SecA2	Common in both disease groups		0.0229944	0.0690346	0.0317192	0.130032	0.0356265	0.0441496	0.0570623	0.014047	0.0248143	0.0527083	0.0575994	0.0674921	0.0361408	0.0174427	0.0332797	0.0413354
purC (Mjls_4943)	phosphoribosylaminoimidazolesuccinocarboxamide synthase	Common in both disease groups		0.0591146	0	0.0617737	0.0468976	0.0448849	0.0353738	0.0602925	0.0289319	0.0493801	0.106708	0	0.0632439	0	0	0.024974	0.0223955	0.119494	0.0261318	0.150697	0.02832	0.0746112	0.0477726	0.0401943	61.6572	17		gacA (Pmen_2375)	two component transcriptional regulator, LuxR family "	Common in both disease groups		0.0840261	0.0168243	0.084244	0.134878	0	0.0552525	0.0260589	0.0256101	0.022648	0.0385138	0	0	0.0377374	0	0.069362	0.120729
panD (Mvan_5363)	aspartate 1decarboxylase	Common in both disease groups		0	0	0.041643	0.0273855	0.0843154	0.155016	0	0.0950462	0.019679	0.0834953	0.062009	0	0	0	0.0273505	0	0.116393	0.0286706	0	0.0619554	0.196151	0.0475766	0.0564613	61.7048	13		cps2L (SPD_0328)	glucose1phosphate thymidylyltransferase	Common in both disease groups		0.0623212	0.062314	0.0468671	0.0199859	0	0.075103	0.125528	0.132676	0.0335781	0.142739	0.0708915	0	0.0465912	0.0236249	0.0514259	0.0447273
lpxA (NTHI1222)	UDPNacetylglucosamine acyltransferase	Common in both disease groups		0.0206088	0	0.0107759	0.0283364	0.0436349	0.0801807	0.0681796	0.0491732	0.0712096	0	0.0321095	0.071735	0.0832137	0.0183924	0.155681	0.0253443	0.0451616	0.0493747	0.0122028	0.032067	0.101415	0.0475617	0.0377941	61.7524	19		BC5275	UTPglucose1phosphate uridylyltransferase	Common in both disease groups		0.0307308	0.0368489	0.238789	0.0157765	0.0634203	0.0269533	0.0714504	0.0561023	0.0165429	0.0844722	0.0139652	0	0.0459622	0.0931749	0.076088	0.00735874
htpB (LPC_2606)	Hsp60, 60K heat shock protein HtpB "	Common in both disease groups		0.00987826	0	0.00773651	0.0424095	0.04176	0.0528249	0.0653753	0.0981264	0.0341238	0.0496121	0.0153398	0.0572904	0	0.0880855	0.0610383	0.115484	0.0576634	0.0496811	0.0584167	0.076769	0.0161702	0.0475136	0.031867	61.7999	19		PLES_19131	ORF_10; similar to Asparagine synthase	Common in both disease groups		0	0.14383	0.225356	0.00367882	0.277095	0.0189159	0.0312261	0.0525049	0.0310179	0.0395064	0.0130678	0	0.0129178	0.0108925	0.0237512	0
relA (lpl1571)	GTP pyrophosphokinase	Common in both disease groups		0.0442391	0	0.0308276	0.0278799	0.0286354	0.0358455	0.0243624	0.123153	0.0327848	0.0401886	0.0860586	0.0684167	0.0299195	0.0131963	0.0506568	0.0272571	0.12652	0.0548024	0.080764	0.0115023	0.0604623	0.0474987	0.0336511	61.8474	20		kpsF (HD1168)	arabinose5phosphate isomerase	Common in both disease groups		0.02894	0.127371	0.087091	0.00742839	0.00993837	0	0.00895357	0.0704919	0.0312148	0.026503	0.03954	0.169837	0.0779906	0.0219322	0	0.055478
wze (SGO_2025)	putative autophosphorylating protein tyrosine kinase	Common in both disease groups		0.0116602	0.511219	0.0121969	0.0562163	0	0	0.232056	0.0185912	0.0230873	0	0	0	0	0.0417334	0	0.0287714	0	0.033573	0.0276401	0	0	0.0474641	0.117616	61.8948	11		purC (Mycsm_05654)	phosphoribosylaminoimidazolesuccinocarboxamide synthase	Common in both disease groups		0	0.0366204	0.0535468	0.0274143	0	0.0066916	0.0189317	0	0.123333	0.0559839	0.0555803	0	0.00914406	0.0462931	0.0252225	0.116878
hmuU (cpfrc_00456)	iron ABC transporter permease	Common in both disease groups		0.0887881	0	0.0322881	0.0477724	0.0762474	0.0450689	0	0.061384	0.0571706	0.0647175	0.0240496	0.0716374	0.0624103	0	0.0318116	0.0190481	0.112759	0.0147949	0.0868409	0.0480133	0.0507075	0.0474052	0.0311584	61.9422	18		ahpC (MMAR_2755)	alkyl hydroperoxide reductase C protein AhpC	Common in both disease groups		0.0460604	0.0368489	0.0693151	0.0355148	0	0.0656824	0.0428524	0.112205	0.0248143	0.0422857	0.0209758	0	0.0758618	0	0.038044	0.154476
hspX (Mspyr1_11890)	molecular chaperone	Common in both disease groups		0.10839	0	0.103851	0.0869489	0.0764747	0.0175559	0.119709	0	0.0178531	0.106015	0	0.0418698	0	0	0.0496145	0.0444721	0.0791297	0.0519572	0.0320998	0	0.0593199	0.0473933	0.0416366	61.9896	15		kdsA (BOV_1093)	3deoxy8phosphooctulonate synthase	Common in both disease groups		0.0649716	0.0649657	0.114029	0.0083481	0.0223192	0.014243	0	0	0	0.0297787	0.133146	0	0.0972463	0.172366	0	0.140046
hmuV (CE0693)	membranebound iron(III) dicitrate transport protein	Common in both disease groups		0.0153404	0	0.0801676	0.0210716	0	0.05969	0	0.0487882	0.100992	0	0.0318495	0.0948659	0.165259	0	0.0842612	0.0251849	0.0447739	0.0098049	0.11502	0.0636111	0.0335706	0.0473453	0.0456827	62.037	16		tgs4 (Mycsm_00659)	acylCoA synthetase (AMPforming)/AMPacid ligase II	Common in both disease groups		0.0174786	0.0700404	0.0351138	0.0629291	0.0722638	0.0172711	0.037997	0.0852241	0.0377138	0.0320617	0.0796969	0	0.0681208	0.0398164	0.0505852	0.0251232
bplB	probable acetyltransferase	Common in both disease groups		0.0705424	0	0	0.0679312	0	0.13725	0	0	0.0208963	0	0	0.0982819	0	0.15118	0.222932	0.0695774	0.0309153	0.0405765	0.0835575	0	0	0.0473162	0.0626451	62.0843	11		hlyB	hemolysin transport protein	Common in both disease groups		0.0510747	0.0408722	0.0576348	0.00657943	0.026362	0.0882245	0.0494896	0.0388862	0.0550936	0.0351388	0.0174425	0.0746838	0.0382212	0.0629262	0.0105795	0.0428302
orf35	hypothetical protein	Common in both disease groups		0.150537	0	0.211807	0.0238862	0.0163631	0	0	0	0.0114422	0	0.180307	0	0.0937323	0	0.0159267	0.0570646	0.0676455	0.0333104	0.0548392	0	0.0760173	0.0472799	0.0635718	62.1316	13		inlJ (LMOSLCC5850_2831)	internalin J	Common in both disease groups		0	0.0212133	0.00795719	0	0	0.581123	0	0.00642393	0	0	0.00482332	0	0.0412692	0.0241401	0.0788204	0.0405881
cshB (SGO_1148)	surfaceassociated protein CshB	Common in both disease groups		0	0	0	0.0170779	0.00835199	0	0.148628	0	0.1552	0.0158676	0	0.030158	0	0	0	0.0553112	0	0.00113807	0	0.525619	0.0348889	0.0472496	0.118611	62.1788	10		fagA (CE0686)	putative iron transport membrane protein	Common in both disease groups		0.135674	0.0488271	0.0475971	0.125398	0.037311	0.0237758	0.138758	0.0330618	0.0292454	0	0.0494109	0	0.0162561	0.0411412	0.02242	0.0389783
fadE29 (MYCMA_0321)	acylCoA dehydrogenase fadE12	Common in both disease groups		0.0279303	0	0	0.0168116	0	0.122262	0.092542	0.0222215	0.0137956	0	0.0435493	0	0.225799	0.0748067	0.0431521	0.172071	0.0458884	0.00669709	0.0619942	0.0216975	0	0.0472009	0.0611904	62.226	15		vctC (VPA0660)	iron(III) ABC transporter, ATPbinding protein "	Common in both disease groups		0.0358168	0	0	0.115069	0.0246775	0.0196636	0.0555478	0.0218414	0.0579492	0.0328558	0.0163208	0	0.0107406	0.0814728	0.177609	0
gmhA (CFF8240_1410)	phosphoheptose isomerase	Common in both disease groups		0	0	0.0454323	0.0597536	0	0.140919	0	0.046093	0.0429286	0.0728938	0.135328	0.0672455	0	0.0517131	0	0	0.0211755	0.0694659	0	0	0.237807	0.0471788	0.0613868	62.2732	12		glf	UDPgalactopyranose mutase	Common in both disease groups		0.14692	0.0391806	0.0245651	0.0377079	0.0842235	0	0.060715	0.0521623	0.0461821	0.0785165	0.0222658	0	0.0219651	0	0.111189	0
cylA (gbs0649)	hypothetical protein	Common in both disease groups		0.091771	0	0.0456691	0.114182	0.0246583	0	0.173691	0.0834405	0.0517741	0	0.0271696	0.060804	0	0	0	0.0322782	0.0255366	0.0879814	0.0620923	0.108749	0	0.0471332	0.0484067	62.3203	14		panC (Mvan_5364)	pantoatebetaalanine ligase	Common in both disease groups		0.0578799	0.0810585	0.0362818	0.100389	0	0.104748	0.044857	0.0528475	0.0312148	0	0.0658999	0	0.0779906	0.0658701	0.0238913	0.0831883
relA (Mspyr1_31540)	RelA/SpoT family (p)ppGpp synthetase	Common in both disease groups		0.0856503	0	0.0984432	0.0235439	0.0459076	0.046641	0	0.0871807	0.0879672	0.0803772	0.0319795	0.00790549	0.0553979	0.0244957	0.0470712	0.00844811	0.0225323	0.0279264	0.0243566	0.13855	0.0449952	0.0471128	0.0368742	62.3674	19		relA (Mspyr1_31540)	RelA/SpoT family (p)ppGpp synthetase	Common in both disease groups		0.0457022	0.0137155	0.0271931	0.0703928	0.0314154	0.0237758	0.0566169	0.027837	0.0615434	0.0785165	0.0416151	0	0.0239487	0.0172955	0.0471521	0.0710578
groEL (CTC02413)	chaperonin GroEL	Common in both disease groups		0.0373437	0	0.0468533	0.0410782	0.0351693	0.106593	0.0990269	0.0554436	0.0294982	0.0333981	0.0465393	0.0577784	0.120847	0.0355476	0.0239317	0.0490947	0.0400252	0.0262631	0.0530749	0.0155106	0.0326918	0.0469385	0.029366	62.4144	20		ybtP (ECNA114_2043)	ABC transporter precursor of the inner membrane lipoprotein	Common in both disease groups		0.015831	0.0316371	0.0495682	0.036576	0.0108648	0.131813	0.00979993	0.0192718	0.0767077	0.0579692	0.0431855	0.185327	0.0283998	0.0719787	0	0.0946863
ctpV (MULP_05109)	metal cation transporter ptype ATPase, CtpV "	Common in both disease groups		0.0541174	0	0.0523794	0.0344601	0.0622138	0.0389898	0.0795721	0.0956513	0.0455255	0.0570955	0.0499192	0.130197	0.0324908	0.014351	0.0330207	0.0296481	0.0790328	0.0326538	0.0498404	0	0.0131822	0.0468733	0.0312801	62.4613	19		SMU.322c	glucose1phosphate uridylyltransferase	Common in both disease groups		0.0588828	0.0117496	0.044239	0.0528831	0.141664	0.0161122	0.100316	0.0716054	0.0317071	0.161798	0.0134043	0	0.0352216	0.0669005	0.0728651	0
rfbD	GDPDmannose dehydratase (rfbD)	Common in both disease groups		0.00708911	0.310446	0.0148415	0.00486853	0.0600548	0.0137827	0	0.0959263	0.0139985	0.0237667	0.0883986	0.0658791	0	0	0	0.0524421	0.0828608	0.0203977	0.0588088	0	0.0698656	0.0468299	0.068885	62.5081	16		PA3144	hypothetical protein	Specific to periodontitis group		0	0	0	0	0	0	0	0.962219	0	0	0	0	0	0	0	0
kdsB (CGSHiGG_02800)	3deoxymannooctulosonate cytidylyltransferase	Common in both disease groups		0.0531102	0	0.044406	0.0292112	0	0.09302	0	0.0675994	0.0734413	0.0178077	0.198507	0.0246925	0	0.0379394	0.0145925	0.0261413	0.0775791	0.056028	0.0503305	0.0661381	0.0522894	0.0468016	0.0445704	62.5549	17		dcd2 (PSPPH_4308)	Deoxycytidine triphosphate deaminase (dCTP deaminase)	Common in both disease groups		0	0.0579708	0.181628	0.0247967	0	0.0105795	0	0.26458	0.0650883	0.088542	0.0439707	0	0.0578156	0.0183259	0	0.0693906
irtA (MSMEG_6554)	hypothetical ABC transporter ATPbinding protein	Common in both disease groups		0.0141782	0	0.04934	0.133048	0.0821563	0.0244734	0	0.0175461	0.0232902	0.0659648	0.0293795	0.0146398	0.0764351	0.0224337	0.0843029	0.0503699	0.0321752	0.0543209	0.0595929	0.0293657	0.118815	0.0467537	0.0364467	62.6016	19		hlyB (ECO103_p30)	hemolysin B	Common in both disease groups		0.0510747	0.0664287	0.044823	0.00983377	0.0439647	0.149869	0.0712722	0.0388862	0.0413079	0.0468518	0.0610766	0	0.0478007	0.0677836	0.0475024	0.0581226
plr/gapA (SPy0274)	glyceraldehyde3phosphate dehydrogenase	Common in both disease groups		0.0723631	0	0	0.0442351	0.034033	0.0156169	0	0.0319571	0.0317704	0.0606294	0.0250896	0.0186413	0.129963	0.028702	0.055243	0.0594556	0.0117265	0.0539707	0.0761574	0.175061	0.0528166	0.0465444	0.0426451	62.6482	18		pchF (PFL_3492)	pyochelin synthetase F	Common in both disease groups		0.0349572	0.119919	0.121475	0.0237355	0	0.0164486	0.0155017	0.107922	0.032298	0.0366278	0.0386426	0.0293203	0.0792485	0.0189147	0.0371332	0.0179369
kdsB (HD0334)	3deoxymannooctulosonate cytidylyltransferase	Common in both disease groups		0.0319978	0	0.0334328	0.06234	0.0451689	0.0207526	0.0706334	0.144219	0.0263334	0.035754	0.166137	0.0742726	0	0.0762088	0.0439442	0	0.015603	0.0306841	0.0631704	0	0.0349767	0.0464585	0.0436969	62.6946	17		SGO_2024	Extracellular polysaccharide biosynthesis	Common in both disease groups		0.0299428	0.041878	0.00748267	0.023028	0.0617358	0.00328973	0.106641	0.0454814	0.0282115	0.0547928	0.020415	0.175369	0.00449946	0.0453363	0.0493941	0.0143151
irtA (JDM601_1535)	transmembrane ATPbinding protein ABC transporter	Common in both disease groups		0.0204151	0	0.0574318	0.0755383	0.0598275	0.024421	0.0623957	0.0399326	0.0511654	0.0315966	0.0293795	0.0728086	0.0254784	0.0112169	0.0431521	0.0541157	0.0412851	0.0827726	0.0557703	0.0487975	0.0876176	0.0464342	0.0233197	62.7411	20		ahpC (JDM601_1963)	alkyl hydroperoxide reductase C protein AhpC	Common in both disease groups		0.0460604	0.0184245	0.0115708	0.0236647	0.0634203	0	0	0.028094	0.0372707	0.253417	0.0209758	0	0.0137887	0	0.038044	0.0220762
narI (MSMEG_5137)	respiratory nitrate reductase, gamma subunit "	Common in both disease groups		0.0610903	0	0.12189	0.160319	0.0940309	0.0107956	0.110244	0	0.0987196	0.0558483	0.0691589	0	0	0.0396714	0.0152596	0.0273368	0.0324175	0.0159767	0.0263169	0.0345068	0	0.0463611	0.0467216	62.7874	16		CLC_2805	transporter, HlyC/CorC family "	Common in both disease groups		0.0613183	0.0735607	0.0589124	0.0314822	0	0.0448225	0.0348343	0.0248392	0.0220079	0.0187606	0.083735	0.120047	0.103971	0.0619694	0.0168851	0.0440375
neuB2 (Cj1327)	Nacetylneuraminic acid synthetase	Common in both disease groups		0	0	0.0253805	0.0166975	0	0.0157217	0	0.0386125	0.00799333	0.013581	0.0755288	0.0563144	0.130898	0	0.100021	0.0597744	0.0590686	0.0232429	0.196323	0.125828	0.0265401	0.0462631	0.053226	62.8337	16		lpxC (HSM_0634)	UDP30acyl Nacetylglucosamine deacetylase	Common in both disease groups		0.0885391	0.076761	0.0517947	0.0113548	0.121871	0.0970843	0	0	0.0159028	0.0270986	0.0671899	0	0.0176592	0.0671213	0	0.0141426
lpxD (CGSHiGG_08135)	UDP3O	Common in both disease groups		0.00794135	0	0.00828912	0.0163552	0.0447144	0.169532	0	0.189047	0.0469456	0.0133038	0.0246996	0.0183486	0.0640465	0.0282896	0.0979365	0.0781052	0.00576634	0.0228051	0.0281302	0	0.103964	0.0461057	0.0539968	62.8798	18		ddhA	glucose1phosphate cytidylyltransferase	Common in both disease groups		0.0689831	0.137886	0.0345663	0.0221437	0.0948357	0.0226916	0	0.125909	0.0185615	0	0.0157038	0.201923	0.0360924	0	0	0
PLES_19101	wbpP	Common in both disease groups		0.0158827	0	0.00828912	0.0710121	0.0111928	0.0154597	0.157917	0.113747	0.0157026	0.0266076	0.0495292	0.110579	0.128561	0.0709302	0	0.0587383	0	0.0076163	0.0282282	0	0.0782143	0.0461051	0.0482607	62.9259	17		phoP (Mmcs_4590)	two component transcriptional regulator, winged helix family "	Common in both disease groups		0.112894	0.0150413	0.0566128	0.174001	0.0258566	0	0	0.045824	0.0608541	0.0345433	0.0599549	0	0	0	0	0
regX3 (Mmcs_0661)	two component transcriptional regulator	Common in both disease groups		0.0236691	0	0.160769	0.0691483	0	0.0230061	0	0.0752999	0.0993283	0.0694293	0.0367894	0.0823733	0	0.0422282	0.0569107	0.0291699	0	0.113457	0.0490563	0.0367724	0	0.046067	0.0436759	62.972	15		hmuV (jk0318)	putative iron ABC transport system, ATPbinding protein "	Common in both disease groups		0	0	0.044823	0.0612665	0.092309	0.039215	0.0831658	0.0181583	0.080351	0	0.0407178	0	0.0178527	0.101712	0.049254	0
galU (BCE_5396)	UTPglucose1phosphate uridylyltransferase	Common in both disease groups		0.0829387	0	0.0914961	0.0443493	0.123519	0.0179227	0	0.0440029	0.0182183	0.0849504	0.0287295	0.0213741	0.14913	0	0.0126746	0.0454285	0.0134709	0.136962	0.0218083	0	0.0302312	0.0460574	0.0468023	63.018	17		rfbA	1 (SGO_1009) glucose1phosphate thymidylyltransferase	Common in both disease groups		0.0623212	0.0124811	0	0.0159887	0	0.00684114	0.0772413	0.0189292	0.109104	0	0.028379	0.18256	0.0279644	0	0.0514259	0.0223637
epsH (str1081)	exopolysaccharide biosynthesis protein, acetyltransferase "	Common in both disease groups		0.0517543	0	0	0.0652687	0	0	0	0.137234	0.0340832	0.0578577	0	0.0400155	0.139547	0	0	0	0.0881911	0.0330915	0.26562	0.0536773	0	0.0460162	0.0667817	63.0641	11		SSA_2218	Glycosyltransferase (cell wall biogenesis) Cps9G, putative "	Common in both disease groups		0	0	0.0165714	0.106226	0.0455649	0.0290094	0.0153681	0.0402566	0.017823	0.212322	0	0	0	0.0250969	0.109298	0.0316771
srtC (SSA_1631)	Sortaselike protein, putative "	Common in both disease groups		0	0	0.0286961	0.0346122	0.0258514	0	0.181929	0.0290969	0.0542491	0.0690828	0.0284695	0.0637319	0	0.0654043	0	0.0225549	0.0401221	0.289595	0.0324918	0	0	0.0459946	0.069323	63.1101	14		YPK_3180	glycosyl transferase family 2	Common in both disease groups		0.18066	0.0433409	0.0905951	0.0092678	0	0.0554394	0.0895803	0.0220127	0.0778893	0	0.0987097	0	0.0324638	0.0273784	0	0.0173045
shuV (SDY_3547)	putative ATPbinding component of hemin transport system	Common in both disease groups		0.0579912	0	0.0110127	0.0942136	0.0223288	0.0820149	0	0	0.031243	0.0883456	0.0328895	0	0	0.0753015	0.0144674	0.0779458	0.0154092	0.0505565	0.0124969	0.262374	0.0346252	0.0458674	0.0592502	63.1559	16		ybtP (YPTS_1715)	ABC transporter related	Common in both disease groups		0.0949144	0.0189731	0.0634385	0.00406793	0	0.0693833	0.0392443	0.0674084	0.0170352	0	0.0288277	0	0.0520582	0.0119965	0.0130316	0.0719777
fliQ (HPSH_07240)	flagellar biosynthesis protein FliQ	Common in both disease groups		0	0	0	0	0	0	0	0.0513184	0	0	0.200847	0.0748582	0.260861	0.11522	0.177236	0.0794601	0	0	0	0	0	0.0457048	0.0786639	63.2016	7		galU (BCE_5396)	UTPglucose1phosphate uridylyltransferase	Common in both disease groups		0.0307308	0.0368489	0.0770168	0.031553	0.0422802	0.00672899	0.0190653	0.0747745	0.0165429	0.0281905	0.0139652	0	0.0367698	0	0.076088	0
galE (CGSHiGG_04565)	hypothetical protein	Common in both disease groups		0.023979	0	0.0501294	0.0467074	0.101531	0.0310766	0	0.0508783	0.0197196	0.0133731	0	0.111262	0	0.114148	0.0329373	0.0196857	0.0350341	0.0957728	0	0.174015	0.0393708	0.0456962	0.047414	63.2473	16		hmuU (jk0317)	putative iron ABC transport system, permease protein "	Common in both disease groups		0.0645418	0.0309513	0.106765	0.0596394	0.0355423	0.025458	0.0159917	0.0628688	0.0278176	0.0236244	0.0822207	0	0.007741	0.0293655	0.021299	0.0247208
ctpC (MSMEG_6058)	cadmium transporting Ptype ATPase	Common in both disease groups		0.0361041	0	0.0298014	0.0705556	0.0563049	0.0554452	0.0503022	0.0242016	0.052545	0.0955519	0.0473192	0.0397227	0.0614753	0.0271349	0.0156765	0.0936465	0.0388622	0.0637756	0.0359714	0	0.0623957	0.0455615	0.0254373	63.2929	19		c3594	Putative Transposase	Common in both disease groups		0	0	0.0261711	0.35536	0	0.0114393	0.00810721	0	0.0140811	0	0	0	0	0	0	0
CAC2076	Predicted rRNA methylase, YQXC B.subtilis ortholog "	Common in both disease groups		0.0404428	0	0.052853	0.0625682	0.0427827	0.0590088	0	0.0643542	0.0399261	0.0338832	0	0.0234237	0	0	0.0347301	0.0124331	0.0516548	0.0484554	0.0359224	0.283026	0.0663504	0.0453245	0.059212	63.3382	16		cshA (SSA_0904)	CshAlike fibrillar surface protein A	Common in both disease groups		0.105731	0	0	0.024832	0.191103	0.00661684	0.104859	0	0	0.350098	0.0137408	0	0	0.00228153	0.119667	0
fxbA (MSMEG_0014)	Formyl transferase	Common in both disease groups		0.0587272	0	0.0438534	0.0605523	0.0355102	0.0489469	0	0	0	0.0984621	0	0.0778837	0.0677865	0.0598783	0.0921828	0.144654	0.0122595	0.0361993	0.0595929	0	0.0551016	0.0453138	0.0393617	63.3835	15		hlyB (UMNK88_pHly51)	hemolysin translocation ATPbinding protein HlyB	Common in both disease groups		0.0127508	0.0306313	0.00959972	0.0327557	0.0175185	0.0699441	0.0276625	0.0465949	0.0549952	0.0701784	0.0697137	0.149368	0.0553482	0.0387125	0	0.0122454
hsdM	DNA methylase HsdM, putative "	Common in both disease groups		0.0665524	0.149474	0.0517083	0.0164313	0.0385214	0.0896137	0	0.0162811	0.0438213	0.0572341	0.0531692	0.00790549	0.110328	0.0487439	0.0281427	0.0168165	0.0224354	0.0294585	0.00808621	0.0743291	0.0224097	0.0453077	0.0371205	63.4288	20		irp6B (jk0560)	putative iron ABC transport system, permease protein "	Common in both disease groups		0.144127	0.0432495	0.0542038	0.0401133	0.0826233	0.0158131	0.0595568	0	0.0452959	0.0550906	0.0328098	0	0.0251583	0.109219	0.00994889	0.0229961
wbpA (PA3159)	probable UDPglucose/GDPmannose dehydrogenase WbpA	Common in both disease groups		0.0123962	0	0.0259331	0.0895353	0.0874971	0.0361599	0	0.0394376	0.0306343	0.0103936	0.0579791	0.0575832	0	0.13287	0.0426101	0.0305248	0.0316906	0.0475362	0.198235	0	0.0203885	0.045305	0.0486623	63.4741	17		irtB (MSMEG_6553)	ABC transporter ATPbinding protein	Common in both disease groups		0.0156877	0.0438438	0.0706292	0.0864523	0.107722	0.0102804	0.0679313	0.0429118	0.0506133	0.0286868	0.0071228	0.0918335	0.00938596	0.0118493	0.0645977	0.00747372
lpxB	lipid A disaccharide synthetase (lpxB)	Common in both disease groups		0.0300222	0	0.0313802	0.025788	0	0.02919	0.149154	0.119413	0.01481	0.0503051	0.0700689	0.0696855	0	0.0133613	0.0825101	0.0184902	0.104133	0	0.0177897	0.0233531	0.0985149	0.0451414	0.0438016	63.5193	17		lpxD (CGSHiGG_08135)	UDP3O	Common in both disease groups		0.0792267	0.0105609	0.0132498	0.0101875	0	0.112935	0.0327407	0.112547	0.0142288	0	0.0601232	0	0.0632343	0.0700652	0.0654385	0.126478
gmhA/lpcA (HI1181)	phosphoheptose isomerase	Common in both disease groups		0	0.912765	0	0	0	0	0	0	0	0	0	0	0	0	0	0.0342706	0	0	0	0	0	0.045097	0.198948	63.5644	2		plr/gapA (SPs0207)	glyceraldehyde3phosphate dehydrogenase	Common in both disease groups		0.134026	0.0696747	0.0571238	0.0240892	0	0.0646357	0.0872194	0.0979007	0.0433265	0	0	0	0.00803129	0.060939	0	0.0128203
phzC2 (PSPA7_3383)	phenazine biosynthesis protein PhzC	Common in both disease groups		0.0567128	0	0.108114	0.119279	0.0471007	0.051934	0	0.0106157	0.0626077	0.0727552	0.062399	0.0232285	0	0.0118767	0.0733377	0.016418	0.0390076	0.0576038	0.0355793	0.0311084	0.0657352	0.0450197	0.0334876	63.6094	18		lpxC (HI1144)	UDP3O	Common in both disease groups		0.029513	0	0	0.00756988	0.223361	0.142393	0.0731877	0	0.0159028	0.0540979	0.033595	0	0.070685	0	0.170602	0.0706554
fepC (SbBS512_E0489)	ironenterobactin transporter ATPbinding protein	Common in both disease groups		0.0398617	0	0.041643	0.0479246	0.0140336	0.0581179	0	0.015841	0.059037	0.0333981	0.124148	0.092426	0	0	0.0820932	0	0.0363909	0.119366	0.0235725	0.123911	0.0326918	0.0449741	0.0417226	63.6544	16		BC5274	UDPNacetylglucosamine 4,6dehydratase "	Common in both disease groups		0.0532237	0.0912537	0.0609929	0.0175805	0.0418591	0.00665422	0.0471288	0.0277514	0.0696671	0.00694836	0.00689846	0	0.00454784	0.0230361	0.0125412	0.0363913
SMU.322c	glucose1phosphate uridylyltransferase	Common in both disease groups		0.0264582	0	0.0553398	0.118328	0.0871562	0.0171891	0	0.0280518	0.0958794	0.022173	0	0.0204957	0	0.0315062	0	0.0435158	0.0386684	0.0338356	0.0208771	0.274486	0.0290008	0.0449029	0.0617865	63.6993	16		rffG (HI0873)	dTDPglucose 46dehydratase	Common in both disease groups		0.0133955	0.0534447	0.0401874	0.0205873	0	0.079103	0.041427	0.0325479	0.0864069	0	0.0730227	0	0.0799742	0.0607918	0	0.0384034
galE	UDPglucose 4epimerase	Common in both disease groups		0.028124	0	0.0504058	0.0220986	0.0453962	0.0312862	0	0.0959263	0.0555881	0.0404658	0.0250896	0.0933043	0	0	0.0110486	0.0396105	0.105684	0.0308154	0.0618962	0.087487	0.118728	0.0449026	0.0368607	63.7442	17		panC (MAB_0541)	pantoatebetaalanine ligase	Common in both disease groups		0	0.0232249	0.0509552	0.0895298	0	0.0318505	0.0269944	0	0.0626265	0.106508	0.0264721	0.17039	0.00870863	0.0880966	0	0.0417379
hlyB	Hemolysin B	Common in both disease groups		0.0325402	0	0.0599975	0.047354	0.0269877	0.037208	0.0506527	0.0852006	0.0151346	0.10262	0.0595391	0.0444074	0.0619428	0.0136912	0.099896	0.0282932	0.0558705	0.0348424	0.0181327	0.0237888	0.0377011	0.0445619	0.0272671	63.7887	20		lpxA (NTHI1222)	UDPNacetylglucosamine acyltransferase	Common in both disease groups		0.0343125	0	0.0129213	0	0	0.244711	0.0319389	0.0208992	0.0370245	0	0.0312955	0	0.0411241	0.0260536	0	0.148037
lidL (lpg1172)	TPR repeat protein	Common in both disease groups		0	0	0	0.108895	0.0770997	0.074416	0	0.0260717	0.0161895	0.00914637	0.00844987	0.164747	0.0441781	0	0.285179	0.0404075	0.0478752	0.00525262	0.00646896	0	0.0179278	0.0443954	0.0699224	63.8331	15		hlyB	HlyB protein	Common in both disease groups		0.0638255	0.0408264	0.0319747	0.0262116	0.00875924	0.0601497	0.0573296	0.0232974	0.0275222	0.0117129	0.0638809	0	0.0954562	0.0773514	0.0105094	0.0488666
rmlA (SMU.1461)	putative glucose1phosphate thymidyltransferase	Common in both disease groups		0.0467184	0	0.0292882	0.0385298	0.0659069	0	0	0.163471	0.101519	0.0626388	0	0.0867652	0	0.0334032	0.0641653	0.0460661	0.0272811	0.0626813	0.0110757	0	0.0920117	0.0443582	0.0428053	63.8775	15		BCE_5393	UDPgalactose phosphate transferase	Common in both disease groups		0	0.078224	0.019601	0.010046	0	0.0128598	0.0606259	0.107065	0.147507	0.0358337	0.089007	0	0.117034	0.103773	0	0.0187418
mprA (MYCMA_0574)	response regulator mprA	Common in both disease groups		0.0117377	0	0.0735758	0.0725715	0.115848	0	0	0.0186462	0.0868717	0.137611	0.146118	0	0	0	0.088639	0	0.0685177	0.0393509	0.0694434	0	0	0.0442348	0.0501256	63.9217	12		wcbT (BCAL3218)	putative acylCoA transferase	Common in both disease groups		0.0407595	0.0326429	0.0306607	0.0104705	0	0.125159	0.0189762	0.0124196	0.0549459	0	0.0742566	0	0.0488167	0.0772778	0.016815	0.209897
kpsF (C8J_1350)	arabinose5phosphate isomerase	Common in both disease groups		0.0514444	0	0.0268804	0.0618836	0.0484075	0.0249975	0.0567871	0.0341022	0.0762004	0.0430988	0.106858	0.0597304	0.0694227	0.0918794	0	0.0422406	0.0375539	0.0411018	0	0	0.056244	0.0442301	0.0295222	63.966	17		fcl	GDPfucose synthetase	Common in both disease groups		0.0841694	0.0729207	0.108992	0	0	0.156823	0.0086863	0.0170448	0	0.0257089	0.0255187	0	0.0671532	0.0212698	0	0.235077
soxS	transcriptional activator of superoxide response regulon (AraC/XylS family)	Common in both disease groups		0.175601	0	0	0.0689962	0	0.0487897	0	0	0.0495424	0	0.0781288	0	0	0	0	0	0.146581	0.216496	0.0593969	0	0.0823447	0.0440893	0.0649534	64.01	9		BALH_4772	possible mannosyltransferase	Common in both disease groups		0	0.0903394	0.0503347	0.0193492	0	0.104524	0.0155463	0.045824	0.0405694	0.0230288	0.0114414	0.147155	0	0	0	0.144185
virR (lin1856)	hypothetical protein	Common in both disease groups		0.0599281	0	0.0250647	0.0329767	0.0676682	0.0699615	0.158794	0.07629	0.023696	0	0	0.0834469	0	0.0428056	0.131749	0.0295684	0.0700198	0	0.0142121	0	0.0393708	0.0440739	0.0443101	64.0541	15		vscN (VP1668)	type III secretion system ATPase	Common in both disease groups		0.0204872	0.0532618	0.128374	0.00788824	0	0.0561497	0.0380861	0	0.033135	0.0375211	0.0745931	0	0.0858284	0.0621166	0.0168851	0.0196041
lytR (BCE_5383)	membranebound transcriptional regulator LytR	Common in both disease groups		0.0357554	0	0.0467349	0.175229	0.0757361	0.0347974	0	0	0.0750643	0.0899393	0.0974984	0.0207885	0	0.0638372	0.0368565	0	0	0.038563	0.074099	0	0.0587047	0.0439811	0.0447286	64.0981	14		fliI (CFF8240_1695)	flagellar protein export ATPase FliI	Common in both disease groups		0.0311606	0.0996659	0.0104027	0.00534137	0	0.0296075	0.0514942	0	0.0447543	0	0.0708915	0	0.0061928	0.0314999	0	0.0099458
sitB (SbBS512_E1611)	iron/manganese transport system inner membrane protein SitB	Common in both disease groups		0.00980078	0	0.0821018	0.0911328	0	0.0382037	0.0650247	0.015621	0.03879	0.0904937	0.0458893	0.0683191	0	0.0350527	0.0471963	0.0967548	0.0573727	0.0423712	0.0348932	0.0304985	0.0322524	0.0438937	0.0301442	64.142	18		pvdH (PFL_4179)	diaminobutyrate2oxoglutarate aminotransferase	Common in both disease groups		0	0.0919852	0.00923472	0.028334	0.0506183	0.0100935	0.0399124	0.0223553	0.0198416	0.0337492	0.0921478	0.107877	0.0770713	0.0696972	0.0304072	0.017592
ddhB	CDPglucose 4,6dehydratase "	Common in both disease groups		0.0302546	0.331673	0	0.0208054	0.0267037	0.029452	0.0501269	0.0662243	0.00746585	0.0253604	0	0.0439194	0.122483	0.0540224	0.0311862	0	0.0331443	0.0145323	0.00896834	0	0.0248704	0.0438663	0.0717477	64.1859	17		rmlA (stu1244)	glucose1phosphate thymidyl transferase	Common in both disease groups		0.0155445	0.0373976	0.0312447	0.0639903	0.0857395	0.10243	0.00966629	0.0758023	0.0839452	0.0285875	0	0	0.0512841	0.0236249	0.0771389	0.149129
C8J_1077	hypothetical protein	Common in both disease groups		0.0314942	0	0.00824965	0.0216421	0.0777815	0.0919195	0.0522301	0.0250816	0.0622425	0.0791993	0.0245696	0	0.190971	0	0.0378571	0.0388135	0.0690022	0	0.0839495	0	0.0258371	0.0438495	0.0456302	64.2297	16		PSPA7_1971	UDPNacetylglucosamine 2epimerase	Common in both disease groups		0	0.00937225	0	0	0	0.0591403	0.0145663	0.0714341	0	0.0429806	0.0747614	0.13775	0.0245777	0.0711691	0	0.0224787
hmuV (DIP0628)	Ironrelated transport system ATPbinding protein	Common in both disease groups		0.0584948	0	0.0509189	0.127304	0.0549982	0.0568601	0	0.031022	0.00961634	0.0081763	0.0302895	0.0226429	0	0	0.0870129	0.0720481	0.0569365	0.00932341	0.0461649	0.166696	0.0319888	0.043833	0.0434254	64.2735	17		gmhA (CFF8240_1410)	phosphoheptose isomerase	Common in both disease groups		0.048281	0.0193388	0.0666141	0.012416	0.0332683	0.0423552	0.0299343	0	0.0260452	0	0.0439707	0.283245	0.0433496	0	0	0
lap (lse_1555)	bifunctional aldehyde/alcohol dehydrogenase	Common in both disease groups		0.0374987	0	0.0555371	0.068768	0.0264764	0.0425534	0.155288	0.0248616	0.0169605	0.0340217	0.0292495	0.0543625	0.0757338	0.0223513	0.00429436	0.0923714	0.0456461	0.0344485	0.0296004	0.0388637	0.0307584	0.0437926	0.0337899	64.3173	20		leuD (Mspyr1_35690)	3isopropylmalate dehydratase small subunit	Common in both disease groups		0.0456306	0.0547248	0.022886	0.0702867	0.0941619	0.02	0.0141208	0	0.0614449	0.0417894	0.0934377	0	0.0546224	0.034591	0.0188468	0
rfbA	1 (SGO_1009) glucose1phosphate thymidylyltransferase	Common in both disease groups		0.0794135	0	0.0195386	0.0834877	0.0659069	0.0363695	0	0	0.0830576	0.0469791	0.0291195	0.0433338	0	0.0667239	0.0128414	0.0460661	0.0545622	0.0179027	0.0553293	0.116243	0.0613411	0.0437246	0.0326961	64.3611	17		CFF8240_1413	bifunctional protein HldE	Common in both disease groups		0.059026	0.047227	0.0542768	0	0	0.0517758	0.0183081	0.0119913	0.0318056	0.0360322	0.0985415	0	0.0530259	0.0149404	0.0650181	0.0377135
fagC (DIP1059)	Putative ironsiderophore uptake system ATPbinding component	Common in both disease groups		0	0	0.0258542	0.0271953	0.0418736	0	0	0.015731	0.039074	0.033121	0.061619	0.114678	0.159883	0.1059	0.0883054	0	0.0938605	0.0569034	0.0234255	0.0307599	0	0.0437231	0.0452509	64.4048	15		gspE (SBO_3013)	putative type II secretion protein	Common in both disease groups		0.0300145	0.0881449	0.0803384	0.0257164	0.0413537	0.030729	0.0248116	0.0121626	0.107922	0.0734541	0.0227705	0.117281	0.0539451	0.0455571	0.0661391	0.0192017
ctpV (MMAR_1431)	cation transport ATPase, ZntA "	Common in both disease groups		0.0616713	0	0.0696681	0.0286406	0.0446576	0.0486324	0	0.0371274	0.0543303	0.069845	0.0518692	0.0463594	0	0.0238359	0.0778405	0.0492541	0.0389591	0.0639069	0.0394509	0.0777275	0.0327797	0.0436455	0.0236737	64.4484	18		inlJ (LMOG_01670)	internalin	Common in both disease groups		0	0.0127097	0	0	0	0.152262	0.0361707	0.0644962	0.0228449	0	0.0579359	0	0.0190622	0.0803689	0	0.375641
Pmen_2312	ABC transporter related	Common in both disease groups		0.0460986	0	0.012039	0.0198164	0.0325557	0.134578	0	0.165066	0.0227627	0.0386642	0	0.0534841	0.0932648	0	0.0792164	0.0568255	0.0168145	0.0497248	0.0955643	0	0	0.0436416	0.0469298	64.4921	15		slrA (spr0679)	Peptidylprolyl cistrans isomerase	Common in both disease groups		0	0.0134869	0.0675996	0	0.0695686	0.0295702	0.135818	0	0.0363352	0.0617411	0.0153673	0	0	0	0.0835146	0
luxS (VF0545)	Sribosylhomocysteinase	Common in both disease groups		0.0234754	0	0.0818649	0.0376931	0.0884061	0.0304477	0.103759	0	0.0618773	0.0525224	0.0487492	0	0	0.0559194	0	0.0385744	0.0686146	0.0150137	0.00926238	0.146131	0.0514105	0.0435105	0.0393835	64.5356	16		kpsF (C8J_1350)	arabinose5phosphate isomerase	Common in both disease groups		0.0857454	0.0228591	0.0143448	0.0220376	0.0393324	0.028187	0.0443224	0.0521623	0.0462314	0.0262052	0.0650587	0	0	0.0216378	0.0472222	0.0136827
STER_1059	Glycosyltransferase involved in cell wall biogenesis	Common in both disease groups		0.0455562	0	0.10393	0.0512717	0.0350556	0.064459	0	0.164736	0.0163518	0.0833567	0	0.0192269	0	0.0147634	0	0.040806	0.0484082	0.115208	0.0294534	0.025793	0.0543985	0.0434654	0.0435487	64.579	16		bplF (BAV0094)	lipopolysaccharide biosynthesis protein	Common in both disease groups		0.0689831	0.0827501	0.121	0.00590734	0	0.0453459	0.0142544	0.167879	0.0619372	0	0	0	0	0.0348118	0.0379739	0.0329994
ccmE (lpl0891)	cytochrome ctype biogenesis protein CcmE	Common in both disease groups		0	0.823435	0	0	0	0	0	0	0.0185835	0	0	0	0	0.0672188	0	0	0	0	0	0	0	0.043297	0.17938	64.6223	3		wecC (VC0395_A0442)	UDPNacetylDmannosaminuronic acid dehydrogenase	Common in both disease groups		0.0218482	0	0	0.0560313	0.0149918	0.0382805	0.0135417	0.0132761	0.0470191	0.13996	0.0397082	0	0.0718462	0.0661645	0.0180061	0.0626643
plr/gapA (MGAS9429_Spy0235)	glyceraldehyde 3phosphate dehydrogenase	Common in both disease groups		0.0509021	0	0.00817071	0.0753861	0.0663046	0.0456977	0.0518796	0.0622641	0.0386682	0.0525224	0	0.0363067	0	0.139799	0.0215135	0.0578616	0.0228715	0.0412769	0.0324428	0.0487104	0.0514105	0.043047	0.0313858	64.6654	18		pglE (CFF8240_1355)	perosamine synthetase , putative "	Common in both disease groups		0.074284	0.0495129	0.00620515	0.00636719	0	0.0379814	0.0460151	0.0301496	0.0400278	0.0453629	0.0563094	0	0.0111277	0.0563024	0	0.0355289
BCE_5388	hypothetical protein	Common in both disease groups		0.175523	0	0.11289	0.0123615	0.0253969	0.0262552	0.119183	0.0143009	0.017772	0.0151054	0	0.0626584	0.0726951	0.032166	0.0123828	0.0443924	0	0.0517821	0.0213182	0.05603	0.0295281	0.04294	0.0451599	64.7083	18		flgG	flagellar basal body rod protein FlgG	Common in both disease groups		0	0.0756638	0.0734397	0	0.0236668	0	0	0.146894	0.0277684	0	0.0156477	0	0.0102568	0.0260536	0.0284454	0.0164422
lplA1 (lwe0911)	lipoyltransferase and lipoateprotein ligase family protein	Common in both disease groups		0.00817378	0.357323	0	0.0112204	0.0230106	0.111152	0	0.045433	0.0241829	0.0410201	0	0.0189341	0.0329582	0.0145984	0.0504483	0	0.0238407	0.0312969	0.0290123	0.0253573	0.0536076	0.0429319	0.0763189	64.7513	17		YPK_3183	GDPmannose 4,6dehydratase "	Common in both disease groups		0.048281	0.00964656	0.00605914	0	0	0.0529347	0.0149672	0.0734897	0.012998	0	0.032978	0	0.0794904	0.164786	0	0.0578351
inlJ (LMOSLCC5850_2831)	internalin J	Common in both disease groups		0.0127062	0	0	0	0	0.0371032	0	0.0253017	0	0	0.118818	0.0443098	0	0	0.371358	0.101856	0.0371662	0.0122123	0.0150452	0	0.125231	0.0429099	0.085239	64.7942	11		devR/dosR (MYCMA_2154)	transcriptional regulatory protein devR (dosR)	Common in both disease groups		0.124857	0	0.0939167	0.165724	0	0	0	0	0.134608	0	0	0	0.0249163	0	0	0
rtxB (VVA1034)	RTX toxin transporter	Common in both disease groups		0.0986277	0	0.0855753	0.0358293	0.0709067	0.0325963	0.0986764	0.0177662	0.0257247	0.0530074	0.0115698	0.0604136	0	0.0398364	0.0204712	0.00916541	0.0108543	0.0981365	0.0308256	0.0347682	0.0610775	0.0426585	0.0325928	64.8368	19		purC (Mflv_1616)	phosphoribosylaminoimidazolesuccinocarboxamide synthase	Common in both disease groups		0	0.0363918	0	0	0.0208874	0.0199253	0.018798	0.0553314	0.0653344	0.111074	0.110375	0	0.108858	0	0.0250123	0
YPK_3189	DegT/DnrJ/EryC1/StrS aminotransferase	Common in both disease groups		0.058766	0	0.0743653	0.0319117	0.00874971	0.0120533	0	0.0196913	0.0366395	0.0933346	0	0	0.0500217	0.0221038	0.131708	0.0457473	0.0722973	0.148255	0.0366085	0	0.0507954	0.0425261	0.0425704	64.8794	16		sitA	Salmonella iron transporter: fur regulated	Common in both disease groups		0.029513	0.0117953	0.00740967	0.00756988	0.11168	0.0129346	0.0366161	0.0718623	0.0159028	0.0270986	0.0403252	0	0.0265129	0.0447475	0	0.0141426
regX3 (Mspyr1_07020)	response regulator with CheYlike receiver domain and wingedhelix DNAbinding domain	Common in both disease groups		0.0591534	0	0.0618526	0.0610088	0.0751111	0.0230061	0	0	0.0584284	0.0793379	0.0367894	0.0274252	0	0.126767	0.0325204	0.0583398	0.0863982	0	0.0280322	0	0.077687	0.0424694	0.0360361	64.9218	15		SSA_2220	Galactosyltransferase, putative "	Common in both disease groups		0.0446993	0	0.0504442	0.0229573	0	0.0931217	0	0.0544749	0.0240758	0.0409953	0.162871	0	0	0.0677836	0	0
bplA	probable oxidoreductase	Common in both disease groups		0.0656226	0	0.0161441	0.0106119	0.0217606	0.12766	0.102182	0.0245316	0.0152563	0.0129574	0.120248	0.0537769	0	0.0275473	0.01059	0.0380165	0.0225323	0.0221923	0.0731189	0	0.126637	0.0424469	0.0430746	64.9643	18		feoA (lpp2712)	ferrous iron transporter A	Common in both disease groups		0.237752	0	0	0	0	0.0521123	0	0	0	0	0	0	0.106729	0	0	0.0569153
wbmQ (BPP0128)	putative formyl transferase	Common in both disease groups		0.0689541	0	0.0103022	0.0270812	0	0.0191805	0	0.0627041	0.0194761	0.0661033	0	0.0686119	0.239123	0.0352177	0.054159	0.0485368	0.0791297	0.0189094	0.0408231	0	0.0323403	0.042412	0.0522573	65.0067	16		zmp1 (MYCMA_2508)	Neutral endopeptidase	Common in both disease groups		0.0683384	0	0.00686216	0.100036	0.0564297	0.0703927	0.0169272	0.0499353	0.0515487	0.0250141	0.00931012	0	0.0449946	0.020681	0.0282352	0.0785316
pgi (HI1576)	glucose6phosphate isomerase	Common in both disease groups		0.0888656	0.210502	0.0552213	0.0412684	0.0271014	0.0514099	0	0.015291	0.0426852	0.0805158	0.0149498	0.0222525	0	0.0171552	0.0396082	0.0236707	0.0210302	0.0644759	0.0113697	0.0149007	0.0472801	0.0423597	0.0455652	65.049	19		pseB (CFF8240_1633)	FlmA	Common in both disease groups		0	0.0326429	0.0340918	0	0	0.056673	0.00841903	0.115888	0.117326	0.0498297	0.0867075	0.159326	0	0.0412148	0	0
relA (Mmcs_2280)	(p)ppGpp synthetase I, SpoT/RelA "	Common in both disease groups		0.0439292	0	0.0529714	0.0383397	0.0285786	0.0295568	0.067128	0.0886658	0.0350165	0.050998	0.0210597	0.0313292	0.0273483	0.0120416	0.0115906	0.0249458	0.041915	0.0485868	0.0320018	0.136633	0.0665261	0.042341	0.0297937	65.0914	20		ahpC (MAP4_2250)	alkyl hydroperoxide reductase C protein AhpC	Common in both disease groups		0.138253	0.0553191	0	0.0828442	0	0.18187	0.014299	0	0.0496778	0.0844722	0	0	0.041366	0.034959	0.038044	0.0220762
hmuU (DIP0627)	Ironrelated transport system membrane protein	Common in both disease groups		0.0154566	0	0.00805229	0.0742831	0.0163631	0.0300284	0.102182	0.0491182	0.118155	0	0.0961985	0	0.124821	0	0.0530333	0.0380165	0.0112904	0.0111181	0.0274441	0.0600384	0.0507075	0.042205	0.0404173	65.1336	17		regX3 (JDM601_0479)	twocomponent sensory transduction protein RegX3	Common in both disease groups		0	0.0792298	0.00992823	0.0712418	0.136274	0.0260561	0.0368388	0.024154	0.0426865	0.03633	0.0541221	0	0.059267	0	0.0654385	0.0189718
lytR (BALH_4768)	transcription antiterminator	Common in both disease groups		0.0311068	0	0.0974959	0.0488755	0.0626684	0	0.117605	0	0.0570488	0.05959	0	0.0411866	0	0.0951785	0.0305192	0.0656721	0	0.0596173	0.0368045	0.0828687	0	0.0422018	0.037283	65.1758	14		pglF (CFF8240_1354)	putative epimerase/dehydratase WbiI	Common in both disease groups		0.0909746	0.0545419	0.0113883	0.00389106	0	0.0299066	0.0375961	0.00925046	0.0939398	0.0277934	0.0620862	0	0.0135951	0.0804425	0.0250123	0.0144875
fecD	FecD	Common in both disease groups		0.00848368	0.371474	0	0	0.0239765	0.0165078	0.0562613	0.121613	0.00839908	0	0	0.11829	0	0	0.035022	0	0.0496196	0.00814157	0.040235	0	0.0278584	0.0421848	0.0835792	65.218	13		epsI (str1080)	exopolysaccharide biosynthesis protein, sugar transferase "	Common in both disease groups		0.0833814	0.0222191	0.00697166	0	0.0191187	0.124935	0.064635	0.0676654	0.074886	0.0255104	0.0126752	0	0.133097	0.021049	0	0.113141
hemN (HS_0472)	coproporphyrinogen oxidase, oxygenindependent (coproporphyrinogenIII oxidase) "	Common in both disease groups		0	0.520064	0.00619711	0.0122474	0.00840881	0.0115816	0.0394355	0	0.0176097	0	0.0555091	0	0	0.106065	0.0203878	0.0439143	0.0173475	0	0.0211221	0	0	0.0418995	0.112535	65.2599	13		ndk (MAB_1606)	Probable nucleoside diphosphate kinase (NDK)	Common in both disease groups		0	0.0527589	0.0826379	0.050796	0	0	0	0	0.0355475	0.241704	0.210095	0	0	0	0	0.0315621
secA2 (MSMEG_3654)	ATPase SecA2	Common in both disease groups		0.0224295	0.302486	0.0613395	0.0332049	0.0292036	0.0268841	0	0.0164461	0.0477165	0.0462862	0.0322395	0.0160062	0.0278158	0.0308464	0.0331875	0.0255037	0.0302369	0.0314282	0.0326879	0.0214361	0.0113367	0.0418439	0.061112	65.3017	20		fadE29 (MYCMA_0321)	acylCoA dehydrogenase fadE12	Common in both disease groups		0.0232809	0.0279339	0.00584014	0	0	0.0944301	0.0144326	0.0283509	0.0501702	0.0426828	0.0742005	0	0.0487683	0.0529169	0	0.172815
lspG	type II protein secretion LspG	Common in both disease groups		0	0	0.0401825	0	0.0271014	0.0373652	0.127245	0	0	0	0	0.0446026	0.310883	0	0	0.0473413	0	0	0.0227394	0	0.220758	0.0418199	0.0816515	65.3435	9		bplD (BB0152)	UDPNacetylglucosamine 2epimerase	Common in both disease groups		0	0.0219448	0.0137608	0.109303	0.0944145	0.0210842	0.0170162	0.0501066	0.0369753	0.050326	0.0624788	0	0.0164496	0.0208282	0.0227003	0.0723226
ddrA (ML2352)	probable antibiotic resistance efflux protein	Common in both disease groups		0.0816216	0	0.0597211	0.0701372	0.1267	0.0317578	0.0539828	0	0.201497	0.00685978	0	0	0	0.0291144	0.039233	0.0402481	0.0238407	0.0430277	0.0434695	0	0.0268038	0.0418102	0.0490389	65.3853	15		MW0023	Adenosine synthase A	Common in both disease groups		0.0467767	0.00932653	0.0234335	0.0119915	0.0160867	0.0704674	0.0978211	0.0142183	0.0315102	0.123184	0.0212562	0.0685985	0.00701528	0.0265688	0.0386045	0.0811186
hemN (HD1668)	coproporphyrinogen III oxidase	Common in both disease groups		0.0240177	0.300717	0	0.0424475	0.0290331	0.0400379	0.022785	0.0491182	0.0271043	0.0115023	0.0427693	0.0477258	0	0.0489913	0.0188452	0.0506887	0.0200126	0.046048	0.0324918	0	0.0224976	0.041754	0.0616268	65.4271	18		wbmQ (BPP0128)	putative formyl transferase	Common in both disease groups		0.0328798	0.0656972	0	0.0168731	0.0903718	0.0360001	0.0610714	0.0999563	0.0707995	0	0	0	0.0589768	0.0995779	0.0542285	0
purC (Mmcs_4560)	phosphoribosylaminoimidazolesuccinocarboxamide synthase	Common in both disease groups		0.0454787	0	0.0380115	0.0125136	0.0641456	0.0884607	0	0.0578638	0.0179748	0	0.0566791	0.0632439	0.147027	0.0324959	0	0.111977	0.0863013	0.0435968	0.0107816	0	0	0.0417405	0.0415826	65.4688	15		slrA (SP_0771)	peptidylprolyl cistrans isomerase, cyclophilintype "	Common in both disease groups		0.0674072	0.0471813	0.0844995	0.00866646	0.0464072	0.00740189	0.0313598	0.0410275	0.0998972	0.0308706	0.0460458	0	0.0302867	0	0.0556297	0.0161547
manB (HSM_1832)	phosphoglucomutase/phosphomannomutase alpha/beta/alpha domain I	Common in both disease groups		0.00980078	0	0.0256568	0.0641277	0.0831222	0.0477416	0	0.167871	0.0436184	0.0164912	0.0305495	0.0569	0.0397369	0.0350527	0.0438192	0.0725263	0.0502011	0.0282328	0.0610141	0	0	0.0417363	0.0380978	65.5106	17		irtA (JDM601_1535)	transmembrane ATPbinding protein ABC transporter	Common in both disease groups		0.0471349	0.0188359	0.0144178	0.100814	0.0503657	0.0263926	0.0876203	0.0350318	0.0338242	0.0767297	0.0286034	0	0.040737	0.0476178	0.0345409	0.0150624
speB (M28_Spy1721)	streptococcal pyrogenic exotoxin B	Common in both disease groups		0	0	0.0142099	0.0233537	0.0527255	0.0132062	0	0.199828	0.0335152	0.045524	0.0422493	0.0630487	0.0549304	0.145489	0	0	0.138828	0.0292834	0.020093	0	0	0.0417279	0.0551101	65.5523	14		purC (Mjls_4943)	phosphoribosylaminoimidazolesuccinocarboxamide synthase	Common in both disease groups		0	0.0424266	0.022813	0.124549	0	0.0332337	0.0939457	0.0553314	0.0163459	0.0555869	0	0	0.0635246	0.0229625	0	0.101585
sugB (MYCMA_0725)	hypothetical protein	Common in both disease groups		0.0682181	0	0.0815097	0.107222	0.0274991	0.0948018	0.0644989	0	0.0770119	0.0245289	0	0.090474	0	0	0.0535753	0	0.028444	0.0747623	0.0230824	0.0606484	0	0.0417275	0.0376369	65.594	14		lysA (MYCMA_0764)	diaminopimelate decarboxylase	Common in both disease groups		0.0797998	0.0239107	0.0450056	0.110117	0.0274569	0.00654207	0.0247226	0	0.0859638	0.0273964	0.0272573	0	0.0119502	0.0302487	0.0329294	0
gacA (Pmen_2375)	two component transcriptional regulator, LuxR family "	Common in both disease groups		0.100797	0	0.0526951	0.0779725	0	0	0	0	0.0622425	0.0422673	0	0	0.101913	0.0450325	0.0865543	0.0620857	0	0.0845672	0	0.117637	0.0413921	0.0416741	0.0416351	65.6357	12		ORF61	putative reverse transcriptase	Common in both disease groups		0	0.131852	0.00551163	0.0366821	0	0.108411	0.0170162	0.0133618	0.0118656	0	0.00998314	0.128899	0.131549	0.0166331	0	0.0105207
irtA (MYCMA_1214)	iron import ATPbinding/permease protein IrtA	Common in both disease groups		0.0455175	0.137092	0.0804045	0.0507392	0.0709067	0.0793946	0.020857	0.014961	0.0713313	0.0210644	0	0.0218621	0.050723	0.0112169	0.0474464	0.0154616	0.0251974	0.0511693	0.0185738	0	0.0412163	0.0416731	0.033107	65.6774	19		hemN (HD1668)	coproporphyrinogen III oxidase	Common in both disease groups		0	0.027431	0.0171919	0.0234879	0.0157498	0.0250842	0.0106463	0.0417984	0.0862592	0	0.0104318	0	0.0958433	0.0173691	0.0189169	0
inlJ (LMOSLCC2540_2871)	internalin J	Common in both disease groups		0.0738739	0	0	0	0.00414759	0.0776128	0	0	0	0	0.0552491	0	0.191205	0	0.237482	0.131025	0.103552	0	0	0	0	0.0416261	0.0703602	65.719	8		glnA1 (JDM601_4178)	glutamine synthetase	Common in both disease groups		0.0570203	0	0.0524517	0.12699	0.10469	0.0125234	0.0677977	0.0115631	0.0666145	0	0.00431855	0	0.0113696	0.0144252	0.0785402	0
narI (Mspyr1_15900)	respiratory nitrate reductase subunit gamma	Common in both disease groups		0.0111179	0	0.00580238	0.0152522	0	0	0.0736129	0	0.0438619	0.111697	0	0	0	0.0793429	0	0	0	0.0159767	0.013134	0.500785	0	0.0414563	0.109915	65.7605	10		rpoS (lpp1247)	RNA polymerase sigma factor RpoS	Common in both disease groups		0.0527939	0.0105609	0.0132498	0	0.0363003	0	0.0450351	0.0161026	0.0711934	0.02422	0.048121	0	0.150175	0.110102	0.043649	0.0569153
sugB (MASS_1370)	sugar ABC transporter permease SugB	Common in both disease groups		0.194931	0	0.0916935	0.0703655	0.0412486	0	0	0.0232665	0.120306	0.0653411	0.0302895	0	0	0.0696106	0	0	0.0142462	0.0373812	0.080764	0.0303242	0	0.0414175	0.0505594	65.8019	13		irtA (MUL_3902)	transmembrane ATPbinding protein ABC transporter	Common in both disease groups		0.0206305	0.0392263	0.0155129	0.0172268	0	0.0633646	0.0511824	0.0565306	0.0222541	0	0.00942229	0.121154	0.052542	0.0312791	0.0255728	0.0296649
vctC (VV2_0112)	ABCtype enterochelin transport system, ATPase component "	Common in both disease groups		0	0.470534	0.0337091	0.0147958	0	0.0209099	0	0	0.0212209	0	0	0.0748582	0	0	0.0443195	0.0264601	0.0156999	0	0.0445476	0.100296	0	0.0413025	0.102073	65.8432	11		z1217	Z1217 protein	Common in both disease groups		0.0568054	0.11361	0.0142353	0.0145738	0	0	0.0175953	0.0346036	0	0.156239	0.129332	0	0	0.129164	0	0.0271928
hemH (HI1160)	ferrochelatase	Common in both disease groups		0	0.366168	0.00872331	0	0.0235788	0.0162458	0.055385	0.0864657	0.0247915	0	0.104128	0.0388443	0	0	0	0.0206421	0	0.0320848	0.019799	0.039038	0.027419	0.0411101	0.0797236	65.8843	14		lap (LMOSLCC7179_1608)	bifunctional aldehydealcohol dehydrogenase	Common in both disease groups		0.0312322	0.0291683	0.0692056	0.0133711	0.0788332	0.0376823	0.0920303	0.0633828	0.0561276	0.0954903	0.0213684	0	0.0187235	0.0158235	0.0645277	0.0149474
yscN (YPZ3_pCD0027)	type III secretion system ATPase	Common in both disease groups		0.0395518	0.288335	0.0137757	0.0226691	0.0185789	0	0.0436419	0.0105057	0.04232	0.0442075	0.0718889	0	0.106588	0.0706003	0.0180947	0	0.0192373	0.0316033	0	0	0.0216188	0.0411056	0.0631286	65.9254	16		fecC	FecC	Common in both disease groups		0	0	0	0.0142201	0.0285518	0	0.0171944	0	0	0.0508223	0.100897	0	0.0331895	0.0839752	0.0229105	0.0397832
Bcen2424_0772	glycosyl transferase family protein	Common in both disease groups		0.00763144	0	0.0458665	0.0209955	0.0269309	0.081648	0	0.0060504	0.028281	0.0447618	0.118818	0.0354283	0.0617091	0.0409086	0.0104649	0.0235113	0.0222901	0.139019	0.0225924	0	0.125231	0.0410542	0.041817	65.9665	18		sugB (MYCMA_0725)	hypothetical protein	Common in both disease groups		0	0	0.0977493	0.0584013	0	0.0213832	0.0201344	0	0.0875393	0.0297787	0.0222097	0.190305	0.00972463	0.0246553	0.026834	0.0311022
dcd2 (PSPPH_4308)	Deoxycytidine triphosphate deaminase (dCTP deaminase)	Common in both disease groups		0.0144881	0	0.0151573	0.0298958	0.0613616	0.0281942	0	0.0115508	0.0286056	0.0121259	0.0451093	0.100819	0.117107	0.0517131	0	0.0357052	0.0846537	0.0416708	0.0857628	0	0.0950875	0.0409051	0.0367536	66.0074	17		lpxK (HD0217)	tetraacyldisaccharide 4'kinase	Common in both disease groups		0	0.0164586	0.00689866	0.00703928	0	0.0180561	0	0	0.0295901	0.050326	0	0.32197	0.0164496	0.104067	0.0680308	0.0591574
inlJ (LMOG_01670)	internalin	Common in both disease groups		0.00952962	0	0	0	0.00448849	0.222724	0	0.116333	0	0.0213415	0.0197597	0.0737846	0	0	0.137628	0.164579	0.0418181	0.0182966	0.00754713	0	0.0209157	0.0408926	0.064432	66.0482	13		regX3 (MSMEG_0937)	DNAbinding response regulator RegX3	Common in both disease groups		0.0399715	0.0479585	0.0100377	0.0821368	0.0274569	0.00874768	0.0371506	0.0729758	0.0646452	0.0549913	0.0181716	0	0.0478491	0	0.0989985	0
kdsA (BOV_1093)	3deoxy8phosphooctulonate synthase	Common in both disease groups		0.0487328	0	0.0203676	0.0201207	0.0412486	0	0.0644989	0.108522	0.0577386	0.0163526	0.121418	0.113117	0	0.0348053	0.0133834	0	0.0711828	0.0186906	0.0923298	0.0151621	0	0.0408415	0.0403144	66.0891	16		l0006	L0006 protein	Common in both disease groups		0	0.361312	0.31701	0.00774675	0	0	0	0.0366592	0	0	0.0274256	0	0	0	0.0497444	0
feoB (lpp2711)	ferrous iron transporter B	Common in both disease groups		0.0288213	0	0.0263673	0.0297437	0.0457371	0.0630964	0.0476731	0.0343772	0.0462558	0.0302107	0.0448493	0.0668551	0.0582029	0	0.0272254	0.0355458	0.0552406	0.0449099	0.0383727	0.0112409	0.118288	0.0406197	0.0253712	66.1297	19		bsc1	bifunctional; ribulose 5phosphate reductase; CDPribitol pyrophosphorylase	Common in both disease groups		0.0285102	0.0380376	0.0381434	0.00488151	0.0523028	0.0250094	0.0648577	0.0231261	0.025602	0	0.0259674	0	0.0170786	0.0792649	0.0785402	0.0182244
irtB (JDM601_1536)	transmembrane ATPbinding protein ABC transporter	Common in both disease groups		0.0256835	0	0.104996	0.0513858	0.0230674	0.0545543	0.0618699	0.014851	0.0669086	0.0391492	0.0800787	0.0379659	0	0	0.080217	0.0172947	0.00683239	0.0313406	0.0663559	0.0291042	0.0613411	0.0406189	0.0298934	66.1703	18		hemN (HSM_0771)	oxygenindependent coproporphyrinogen III oxidase	Common in both disease groups		0.11884	0.00790927	0	0.00509375	0.149918	0.0217197	0.0429861	0	0.0213679	0.03633	0.0180594	0	0.0178043	0.0750698	0.0490438	0.0379435
pvdH (PFL_4179)	diaminobutyrate2oxoglutarate aminotransferase	Common in both disease groups		0.00550084	0.241458	0.0346169	0.0113726	0	0.0322295	0.0366312	0.0482932	0.0109147	0	0.0945085	0.0895956	0	0.078848	0.00758809	0.040806	0.0403159	0.0211418	0.0588088	0	0	0.0406014	0.0549107	66.2109	16		gluP	glucose/galactose transporter (gluP)	Common in both disease groups		0	0	0	0.0113548	0.190345	0.00485982	0.0205799	0	0.0119148	0.0811965	0	0.130005	0	0.0503409	0.127934	0.0105782
gspE (SBO_3013)	putative type II secretion protein	Common in both disease groups		0.0841008	0	0.103614	0.0413064	0.0678386	0.0350594	0.0199807	0.0382275	0.0563591	0.105738	0.0374394	0.0417722	0.0486193	0.042888	0	0.0295684	0.0350826	0.0201788	0.00710606	0.0373824	0	0.0405839	0.0302371	66.2515	18		bplC (BPP0153)	lipopolysaccharide biosynthesis protein	Common in both disease groups		0.012321	0.118136	0.0493492	0.0126283	0.0507868	0.0431777	0.015279	0	0	0.0225325	0.0616375	0.144389	0.0184333	0	0.0304772	0.0412204
iap/cwhA (lin0591)	P60 extracellular protein, invasion associated protein Iap "	Common in both disease groups		0.0842945	0	0.0486295	0.0319878	0.0533505	0.0678653	0	0.0370174	0.0229656	0.0633317	0.0543391	0.0405035	0.046983	0.0622701	0.0239734	0.0644766	0.0127441	0.0613244	0.0275421	0	0.0477195	0.040539	0.0241988	66.2921	18		mucD (PA14_54390)	serine protease MucD precursor	Common in both disease groups		0	0.0912994	0.0452976	0.0756988	0	0.0333459	0	0.0231261	0.0410125	0.0696821	0.0519348	0.111749	0.0170786	0.0144252	0	0.0592149
rfbD (SGO_1020)	dTDP4dehydrorhamnose reductase	Common in both disease groups		0.019098	0	0.0299198	0.065573	0.0538618	0	0.0630968	0.015181	0.160191	0.0639553	0	0.0443098	0	0	0.0393163	0.0235113	0.0418181	0.0457416	0.033864	0.118683	0.0312857	0.0404479	0.0401132	66.3325	16		CAC0882	Predicted membrane protein, hemolysin III homolog "	Common in both disease groups		0.0209886	0	0	0.226601	0	0	0.0390661	0.0256101	0.101916	0	0.019125	0	0.0251583	0	0.034681	0
c3565	Putative response regulator	Common in both disease groups		0.230454	0	0.070497	0.0502447	0.0158517	0	0	0	0.0444299	0.0848118	0.0349694	0.0260588	0	0	0.0463207	0	0.0328536	0.0215358	0.0665519	0.0873999	0.0369101	0.0404233	0.0523105	66.3729	14		narH (Mspyr1_15880)	respiratory nitrate reductase subunit beta	Common in both disease groups		0.0164041	0.0164129	0.02055	0.132614	0.0225719	0.00717759	0.0406697	0.0499353	0.0971893	0.0450651	0.0149186	0	0.0147079	0.0248761	0.0879986	0
gacA (PputW619_3375)	two component transcriptional regulator, LuxR family "	Common in both disease groups		0.17808	0	0.0266041	0.0524888	0.0718158	0.0618911	0	0.0202413	0.0502728	0.0639553	0.0791687	0	0	0.113571	0.0349386	0	0.0185589	0.0426776	0.0301395	0	0	0.0402097	0.0451101	66.4131	14		pilR (PST_3646)	twocomponent response regulator PilR	Common in both disease groups		0.0194843	0.038952	0.0585474	0	0.180828	0.0170842	0.00601359	0.0710915	0	0.0356352	0.0177229	0.113962	0.0349797	0.0147196	0.0402159	0
devR/dosR (MYCMA_2154)	transcriptional regulatory protein devR (dosR)	Common in both disease groups		0.224759	0	0.117469	0.0472019	0.0793155	0	0	0.0198563	0.135643	0.0837032	0	0	0	0	0.0343132	0.0307639	0.0182197	0.0119497	0	0	0.0409527	0.0401975	0.0587271	66.4533	12		CFF8240_1415	D,Dheptose 1,7bisphosphate phosphatase "	Common in both disease groups		0	0.0213962	0.0335078	0.0137248	0.0735271	0.011701	0.0994247	0.0650958	0.0576046	0.147007	0.0851371	0	0.0160142	0.0810313	0.0441394	0
sitB (S1965)	Iron transport protein, ATPbinding component "	Common in both disease groups		0.0392806	0	0.0615763	0.0472399	0.0969854	0.0190757	0	0.015621	0.0290925	0.0987393	0	0.113898	0	0.0350527	0	0.0241489	0.0716674	0.080015	0.0465079	0.0304985	0.0322524	0.0400786	0.0352848	66.4934	16		kdsA (HD0857)	2dehydro3deoxyphosphooctonate aldolase	Common in both disease groups		0.0629659	0.0755266	0.00788418	0.00810048	0	0.0137944	0.0487769	0.0574727	0.0339227	0.0288853	0.0143017	0	0.047075	0.0476914	0	0.0527185
fbpC (NMBG2136_0571)	iron(III) ABC transporter ATPbinding protein	Common in both disease groups		0.0767405	0	0.0641815	0.0422193	0.021647	0.0149356	0	0.0549486	0.0492584	0.10941	0.0478392	0.0533865	0	0	0.0843446	0.0188887	0.0224354	0.0515195	0.0272481	0.0238759	0.0755779	0.0399265	0.030995	66.5333	17		zmp1 (ML2613)	zinc metalloprotease	Common in both disease groups		0	0.00539476	0.00678916	0.0330033	0.0186134	0.0133458	0.0209362	0.0658667	0.0655806	0.0557854	0.0984854	0	0.0384631	0.102522	0.00560501	0.0485792
BALH_4772	possible mannosyltransferase	Common in both disease groups		0.0451688	0	0.0157493	0.0155184	0.0212493	0.117127	0.0497764	0.0239266	0.0297417	0.0820402	0.0469293	0.0174702	0	0.0268875	0.160267	0.0741999	0.0109997	0.0649574	0.0356283	0	0	0.0398875	0.0412219	66.5732	17		algR (PSPPH_0069)	alginate biosynthesis regulatory protein AlgR	Common in both disease groups		0.0725648	0.0580622	0.0181774	0	0.0249302	0.234617	0.0224953	0	0	0	0.016489	0	0	0.0687404	0	0.121592
gtaB (BT9727_4956)	UTPglucose1phosphate uridylyltransferase	Common in both disease groups		0.0681794	0	0.0237621	0.0062378	0	0.0707476	0.12041	0.0289319	0.00896714	0.015244	0	0	0.0736301	0.0649094	0.0125078	0	0.0132771	0.0217984	0.0215142	0.226211	0.0596714	0.0398095	0.0539734	66.613	16		hemE (HSM_0564)	uroporphyrinogen decarboxylase	Common in both disease groups		0.0763614	0.0101952	0.0382894	0.0195968	0.122545	0.0111402	0.0551914	0.0155031	0.0205801	0.0699799	0.0116096	0.149368	0.0456719	0	0.0840051	0
lpxC (HD0816)	UDP3OacylGlcNAc deacetylase	Common in both disease groups		0.00883233	0	0.00923645	0.00608566	0.0124428	0.0171891	0.0583645	0.077225	0.0174474	0.0148282	0.109978	0.133125	0.0712927	0.0315062	0.0181781	0.0217579	0.0773368	0.0592233	0.0626803	0	0.0290008	0.0397967	0.0375769	66.6528	19		hmuU (cpfrc_00456)	iron ABC transporter permease	Common in both disease groups		0	0.0102866	0.0806304	0.0396535	0.0265304	0.0282244	0.0478415	0.0313488	0.0277191	0.0236244	0.0351653	0	0.0385115	0.136524	0.021229	0
ahpC (MMAR_2755)	alkyl hydroperoxide reductase C protein AhpC	Common in both disease groups		0.0414887	0	0.0722338	0.0190177	0.0780087	0.134473	0	0	0.0819215	0	0	0	0	0	0.0759643	0	0.0202064	0.132541	0.0818422	0	0.0907813	0.0394514	0.0470005	66.6923	11		isdE	ORFID:MW1015~hypothetical protein, similar to ferrichrome ABC transporter "	Common in both disease groups		0.0616765	0.123302	0	0	0	0.0540562	0.105127	0	0.0165921	0	0.0280425	0	0.0738298	0	0.0254327	0.014775
orf19	hypothetical protein	Common in both disease groups		0	0.823435	0	0	0	0	0	0	0	0	0	0	0	0	0	0	0	0	0	0	0	0.0392112	0.179688	66.7315	1		cshA (SSA_0905)	CshAlike fibrillar surface protein B	Common in both disease groups		0.156161	0	0.00229955	0.00237001	0.21797	0.00100935	0.155863	0	0.00246173	0.134699	0.00207515	0	0	0.0034591	0.0910113	0
leuD (Mspyr1_35690)	3isopropylmalate dehydratase small subunit	Common in both disease groups		0.0547372	0	0.0715233	0.037617	0.0772133	0	0	0.0435628	0.0675578	0.0573727	0.0426393	0	0	0	0.0188035	0	0	0.0393509	0.0486152	0.170269	0.0898146	0.0390036	0.042683	66.7705	13		flrA (VP2253)	polar flagellar protein FlaK	Common in both disease groups		0.0184815	0.110821	0.0324128	0.00474002	0.0254355	0.0202617	0.00574632	0.101155	0.0249128	0	0.0546829	0.21686	0.0442205	0.0069918	0	0.0619169
bplC (BAV0096)	lipopolysaccharide biosynthesis protein	Common in both disease groups		0	0	0.0231306	0	0.0103974	0.0861549	0.0489	0.0234865	0.0145665	0.0371398	0.183947	0.0171774	0.0596053	0.0263926	0.0101314	0.109108	0.0161845	0.00709104	0.0612101	0.0115023	0.0726778	0.0389906	0.04502	66.8095	18		lpxA (CGSHiEE_06775)	UDPNacetylglucosamine acyltransferase	Common in both disease groups		0.0343125	0.0343344	0.0602629	0.00880795	0	0.0752899	0.0425852	0.0208992	0.0370245	0	0.0468871	0.20137	0.0359957	0	0.0283754	0.0328844
slrA (spr0679)	Peptidylprolyl cistrans isomerase	Common in both disease groups		0.0303321	0	0.0211175	0.0625682	0.0427827	0.0196521	0	0.0804153	0.0599297	0	0	0	0.0818113	0.144417	0.0277674	0	0.0442894	0.0435968	0.0239646	0.0943709	0.0332191	0.0385826	0.0381189	66.8481	15		tviC	Vi polysaccharide biosynthesis protein, epimerase "	Common in both disease groups		0	0.0414208	0.0746077	0.0166254	0.106795	0	0.0160362	0.0315201	0.0697656	0.154154	0.0353336	0.151581	0.007741	0.00978852	0	0
ORF2	putative DNA methylase	Common in both disease groups		0.0257997	0	0.0179992	0.0177245	0	0	0.170887	0	0.101925	0.136988	0	0	0	0.0614454	0	0.0212	0.0125503	0.033004	0.0305316	0.0802545	0.0987785	0.038528	0.050542	66.8866	13		kdsA (HS_0946)	2dehydro3deoxyphosphooctonate aldolase	Common in both disease groups		0.0633957	0.0253737	0.0397129	0.0244076	0.0654417	0.0278131	0.0245444	0.0385436	0.025602	0	0	0	0.0189655	0.036063	0.0785402	0.0682983
feoB (lpl2584)	ferrous iron transporter B	Common in both disease groups		0.0324239	0	0.0376563	0.0260162	0.022897	0.0420817	0.0476731	0.0172161	0.00357062	0.0181542	0.0336695	0.0417722	0.0582029	0.0257328	0.0470295	0.071012	0.121045	0.046617	0.0767945	0	0.035504	0.0383366	0.0279775	66.9249	19		rmlD (stu1483)	dTDP4ketoLrhamnose reductase	Common in both disease groups		0	0	0	0.0159534	0	0.05443	0.0529196	0.0189292	0.0334796	0	0.0424003	0.182007	0.0650244	0.105907	0	0.111473
gacA (PSEEN3450)	response regulator GacA (Global antibiotic and cyanide control protein, LuxR/UhpA family) "	Common in both disease groups		0.114472	0	0.106377	0.0174963	0.0359079	0	0.0843043	0.0202413	0.125621	0.0852969	0	0.0294748	0	0	0.0611634	0	0	0.0122123	0.0301395	0.0791217	0	0.0381823	0.0435318	66.9631	13		cshA (SSA_0906)	CshAlike fibrillar surface protein C	Common in both disease groups		0.111677	0.00269738	0	0.0260701	0.307247	0.024486	0.0744349	0	0	0.0248156	0	0	0.00101601	0.0205338	0.153647	0
glnA1 (Mycsm_03925)	glutamine synthetase, type I "	Common in both disease groups		0.0593858	0	0.0325249	0.0291731	0.0558504	0.0385182	0.149855	0.0179862	0.0670304	0.0284785	0	0	0	0	0.00775487	0	0	0.0325225	0.033472	0.219937	0.0278584	0.0381118	0.054317	67.0012	14		fxuB (MSMEG_0015)	ferric enterobactin transport ATPbinding protein FepC	Common in both disease groups		0.130445	0.0391349	0.0572333	0.0753805	0.0224035	0	0.0505587	0	0.0175768	0.0448666	0.0593941	0	0.00977301	0.0247289	0.0673302	0.0468545
vscN (VP1668)	type III secretion system ATPase	Common in both disease groups		0.01228	0	0.00643394	0.0464792	0.021647	0.0537682	0.0406624	0.0488432	0.012132	0.0205793	0.0765688	0.071247	0.0247771	0	0.0801753	0.0681428	0.0987062	0.0117746	0.0654738	0	0.0403375	0.0380966	0.0302187	67.0393	18		fbpC (NMBG2136_0571)	iron(III) ABC transporter ATPbinding protein	Common in both disease groups		0.0767912	0.0409636	0.044896	0.0361515	0	0.0336449	0.0674413	0.0622693	0.0413571	0.0234259	0.0815477	0	0.0229811	0.0194298	0.0211589	0.0612845
BAV0088	putative lipopolysaccharide biosynthesis protein	Common in both disease groups		0.063492	0	0	0	0	0.144116	0.0701075	0	0	0	0	0	0	0.0377745	0.16723	0.234714	0	0	0.0125459	0	0.0695141	0.0380711	0.066615	67.0774	8		mgtB (SARI_03870)	hypothetical protein	Common in both disease groups		0.0397566	0.0318199	0.0211705	0.026813	0.0546611	0.0196262	0.0693122	0.0181583	0.0776431	0.109288	0.0226023	0	0.0297545	0.0150876	0.00819732	0.0142576
YE105_C1178	WbcM protein	Common in both disease groups		0.0151079	0	0.0315381	0.0103837	0.0106246	0.0293472	0.0499516	0.216109	0.0372887	0	0.0235296	0	0	0	0.145174	0.120904	0.0109997	0.0289332	0.0446947	0	0.0247825	0.0380652	0.0558043	67.1155	15		mucD (PSPA7_4753)	serine protease MucD precursor	Common in both disease groups		0	0.0456269	0.00478161	0.00732227	0.0196241	0.0229159	0.00587996	0.057901	0.0102408	0	0.0259674	0.111749	0.0568964	0.115328	0.031388	0.0637566
kasB (MSMEG_4328)	3oxoacyl	Common in both disease groups		0.0129773	0	0.0203281	0.0200446	0.0365897	0	0	0.103132	0.0288084	0.0325666	0.060579	0.0752486	0.0523592	0	0.0445279	0.0159398	0.0757377	0.0062156	0.0690513	0.120948	0.0212673	0.0379201	0.0350617	67.1534	17		dtxR (cpfrc_01219)	DtxR family transcriptional regulator	Common in both disease groups		0.0199141	0	0	0.102193	0	0.017458	0.061695	0	0.0428834	0.145916	0.00902969	0	0.0119018	0	0.0328594	0
flgD (PputW619_3730)	flagellar hook capping protein	Common in both disease groups		0.0114665	0.502375	0.0119995	0	0	0	0	0	0	0	0.0357494	0	0.0927973	0	0.0630813	0.0282932	0	0.0220172	0.0271991	0	0	0.0378561	0.109191	67.1912	9		rmlA (SMU.1461)	putative glucose1phosphate thymidyltransferase	Common in both disease groups		0	0.0311342	0.0546418	0.0320128	0.0213928	0	0	0.0568732	0.0503671	0	0.085081	0	0.102568	0.0708011	0	0.0596748
glnA1 (JDM601_4178)	glutamine synthetase	Common in both disease groups		0.094134	0	0.0626026	0.0490276	0.0362488	0	0.0378581	0.00907559	0.0281592	0.0525916	0.0178097	0.0132734	0	0.0203718	0.0235148	0.0281338	0.04584	0.0410142	0.02024	0.177414	0.0374374	0.0378451	0.0392545	67.2291	18		manC (Bcen2424_0879)	mannose1phosphate guanylyltransferase/mannose6phosphate isomerase	Common in both disease groups		0	0.0488271	0.0659205	0.0361869	0	0.016486	0	0.0342609	0.0303778	0	0.0897922	0.220179	0.0337217	0.0284824	0	0.0359888
epsI (str1080)	exopolysaccharide biosynthesis protein, sugar transferase "	Common in both disease groups		0.0333537	0	0.0261305	0.04298	0.0705658	0.0486324	0.0552097	0	0.0988008	0.0279242	0.0259996	0.0967203	0	0.0446201	0.0228894	0.0205624	0.0243737	0.0559404	0.0296004	0	0.0683716	0.0377464	0.0290678	67.2668	17		shuV (SDY_3547)	putative ATPbinding component of hemin transport system	Common in both disease groups		0.0351721	0.0281168	0.0484731	0.0406085	0.0966886	0.0770469	0.0653477	0.0641536	0.0757722	0	0.0320246	0	0.0210458	0.0532849	0	0.0168446
cshA (SSA_0905)	CshAlike fibrillar surface protein B	Common in both disease groups		0.00550084	0	0	0.00661816	0.0106815	0	0.228025	0.00220014	0.0245075	0.0161447	0	0.00322076	0	0.122973	0.0435273	0.0305248	0.0201095	0.00262631	0	0.184211	0.0904298	0.037681	0.0646971	67.3045	15		hmuV (CE0693)	membranebound iron(III) dicitrate transport protein	Common in both disease groups		0.0170488	0.0545419	0.0640955	0.026247	0.105532	0.0709908	0.0105572	0.0207279	0.0918719	0.062436	0.0465506	0	0	0.0774986	0	0
mig	5 putative carbonic anhydrase	Common in both disease groups		0.0109629	0	0.0114469	0.0301621	0.0309649	0	0	0	0	0.018362	0.239066	0.0636343	0	0	0	0.027018	0.224306	0.0157579	0.116882	0	0	0.0375506	0.0703565	67.3421	11		SPH_0465	UDPNacetylglucosamine 2epimerase	Common in both disease groups		0.0373211	0.029854	0	0.0191723	0.0170974	0.0436636	0.00770631	0.0605562	0.0268329	0.114052	0.0113292	0.146048	0.0149014	0.0565968	0.0205283	0.0476593
purC (Mspyr1_10020)	phosphoribosylaminoimidazolesuccinocarboxamide synthase	Common in both disease groups		0.0181683	0	0.0332749	0.034384	0.0384646	0.0618911	0.0602925	0	0.026942	0.0228659	0.0566791	0.0844229	0	0	0.13742	0.111977	0.0464699	0.0261318	0.026905	0	0	0.0374423	0.0378827	67.3795	15		ddrA (ML2352)	probable antibiotic resistance efflux protein	Common in both disease groups		0.0272207	0	0.0340918	0.0908386	0	0.0119253	0.0421842	0.0165309	0.0879824	0.0249148	0.0371844	0	0.00812805	0.0412148	0.0224901	0
msrA/B(pilB) (NMBM01240355_0046)	peptide methionine sulfoxide reductase msrA/msrB	Common in both disease groups		0.00519093	0	0.0162625	0.051652	0.0146018	0.0806523	0.102883	0.0329472	0.035828	0.0434453	0.0483592	0.0721254	0.0418406	0.055507	0.0142173	0.0127519	0.064302	0.0148824	0.0122518	0.0322412	0.03401	0.0374263	0.026966	67.4169	20		SSU98_0568	Cps2A	Common in both disease groups		0	0	0.0282882	0	0	0.0123739	0.0350125	0	0.0912811	0.0517156	0	0	0.0168851	0	0	0
plr/gapA (spr1825)	glyceraldehyde3phosphate dehydrogenase	Common in both disease groups		0.00751523	0	0.0314592	0.0491417	0.0743725	0.0439159	0	0.0778301	0.033434	0.0378327	0	0.0873508	0	0.134355	0.0103398	0.05563	0.0109997	0.0144447	0	0.117027	0	0.0374118	0.0406467	67.4543	15		CLD_1633	transporter, HlyC/CorC family "	Common in both disease groups		0.0204156	0.0776754	0.0486556	0.00523525	0.0140653	0.0179066	0.037997	0.049764	0.0385508	0	0.00931012	0	0.0367214	0.077425	0.0168851	0.0391508
rib (SAG0433)	surface protein Rib	Common in both disease groups		0.0545822	0	0	0.20908	0.0770429	0.0530869	0	0.130249	0	0	0	0	0	0	0	0.201719	0.0597955	0	0	0	0	0.0374074	0.0660654	67.4917	7		tuf (MHP7448_0523)	elongation factor Tu	Common in both disease groups		0	0.0538104	0.0168634	0.023028	0.0924774	0.0122991	0.0660159	0.0409418	0.0181184	0.0205473	0.0306224	0	0.0872314	0.0340022	0.0369931	0.0536383
hmuU (jk0317)	putative iron ABC transport system, permease protein "	Common in both disease groups		0.00774766	0.338749	0	0.0319497	0.0218743	0	0	0.0369624	0.042036	0.0129574	0.0240496	0	0	0.0276298	0.0850951	0.0190481	0.0339196	0.0148387	0.0274931	0.0481876	0.0127428	0.0373943	0.0720428	67.5291	16		EC55989_3327	hypothetical protein	Common in both disease groups		0	0	0	0	0.418928	0	0	0	0	0	0	0	0	0.0384917	0.251385	0
rmlA (MAP4_3941)	glucose1phosphate thymidylyltransferase RmlA	Common in both disease groups		0.0232042	0	0.0630368	0	0.0130677	0.072215	0.0615194	0	0.123714	0.0467019	0	0.043041	0	0.066229	0.0446113	0	0.0270873	0.0267008	0.0549372	0.0576857	0.0609017	0.0373644	0.0328489	67.5665	15		secA2 (Mvan_3162)	SecA DEAD domain protein	Common in both disease groups		0.0392552	0.0291226	0.0351138	0.0345243	0.0385744	0.0823179	0.0434315	0.00685219	0.0482992	0.0513186	0.0102075	0	0.0452849	0.0297335	0.0462413	0.0563404
slrA (SP_0771)	peptidylprolyl cistrans isomerase, cyclophilintype "	Common in both disease groups		0.0606641	0	0	0.0347643	0.0427827	0.0590088	0	0.0482382	0.0898742	0.0508594	0.0471892	0.0234237	0	0.0361249	0.0277674	0.049812	0.0221447	0.0290645	0	0.062914	0.0995695	0.0373429	0.0286774	67.6039	16		mrsA/glmM (NTHI1664)	predicted phosphomannomutase	Common in both disease groups		0.0202723	0.0243221	0.0101472	0.0598162	0.0836339	0.0577198	0.0878876	0.0370018	0.0491362	0.018562	0.018452	0	0.0181914	0	0.0334199	0
regX3 (Mflv_0082)	two component transcriptional regulator	Common in both disease groups		0.0473382	0	0.142218	0.0406598	0.016704	0.0230061	0	0.0188112	0.0116857	0.0496121	0.0367894	0.0137614	0	0.126767	0	0	0	0.0794021	0.119088	0	0.0582653	0.0373385	0.0447755	67.6412	14		glnA1 (Mycsm_03925)	glutamine synthetase, type I "	Common in both disease groups		0.0565905	0	0.0331063	0.101698	0.032426	0.00414954	0.0233862	0	0.0101423	0.112365	0	0	0.0112728	0.0571855	0.0389548	0.00902596
pglA (CFF8240_1382)	galactosyltransferase	Common in both disease groups		0.00732153	0.319291	0	0.030124	0.0309081	0	0.0483742	0	0.0144448	0.0244596	0.0795587	0.0338667	0.0591378	0.0260627	0.0501565	0.0539563	0	0	0.00431264	0	0	0.0372369	0.0689168	67.6784	14		plr/gapA (MGAS9429_Spy0235)	glyceraldehyde 3phosphate dehydrogenase	Common in both disease groups		0	0.031317	0.0589124	0.0402194	0.107722	0.0114393	0.0728313	0.0159313	0.0914781	0	0.0237801	0	0.0390437	0	0.0430885	0.0374836
tetD	putative transcriptional regulator TetD	Common in both disease groups		0.0779802	0	0.0611421	0.0133885	0	0.0568601	0.129173	0.031022	0.0385059	0.0327052	0	0.090474	0	0	0.0267668	0.0480586	0.0569365	0.0467046	0.0692473	0	0	0.0370936	0.0360328	67.7155	14		pspC/cbpA (spr1995)	Choline binding protein A	Common in both disease groups		0	0	0	0.082632	0	0	0.0318943	0	0	0	0	0.603556	0	0	0.0106495	0
PSPPH_4303	Larginine:lysine amidinotransferase, putative "	Common in both disease groups		0	0	0	0.167964	0.0104542	0.0288231	0.147051	0.0117708	0.233957	0.0620845	0	0.0343547	0	0	0.0305192	0	0.0108058	0.0212731	0.0175446	0	0	0.036981	0.0647202	67.7525	12		relA (MYCMA_1589)	GTP pyrophosphokinase	Common in both disease groups		0.0749287	0.0161386	0.021645	0.0429078	0.031668	0.0290468	0.0428524	0.0210705	0.0279653	0.0633293	0.0209758	0	0.0275773	0.00875815	0.0618653	0.0165572
phoP (Mycsm_05696)	response regulator with CheYlike receiver domain and wingedhelix DNAbinding domain	Common in both disease groups		0.0338573	0	0.159309	0.00775922	0.143404	0.0439159	0	0	0.0669086	0.0378327	0	0.0261564	0	0	0	0	0.0164753	0.0973924	0.053467	0.0702336	0.0185429	0.0369169	0.0474044	67.7894	13		capA (BLi03837)	YwtB	Common in both disease groups		0	0.0277967	0.0174109	0.0594979	0	0.0101682	0.00717177	0.0281796	0	0	0.031632	0	0.0138854	0.0351062	0	0.055478
C8J_1343	hypothetical protein	Common in both disease groups		0.0072828	0	0.133218	0.0851232	0.113064	0.0283515	0	0	0.0575357	0.158745	0	0	0	0	0	0	0.0212725	0.146636	0	0	0.0239037	0.0369111	0.0552534	67.8263	10		pilT (NLA_0220)	pilus retraction protein	Common in both disease groups		0.0259313	0	0.00649715	0.0133357	0.142843	0	0.00806267	0	0.0139827	0.0238229	0.0354458	0	0.00778938	0.0393749	0.192882	0.0124179
ybtQ (ECUMN_2270)	yersiniabactiniron ABC transporter permease and ATPbinding protein YbtQ	Common in both disease groups		0.013326	0	0.0232095	0.0641277	0.025056	0.0993611	0.0588903	0.0494482	0.0197602	0.0446925	0.0137798	0.0515321	0.035997	0	0.0305192	0.0328361	0.0259243	0.0723986	0.0867919	0	0.0218824	0.0366444	0.0278453	67.863	18		panD (CCDC5079_3340)	pantothenate kinase	Common in both disease groups		0	0.0960084	0.0465021	0.0336046	0	0.0669534	0.0743904	0.0863376	0.00585893	0	0.0496353	0	0.0522518	0.0165595	0	0.0731275
rgpG (SMU.246)	putative glycosyl transferase Nacetylglucosaminyltransferase), RgpG "	Common in both disease groups		0.0665136	0	0.0292882	0.115513	0.0296581	0.0408764	0.0464462	0	0.0518552	0.0586892	0.0218397	0.0325004	0	0.0499811	0.0384825	0	0.0511217	0.0368997	0.00828224	0.0435692	0.0459619	0.0365466	0.0273717	67.8995	17		int3	integrase, phage family "	Common in both disease groups		0	0.0964656	0.195134	0.0169084	0.030152	0.00482244	0.0271725	0.080085	0.0236327	0.0804024	0.0399326	0	0	0.0332662	0.0542985	0
ompA (JDM601_0819)	outer membrane protein OmpA	Common in both disease groups		0.0323465	0	0.00844701	0.0111063	0.0342602	0.0157217	0.107089	0.0643542	0	0.0406736	0.0755288	0.0750534	0.065449	0.028867	0.011132	0.0796992	0.0531569	0.0310342	0.033521	0	0	0.0365448	0.0314028	67.9361	17		galE (HS_0789)	UDPglucose4epimerase	Common in both disease groups		0.106591	0.0213047	0.0300767	0.00682704	0.0366372	0.00583179	0.0330525	0.0324622	0	0.048837	0.0727984	0	0.0318833	0.0201658	0	0.0127628
hmuV (jk0318)	putative iron ABC transport system, ATPbinding protein "	Common in both disease groups		0.0760045	0	0.0420772	0.0553415	0.031533	0.0434967	0	0	0.057414	0.0149668	0.0835887	0.0207885	0	0	0.0368565	0	0	0.0428526	0.0635135	0.153015	0.0440285	0.0364513	0.0381536	67.9725	14		orf35	hypothetical protein	Common in both disease groups		0.115831	0.0772182	0.0774183	0.0743546	0	0.0592525	0.0239207	0.0234687	0.0208263	0	0.1318	0	0.0115631	0.029292	0	0.0277103
PA0073	probable ATPbinding component of ABC transporter	Common in both disease groups		0.0451688	0	0	0.0232777	0.0318739	0	0	0.0897659	0.0111582	0.0189164	0	0.0524105	0.136975	0	0	0.027815	0.0494742	0.0216671	0.040088	0.140467	0.0740839	0.0363401	0.0426802	68.0089	14		inlJ (LMOL312_2786)	internalin J (LPXTG motif)	Common in both disease groups		0	0.0170529	0	0	0	0.156673	0.00993357	0	0	0	0.0582724	0.125026	0	0.0242137	0	0.326832
hsdR	type I restriction enzyme HsdR, putative "	Common in both disease groups		0.0383896	0	0.0249068	0.0182189	0.0598275	0.0515148	0.0525807	0.00423528	0.0182994	0.0311115	0.0246996	0.043041	0	0.037857	0.0109235	0.052203	0.0154577	0.092665	0.0125459	0.164779	0.00870024	0.0362836	0.0374494	68.0451	19		mprA (MSMEG_5488)	DNAbinding response regulator	Common in both disease groups		0.0391119	0.0156357	0.019601	0.030138	0	0.102879	0.0121163	0.0476227	0.0210724	0	0.017779	0.22903	0.0117083	0	0.0322989	0.0374261
wbyL (YPTB1012)	probable glycosyltransferase	Common in both disease groups		0	0	0.0114074	0.015024	0.0462484	0.0212767	0	0.278043	0	0	0.0340595	0.0253757	0.0883562	0	0.0150094	0	0.0718127	0.0209667	0.129379	0	0	0.0360457	0.0652465	68.0812	12		kasB (Mycsm_03981)	3oxoacyl(acylcarrierprotein) synthase	Common in both disease groups		0.085817	0.0471813	0.0161334	0.041316	0.051629	0.0635142	0.0432088	0	0.0578015	0.0196539	0.0586089	0	0.0256904	0.0487954	0.0531775	0.0102907
phoP (CCDC5180_0692)	DNAbinding response regulator	Common in both disease groups		0.0544273	0	0.0189466	0.0166215	0.0341466	0	0.160196	0	0.0477977	0.0811394	0	0.0281084	0	0.043218	0.0166354	0.0298075	0	0.0521761	0.0572895	0.112844	0	0.035874	0.0417313	68.1171	14		mprA (Mmcs_4301)	two component transcriptional regulator, winged helix family "	Common in both disease groups		0	0	0.00981873	0.0903787	0.0268673	0	0.0606259	0.0238114	0.0632173	0.0538002	0.017779	0	0.0351248	0	0.0968966	0.0187418
kdsA (HD0857)	2dehydro3deoxyphosphooctonate aldolase	Common in both disease groups		0.00945214	0	0.019736	0.00650405	0.0266468	0.0734727	0	0.112647	0.00933231	0.0157983	0.117648	0	0.152636	0	0.0388994	0.0465443	0.0827155	0.0181215	0.0223473	0	0	0.0358334	0.0453756	68.1529	15		ORF21	putative FMNdependent dehydrogenase	Common in both disease groups		0.111247	0.0356146	0.0139433	0.0742839	0.022993	0	0.0275734	0.0135331	0.0120133	0.0713696	0.0101514	0	0.0399629	0	0.110208	0.0106357
fliM (CFF8240_1512)	flagellar motor switch protein FliM	Common in both disease groups		0.0446652	0	0.023328	0	0	0.014464	0	0.0828904	0	0.0124723	0.185507	0.0690999	0.0603066	0	0.0102147	0.0366616	0.0978339	0.00713481	0.00882132	0	0.097724	0.0357678	0.0481829	68.1887	14		VC1760	helicase, putative "	Common in both disease groups		0.0287967	0.128651	0.0770168	0.0382032	0	0.00945797	0.00890903	0.0204709	0.0414064	0.0220362	0.0895678	0.0564278	0.0287385	0.00728619	0.0158341	0.0482342
narH (Mspyr1_15880)	respiratory nitrate reductase subunit beta	Common in both disease groups		0.0393194	0	0.115653	0.0304283	0.0798269	0.0287183	0.0976248	0	0.0388711	0.0164912	0.0306795	0.011419	0	0.0351352	0	0	0.0143432	0.0612806	0.0262189	0.0917568	0.0322524	0.0357152	0.0346303	68.2244	16		glnA1 (JDM601_1682)	glutamine synthetase	Common in both disease groups		0.0565905	0.00754352	0.0189074	0.082349	0.0843077	0.0165234	0.0233862	0.0114774	0.0406679	0.0345433	0	0	0.0141273	0.014278	0	0
CLL_A2400	hemolysin A	Common in both disease groups		0.0200664	0	0.0104996	0.0758806	0.0778951	0.0195473	0.0664269	0.015951	0.0198413	0.117794	0.062529	0.0349403	0	0	0.027559	0	0.0146339	0.0192596	0.0356283	0.0311956	0.0987785	0.0356394	0.0342478	68.26	17		rpoS (LPC_0709)	stationary phase specific sigma factor RpoS	Common in both disease groups		0.0264328	0.0422437	0	0	0.0726849	0.0231776	0.0327407	0.0161026	0.0284577	0.02422	0.0601232	0	0.0711205	0.100093	0	0
sugC (OEM_13000)	ABC transporter, ATPbinding protein SugC "	Common in both disease groups		0.0413725	0	0.0504452	0.0568629	0.0486347	0.0402475	0.0457452	0.0109457	0.0680853	0.0982542	0	0.0160062	0	0.0245782	0.00946427	0	0.0503464	0.0660955	0.0326389	0.0428721	0.0452588	0.0356121	0.0265981	68.2956	17		rgpD (stu1469)	polysaccharide ABC exporter ATPbinding protein	Common in both disease groups		0.0337394	0.0179673	0.0168999	0.0432969	0	0.0936077	0.0139426	0.082055	0.0666145	0.0823877	0.020471	0	0	0.0170011	0.0185666	0.0968134
fliS (YPZ3_1887)	flagellar protein FliS	Common in both disease groups		0	0	0	0	0	0.18494	0	0.0377875	0	0	0	0	0.288209	0	0.130624	0	0	0	0.0281302	0	0.0780386	0.0356061	0.0761628	68.3312	6		gacA (PputW619_3375)	two component transcriptional regulator, LuxR family "	Common in both disease groups		0	0.033923	0.0319017	0.0544749	0.0291413	0.0371963	0.0394224	0	0.0456898	0.0389108	0.0385865	0	0.0571383	0.0643245	0	0
ctpV (MRGA327_06080)	metal cation transporter Ptype ATPase CtpV	Common in both disease groups		0.023824	0.298064	0.0409325	0.0093567	0.0240333	0.0198617	0	0.0270618	0.0302692	0.0199557	0	0.031622	0.0275821	0.0121241	0.0467794	0.0293293	0.0472452	0.0277514	0.0040186	0.0106309	0.0167853	0.0355822	0.0616332	68.3668	19		ybtP (YE2615)	lipoprotein inner membrane ABCtransporter	Common in both disease groups		0.015043	0.0421066	0.0734762	0.0193138	0	0.0230655	0.0186199	0.0365736	0.00812372	0.0275949	0.0855297	0	0.0427207	0.0341494	0.0124011	0.0143725
panC (Mvan_5364)	pantoatebetaalanine ligase	Common in both disease groups		0.0347482	0	0	0.0179147	0.0122723	0.101353	0	0.0276118	0.0171633	0.014551	0.148718	0	0	0	0.0596624	0.0855969	0.114164	0.0166333	0.0102915	0	0.0855085	0.0355328	0.044965	68.4023	14		rgpD (SSA_1507)	ABCtype lipopolysaccharide transport system, ATPase component, putative "	Common in both disease groups		0.0224929	0	0.0957782	0.0432969	0	0.00740189	0.0417833	0	0.0726704	0.0823877	0.0153673	0	0.0571866	0.0340758	0.0185666	0
bsc1	bifunctional; ribulose 5phosphate reductase; CDPribitol pyrophosphorylase	Common in both disease groups		0.0741451	0	0.0447218	0.0156706	0	0.02222	0	0.0907559	0.00563996	0.0382485	0.0532992	0.0397227	0.046048	0.0611155	0.0235148	0.0983488	0.112468	0.0191283	0	0	0	0.0354784	0.0353905	68.4378	15		groEL (CTC02413)	chaperonin GroEL	Common in both disease groups		0.016619	0.013304	0.0395304	0.0149275	0.034279	0.0509534	0.0308698	0.0707489	0.00896071	0.0608478	0.0113292	0.0973656	0.024868	0.0251705	0.0411267	0.0556505
fagA (CE0686)	putative iron transport membrane protein	Common in both disease groups		0.0569453	0	0.102075	0.0615412	0.0114769	0.031653	0.10779	0.0129258	0.0241017	0	0	0	0.0656827	0.0581463	0.0111737	0	0.0712797	0.0624187	0.0674341	0	0	0.0354592	0.0359788	68.4733	14		BC5270	Undecaprenylphosphate galactosephosphotransferase	Common in both disease groups		0	0.0176473	0	0	0.121282	0	0.0273062	0.241368	0.0475115	0.0403997	0	0	0	0.13358	0	0.0210989
secA2 (Mvan_3162)	SecA DEAD domain protein	Common in both disease groups		0.0369951	0	0.0386431	0.0231255	0.028465	0.029452	0.0445183	0.0106707	0.0398449	0.0225195	0.0209297	0.0857892	0.0680202	0.01798	0.0323119	0.0786631	0.0539807	0.0274012	0.0418032	0.0209132	0.0220582	0.0354326	0.0214663	68.5087	20		zmp1 (Mycsm_00124)	endothelinconverting enzyme	Common in both disease groups		0.0401148	0	0.00503712	0.0137602	0.00918036	0.0308038	0.0249007	0.0570445	0.0144258	0.0490356	0.0700502	0	0.0119986	0.0659437	0.0110699	0.0737024
zmp1 (MSMEG_0234)	metallopeptidase	Common in both disease groups		0.0730991	0	0.0339854	0.0474682	0.0458507	0.0316006	0.0538075	0.00643542	0.0280781	0.0408815	0	0.0188365	0.0329582	0	0.044653	0.0100421	0.0296555	0.0311656	0.0216612	0.176891	0.013358	0.0352585	0.0377275	68.544	18		YE105_C1504	GDPmannose 4,6dehydratase "	Common in both disease groups		0	0.0289854	0	0.012416	0	0.0211963	0.0374179	0.0293788	0.0260452	0	0.0109927	0	0	0.14646	0	0.0346666
BC5274	UDPNacetylglucosamine 4,6dehydratase "	Common in both disease groups		0.0273492	0	0.00236832	0.0689962	0.0289763	0.0621007	0.0301462	0.00726047	0.031527	0.0191242	0.0284695	0.0635367	0.0369319	0.113983	0.0438609	0	0.0332897	0.0305965	0.0675321	0.0142036	0.0299675	0.0352486	0.0276331	68.5792	19		csrA (lpp0845)	global regulator CsrA	Common in both disease groups		0	0.0555935	0.13936	0	0	0.0304674	0	0.253788	0	0	0	0	0.0416079	0.105319	0	0
STER_1438	Glycosyltransferase involved in cell wall biogenesis	Common in both disease groups		0.0522967	0	0.0984037	0.0287547	0.0295445	0	0	0	0.22215	0.0701222	0	0	0.0846162	0	0.014384	0	0	0.0401388	0	0.0650924	0.0343616	0.0352316	0.0532516	68.6145	11		irtB (MUL_3901)	transmembrane ATPbinding protein ABC transporter	Common in both disease groups		0.0155445	0.0809671	0.0253681	0.0259994	0	0.0153645	0.0338098	0.0189292	0.041948	0.0713696	0.0212562	0	0.0745555	0.0117757	0	0.01489
inlJ (LM5923_0036)	hypothetical protein	Common in both disease groups		0.0318041	0	0.00331565	0	0.00897697	0.148465	0	0.0404826	0	0.0160062	0.0297695	0.0074175	0.128561	0	0.0240151	0.156689	0.0278626	0.00608429	0	0	0.109588	0.0351922	0.0521784	68.6496	14		orfM (NTHI0366)	putative deoxyribonucleotide triphosphate pyrophosphatase	Common in both disease groups		0.0460604	0.0368489	0.023105	0.0177574	0.031668	0.0202243	0.0857048	0	0	0.0422857	0	0	0.041366	0.104803	0.076088	0
SPH_0465	UDPNacetylglucosamine 2epimerase	Common in both disease groups		0.00747649	0	0.0234069	0.0821184	0.0421577	0.0435491	0.0988516	0.0237616	0.0147288	0.0500279	0	0.017275	0.0904599	0	0.0820515	0.0367413	0	0.0322161	0.0707175	0.0231788	0	0.0351771	0.0325814	68.6848	16		cylA (gbs0649)	hypothetical protein	Common in both disease groups		0.0873929	0	0.0146003	0.0673507	0.0200452	0.0127851	0.108378	0.0354601	0	0.0267016	0.0265282	0	0.0523485	0.0441587	0.0240315	0.0139701
SSU98_0574	Glycosyltransferase	Common in both disease groups		0.188617	0	0.0597606	0.0785811	0.0484075	0	0	0	0.0564402	0.0383178	0	0	0	0.0816522	0.0313947	0	0.0667732	0.0164582	0.033864	0	0.0375253	0.0351329	0.0454621	68.72	12		pilR (Pmen_0965)	two component, sigma54 specific, transcriptional regulator, Fis family "	Common in both disease groups		0	0.0323228	0.0354788	0.0103644	0.0833813	0.00444861	0.0313152	0.0369162	0.0108809	0	0.0183959	0.118388	0.0272386	0.0306167	0.133469	0.0193742
tuf (MHP7448_0523)	elongation factor Tu	Common in both disease groups		0.0235141	0	0.014052	0.046213	0.042669	0.0131014	0.0445183	0.0855856	0.083017	0.0451082	0	0.0156158	0	0.0600433	0.0554098	0	0	0.0483241	0.0318548	0.0836529	0.0441164	0.0350855	0.0287003	68.755	16		fbp (CD2592)	fibronectinbinding protein	Common in both disease groups		0	0.0854475	0.0114613	0	0	0.0100187	0.0614723	0.0696354	0.00822219	0	0.00695455	0	0.0365279	0.0346646	0	0.0219038
fbpC	iron(III) ABC transporter, ATPbinding protein "	Common in both disease groups		0	0.336096	0.0240779	0.0263966	0	0.0597424	0	0.0366324	0.0303097	0.0128881	0.0955485	0.017763	0	0	0.0210966	0.0188887	0.0111935	0.022061	0	0.0238759	0	0.0350748	0.0727416	68.7901	14		hsdR	type I restriction enzyme HsdR, putative "	Common in both disease groups		0.0176935	0.0706348	0.0819079	0.0158826	0.0242564	0.0328973	0.00271725	0	0.04761	0.064719	0.00802016	0	0.0132081	0.0367989	0.17866	0
fxuB (MSMEG_0015)	ferric enterobactin transport ATPbinding protein FepC	Common in both disease groups		0.0684505	0	0.081786	0.0100794	0.0690318	0.0190233	0.129524	0.031132	0.00965692	0.0327745	0.0304195	0	0	0	0.040317	0	0.0285894	0.0281453	0	0.0608226	0.0963179	0.0350509	0.0366423	68.8252	15		relA (Mmcs_2280)	(p)ppGpp synthetase I, SpoT/RelA "	Common in both disease groups		0.0675504	0.0202532	0.0169364	0.0448533	0	0.0481496	0.0331861	0.0342609	0.0364337	0.0103233	0.0307907	0	0.0438334	0.0341494	0.0185666	0.0431176
manB (HSM_1062)	Phosphomannomutase	Common in both disease groups		0.0952574	0	0.00623658	0.0286406	0.0168176	0.0115816	0.078871	0.00946062	0.0470673	0.00498893	0.0185897	0.013859	0	0.106313	0.00817179	0.0366616	0	0.0228489	0.00705705	0.20373	0.0195096	0.0350315	0.0494158	68.8602	18		manB (HSM_1832)	phosphoglucomutase/phosphomannomutase alpha/beta/alpha domain I	Common in both disease groups		0	0.0196589	0.0164254	0.0189247	0	0.0574207	0.0913175	0.00993568	0.00881301	0	0.0446998	0	0.0465428	0.012438	0	0.129295
bvrR (BSUIS_A1933)	Transcriptional regulatory protein chvI	Common in both disease groups		0	0	0.0176835	0.0853894	0.0398282	0.0658739	0	0.0359173	0.0613092	0.0567491	0.0350994	0.0261564	0.182556	0	0.0310195	0	0.032999	0.0108116	0.053467	0	0	0.0349933	0.0426342	68.8952	14		BTH_I1333	group 1 family glycosyl transferase	Common in both disease groups		0	0.0420151	0.0493857	0	0	0	0.00815176	0.0638967	0.0141304	0.0481422	0	0.153793	0.0707334	0.0995043	0	0.106874
YPK_3182	NADdependent epimerase/dehydratase	Common in both disease groups		0	0	0	0.0231255	0.0474984	0.0818576	0.167206	0.0133659	0.0166359	0.0494043	0	0.0195197	0.0680202	0	0.109819	0.0310827	0.012308	0.012081	0.0248957	0	0.0551894	0.0348576	0.0429109	68.9301	15		motA (VF0714)	flagellar motor protein	Common in both disease groups		0	0.0992087	0.0754838	0	0	0.0155141	0.0109581	0.0215844	0.0382061	0	0.0322489	0.207455	0.0636214	0	0	0
tig/ropA (SMU.91)	trigger factor	Common in both disease groups		0.0379635	0	0.0264857	0.0696428	0.0357374	0.0246307	0.0418893	0.0100657	0.031243	0.0371398	0.0197597	0.0147374	0.102381	0	0.0173859	0.0624045	0.0832	0.0242934	0.0524868	0.0196933	0.02074	0.0348514	0.0264126	68.9649	19		regX3 (Mflv_0082)	two component transcriptional regulator	Common in both disease groups		0.0196992	0.0630913	0.0296752	0.0557129	0.02712	0.00863553	0.0611159	0.0239827	0.0637589	0	0.0179472	0	0.0236101	0.0298807	0.113992	0.0189143
sugC (BN45_30301)	Putative sugartransport ATPbinding protein ABC transporter SugC	Common in both disease groups		0.0137521	0	0.0682866	0.059107	0.0582367	0.0401427	0	0	0.0271854	0.0345761	0.0214497	0.0319148	0.166895	0	0.00946427	0	0	0.0659204	0.0651307	0	0.0676686	0.034749	0.0403203	68.9997	14		galE (BCE_5380)	UDPglucose 4epimerase	Common in both disease groups		0	0.0109267	0.00682566	0.0350549	0	0.0598132	0.122677	0	0.0147212	0.0500282	0.0124509	0	0.0244809	0.020681	0.0225602	0.026158
cps2T (SPD_0320)	glycosyl transferase, group 1 family protein, putative "	Common in both disease groups		0	0	0.0215122	0.0660294	0.0386919	0	0.0453946	0.0436729	0.00677607	0.0287556	0	0.0159086	0	0.073487	0.00942258	0	0	0.0197411	0.0162214	0.298711	0.0449952	0.0347295	0.0646062	69.0344	14		sitB (S1965)	Iron transport protein, ATPbinding component "	Common in both disease groups		0.0327365	0.0523475	0.00821269	0.00841884	0.0112859	0.0215328	0.0507369	0.0996137	0.017626	0.0599544	0.0893996	0	0.0489618	0.049605	0.0540183	0
flrA (VF1856)	FlrA; sigma54dependent transcriptional activator	Common in both disease groups		0.00550084	0	0.0172098	0.00753101	0.0271014	0.0106908	0	0.0523634	0.0108336	0.00921566	0.111018	0.0891076	0.133002	0.0587236	0.045195	0.027018	0.0560643	0.0263069	0.0421953	0	0	0.034718	0.037852	69.0691	17		chuW (ECNA114_3622)	Coproporphyrinogen III oxidase	Common in both disease groups		0.0860319	0.00859504	0.0808859	0.0137956	0.0592091	0.0447851	0.0600023	0.0654384	0.0463791	0.0788143	0.0293886	0	0	0	0.0177258	0.0412204
fhlA	formate hydrogenlyase transcriptional activator for fdhF, hyc and hyp operons (EBP family) "	Common in both disease groups		0.0156503	0	0.00817071	0.00270051	0.0165335	0.0380465	0.0259398	0.0622091	0.0116045	0.0327745	0.060839	0.0726134	0.126457	0.0558369	0.0295602	0.0481383	0.0485535	0.0150137	0.0416562	0	0.0128307	0.0345299	0.030422	69.1036	19		BCE_5395	caspsular polysaccharide biosynthesis protein	Common in both disease groups		0.0448426	0.0927167	0.0300037	0.0460914	0.0102753	0.0196636	0.00463269	0.0364023	0.0886717	0.0273964	0.0340436	0	0.0268516	0.0453363	0	0
groEL (CPF_2573)	chaperonin, 60 kDa "	Common in both disease groups		0.0200664	0	0.0262094	0.0310369	0.0353965	0.0195473	0	0.0598439	0.0297417	0.0504436	0.062529	0.0465546	0.08111	0.035795	0.0310195	0.0247067	0.032999	0.0312531	0.0118598	0.0780761	0.0164338	0.0345058	0.0221098	69.1381	19		hlyB (ECABU_c48850)	hemolysin secretion protein HlyB	Common in both disease groups		0	0.0408264	0.022375	0.0327557	0.026362	0.0475515	0.0454806	0.0465949	0.0481515	0	0.0406617	0	0.0362859	0.06771	0.0421076	0.0366787
BCE_5387	glycosyl transferase, group 2 family protein "	Common in both disease groups		0.00770892	0	0.00805229	0.0265487	0	0.0525629	0	0.0245316	0.0152563	0	0	0	0	0.0550946	0.0212216	0.228258	0.135291	0.0147949	0.0548392	0	0.0760173	0.0342942	0.0559575	69.1724	13		fleQ (PP_4373)	transcriptional regulator FleQ	Common in both disease groups		0	0.0367118	0.0414285	0	0	0.0080374	0	0.0223553	0	0.0168746	0.0417834	0.107877	0.0934242	0.06955	0	0.0966985
flgG_2 (HH1081)	flagellar distal rod protein FlgG	Common in both disease groups		0.0103044	0	0	0.0212618	0	0.0500998	0.0681796	0.0491732	0.0203688	0.0172534	0.064219	0.0239117	0.166661	0	0	0.152305	0.0300916	0	0.0122028	0	0.0338343	0.0342794	0.0469247	69.2067	14		sitB (SSON_1751)	Iron transport protein ATPbinding component	Common in both disease groups		0.0327365	0.0261966	0.0656285	0.0168023	0.123809	0.00717759	0.0101563	0	0.0353013	0	0.0446998	0	0.0930372	0	0.0540183	0.0156948
groEL (CPE2289)	chaperonin GroEL	Common in both disease groups		0.0251024	0	0.0341038	0.01723	0.0282945	0.068337	0.099728	0.015951	0.00495018	0.0378327	0.0155998	0.0581688	0.08111	0.0178975	0.0138003	0.0370601	0.0293163	0.0288457	0.0118598	0.0780761	0.0164338	0.0342713	0.0272394	69.241	20		fliI (VF1849)	flagellumspecific ATP synthase	Common in both disease groups		0.0205588	0.0328257	0.0360263	0.0290061	0.0423644	0.0269907	0.063655	0.0375157	0.0165921	0.0752408	0.00936621	0	0.0675886	0	0	0.0196616
fliQ (BARBAKC583_1116)	flagellar biosynthetic protein FliQ	Common in both disease groups		0	0	0	0.041877	0	0	0	0	0	0	0	0.0706614	0.246135	0	0	0	0.222319	0.0291958	0.108159	0	0	0.034207	0.0723648	69.2752	6		hmuV (DIP0628)	Ironrelated transport system ATPbinding protein	Common in both disease groups		0.0974933	0.0519817	0.040735	0.0083481	0.033521	0.014243	0.0402688	0.1582	0	0.0297787	0.0148065	0	0.0388985	0.0246553	0	0
hlyB	HlyB protein	Common in both disease groups		0.0210349	0	0.0759836	0.0499785	0.0323853	0.0223248	0.025414	0.045653	0.007547	0.0385256	0.0357494	0.0532889	0.0308545	0.0615279	0.0473214	0.0282932	0.050298	0.0220172	0.0453318	0.011938	0.012567	0.0341921	0.0190348	69.3094	20		irtB (JDM601_1536)	transmembrane ATPbinding protein ABC transporter	Common in both disease groups		0.0467051	0.0249165	0.0292737	0.110011	0.0213928	0.0136449	0.0386206	0.0189292	0.041948	0.0142938	0.0247896	0.0912802	0.00933758	0	0.0514259	0.0522011
y1093	transposase Orf B, insertion element IS100 "	Common in both disease groups		0.145888	0	0.0163414	0	0.0147154	0.162196	0	0.0165561	0	0.0611144	0	0.0484089	0	0.0743943	0.0572859	0.0256631	0	0.00997998	0.0493504	0	0.0341858	0.034099	0.0464692	69.3435	13		purC (Mspyr1_10020)	phosphoribosylaminoimidazolesuccinocarboxamide synthase	Common in both disease groups		0	0.0424266	0.00759218	0.0155642	0.0208874	0.222617	0.00939902	0.0369162	0.0653344	0	0	0	0.0226908	0.0229625	0	0.0580651
CTC00586	hemolysin III	Common in both disease groups		0	0	0.10018	0.0439309	0	0	0	0	0.0504756	0	0	0.074175	0	0.0913021	0.0965606	0.0314812	0.0933275	0.0551525	0.0151433	0	0.062923	0.034031	0.0389146	69.3775	11		ctpC (MSMEG_6058)	cadmium transporting Ptype ATPase	Common in both disease groups		0	0.0582908	0.0476336	0.0325434	0.00867502	0.0485982	0.0510487	0.0616697	0.0170844	0.0696821	0.0288277	0	0.0417046	0.0144252	0	0.0242608
zmp1 (MRGA327_01255)	zinc metalloprotease	Common in both disease groups		0.0169286	0.114096	0.0108943	0.0143393	0.0257378	0.020281	0.034528	0.045598	0.0231685	0.0371398	0.0324995	0.0302556	0.0210372	0.0186398	0.0304358	0.0513263	0.0380385	0.00748499	0.0509186	0.0567271	0.0341858	0.0340124	0.0228045	69.4115	21		lysA (I917_09195)	diaminopimelate decarboxylase	Common in both disease groups		0.0602438	0	0.0603724	0.0618679	0.041438	0	0	0	0	0	0.0548512	0	0.0720881	0.0456307	0.0497444	0
cylZ (gbs0648)	hypothetical protein	Common in both disease groups		0	0	0.071247	0.0234298	0	0.0331728	0.112873	0.0271168	0.0168387	0.0142739	0	0.0395275	0	0.060868	0	0.0420015	0	0.0980052	0.060524	0	0.111873	0.0338929	0.0383277	69.4454	13		wchN (SPCG_0356)	capsular polysaccharide synthesis protein	Common in both disease groups		0.0311606	0	0	0.00799436	0	0.317533	0	0	0	0	0	0	0	0.0472498	0.025713	0.238642
CFF8240_1402	xylanase/chitin deacetylase	Common in both disease groups		0.0737964	0	0.0220254	0.028983	0.0892584	0.0204906	0.069757	0.0167761	0.031243	0.0530074	0.065649	0.0244973	0	0.0753015	0.0144674	0	0.0154092	0.0353677	0.0374416	0	0.0346252	0.0337189	0.0274716	69.4791	17		flgC (CFF8240_0705)	flagellar basalbody rod protein FlgC	Common in both disease groups		0	0.0109267	0.0343108	0.0281218	0	0.012	0	0.0999563	0.0737536	0.0501275	0.0249018	0.320864	0	0	0	0
algI (PA14_18450)	alginate oacetyltransferase AlgI	Common in both disease groups		0.00259546	0.455498	0	0	0.0219879	0	0	0.0868507	0.0102655	0	0	0.0121022	0.0420744	0	0.0178445	0	0.0227746	0	0.0184758	0	0.017049	0.0336913	0.0987841	69.5128	11		bplD (BPP0152)	UDPNacetylglucosamine 2epimerase	Common in both disease groups		0.0549429	0.104329	0.0550798	0.0352672	0.0661155	0.0481496	0.00850812	0.0167022	0.0295901	0.0252126	0	0	0.00822481	0	0.0453305	0.0131652
orf49	hypothetical protein	Common in both disease groups		0.0273492	0	0.0317355	0.196301	0.0171585	0	0	0	0.266985	0.0254297	0.0189797	0	0	0	0.00833857	0	0.00886756	0.0203977	0.0359714	0	0.0498287	0.033683	0.0683327	69.5465	12		kdsA (CGSHiEE_05365)	2dehydro3deoxyphosphooctonate aldolase	Common in both disease groups		0	0	0.0317922	0.00813586	0.0654417	0.0416823	0	0.0385436	0.0341689	0	0.0360627	0	0.00948273	0.0480594	0.130877	0.0075887
panC (MAB_0541)	pantoatebetaalanine ligase	Common in both disease groups		0.0348645	0	0	0.0359434	0	0.0339065	0.0576635	0.0554436	0.0344078	0.0146203	0.0271696	0	0.140949	0	0	0.0321985	0.0190919	0.0584792	0.0515557	0.0813002	0.0285614	0.0336264	0.0340718	69.5801	15		glnA1 (MYCMA_1004)	glutamine synthetase	Common in both disease groups		0.0377509	0.0226306	0.0141988	0.0775029	0.0648521	0	0.0233862	0	0.0812865	0.0690865	0	0	0.0169334	0.014278	0.0311078	0
YE105_C1504	GDPmannose 4,6dehydratase "	Common in both disease groups		0.00724406	0	0.0151573	0.0249132	0.0306808	0.0281942	0	0.0806903	0.0178937	0.0546704	0.0226196	0.151278	0	0.0517131	0	0.0357052	0.0423026	0.0555465	0.0171526	0.0225689	0.0475438	0.0336131	0.0346534	69.6137	17		vapA1 (Btr_0339)	virulenceassociated protein	Common in both disease groups		0	0.0364832	0.114357	0.0234171	0	0	0.0282862	0	0	0.0835788	0	0	0	0	0.0753173	0
lap (LMOSLCC7179_1608)	bifunctional aldehydealcohol dehydrogenase	Common in both disease groups		0.0125125	0	0.0489848	0.0590689	0.0397146	0.0121581	0.0413635	0.0248616	0.0524638	0.0366548	0.0194997	0.0145422	0.0252446	0.0446201	0.0944343	0.0462255	0.0228231	0.022455	0.0222003	0.0388637	0.0256613	0.0335406	0.0206548	69.6473	20		devR/dosR (MAB_3891c)	LuxR family transcriptional regulator	Common in both disease groups		0.0416191	0.0249622	0.0208785	0.128299	0	0.00912152	0.0387097	0.0253531	0.022451	0	0	0	0.0623151	0.0630734	0.0687314	0.0199491
flhG (CFF8240_1509)	ATPase, ParA family "	Common in both disease groups		0.0376149	0	0	0.00646601	0	0.0182896	0	0.179587	0	0.0157983	0.175757	0.0436266	0.0759676	0	0.0646239	0	0.0274749	0.036068	0.0222983	0	0	0.0335034	0.0529218	69.6808	12		Cj1437c	putative aminotransferase	Common in both disease groups		0.049069	0.0294426	0.0277041	0.0189247	0.0168447	0.0403739	0.0152344	0	0.0330857	0	0.0223219	0	0.0991816	0.0372405	0.0405662	0.0764044
sigH (MYCMA_1945)	RNA polymerase sigmaE factor	Common in both disease groups		0	0	0.0809176	0.0398991	0.0181812	0	0.170887	0	0.0254813	0	0	0	0	0.0921268	0.0709195	0	0.0188496	0.0247311	0.0764024	0.0401708	0.0423588	0.0333774	0.0439636	69.7142	12		hdtS (Pmen_0011)	phospholipid/glycerol acyltransferase	Common in both disease groups		0	0.0423351	0.0530722	0	0.0485127	0.150841	0.0109581	0	0.0190046	0	0.0642735	0	0.052784	0	0.0874381	0.0676084
lpxC (HI1144)	UDP3O	Common in both disease groups		0.0708523	0	0.0138941	0	0.0124996	0.077508	0.117255	0	0.0174879	0	0.0551191	0.0308412	0	0.0632599	0.133792	0.0218376	0.0258758	0.00849174	0.0209751	0	0.0290887	0.0332752	0.0390996	69.7474	15		pglJ (CFF8240_1384)	glycosyl transferase, group 1 family protein "	Common in both disease groups		0.048281	0.0193388	0.0151479	0	0	0.0105795	0.0149672	0	0.0260452	0.044271	0.0219853	0.141623	0.00720881	0.0732299	0	0.0115555
irtA (MAP4_1409)	ABC transporter ATPbinding protein	Common in both disease groups		0.0124737	0	0.0325644	0.0235439	0.0329534	0.0605809	0.0411882	0.00990065	0.0215455	0.0104629	0.0776088	0.0650007	0.0252446	0.0111344	0.0513239	0.0306842	0.0455008	0.0328289	0.0516047	0	0.0613411	0.0332136	0.0222345	69.7807	19		cdsN (TC0040)	type III secretion system ATPase	Common in both disease groups		0.0204156	0.0244593	0.0281057	0.00523525	0	0.0223552	0.0253016	0.062098	0.0109793	0.0186613	0.0278743	0.119494	0.0182881	0.0463667	0	0.0195467
vapA1 (Btr_0339)	virulenceassociated protein	Common in both disease groups		0	0	0.0286172	0	0.0579526	0	0	0	0.0540463	0	0.0426393	0.126976	0	0.0977353	0.150386	0	0.0799534	0.0262193	0.0323938	0	0	0.0331866	0.0459394	69.8138	10		flgG_2 (HH1081)	flagellar distal rod protein FlgG	Common in both disease groups		0	0.0549534	0.0774913	0	0	0	0.0106463	0.0417984	0	0	0.0156477	0	0.020562	0.0260536	0.0283754	0
CLD_1633	transporter, HlyC/CorC family "	Common in both disease groups		0.0184007	0	0.0128284	0.0611229	0.0346011	0.0298188	0.0811495	0.107257	0.00604572	0.010255	0.0191097	0.0284012	0.0495542	0	0.0336878	0.0151428	0.0402675	0.0117746	0	0.0762461	0.0603744	0.0331446	0.0297464	69.847	18		ompA (JDM601_0819)	outer membrane protein OmpA	Common in both disease groups		0.040473	0.0323686	0.0270471	0	0.0556717	0.0236636	0.0250789	0.0738323	0.0145242	0	0.0982049	0	0.0565093	0.0204602	0	0.0516262
hlyB (ECABU_c48850)	hemolysin secretion protein HlyB	Common in both disease groups		0.0306032	0	0.0200123	0.0302762	0.0377828	0.0520912	0.025414	0.0243666	0.0113205	0.0385256	0.0237896	0.0621704	0.0927973	0.0136912	0.0709612	0.0188887	0.0726365	0.0201788	0.013575	0.0237888	0.012567	0.033116	0.0239062	69.8801	20		panC (JDM601_3891)	pantoatebetaalanine ligase PanC	Common in both disease groups		0.0712754	0.0341973	0	0.0402548	0	0.0499814	0.0397343	0	0.0614449	0.026106	0	0	0.0170786	0.0215642	0	0.0136252
pchF (PFL_3492)	pyochelin synthetase F	Common in both disease groups		0.0127449	0	0.0344591	0.0685017	0.00846563	0.0233205	0.0198054	0.0298119	0.0799333	0.0376941	0.0700689	0.0417722	0.0726951	0.0267226	0.0185116	0.0184902	0.0459853	0.0294585	0.0123988	0	0.0442922	0.0331015	0.0236378	69.9132	19		exbD (NMCC_1641)	biopolymer transport protein	Common in both disease groups		0	0.0996659	0	0.0320128	0.0857395	0	0	0	0	0	0	0.365121	0	0.0944261	0	0
bplD (BB0152)	UDPNacetylglucosamine 2epimerase	Common in both disease groups		0.024715	0	0.0086049	0.0113345	0.0348852	0.0721102	0.109017	0.0655093	0.0365989	0.0137889	0.0256096	0.0191293	0	0.0294443	0.0509069	0	0.0120172	0.0355427	0.0780196	0.0256187	0.0405133	0.0330174	0.0285618	69.9462	18		sitB (ECUMN_1440)	iron transport protein, ATPbinding component "	Common in both disease groups		0	0.0458097	0.0656285	0.0588258	0	0.0143552	0	0	0.0705533	0	0	0.191965	0.0195944	0.049605	0	0.0156948
kasB (Mycsm_03981)	3oxoacyl(acylcarrierprotein) synthase	Common in both disease groups		0.0321915	0	0.0470901	0.0442351	0.0272718	0.0626248	0	0	0.0127001	0.0539775	0.0200197	0.0298652	0.156143	0.0459397	0.0441944	0.0317203	0.00940059	0.0308592	0.0228374	0.0200418	0	0.0329101	0.0338477	69.9791	17		letA (lpp2699)	Legionella transmission activator LetA	Common in both disease groups		0	0.0164129	0.041173	0.105448	0	0.108038	0.0254353	0	0.0663684	0	0	0	0.0491554	0.0311319	0	0
kpsF (HD1168)	arabinose5phosphate isomerase	Common in both disease groups		0.0173547	0	0.00907856	0.0358293	0.0367601	0.0168746	0	0.0276118	0.0257247	0.014551	0.0270396	0.0403083	0	0.0930341	0	0.0641578	0.0760769	0.00831665	0.0565544	0.0540258	0.0855085	0.0328003	0.0289477	70.0119	17		sitB (ECP_1191)	iron transport protein, ATPbinding component "	Common in both disease groups		0.0327365	0.0261966	0	0	0	0.0645609	0.0507369	0.019957	0	0.0900309	0.0297812	0	0.00977301	0.0992099	0.0270442	0.0626643
flgG	flagellar basal body rod protein FlgG	Common in both disease groups		0.0619425	0	0.00540766	0.0355631	0.014545	0	0	0.0328371	0.0203688	0.051968	0.128438	0.0240093	0	0	0.127538	0	0.0601831	0.0840857	0.0244056	0	0.0169611	0.032774	0.0399337	70.0447	14		flhA (CFF8240_1095)	flagellar biosynthesis protein FlhA	Common in both disease groups		0.0126075	0.0605767	0.0442755	0	0	0.0318132	0.0117154	0.0383723	0.0135888	0.0462562	0.0287156	0.0741306	0.0188687	0.0621902	0	0.00603647
plr/gapA (SPs0207)	glyceraldehyde3phosphate dehydrogenase	Common in both disease groups		0.0482292	0	0.0168151	0.0331669	0.0226697	0.0312862	0.0532817	0.0383925	0.0873586	0.0269541	0.0751388	0	0	0.014351	0.0441944	0.0594556	0.0704559	0.0308154	0.00950742	0.0250087	0	0.0327181	0.0258475	70.0774	17		lytR (BALH_4768)	transcription antiterminator	Common in both disease groups		0	0.0236821	0.0371214	0.0532368	0	0.00650469	0.032117	0.017987	0.0558814	0.0542965	0.0134604	0	0	0.0448947	0.110068	0
recN (NMBB_0838)	putative DNA repair protein	Common in both disease groups		0.00972331	0	0.0101443	0.0250273	0.0479529	0.051934	0	0.0077005	0.021586	0.00810701	0.0453693	0.0957443	0	0.0693632	0.0567022	0.071809	0.0354703	0.0279264	0.0172506	0.045312	0.0398102	0.0327111	0.026761	70.1101	18		phoP (MAP4_3274)	two component system transcriptional regulator PhoP	Common in both disease groups		0	0.0150413	0	0.0338169	0	0	0.0116708	0.0228692	0.0202847	0	0.034268	0.441464	0.0112728	0.028556	0	0
pdhB (MMOB5830)	pyruvate dehydrogenase E1 component beta subunit	Common in both disease groups		0.004145	0	0.00434192	0.0284885	0.0467598	0.0161409	0	0	0.024548	0	0.0516092	0	0.0670852	0.0147634	0.0227643	0.020403	0.0484082	0.00792271	0.0294534	0.244859	0.0543985	0.032671	0.0529089	70.1428	16		mrsA/glmM (HI1463)	MrsA	Common in both disease groups		0.0405446	0.00809214	0.0254046	0.00519987	0.104521	0.0111028	0.0188426	0.0246679	0.0109301	0.0371241	0	0	0.0333347	0	0.0501648	0.014545
pdgA (LMOSLCC2378_0435)	polysaccharide deacetylase family protein	Common in both disease groups		0.0164638	0.288335	0.0206833	0.0317215	0.00931787	0.0384658	0	0.0105057	0	0.0110172	0	0.015323	0.0532942	0.0588886	0.0226392	0	0.0192373	0.00949849	0.0156333	0	0.0649443	0.0326652	0.0617296	70.1755	16		plr/gapA (MGAS10750_Spy0228)	Glyceraldehyde 3phosphate dehydrogenase	Common in both disease groups		0.0652582	0.0208933	0.00653365	0.026813	0	0.0343552	0.0242771	0.0159313	0.0281622	0.0239222	0.0237801	0	0.0312543	0.0593935	0.0215793	0.0124754
hcp	2 (VC0395_A1025) hcp protein	Specific to peri-implantitis group		0	0.685459	0	0	0	0	0	0	0	0	0	0	0	0	0	0	0	0	0	0	0	0.0326409	0.149579	70.2081	1		hlyB (UTI89_C4925)	hemolysin secretion protein HlyB	Common in both disease groups		0.0318769	0.0459469	0.0399684	0.0114609	0.0175185	0.0391777	0.0276625	0.0427405	0.0378122	0.0467525	0.0232192	0	0.0572834	0.0532113	0	0.0244333
pglE (CFF8240_1355)	perosamine synthetase , putative "	Common in both disease groups		0.00743775	0	0.0155125	0.0127419	0.0995421	0	0.0983258	0	0.0219918	0.0124723	0.138708	0.0171774	0	0.0264751	0.0560769	0.054833	0.0216601	0.0106803	0.0439596	0.0230917	0.0243431	0.0326204	0.0376542	70.2407	17		ndk (BN45_50824)	Putative nucleoside diphosphate kinase NdkA (NDK) (NDP kinase) (nucleoside2P kinase)	Common in both disease groups		0.131877	0.0263795	0.0165349	0.050796	0.0453965	0	0.0204462	0	0	0	0	0	0	0	0.217755	0.0315621
Cbei_1707	hemolysin A	Common in both disease groups		0.0652353	0	0.0786677	0.0276137	0.0282945	0	0	0.015951	0.0693837	0.0504436	0.062529	0.0698807	0	0.035795	0	0.0247067	0.0586325	0.0336606	0	0.0311956	0.0329555	0.0326164	0.0270138	70.2734	15		sugB (MASS_1370)	sugar ABC transporter permease SugB	Common in both disease groups		0.0649716	0	0.0244191	0.150195	0	0	0.0302016	0.0791428	0.0525334	0.0595574	0	0	0.0194493	0.0246553	0.026834	0
Psyr_2628	ABC transporter	Common in both disease groups		0.0469121	0	0.0122758	0.0080635	0.0496574	0.0684418	0	0.0186462	0.0579415	0.0393571	0	0.0544601	0.0949011	0.0418983	0.048322	0	0.0342588	0.0224987	0.0138691	0.0729349	0	0.0325923	0.0280779	70.3059	16		groEL (CPF_2573)	chaperonin, 60 kDa "	Common in both disease groups		0.0502151	0.0669316	0.0125928	0.00428017	0.0345316	0.0330094	0.0414715	0.0406849	0.0180199	0.030672	0.034268	0	0.035028	0.0633678	0	0
VC1760	helicase, putative "	Common in both disease groups		0.0244826	0	0.045156	0.02575	0.0324989	0.0308145	0.0191043	0.0137509	0.0639872	0.0338139	0.107638	0.026742	0.0698902	0	0.0356057	0.0141865	0.0504434	0.0372498	0.0102425	0.00897526	0.0330434	0.0325417	0.0252241	70.3385	19		CAC2076	Predicted rRNA methylase, YQXC B.subtilis ortholog "	Common in both disease groups		0.0674072	0.0404607	0.0422315	0.0432969	0.0231615	0.0147664	0.0731431	0.0205566	0.0181676	0.0308706	0.0306785	0	0.100875	0.0255385	0	0.0161547
relA (MYCMA_1589)	GTP pyrophosphokinase	Common in both disease groups		0.0345545	0	0.0307092	0.0261303	0.0487484	0.0537682	0.0914903	0.0247516	0.0238988	0.0231431	0	0.0481162	0	0.0370322	0.0237232	0.0340316	0.0252459	0.0165458	0.020436	0.107529	0.0113367	0.0324377	0.0269334	70.3709	18		ctpC (JDM601_3021)	metal cationtransporting ptype ATPase CtpC	Common in both disease groups		0	0.066383	0.0739507	0.0189247	0	0.0215701	0.0533205	0.0448818	0.0397324	0.0168746	0.0503644	0	0.0772649	0.0186203	0.0203182	0.0117855
SGO_1024	putative polysaccharide ABC transporter	Common in both disease groups		0.0331987	0	0.0763389	0.0593352	0.0187494	0	0	0	0.0885353	0.0333981	0.0413393	0.0616824	0	0.0237534	0.0273505	0.0163383	0.029074	0.0477551	0.0393039	0.0413036	0.0435891	0.0324307	0.025533	70.4034	16		relA (LPC_0872)	GTP pyrophosphokinase ((p)ppGpp synthetase I) stringent stress response RelA	Common in both disease groups		0.0368913	0.00982943	0.00306607	0.00474002	0.0169289	0.00807478	0.0304689	0.00745176	0.0397324	0.0225325	0.0419516	0.0719178	0.0514777	0.0419508	0.0405662	0.0235135
pvdM (Psyr_1966)	Peptidase M19, renal dipeptidase "	Common in both disease groups		0.0233204	0.254725	0.00607869	0.00399372	0.041135	0.0226916	0	0.0602289	0	0	0	0	0.0472168	0.0207842	0.0560352	0.0861548	0.0170083	0.0223674	0	0	0.0191581	0.0324237	0.0564002	70.4358	14		epsE (VF2473)	general secretion pathway protein E	Common in both disease groups		0.0180517	0.0975628	0.0498237	0.0232049	0.0745378	0.0118879	0.0503805	0.0109635	0.00974847	0	0	0.211881	0.0162077	0	0.0298467	0.0173045
fabZ (BMEI0832)	(3R)hydroxymyristoyl ACP dehydratase	Common in both disease groups		0	0	0	0	0	0	0	0.198178	0.015378	0	0.0484892	0	0.251745	0.111179	0	0	0	0	0.0553293	0	0	0.0323952	0.0702216	70.4682	6		kpsF (CJE1617)	arabinose5phosphate isomerase	Common in both disease groups		0.0285818	0.0171444	0.00715417	0.0367175	0	0.0657945	0.0974648	0.026124	0	0	0.0650587	0	0.00856348	0.0433491	0.0708333	0.041048
STER_1224	dTDPglucose pyrophosphorylase	Common in both disease groups		0.0326951	0	0.0390773	0	0.0263628	0.0363695	0	0.0297019	0.0645958	0.0782985	0.0291195	0.0433338	0	0.0334032	0	0.0230331	0.0409459	0.111968	0.0331779	0.0581213	0	0.0323907	0.0290098	70.5006	15		mprA (MYCMA_0574)	response regulator mprA	Common in both disease groups		0	0.0156357	0.019601	0.0803327	0.0134758	0.0600001	0.0484651	0	0.0421449	0	0.035614	0	0	0	0	0.0561679
lysA (MYCMA_0764)	diaminopimelate decarboxylase	Common in both disease groups		0.0568291	0	0.050011	0.0637473	0.0886334	0.0116341	0	0.0237616	0.0383842	0.0401193	0	0.0971107	0.0483855	0.0213615	0.0287681	0	0	0.0229365	0.0495954	0.0372081	0	0.0323088	0.0291014	70.5329	15		epsE (BALH_4778)	sugar transferase	Common in both disease groups		0.0398283	0.01591	0.0698261	0.117545	0	0.0087103	0.012339	0.0242396	0.0428834	0	0.0362309	0	0.0357054	0	0.0328594	0.0190292
rmlA (MYCMA_2290)	glucose1phosphate thymidylyltransferase	Common in both disease groups		0.0656226	0	0.0294066	0.029021	0.0132382	0.0364743	0.0620452	0.014906	0.0555476	0.0392878	0	0.0217645	0	0	0.0128831	0	0	0.00897323	0.0222003	0.23327	0.0307584	0.0321618	0.0505329	70.565	15		feoB (lpl2584)	ferrous iron transporter B	Common in both disease groups		0.0600289	0.0432495	0.0316097	0.0092678	0.0165078	0.0329347	0.0465497	0.021927	0.0129487	0.0495319	0.0574311	0	0.0287385	0.0318679	0.00994889	0.0574902
y1094	ORF B protein	Common in both disease groups		0.0515994	0	0.0337091	0	0	0.0753069	0.256418	0	0.0509625	0	0	0	0	0	0	0	0	0.0989682	0.106934	0	0	0.0320904	0.0622179	70.5971	7		capA (BSU35880)	hypothetical protein	Common in both disease groups		0	0	0	0	0	0.0155888	0.0146999	0	0.0255528	0	0	0.277713	0.0141757	0	0.0195475	0.0340342
kpsF (CJE1617)	arabinose5phosphate isomerase	Common in both disease groups		0.0514444	0	0.00896015	0.0235819	0.0786337	0.0333824	0.0567871	0.0409227	0.00848023	0.0575113	0.0800787	0.0795429	0	0.0153407	0.0353555	0.0211203	0.0188012	0.0205728	0.0406271	0	0	0.0319592	0.0269339	70.6291	17		kasB (JDM601_1649)	3oxoacyl(acyl carrier protein) synthase II	Common in both disease groups		0.0223497	0.0268366	0.00562113	0.0459499	0.0692317	0.0490095	0.0208026	0.068008	0.0240758	0.020448	0	0	0.0334798	0.0508561	0.0461713	0.0428302
sugC (MAP4_1276)	sugartransport ATPbinding protein ABC transporter SugC	Common in both disease groups		0.0689541	0	0.0360379	0.0284505	0.0194312	0.0268317	0.0457452	0.0328921	0.0204094	0.06936	0.0214497	0.0320124	0.0558654	0.0738169	0	0	0.0805349	0.00660955	0.00818422	0.0214361	0.0225855	0.0319337	0.0250681	70.661	18		intL	putative integrase for prophage 933L and the LEE pathogenicity island	Common in both disease groups		0	0.0550448	0.123555	0	0.220834	0.00500936	0	0.153489	0.0123579	0	0.0104318	0	0.00687014	0.00868455	0.0189169	0
pilT (Pfl_5318)	Pilus retraction protein PilT	Common in both disease groups		0	0.344056	0.00821018	0	0.0110792	0	0.0520549	0.00627041	0.00774988	0.0724088	0.0244396	0	0	0.0981476	0	0.0193669	0.0114842	0.0150575	0	0	0	0.0319202	0.076218	70.6929	12		sitD	Salmonella iron transporter: fur regulated	Common in both disease groups		0	0.0127554	0.00799369	0	0.109827	0.0210094	0.0296671	0.106894	0.0344151	0.0877479	0	0	0.0191106	0	0	0
hlyB (UTI89_C4925)	hemolysin secretion protein HlyB	Common in both disease groups		0.0210349	0	0.0119995	0.00524888	0.0161926	0.0595852	0	0.0426278	0.0189081	0.0256376	0.0297695	0.0621704	0.0927973	0.0409911	0.0420681	0.0471819	0.050298	0.0348424	0.0181327	0	0.0502681	0.031893	0.0240171	70.7248	18		panD (Mspyr1_47460)	Laspartate 1decarboxylase	Common in both disease groups		0.0669057	0	0	0.0343828	0	0.0146542	0	0	0.0360398	0.122688	0	0	0.0500746	0.101418	0	0.0961236
BT9727_4960	tyrosineprotein kinase	Common in both disease groups		0.155844	0	0.112772	0.0329767	0.0169313	0.0233205	0	0	0.100627	0	0	0	0	0.0428056	0.049406	0	0	0.0229802	0	0.111886	0	0.0318833	0.0474452	70.7567	10		sigH (MYCMA_1945)	RNA polymerase sigmaE factor	Common in both disease groups		0.0860319	0	0.021572	0.121507	0.0295625	0	0.0333198	0.0262096	0.0231895	0	0	0	0	0.0326039	0	0
fepC (SSON_0539)	ATPbinding component of ferric enterobactin transport	Common in both disease groups		0	0	0.0572739	0.0205391	0.0140336	0	0	0	0	0.0667962	0	0.092426	0	0.0355476	0.0136752	0.0245473	0	0.0190845	0.0118108	0.247909	0.0653837	0.0318584	0.0565155	70.7886	12		gacA (PA14_30650)	response regulator GacA	Common in both disease groups		0.0420489	0	0.021061	0.14029	0	0.00919628	0	0	0.0452959	0.0385138	0	0	0.0125791	0.0318679	0.0173755	0
vctC (VPA0660)	iron(III) ABC transporter, ATPbinding protein "	Common in both disease groups		0.0107692	0	0.0449586	0.107184	0	0.0418197	0.0711592	0.0256317	0.148668	0.0180156	0	0.0249853	0	0.0767861	0	0.053	0	0.0103302	0	0	0.0353283	0.0318398	0.0405689	70.8204	13		regX3 (Mspyr1_07020)	response regulator with CheYlike receiver domain and wingedhelix DNAbinding domain	Common in both disease groups		0.0788685	0.0315456	0.103845	0.0810402	0	0	0.0122054	0	0.0850283	0.0180657	0.044868	0	0.0472201	0	0.0325791	0
relA (MMAR_2124)	GTP pyrophosphokinase RelA	Common in both disease groups		0.00689541	0.150359	0.00359195	0.023658	0.014545	0.0401427	0.0455699	0.0191413	0.0339615	0.0115023	0.0106598	0.0478234	0.0556317	0.0368672	0.0401502	0.025424	0.0201095	0	0.0244056	0.010718	0.045171	0.0317299	0.0315481	70.8521	20		pvdH (PputW619_3548)	2,4diaminobutyrate 4transaminase "	Common in both disease groups		0	0.0311342	0	0.0250089	0	0.0298692	0.0120717	0.0473658	0.020974	0	0.0354458	0.342439	0.0116599	0.0295127	0.0160443	0.0139701
bplD (BPP0152)	UDPNacetylglucosamine 2epimerase	Common in both disease groups		0.0905701	0	0.0473269	0.0396329	0	0.0801282	0.0545086	0.0130909	0.0365989	0.027647	0.0256096	0.0382587	0	0	0.0622474	0.0101218	0.0240345	0	0.0633664	0.0256187	0.0270674	0.0317061	0.0270632	70.8838	16		pglD (CFF8240_1380)	general glycosylation pathway protein	Common in both disease groups		0	0.0374433	0.181847	0	0.0160867	0.010243	0	0	0	0.0428813	0.0426246	0	0.0980688	0.0354742	0.077279	0.0896272
purC (Mvan_5138)	phosphoribosylaminoimidazolesuccinocarboxamide synthase	Common in both disease groups		0.0942115	0	0.0515899	0.0431702	0.0506233	0.0436539	0	0.0142459	0.0575763	0.0601443	0	0	0	0.0640846	0.061622	0	0.0130833	0.0172023	0.0212692	0.0278843	0.0442043	0.031646	0.0278649	70.9155	15		gacA (PSEEN3450)	response regulator GacA (Global antibiotic and cyanide control protein, LuxR/UhpA family) "	Common in both disease groups		0	0.0169615	0.0319017	0.125257	0.0291413	0	0.0394224	0	0.137119	0	0	0	0.0380761	0	0	0
motA (VF0714)	flagellar motor protein	Common in both disease groups		0	0	0	0.00730279	0	0	0.0702828	0.0168861	0	0	0.215147	0.0985747	0.0860187	0.0379394	0.0145925	0	0.0310122	0.0305528	0.0188678	0	0.0348889	0.0315269	0.0514443	70.947	12		inlA (LIV_0353)	putative internalin A	Common in both disease groups		0	0	0	0	0	0.0173458	0.0595568	0	0	0	0.0617497	0	0	0.0256857	0	0.00540408
lsgF (CGSHiEE_03560)	putative UDPgalactoselipooligosaccharide galactosyltransferase	Common in both disease groups		0	0.442231	0	0.00696047	0	0.0393566	0	0	0	0	0	0.046945	0	0.0361249	0.0138837	0.0249458	0	0.0193909	0	0.031457	0	0.0314903	0.095402	70.9785	9		yjcC	putative diguanylate cyclase/phosphodiesterase	Common in both disease groups		0	0.00676631	0.108152	0.0152105	0.104774	0.0111402	0	0.0309205	0.0182168	0.0154849	0	0	0.0278676	0	0	0.0162122
wcbT (BCAL3218)	putative acylCoA transferase	Common in both disease groups		0.0244826	0	0.0127889	0.00422193	0.0172721	0.0832726	0.0404871	0.0583588	0.0241423	0.0307651	0	0.0284012	0	0.0437128	0.126037	0.0753157	0.0267965	0.0175963	0.00725308	0	0.0401617	0.0314793	0.0322074	71.01	17		YPZ3_2743	CDPglucose 4,6dehydratase "	Common in both disease groups		0.0300861	0.0180587	0.0226305	0.0348073	0	0	0.0139872	0.128307	0.0486931	0.0275949	0	0.176475	0.0270451	0	0	0.01443
pafA (Mycsm_03736)	proteasome accessory factor PafA	Common in both disease groups		0.0514057	0.264454	0.0253016	0.0395188	0	0.0235301	0	0.0192513	0.0268608	0.0101164	0	0.0140542	0	0	0.0332292	0	0	0.0144885	0.00715507	0.131666	0	0.0314777	0.0610818	71.0415	13		bplA (BAV0098)	probable oxidoreductase	Common in both disease groups		0	0.0310427	0	0.00665018	0.267073	0.0283739	0	0.0315201	0.0279161	0	0.0117779	0	0.015482	0	0.0854764	0.0247783
fliP (CFF8240_0755)	flagellar biosynthetic protein FliP	Common in both disease groups		0.0442391	0	0.0115653	0.00760708	0	0.0215387	0	0.0527484	0	0	0.206697	0.0256685	0	0.0395065	0.144341	0	0	0.0211856	0.013085	0	0.0725899	0.0314653	0.0530426	71.0729	12		vctC (VC0395_0998)	vibriobactin and enterobactin ABC transporter, ATPbinding protein "	Common in both disease groups		0.0354586	0.0283453	0.0221925	0.0818892	0.0243406	0.0155141	0.0384425	0	0.0668115	0.0649175	0	0	0	0	0.0585023	0
mucD (Pmen_1471)	protease Do	Common in both disease groups		0.0228168	0	0.0387615	0.0117529	0.016079	0.0887752	0.151082	0	0	0.00956212	0.0532992	0.0132734	0	0.122231	0.0391913	0.0140271	0.00833454	0.010943	0.02024	0	0.0374374	0.0313241	0.0414145	71.1043	16		wcbT (BMA2287)	8amino7oxononanoate synthase	Common in both disease groups		0	0.0230877	0.0173744	0.00594271	0	0.0151776	0.0143435	0.028094	0	0.0106211	0.0841276	0	0.0207556	0.0350326	0	0.121707
isdE	ORFID:MW1015~hypothetical protein, similar to ferrichrome ABC transporter "	Common in both disease groups		0.0416049	0	0	0.0381495	0.0260787	0.0179751	0	0.0441129	0.00912944	0.0155211	0.0575891	0.0214717	0.0747989	0.0329908	0.00633731	0.0455879	0.0810195	0.0266133	0.0875761	0	0.030319	0.0312798	0.0267893	71.1355	17		fagC (DIP1059)	Putative ironsiderophore uptake system ATPbinding component	Common in both disease groups		0	0.0263795	0.00824919	0.050796	0.0226561	0.0216823	0.0817403	0.0200427	0	0	0.0450363	0	0.00986978	0.0250233	0	0.0315621
YPK_3191	glucose1phosphate cytidylyltransferase	Common in both disease groups		0.0367626	0	0.0164598	0.0144534	0.0444303	0.0408764	0	0.0167211	0.020734	0.0703994	0	0.0731014	0	0.0749716	0.0288514	0	0	0.140945	0.0435185	0	0.0344495	0.0312702	0.0356024	71.1668	14		ybtQ (YE2614)	inner membrane ABCtransporter YbtQ	Common in both disease groups		0.0601005	0.0421066	0.0376689	0.0308809	0	0.0296449	0.0186199	0.0365736	0.0323964	0	0.0444755	0.087961	0.0449946	0.0114077	0	0.0396107
wzh (SGO_2027)	wzh/Putative phosphotyrosineprotein phosphatase	Common in both disease groups		0	0	0	0.0992343	0.0940309	0	0.220663	0.0176562	0	0	0	0	0	0	0	0	0	0.0106366	0.0394509	0.138202	0.0364707	0.0312545	0.0588553	71.1981	8		YPK_3182	NADdependent epimerase/dehydratase	Common in both disease groups		0.0560891	0.0560964	0.140638	0.00360808	0	0.0799628	0.0086863	0.0341753	0.0302301	0	0.0127874	0	0.0167883	0	0	0.0873276
ddrA (UDA_2936)	hypothetical protein	Common in both disease groups		0.00817378	0	0.0426692	0.0168497	0	0.0158789	0	0.0389425	0.0201659	0.0410201	0.0254796	0.0378683	0	0.0291144	0.100897	0.0200842	0.0238407	0.00783516	0.0386668	0	0.187451	0.0311875	0.0426501	71.2293	16		lpxB (HD0846)	lipidAdisaccharide synthase	Common in both disease groups		0.0231376	0.0554563	0	0.00297136	0	0.00504674	0.057285	0	0.0249128	0	0.0630957	0.135537	0.0414627	0.105098	0.0667697	0
rpoS (lpp1247)	RNA polymerase sigma factor RpoS	Common in both disease groups		0.0356392	0	0	0.0272333	0.078236	0.0616291	0	0.0189212	0.0234931	0.0796843	0.061619	0.0183486	0	0	0.0544091	0.0390526	0.104133	0.018997	0.0328349	0	0	0.0311538	0.0313929	71.2604	14		mtrD (NLA_5570)	drug efflux protein	Common in both disease groups		0.0507166	0.0304484	0.0402969	0.00544749	0.0756327	0.0102056	0.0130963	0.0257814	0.00910842	0.046554	0.0192372	0	0.0265613	0.0256121	0.118756	0.00609396
hasC (MGAS10750_Spy0188)	UTPglucose1phosphate uridylyltransferase	Common in both disease groups		0.0403653	0	0.00939434	0.024685	0	0.0349022	0.118832	0	0.0797304	0.0150361	0.0279496	0.0207885	0	0.0320011	0	0.0331549	0.026215	0.0172023	0	0.0558557	0.117761	0.0311368	0.0354944	71.2915	15		c3565	Putative response regulator	Common in both disease groups		0.0374643	0	0.00938072	0.0866292	0.0257724	0	0.0232526	0	0.0201862	0.0343447	0	0	0.0616861	0	0	0
ybtP (EC55989_2205)	permease and ATPbinding protein of yersiniabactiniron ABC transporter YbtP	Common in both disease groups		0.00902602	0	0.014131	0.0216802	0.0254537	0.0350594	0.0297957	0.0430128	0.0133493	0.0226581	0.0561591	0.0208861	0.109393	0.0483315	0.0371483	0.0666285	0.029607	0.0259129	0.0373436	0	0.00738203	0.0310933	0.0249644	71.3226	19		phoP (Mycsm_05696)	response regulator with CheYlike receiver domain and wingedhelix DNAbinding domain	Common in both disease groups		0	0	0.0471591	0.135338	0.0517975	0.0082617	0.0233417	0	0.0507117	0.0689873	0.0171059	0	0	0.0570383	0.0932533	0
purC (Mflv_1616)	phosphoribosylaminoimidazolesuccinocarboxamide synthase	Common in both disease groups		0.0227394	0	0.0237621	0.0375029	0.0321012	0	0.0602925	0.0650693	0.040413	0.0304879	0.0566791	0.0421626	0	0	0.0624559	0.0223955	0.106217	0.0174212	0.0322958	0	0	0.0310474	0.0280436	71.3537	15		orf49	hypothetical protein	Common in both disease groups		0.0303726	0	0.0202945	0.208066	0	0.0222057	0	0.0123339	0.163705	0	0.0276499	0	0.00604766	0.015382	0	0
z1217	Z1217 protein	Common in both disease groups		0.0851855	0	0.0534451	0	0.0240333	0	0	0.108412	0	0.0285478	0	0	0	0	0.0936421	0	0.223967	0.0326538	0	0	0	0.030947	0.0561884	71.3846	8		int	integrase of Shigella flexneri bacteriophage X	Common in both disease groups		0	0.0186531	0.023397	0	0.264967	0	0	0	0	0.042782	0.0106001	0	0	0.0176635	0.240875	0.0111531
lplA1 (BN419_1135)	Lipoateprotein ligase LplJ	Common in both disease groups		0.0148755	0	0	0.0102315	0	0.0289803	0	0.0828904	0.0146883	0	0.0926885	0.0345499	0.120379	0.0531977	0.0818013	0	0.0652226	0.0142696	0.0352363	0	0	0.0309053	0.0372097	71.4155	13		epsE (VC0395_A2305)	general secretion pathway protein E	Common in both disease groups		0	0.0537647	0.0741332	0.0160948	0.0122966	0.0255328	0	0.0327192	0.00965	0.0163783	0.0856419	0	0.0375439	0.0203866	0.0295664	0.0686433
hemE (HSM_0564)	uroporphyrinogen decarboxylase	Common in both disease groups		0	0	0.02392	0.0104978	0.0430667	0.0445448	0	0	0.0376944	0	0.0237896	0.0354283	0.123418	0.0545173	0.0314364	0.094045	0.011145	0.0073099	0	0.0831301	0.0250462	0.0309043	0.0342485	71.4464	15		virR (lin1856)	hypothetical protein	Common in both disease groups		0.0399715	0.0799156	0	0	0	0.0262804	0.0247671	0.0243253	0.0215648	0	0.0181716	0.234563	0.0478491	0	0	0
fliI (VF1849)	flagellumspecific ATP synthase	Common in both disease groups		0.0646542	0	0.00643394	0.110074	0.0173858	0.0478988	0.0408376	0.0391626	0.0273883	0.0103243	0	0	0	0	0	0.0606511	0.085429	0.0236368	0.0327859	0	0.0808508	0.030834	0.0332974	71.4773	14		pilT (PFLU5762)	twitching mobility protein	Common in both disease groups		0.0262179	0	0.0721987	0	0.0180238	0.00575702	0.0324734	0.0318627	0	0.14393	0.0119461	0	0	0.0198714	0.0216493	0.0125329
PSPA7_1979	imidazole glycerol phosphate synthase subunit HisF	Common in both disease groups		0.0207637	0	0.108509	0.0356772	0	0	0	0.0165011	0.0256436	0	0.064609	0	0.083915	0	0.0142589	0.0255834	0.0151669	0.0895572	0.110609	0	0.0340979	0.0307091	0.0376334	71.508	13		sigA/rpoV (ML1022)	RNA polymerase sigma factor	Common in both disease groups		0	0.0314085	0.0157684	0.0241953	0.0107806	0.0206729	0.0194662	0.0286935	0.0338735	0.014393	0.0143017	0.276054	0.0517196	0.00596143	0.0129616	0.0150624
ybtP (YPTS_1715)	ABC transporter related	Common in both disease groups		0	0	0.0446428	0.0260923	0.0401691	0.036946	0.0313731	0.030197	0.0234525	0.0397729	0.0148198	0.044017	0	0.0338981	0.0489057	0.0233519	0.051994	0.0295898	0.0786567	0	0.0467528	0.0306967	0.0201087	71.5387	17		glnA1 (ML0925)	glutamine synthase class I .	Common in both disease groups		0.0188396	0	0.0141988	0.130775	0	0.00620562	0.00877539	0.0229548	0.0864069	0	0.00858101	0.110643	0.022594	0.028556	0.0155539	0.00902596
devR/dosR (JDM601_2978)	twocomponent transcriptional regulatory protein DevR	Common in both disease groups		0.189895	0	0.0264857	0.0087101	0.0893152	0	0	0	0.0375321	0.148559	0	0	0	0	0.0173859	0	0.0554828	0.048543	0.0224944	0	0	0.0306859	0.0523269	71.5694	10		lpg1356	TPR repeat protein	Common in both disease groups		0	0.0958256	0	0.0492396	0.0329314	0.00527104	0.0148335	0	0	0.021937	0.0218171	0	0.143402	0.0726411	0.0395854	0
orfM (NTHI0366)	putative deoxyribonucleotide triphosphate pyrophosphatase	Common in both disease groups		0	0	0.0144468	0.0190177	0.156074	0.0268841	0	0	0.0136333	0	0.0430293	0	0	0	0.0190119	0	0.0504918	0	0.0818422	0.128965	0.0907813	0.0306751	0.0460498	71.6	11		ybtP (EC55989_2205)	permease and ATPbinding protein of yersiniabactiniron ABC transporter YbtP	Common in both disease groups		0.0450575	0.0751609	0.00751918	0.00385569	0.0103595	0.0148412	0.0256135	0.0731471	0.0243219	0.068888	0.0307907	0	0.0584929	0.0228153	0.0248022	0.0143725
phoP (MSMEG_5872)	DNAbinding response regulator PhoP	Common in both disease groups		0.0902989	0	0.100298	0.0465553	0.0477825	0.021958	0	0.0179312	0.0111582	0.0189164	0	0	0	0	0.0310195	0	0.032999	0.0378627	0.046802	0.140467	0	0.030669	0.0384734	71.6307	13		lap (lse_1555)	bifunctional aldehyde/alcohol dehydrogenase	Common in both disease groups		0.0208454	0.0520731	0.0574523	0.00268837	0.014318	0.0399627	0.0613387	0.069721	0.0140319	0.0477452	0.0142456	0	0.0218199	0.0236985	0.0387446	0.0499015
bplC	lipopolysaccharide biosynthesis protein	Common in both disease groups		0	0	0.00769704	0	0.0208516	0.0287183	0	0	0.0145665	0.012403	0.160937	0.102771	0.0596053	0.0263926	0.0608715	0.0363428	0	0.0176838	0.0437145	0	0.0484226	0.0305228	0.040266	71.6612	14		per (BSUIS_A0552)	Lglutamine:2deoxyscylloinosose aminotransferase	Common in both disease groups		0.0245703	0.0196589	0.0461371	0.037814	0	0.0269159	0	0.0298927	0.0330857	0	0.0335389	0	0.0440753	0.0372405	0.0608143	0.0587549
pilT (PST_3965)	twitching motility protein PilT	Common in both disease groups		0.015689	0.344056	0	0	0	0.00765123	0	0.0374574	0	0	0.0733188	0.0729062	0	0.0420633	0.0215969	0	0	0.00752876	0.0185738	0	0	0.0305163	0.0754502	71.6917	10		flhG (CFF8240_1509)	ATPase, ParA family "	Common in both disease groups		0	0.0250993	0.0353693	0.0160948	0	0.013757	0	0.0191005	0.0338242	0.0574729	0.0999436	0	0.0469298	0	0	0.0450723
BCE_5391	glycosyl transferase, group 1 family protein "	Common in both disease groups		0.113542	0	0.122758	0.0780486	0.0718158	0	0.0518796	0	0.123755	0	0.0244396	0.0181534	0	0	0	0	0	0.0262631	0.00926238	0	0	0.0304722	0.0443958	71.7222	10		pglC (Cj1124c)	putative galactosyltransferase	Common in both disease groups		0	0	0.00562113	0	0	0.019701	0	0	0	0	0	0.526659	0	0.0340758	0	0
hmuV (cg0469)	cobalamin/Fe3+siderophores transport system, ATPase component "	Common in both disease groups		0.0547759	0	0	0.0479246	0.0281241	0	0.0659011	0	0	0.0417823	0	0.0462618	0	0.0711777	0	0	0	0.0668396	0.0235725	0.123911	0.0653837	0.0302692	0.0352098	71.7525	11		pilH (Psyr_0489)	Response regulator receiver	Common in both disease groups		0.148067	0.0888307	0.0371214	0.0380263	0	0	0	0	0.0398801	0.135692	0	0	0.0221586	0	0.0611647	0
CAC0882	Predicted membrane protein, hemolysin III homolog "	Common in both disease groups		0.176414	0	0.0263278	0.0736365	0.035567	0.0490517	0	0	0.0373293	0.0845347	0	0	0	0	0.00867211	0	0	0.0724862	0.0298455	0	0.0413921	0.0302503	0.0436834	71.7827	11		manB (HS_1670)	phosphomannomutase	Common in both disease groups		0.0244987	0.00653772	0	0.0125929	0.0449754	0.0770095	0.0632986	0	0.0263898	0.0898324	0.0148625	0	0.036673	0.0371669	0	0.0860628
ndk (MAB_1606)	Probable nucleoside diphosphate kinase (NDK)	Common in both disease groups		0.0395518	0	0	0.0475823	0.0278968	0.0769315	0	0	0.0683693	0	0	0.0458714	0	0.141283	0.0407756	0	0	0.0569034	0.0234255	0	0.0649443	0.0301683	0.0372955	71.8129	11		panD (Mycsm_05916)	Laspartate 1decarboxylase	Common in both disease groups		0	0	0.0166444	0.0170499	0	0	0	0	0.178968	0.0608478	0	0	0	0.100682	0.054859	0
kasB (JDM601_2027)	3oxoacyl(acyl carrier protein) synthase II	Common in both disease groups		0.00646929	0	0.0203281	0.0557218	0.0182948	0.0126298	0	0.0515384	0.0576169	0.0760812	0	0.0300604	0	0.023176	0.0267251	0.0639187	0.0331443	0.0404014	0.0115167	0.020129	0.0850691	0.0301343	0.0259758	71.843	17		hemA (HS_0810)	glutamyltRNA reductase	Common in both disease groups		0.117837	0.0353402	0.0393844	0.0201628	0.243153	0.0064673	0.0243662	0.023897	0	0	0.040213	0	0	0.00743338	0.0405662	0.00942839
sitB (EC042_1520)	iron ABC transporter ATPbinding protein	Common in both disease groups		0.0196403	0	0.0410509	0.0405077	0.0138632	0.0190757	0.0650247	0	0.0484875	0.0658262	0	0.0227405	0.0794738	0	0.0269753	0.0241489	0.0143432	0.0564657	0	0.0304985	0.064417	0.0301209	0.0252442	71.8732	16		flgG (CFF8240_0523)	flagellar basalbody rod protein FlgG	Common in both disease groups		0.0343125	0.103049	0.0904126	0.00880795	0	0.0527104	0.00534542	0.0626975	0.0555367	0.0314661	0.0781826	0	0	0	0	0.0164422
exbB (NLA_5420)	biopolymer transport protein	Common in both disease groups		0.0490427	0.536869	0	0	0	0	0	0	0	0	0	0	0	0.0437953	0	0	0	0	0	0	0	0.029986	0.116976	71.9031	3		cylZ (gbs0648)	hypothetical protein	Common in both disease groups		0	0.068166	0.128191	0.0145738	0	0.006243	0.0528305	0.0346036	0	0.0521127	0.0775656	0	0.0680241	0.0861095	0	0
relA (Mjls_2319)	(p)ppGpp synthetase I, SpoT/RelA "	Common in both disease groups		0.0235141	0.146821	0.0421166	0.0576997	0.0473848	0.00655071	0.0445183	0	0.0447545	0.014066	0.0418593	0	0	0.0119592	0.00921412	0.00828872	0.00736541	0.0482804	0.0119088	0.0521959	0.0109852	0.0299754	0.0333431	71.9331	18		exiT (MSMEG_0018)	ABC transporter permease	Common in both disease groups		0	0.0122525	0.0114978	0.151398	0.0105279	0.0151028	0.00712722	0	0.061888	0.013996	0.0104318	0.0896206	0	0	0.0126113	0.00735874
whiB3	whiB3	Common in both disease groups		0	0	0.027512	0.0361716	0.185619	0	0	0	0	0	0	0	0	0	0.018053	0	0.0384261	0	0.0778726	0.245469	0	0.0299582	0.0654957	71.9631	7		BT9727_4960	tyrosineprotein kinase	Common in both disease groups		0	0	0.020039	0.0769723	0	0	0.0123835	0.0243253	0	0	0	0.234563	0	0	0.0329995	0.0574327
pilT (NLA_0220)	pilus retraction protein	Common in both disease groups		0.00778639	0.340518	0.0325644	0.00536299	0.0219879	0.0454357	0	0	0.0077093	0	0.0243096	0.00907668	0	0.0833843	0	0	0.0227262	0	0	0	0.0255734	0.0298302	0.0741012	71.9929	12		sugC (MAP4_1276)	sugartransport ATPbinding protein ABC transporter SugC	Common in both disease groups		0	0.0321857	0.0633655	0.0767247	0	0.0100935	0.0427633	0.0280083	0.0371722	0	0.0261356	0	0.0137403	0.0348118	0.0379739	0.0109806
ybtQ (O3K_09720)	yersiniabactiniron ABC transporter permease/ATPbinding protein YbtQ	Common in both disease groups		0	0.197235	0.014131	0.00619977	0.00636342	0.00875174	0.0597667	0.0215064	0.0200442	0	0.0140398	0.0261564	0.0364644	0.0483315	0.0495311	0.0222361	0.0263604	0.0216233	0.0426854	0	0	0.0295918	0.0422985	72.0225	17		relA (MMAR_2124)	GTP pyrophosphokinase RelA	Common in both disease groups		0.0229227	0.0504273	0.0258791	0.0264946	0.0394166	0.075402	0.0337652	0.0348605	0.0370737	0.0210436	0.00521591	0.0669388	0.0154336	0.0260536	0.0236812	0.0384034
letA (lpp2699)	Legionella transmission activator LetA	Common in both disease groups		0.0554345	0	0.0901146	0.135482	0	0	0	0	0.115558	0	0.153398	0	0	0	0.00846364	0	0.0359548	0.0118184	0.0146042	0	0	0.0295632	0.0498985	72.0521	9		c3608	Hypothetical protein	Common in both disease groups		0.394343	0	0	0.0368236	0	0	0.0110917	0	0.0579492	0	0	0	0.0107406	0.0271576	0	0
wecC (VV1_0779)	UDPNacetylDmannosaminuronate dehydrogenase	Common in both disease groups		0	0	0	0.0044121	0	0	0	0.228705	0	0	0	0.05934	0	0.0456098	0	0	0.139991	0.0367684	0.105905	0	0	0.0295586	0.0598933	72.0816	7		flgE2 (CFF8240_1769)	flagellar hook protein FlgE	Common in both disease groups		0	0.0554563	0.043436	0.00509375	0	0.0293085	0.00614723	0.0150748	0.00531735	0.054495	0.0743688	0	0.0296577	0.0450419	0.00819732	0.00471419
manA/manC (BALH_4770)	mannose1phosphate guanylyl transferase	Common in both disease groups		0.0706974	0	0.033867	0	0	0	0	0.00935061	0.0727109	0.0296564	0	0.0546553	0	0.0946836	0	0	0.00862528	0.206122	0	0	0.0386678	0.0294779	0.0500794	72.1111	10		wchM (SPCG_0355)	ss1,4galactosyltransferase "	Common in both disease groups		0.189327	0.0108352	0	0.00693316	0.00926459	0.0325982	0.0754595	0.00822263	0.0145735	0.0248156	0	0.0791095	0.0323671	0	0	0.0388634
mpa (Mvan_3458)	vesiclefusing ATPase	Common in both disease groups		0.0241727	0	0.0229727	0.0120953	0.0310217	0.0513575	0.116554	0	0.0282404	0.0295178	0.0136498	0.0102479	0.0888236	0.0314237	0.0181364	0.0216782	0.00644473	0.0295022	0.0260229	0.0136807	0.0433255	0.0294699	0.027834	72.1406	19		YPK_3191	glucose1phosphate cytidylyltransferase	Common in both disease groups		0	0.0420151	0	0.00898481	0.108396	0	0.010869	0.0638967	0.0377138	0.0320617	0	0	0.0314478	0	0.0578016	0
sugC (OCQ_12840)	ABC transporter, ATPbinding protein SugC "	Common in both disease groups		0.0137908	0	0.0216307	0.0189416	0.0194312	0.0134158	0.0457452	0.0603389	0.0238177	0.0231431	0.0214497	0.0160062	0.0558654	0.0492388	0.00946427	0	0.010079	0.0727051	0.0326389	0.0428721	0.0678443	0.0294485	0.0217304	72.17	19		devR/dosR (JDM601_2978)	twocomponent transcriptional regulatory protein DevR	Common in both disease groups		0	0.0168701	0.0846455	0.113831	0	0.0370094	0.026148	0	0	0	0.0192372	0	0.0126275	0	0	0
rgpC (SSA_1508)	ABCtype lipopolysaccharide transport system, permease component, putative "	Common in both disease groups		0.135971	0	0.0736942	0.0207673	0.0284081	0	0.0667774	0	0.0298634	0.0675584	0	0	0	0	0.013842	0	0.0147308	0.00967358	0.0238666	0.0313698	0.0991301	0.0293168	0.0380172	72.1993	13		cpsA (VV2_1582)	Sugar transferase involved in lipopolysaccharide synthesis	Common in both disease groups		0.0193411	0	0	0	0.0266146	0.0763366	0	0.0235544	0.0208263	0.0177679	0.0880535	0	0.0463009	0.029292	0	0.0463371
hemH (CGSHiEE_06240)	ferrochelatase	Common in both disease groups		0	0	0.0611816	0.0230114	0.0413054	0	0	0.0931211	0	0.0139967	0.0259996	0.0290844	0.0675527	0	0	0	0.091583	0.036068	0.0791958	0.0520217	0	0.0292439	0.0328929	72.2286	12		fabZ (BMEI0832)	(3R)hydroxymyristoyl ACP dehydratase	Common in both disease groups		0	0.0311342	0.0390559	0	0.0714215	0	0.0482869	0.0316057	0.0559798	0	0.118171	0	0.0932307	0	0	0
lic1D	lic1 operon protein (licD)	Common in both disease groups		0.0509408	0	0.0106574	0.0455284	0.0862471	0.0198093	0.134957	0	0.0805013	0.0768434	0	0	0	0.0363724	0	0.0251052	0	0.0195222	0.0241116	0	0	0.029076	0.0376651	72.2577	12		kpsF (CJJ81176_1437)	arabinose5phosphate isomerase	Common in both disease groups		0.0571636	0.00571479	0.00715417	0	0	0.0626543	0.0265934	0	0.0770523	0	0.0260235	0	0.0513325	0.0216378	0	0.0273653
pvdH (Pmen_2868)	2,4diaminobutyrate 4transaminase "	Common in both disease groups		0.0114278	0	0.0209202	0.00787332	0.0322716	0.0556024	0	0.00907559	0.0169199	0.0383178	0.0534292	0.0265468	0.0462818	0.0611979	0.0667502	0.0844811	0.0167175	0.0246436	0	0	0.0375253	0.0290468	0.0247148	72.2867	17		cwp66 (CTC00504)	cwp66 homolog/NacetylmuramoylLalanine amidase	Common in both disease groups		0	0.0122068	0	0	0	0	0	0	0.00822219	0	0	0	0	0	0	0
sodA (MAP4_3686)	superoxide dismutase SodA	Common in both disease groups		0	0	0	0.00893831	0.0367601	0	0.258872	0	0	0.0436531	0	0	0	0	0.0178862	0	0	0	0	0.243116	0	0.0290108	0.0748675	72.3157	6		nanE	conserved hypothetical protein	Common in both disease groups		0	0	0	0.12034	0	0.0410842	0.0987566	0	0	0.0343447	0.0170499	0	0	0.0284088	0.0309677	0
SSP0064	putative glycosyltransferase	Common in both disease groups		0.047803	0	0.044406	0	0.059998	0.0310241	0	0.0168861	0.0419954	0.0267462	0	0	0	0.0379394	0.0948929	0.0785037	0.0155061	0.0305528	0.0125949	0	0.0697777	0.0289822	0.0289417	72.3447	14		SGO_1723	RgpG	Common in both disease groups		0.0700576	0.0373518	0.00584014	0.00597809	0.0160867	0.0230281	0.137466	0.0284366	0.0251589	0.0642227	0	0	0.0349313	0.0176635	0.0192672	0.0335168
C8J_1330	hypothetical protein	Common in both disease groups		0.0339347	0	0.00710496	0.027994	0.0478961	0.0264125	0	0	0.0335152	0.0341603	0.0211897	0.0630487	0.109861	0.0242482	0.0373151	0	0.0297524	0.0130002	0.0321488	0	0.0668776	0.0289743	0.0270853	72.3737	16		irtA (MAP4_1409)	ABC transporter ATPbinding protein	Common in both disease groups		0.0207737	0.0373976	0.00390559	0.0106827	0	0.0113645	0.0257471	0.104239	0.0195954	0.0333521	0.0141895	0	0.0310608	0.0511505	0	0.0323095
pilH (PputW619_0473)	response regulator receiver protein	Common in both disease groups		0	0	0.0464191	0	0	0	0.147051	0	0	0	0.0691589	0	0	0	0.0610383	0	0.0648834	0.0212731	0.0525848	0	0.145795	0.0289621	0.0465597	72.4026	8		narI (Mvan_4543)	respiratory nitrate reductase, gamma subunit "	Common in both disease groups		0.0370345	0	0.0788783	0.085568	0	0.00811217	0.0803149	0.0450531	0.0199401	0	0	0	0.0110793	0.0561552	0.0305473	0
stp (lin1935)	hypothetical protein	Common in both disease groups		0.00534588	0	0.0335907	0.103076	0.0302263	0.0208575	0	0.0170511	0.0951896	0	0.0334095	0.0496777	0	0.0382693	0	0.0263804	0.031303	0.0102864	0.0126929	0.0999478	0	0.0289192	0.0330909	72.4316	15		sigA/rpoV (J113_18795)	RNA polymerase sigma factor	Common in both disease groups		0.0239256	0.0286654	0.0119723	0.00615495	0.049355	0.0314393	0.0518505	0.0872798	0.0257497	0.021937	0.0108805	0	0.0214329	0.0181051	0	0.0343216
narJ (BN45_30222)	Respiratory nitrate reductase subunit delta NarJ	Common in both disease groups		0.067056	0	0.0420772	0.00920456	0.0757361	0.026098	0	0	0.0529913	0	0	0	0	0	0	0	0.0195765	0	0.0635135	0.250349	0	0.0288858	0.0570729	72.4604	9		fliM (CFF8240_1512)	flagellar motor switch protein FliM	Common in both disease groups		0.049642	0.0893336	0.0248936	0.0127344	0	0.0217571	0.0153681	0.0150748	0.0267344	0.0454621	0.0564777	0	0.0223038	0.075217	0	0.0237434
sigH (MAF_32330)	alternative RNA polymerase sigmaE factor (SIGMA24) SIGH (RPOE)	Common in both disease groups		0.0249862	0	0.0130652	0	0	0	0	0	0	0.0104629	0	0	0	0	0.0600377	0	0.0364878	0	0.0148002	0.446672	0	0.0288815	0.0969686	72.4893	7		ndk (ML1469)	nucleoside diphosphate kinase	Common in both disease groups		0.131877	0	0.0496047	0.0169438	0.0453965	0	0.0612941	0	0	0.0604507	0	0	0	0	0.217755	0
lap (LMOSLCC2376_1592)	bifunctional aldehydealcohol dehydrogenase	Common in both disease groups		0.00468733	0	0.0294066	0.02149	0.0440894	0.0303953	0.0206817	0.106872	0.0123349	0.0209258	0.0486192	0.0072223	0.0757338	0.0446201	0.0128831	0	0.0137132	0.0209667	0.0259249	0.0194319	0.0461377	0.0288636	0.0257633	72.5182	19		tig/ropA (SMU.91)	trigger factor	Common in both disease groups		0.0211319	0.042198	0.0370484	0.0108242	0.0435436	0.0185047	0.0490442	0.0385436	0.0284577	0.0387123	0.0384183	0	0.0378825	0.0479858	0	0.0353565
purC (Mycsm_05654)	phosphoribosylaminoimidazolesuccinocarboxamide synthase	Common in both disease groups		0	0	0.0526162	0.00627584	0	0.142439	0.060643	0.0582488	0.0361526	0.046009	0	0.0212765	0	0	0	0	0.0401221	0.035105	0.0758633	0	0.0300554	0.0288003	0.0361426	72.547	12		ndk (OCU_18070)	nucleoside diphosphate kinase	Common in both disease groups		0	0	0	0	0.136105	0	0.0204462	0	0	0.0604507	0.0300055	0	0	0.124969	0	0
ybtQ (EC55989_2204)	permease and ATPbinding protein of yersiniabactiniron ABC transporter YbtQ	Common in both disease groups		0.015534	0	0.0440902	0.047316	0.00624979	0.0431823	0.0294452	0.0494482	0.0175285	0.0521066	0.0276896	0.0205933	0	0.0158356	0.0457787	0.0328361	0.0421573	0.0808904	0.0315607	0	0	0.0286782	0.0215906	72.5757	17		ybtQ (ECUMN_2270)	yersiniabactiniron ABC transporter permease and ATPbinding protein YbtQ	Common in both disease groups		0.0148281	0.0325971	0.0167174	0.0437214	0	0.0438132	0.032117	0.0811128	0.0398801	0.0135989	0.0168255	0	0.0576221	0.0224473	0	0.00356439
mprA (Mspyr1_12860)	response regulator with CheYlike receiver domain and wingedhelix DNAbinding domain	Common in both disease groups		0.0292087	0	0.0854569	0.0321019	0.0164767	0	0	0.0185912	0.0807448	0.0782985	0.0363994	0.0541673	0	0	0.0160517	0	0.0170567	0.0839982	0.0138201	0	0.0383162	0.0286042	0.0306547	72.6043	14		STER_1224	dTDPglucose pyrophosphorylase	Common in both disease groups		0.0311606	0.0124811	0.0156224	0.0159887	0.0213928	0.0580562	0.0289543	0	0.151101	0	0.0141895	0	0.0465912	0	0	0.0298374
pglF (CFF8240_1354)	putative epimerase/dehydratase WbiI	Common in both disease groups		0.0091035	0	0.0190255	0.0218703	0.0321012	0.0530869	0.0301462	0	0.0314458	0.0381099	0.155738	0.0210813	0	0.016248	0.0406088	0.0336331	0.0199157	0.0087106	0.0107816	0.02832	0.0298796	0.0285622	0.0324165	72.6328	18		panC (Mycsm_05917)	pantothenate synthetase	Common in both disease groups		0	0.011201	0.00700816	0.0251504	0	0.0183926	0.0433424	0	0.0753783	0.0128048	0	0.163751	0.00836996	0	0	0.066976
sugA (Mvan_2543)	bindingproteindependent transport system inner membrane protein	Common in both disease groups		0.148096	0	0.0455507	0.104826	0.0492029	0.016927	0.0576635	0	0	0.0437917	0	0.0202029	0	0	0.0239317	0	0	0.0333979	0	0.0271001	0.0285614	0.0285358	0.0384008	72.6614	12		hlyIII (BH2865)	hemolysin III	Common in both disease groups		0.041834	0	0.0209515	0	0.0288044	0	0.0518505	0	0.0225495	0	0.0380818	0.245074	0	0	0.103623	0.0200066
relA (LPC_0872)	GTP pyrophosphokinase ((p)ppGpp synthetase I) stringent stress response RelA	Common in both disease groups		0.00736027	0	0.0115653	0.0253316	0.0468166	0.0107432	0.0243624	0.0586338	0.00726297	0.0309037	0.0114398	0.0770054	0.0596053	0.0526203	0.0202627	0.0363428	0.00537869	0.0424149	0.0349422	0.0115023	0.0241673	0.0285077	0.0211998	72.6899	20		cpsJ (EF2486)	ABC transporter, ATPbinding protein "	Common in both disease groups		0	0.0322771	0.0151479	0.046622	0	0.0220935	0.00935448	0.0122483	0.0217125	0.0553884	0.00919795	0	0.0241422	0.0153084	0	0
fbpC (NMBM01240149_1464)	iron(III) ABC transporter ATPbinding protein	Common in both disease groups		0.00767018	0	0.0561687	0.0501306	0.021647	0.0149356	0	0.0244216	0.0492584	0.0385949	0.0239196	0.017763	0.124119	0.0273824	0.0052533	0	0.0336289	0.0515195	0.0272481	0.0238759	0	0.0284541	0.0283697	72.7183	17		bplA (BPP0155)	probable oxidoreductase	Common in both disease groups		0.0223497	0.0178759	0.00562113	0.0114963	0.107638	0.00489721	0.0208026	0.0272375	0	0.020448	0	0	0.0200782	0.0677836	0.073846	0.0428302
STER_1444	dTDP4dehydrorhamnose reductase	Common in both disease groups		0.0476868	0	0.0299198	0.0721531	0.0269309	0.0371032	0.0630968	0	0.0424012	0.0239746	0	0.0443098	0	0.068126	0.0524079	0	0.0278626	0	0	0.0593413	0	0.0283483	0.0260804	72.7467	13		mntA (NGTW08_0146)	ABC transporter ATPbinding protein	Common in both disease groups		0	0	0	0	0.049355	0.00785048	0.022228	0	0	0	0.0326415	0.210221	0	0.0271576	0.147972	0
hdtS (Pmen_0011)	phospholipid/glycerol acyltransferase	Common in both disease groups		0.0793747	0	0	0.00726476	0.0298854	0.102925	0	0.0168311	0	0	0.0330195	0	0	0.0377745	0.116323	0.0782646	0.0309153	0.0203101	0.00627294	0	0.0347131	0.0282797	0.0361349	72.775	13		rmlA (MIP_07147)	glucose1phosphate thymidylyl transferase 1	Common in both disease groups		0.0309457	0	0.0736587	0.143014	0	0.00676637	0.0095772	0.0188435	0.0166906	0.028389	0	0	0.0324154	0	0.0510756	0
senX3 (Mflv_0083)	histidine kinase	Common in both disease groups		0.0705811	0	0.0913382	0.0092426	0.104372	0.0195997	0.0445183	0	0.0564402	0.0507208	0	0.0234237	0	0	0.0738797	0	0	0.0257816	0.0238666	0	0	0.0282745	0.0338232	72.8032	12		wbkC (BSUIS_A0548)	Bifunctional polymyxin resistance arnA protein	Common in both disease groups		0	0.0416951	0.0653365	0	0	0.0228412	0	0.0211561	0.0374676	0.0318632	0.055356	0	0.010402	0.131667	0.0286556	0.0332868
luxS (VV2792)	Sribosylhomocysteinase	Common in both disease groups		0	0	0.0654841	0.0430561	0.0442031	0	0	0.0249166	0.0232091	0.0262612	0.146378	0	0	0	0.0107567	0.0771488	0	0.0150137	0.0185248	0.0974208	0	0.0282082	0.0392357	72.8314	12		wchA (SPCG_0350)	glucosyl1phosphate transferase	Common in both disease groups		0.0198425	0	0.00496412	0.00509375	0	0.00650469	0.00614723	0.0723763	0.0213679	0.018165	0.0180594	0.23235	0.0296577	0.0600559	0.0163246	0.00948588
capD (SH0391)	capsular polysaccharide biosynthesis protein CapD	Common in both disease groups		0.00902602	0.19812	0.00473664	0.027956	0.0255105	0.0439159	0	0.0215614	0.033434	0.0454547	0.00701989	0.0209837	0	0	0.018595	0.033394	0.0197703	0	0.0213672	0	0.0593199	0.0281031	0.0424832	72.8595	16		inlJ (LMOf2365_2812)	cell wall surface anchor family protein	Common in both disease groups		0.00988543	0	0	0.00254688	0	0.439478	0.00610268	0	0	0	0	0	0	0	0	0.0990556
hmuV (cpfrc_00457)	iron ABC transporter ATPbinding protein	Common in both disease groups		0.0578363	0	0.0554187	0.00661816	0.0407941	0	0.0637979	0.030692	0.028565	0.0403965	0	0.0223501	0	0.0343929	0.0132583	0.0712511	0.0211271	0.0184717	0.0228374	0.0299756	0.0316373	0.0280676	0.021429	72.8876	17		kpsF	KpsF protein	Common in both disease groups		0.0571636	0	0.00715417	0	0.137621	0.0313272	0.00886448	0.0347749	0	0	0.0260235	0	0.0984075	0	0.0472222	0.0547306
bplF	lipopolysaccharide biosynthesis protein	Common in both disease groups		0.013171	0	0.0137757	0.00905242	0.0185789	0.0320723	0	0.0419677	0.0325414	0.0607679	0.0513492	0.0305484	0	0.0706003	0.0271837	0.0486962	0.0192373	0.0253001	0.00779216	0	0.086563	0.028057	0.024525	72.9157	17		wecC (VV0342)	UDPNacetylDmannosaminuronate dehydrogenase	Common in both disease groups		0.0429085	0.00859504	0	0.0606298	0	0.0140935	0.00663723	0.0652671	0.0578015	0	0.0195176	0.125579	0.0192557	0.0325303	0	0.0411055
lgtA (HSM_0975)	glycosyl transferase, putative "	Common in both disease groups		0	0.511219	0	0	0	0	0.0772936	0	0	0	0	0	0	0	0	0	0	0	0	0	0	0.0280244	0.111988	72.9437	2		fecD	FecD	Common in both disease groups		0.0566621	0	0.00708117	0	0.136358	0	0.0263262	0.0344323	0	0.0259075	0.0257991	0	0.00846672	0.0858887	0	0
irp6B (DIP0109)	Membrane protein permease Irp6B	Common in both disease groups		0.00778639	0	0.0121969	0.0374649	0.0384646	0.0151452	0	0.0371824	0.0384654	0.0391492	0	0.0180558	0.0628778	0.125118	0.0107151	0.0095639	0.0227262	0.0149262	0	0.0726735	0.0255734	0.028004	0.0300525	72.9717	17		orfM (HS_0125)	Ham1 family protein	Common in both disease groups		0	0.0544505	0.0113883	0.0116732	0	0	0	0.0829115	0	0.0831818	0.0206393	0	0.0543322	0	0	0
ndk (MAV_1727)	nucleoside diphosphate kinase	Common in both disease groups		0.0197953	0	0.0413272	0	0.0837472	0	0	0	0.0195167	0.0663112	0	0.0458714	0	0	0.0815095	0	0.0577603	0.0189532	0.0234255	0	0.129801	0.0280009	0.0369235	72.9997	11		wbmM (BPP0132)	ABC transporter ATPbinding protein	Common in both disease groups		0.0224213	0.0268824	0.00562113	0	0.0154129	0.0515889	0.0138981	0.0136187	0.0241742	0.0410946	0.0102075	0	0.0268516	0.0170011	0.0369931	0.0536383
rfaD (CGSHiEE_06480)	ADPLglyceroDmannoheptose6epimerase	Common in both disease groups		0.0279303	0.407737	0	0	0	0.0362123	0	0	0.0183806	0	0	0	0	0.0664765	0	0	0	0	0	0	0.0305827	0.0279676	0.0887715	73.0277	6		YPK_3181	mannose1phosphate guanylyltransferase/mannose6phosphate isomerase	Common in both disease groups		0	0	0.00978223	0.0025115	0.0268673	0.00426169	0.0151008	0.112804	0.0105362	0	0.0355018	0	0.0700561	0.0591727	0	0.00931341
pafA (Mvan_3445)	hypothetical protein	Common in both disease groups		0.0585335	0	0.0581028	0.0402414	0.0165335	0	0.0774688	0	0.0837879	0.0294485	0	0.0203981	0	0.0208667	0.0482386	0.0288511	0.0298977	0.0112056	0.00691003	0.0182119	0.0384041	0.0279572	0.0255488	73.0556	16		wzt2	ATPbinding ABC transporter capsular polysaccharide export protein	Common in both disease groups		0	0	0.020696	0.0529538	0	0.0180935	0	0	0.011127	0	0	0	0.0370117	0.0937637	0.0340504	0.0394957
orfM (HS_0125)	Ham1 family protein	Common in both disease groups		0.027233	0	0.0427087	0.0374268	0	0.079447	0	0.0216714	0.0269014	0.0456626	0	0	0.110095	0	0.00933919	0.0335534	0.0497165	0	0.0564074	0	0.0446437	0.0278479	0.0302089	73.0835	13		exbD (NMBH4476_0494)	biopolymer transport protein ExbD	Common in both disease groups		0	0.0128926	0	0	0.0443858	0.00706544	0	0	0	0	0.0293886	0.378398	0	0	0.106565	0
rfaD (HD1890)	ADPLglyceroDmannoheptose6epimerase	Common in both disease groups		0.060393	0	0.0180387	0.0237341	0.0486915	0.0503618	0	0	0.0511248	0.0723395	0.107508	0.0400155	0	0	0	0	0.0125987	0	0	0	0.0991301	0.0278065	0.0347833	73.1113	11		ysaN (YE3544)	type III secretion sytem protein	Common in both disease groups		0.0209886	0.0125725	0.0367929	0.0215423	0.0720953	0.0551403	0.0909612	0.0255244	0.0451975	0.0384145	0	0	0.0251099	0.0158971	0	0.0301248
ybtP (YE2615)	lipoprotein inner membrane ABCtransporter	Common in both disease groups		0.0112728	0	0.0259331	0.0154804	0.0318171	0	0.0297957	0.0107807	0.00888599	0.0680435	0.0350994	0.0104431	0.0364644	0.032166	0.0309778	0.0666285	0.0460823	0.0302464	0.0480272	0	0.04438	0.0277393	0.0200307	73.139	18		fepC (SBO_0449)	ATPbinding component of ferric enterobactin transport	Common in both disease groups		0.0996423	0.013304	0.041611	0.0128051	0.0228246	0.00728974	0.0102899	0	0.0268329	0.0913213	0.0302298	0	0.0397694	0	0.0273945	0.0317921
flgE2 (CFF8240_1769)	flagellar hook protein FlgE	Common in both disease groups		0.0148368	0	0.0248279	0.00406979	0	0.0288755	0	0.0377875	0.0264145	0.0074834	0.189667	0.0276204	0.0960698	0	0.0367314	0.0109985	0.0346949	0.0128252	0	0	0.0292645	0.0277222	0.0432378	73.1667	15		pdgA (LIV_0347)	putative endo1,4betaxylanase "	Common in both disease groups		0.0389686	0.0662001	0.0146368	0.0199859	0	0.0298692	0.0362152	0.01182	0	0	0.0664608	0	0.0524453	0.0147196	0	0.0419678
ybtQ (UTI89_C2180)	putative ABC transporter protein	Common in both disease groups		0.02886	0	0.0440902	0.0137308	0.025056	0.0129442	0	0.0141359	0.0175285	0.05959	0	0.0309388	0.0717602	0.0475892	0.0549095	0.0219173	0.0583902	0.0234179	0.0420973	0	0.0145883	0.0276926	0.021822	73.1944	17		recN (NMBB_0838)	putative DNA repair protein	Common in both disease groups		0.040473	0.0323686	0.00204405	0.0103997	0.0111175	0.0106542	0.0301125	0.073918	0	0.0296794	0.00734714	0	0.0339153	0.0245081	0.013382	0.0620319
manB (CGSHiEE_08405)	export protein SecB	Common in both disease groups		0.0295186	0	0.035959	0.0270432	0.0103974	0.0191281	0.0326	0.0391076	0.0364366	0.0453161	0	0.102674	0	0.0351352	0.0472797	0.0242286	0.00717158	0.0117746	0.0291103	0	0.0484226	0.0276811	0.0236991	73.2221	17		senX3 (Mflv_0083)	histidine kinase	Common in both disease groups		0.0335961	0.0134412	0.0112423	0.0661834	0	0.0196636	0.0347452	0.0136187	0.0301809	0	0	0	0.0402532	0.0340022	0	0.0107507
galE (CGSHiEE_01245)	UDPglucose 4epimerase	Common in both disease groups		0.027969	0	0.0417614	0.0192459	0.0281809	0.0155645	0.0529312	0.0127058	0.023696	0.0133731	0.0497892	0.0927187	0	0.028537	0.0219721	0.0393714	0.0408489	0.0536205	0.0189168	0	0	0.0276763	0.0227768	73.2498	17		inlJ (LM5923_0036)	hypothetical protein	Common in both disease groups		0	0	0	0	0	0.337047	0	0	0.0228449	0.0097277	0.00482332	0	0	0.00802217	0	0.0457047
phoR (MUL_0464)	two component system response phosphate sensor kinase, PhoR "	Common in both disease groups		0.0309131	0	0.0499321	0.0135406	0.0396578	0.0109528	0.037157	0	0.0416302	0.0424059	0	0	0	0.0401663	0.0231812	0	0	0.0215358	0.019946	0.209829	0	0.0276594	0.0453936	73.2774	13		phoR (J113_05360)	putative two component system response sensor kinase membrane associated phoR	Common in both disease groups		0.137895	0.0275681	0.0043071	0.10184	0	0.0151028	0	0	0.0557337	0.0315654	0.0314076	0	0.0103052	0	0	0.0164997
glnA1 (MYCMA_1004)	glutamine synthetase	Common in both disease groups		0.0763531	0	0.0591291	0.0311129	0.0558504	0	0	0	0.022357	0.0805851	0	0.0130782	0	0	0.00775487	0.0418421	0.00823763	0.0732303	0.013379	0.0968108	0	0.0276057	0.0326859	73.3051	13		wbaP/rfbP (HI0872)	undecaprenylphosphate galactosephosphotransferase	Common in both disease groups		0	0.107164	0.0479621	0.00983377	0	0.00418693	0.0059245	0.0698923	0.0464283	0.0350396	0.0261356	0	0.0372536	0.0434963	0	0
narJ (Mspyr1_15890)	respiratory nitrate reductase chaperone NarJ	Specific to peri-implantitis group		0	0.534215	0	0	0	0	0	0	0	0	0	0	0	0.0435479	0	0	0	0	0	0	0	0.0275125	0.116488	73.3326	2		algI (Pfl_0952)	Membrane bound Oacyl transferase, MBOAT "	Common in both disease groups		0.0259313	0.0449868	0.0108408	0.00445703	0	0.00377571	0.0241435	0.0210705	0	0.015882	0.0551316	0.101238	0.0414144	0.0786761	0	0.0331718
YPDSF_2740	GDPmannose 4,6dehydratase "	Common in both disease groups		0.0236691	0	0	0	0	0.0460122	0.15669	0	0.0233714	0.0198171	0.0367894	0.0274252	0	0.0422282	0.0649991	0.0728451	0	0.0283642	0.0350402	0	0	0.0274882	0.0372512	73.3601	12		SSU98_0574	Glycosyltransferase	Common in both disease groups		0	0	0.0191264	0.156633	0	0	0.0354579	0	0.0616418	0.0349403	0	0	0.022836	0	0	0
pilH (NMBH4476_1287)	prepilintype Nterminal cleavage/methylation domaincontaining protein	Specific to peri-implantitis group		0	0.575785	0	0	0	0	0	0	0	0	0	0	0	0	0	0	0	0	0	0	0	0.0274183	0.125647	73.3875	1		fbpC (NMBM01240149_1464)	iron(III) ABC transporter ATPbinding protein	Common in both disease groups		0.0255732	0.0204818	0.0897921	0.0394412	0.0352054	0.00560749	0.0555032	0.00779437	0.0137857	0	0.0232753	0	0.0459622	0.0387861	0.0211589	0.0122454
ybtQ (YpAngola_A2101)	yersiniabactin ABC transporter, ATPbinding protein "	Common in both disease groups		0.00449364	0.197235	0	0.0154804	0.0349988	0	0	0.00715047	0.00888599	0.0453161	0.0140398	0	0.145858	0	0.0247655	0.0110782	0.0131802	0.0108116	0.0106836	0	0.029616	0.027314	0.0501959	73.4148	15		YE105_C0333	Secretion system apparatus ATP synthase ssaN	Common in both disease groups		0.0199858	0.0160014	0.020039	0	0	0.0153271	0.0185753	0.103382	0.0430804	0	0.0818842	0	0.0508487	0.0454099	0	0.0526035
irtA (MAV_1566)	putative ABC transporter ATPbinding protein	Common in both disease groups		0.0486553	0	0.0164204	0.0399372	0.02659	0.00613146	0.0415387	0.0249716	0.0325414	0.0473948	0.0194997	0.0145422	0.0254784	0	0.0582449	0.0386541	0.0366817	0.0240745	0.0445967	0	0.0257492	0.0272239	0.0169873	73.442	18		mprA (Mspyr1_12860)	response regulator with CheYlike receiver domain and wingedhelix DNAbinding domain	Common in both disease groups		0	0.0155899	0.0390559	0.0400072	0	0	0.0362152	0	0.041948	0.0713696	0.0354458	0	0.058251	0	0.0964762	0
orfH (PA14_23380)	UDPNacetylDmannosaminuronate dehydrogenase	Common in both disease groups		0	0	0	0.0131983	0	0.0124725	0	0.117158	0.0411028	0.0107401	0	0.0297676	0.0518917	0	0.0175944	0.0157804	0.0841692	0.018428	0.159274	0	0	0.0272179	0.0431468	73.4692	12		wcbT (Bcen2424_0784)	8amino7oxononanoate synthase	Common in both disease groups		0	0.0489186	0	0.00523525	0	0.0156636	0	0	0	0.0186613	0	0.238988	0	0	0	0.0683558
tig/ropA (SP_0400)	trigger factor	Common in both disease groups		0.0379635	0	0.0794177	0.0739788	0.0357374	0	0.0837785	0.0503283	0.0187458	0	0	0.0147374	0	0.0451974	0.0260997	0.0624045	0	0.00608429	0.0149962	0	0.02074	0.0271528	0.0286761	73.4964	14		inlJ (LMOSLCC7179_2791)	internalin J	Common in both disease groups		0.0848141	0	0	0	0	0.239402	0.0164372	0.0129335	0	0	0	0	0	0	0	0.195467
bplC (BPP0153)	lipopolysaccharide biosynthesis protein	Common in both disease groups		0.00739901	0	0.00386826	0.0101554	0	0.100514	0	0.0469731	0.00730355	0.0247368	0.0919085	0.0171774	0	0	0.0304358	0.0545939	0.0431264	0.0318659	0.0262189	0	0.0726778	0.0270931	0.0310055	73.5235	15		ndk (UDA_2445c)	hypothetical protein	Common in both disease groups		0	0	0.066103	0.152388	0.0453965	0	0.0612941	0	0.106593	0.0604507	0.0300055	0	0	0	0	0
algR (PSPTO_0127)	alginate biosynthesis regulatory protein AlgR	Common in both disease groups		0	0	0.0284198	0.0224409	0.0614184	0	0	0.0519234	0.0215049	0.0182235	0	0	0.0878887	0	0.0597875	0	0.0158938	0.151276	0.0128889	0	0.0356798	0.0270164	0.0381585	73.5505	12		orf63	hypothetical protein	Common in both disease groups		0.0950577	0.0760752	0.0476701	0.0488505	0	0.0104299	0.0589332	0.057901	0	0	0	0	0.0568964	0	0	0
fliN (BMA2763)	flagellar motor switch protein FliN	Common in both disease groups		0.097543	0	0	0	0	0	0	0.0344873	0.0214237	0	0	0	0	0.0773634	0.0297687	0.106797	0.158259	0.0415833	0	0	0	0.0270107	0.0452183	73.5775	8		sigH (Mmcs_1379)	RNA polymerase, sigma24 subunit, ECF subfamily "	Common in both disease groups		0	0	0.0380704	0.116979	0	0.00833647	0.0235198	0	0.112501	0	0	0	0	0.0287768	0.031318	0
panD (Mmcs_4761)	aspartate 1decarboxylase	Common in both disease groups		0	0	0	0.0273855	0.0281241	0.077508	0	0	0.019679	0	0	0.0462618	0	0.142273	0.0547427	0	0	0.0382128	0	0	0.130767	0.0269026	0.0428227	73.6044	9		relA (Mjls_2319)	(p)ppGpp synthetase I, SpoT/RelA "	Common in both disease groups		0.0224213	0.0134412	0.0168269	0.0617971	0.0230772	0.0098318	0.0277516	0	0.0543059	0.0205473	0.0305664	0.0658324	0.0200782	0.0254649	0.00924826	0
pdhB (MYPE5090)	pyruvate dehydrogenase E1 component subunit beta	Common in both disease groups		0	0	0.016973	0	0.0286354	0	0	0.0129258	0	0	0.0505692	0.0188365	0.262497	0	0.011132	0	0.0236953	0	0.0384217	0.100906	0	0.0268854	0.0592691	73.6313	10		plr/gapA (spr1825)	glyceraldehyde3phosphate dehydrogenase	Common in both disease groups		0.0752869	0.0200703	0.0314637	0.0193492	0	0.0275141	0.0466833	0	0.0675992	0	0	0	0.0149982	0.0189883	0.0207385	0.0480618
pilS (NMBM01240355_0028)	fimbrial protein MS11D1 precursor	Common in both disease groups		0	0	0.0419587	0	0.0282945	0	0	0	0	0	0	0	0	0.358363	0.0689182	0	0	0	0	0	0.0659109	0.0268307	0.0790447	73.6581	5		wcbN (BURPS668_3240)	D,Dheptose 1,7bisphosphate phosphatase "	Common in both disease groups		0	0.0190188	0	0.0244076	0	0.0677385	0.0294889	0	0.025602	0	0	0	0.0640084	0.036063	0.0785402	0.0227661
panC (JDM601_3891)	pantoatebetaalanine ligase PanC	Common in both disease groups		0.0555507	0	0.0446823	0.0411162	0.0241469	0.0415577	0	0.0135859	0.0506379	0.0573034	0	0	0.0691889	0	0.0234731	0	0	0.0409705	0.1012	0	0	0.0268292	0.0293749	73.6849	12		fepC (SbBS512_E0489)	ironenterobactin transporter ATPbinding protein	Common in both disease groups		0.033238	0	0.041611	0.00852496	0	0.0364113	0.123524	0.020214	0.0357936	0.0304735	0.0302298	0	0.0496876	0.0503409	0	0
cshA (SSA_0904)	CshAlike fibrillar surface protein A	Common in both disease groups		0.00906476	0	0.00189466	0.0055912	0.0344875	0	0.0119183	0	0.0599297	0	0	0	0	0.0355476	0.00125078	0.00223158	0.00130833	0.00608429	0	0.352214	0.0416557	0.026818	0.0764968	73.7118	13		hemN (HS_0472)	coproporphyrinogen oxidase, oxygenindependent (coproporphyrinogenIII oxidase) "	Common in both disease groups		0.0198425	0.0158642	0.00496412	0	0.122629	0.0303926	0.0429861	0.024154	0	0.03633	0.0180594	0	0.0118534	0.0600559	0.0327192	0
pafA (MASS_2110)	proteasome accessory factor PafA	Common in both disease groups		0.136088	0	0.0157888	0.0208054	0.0256241	0	0.0401366	0	0.0417925	0.0101164	0	0	0	0	0.0124662	0.0149037	0.00881911	0.0231991	0.0429794	0.150488	0.0198612	0.0268128	0.0412934	73.7386	14		ptpA (MYCMA_0982)	prolyl tripeptidyl peptidase	Common in both disease groups		0.0554444	0	0	0.064061	0	0.0242991	0.0171944	0.101155	0	0.0508223	0	0	0.0829255	0.0420244	0.0915018	0
lpxA (CGSHiEE_06775)	UDPNacetylglucosamine acyltransferase	Common in both disease groups		0.0309131	0	0.0107759	0.0283364	0.014545	0.0601093	0	0.0163911	0.0305126	0.0172534	0.0321095	0.0836421	0	0	0.0566189	0.0761127	0.01507	0.0197411	0.0366085	0	0.0338343	0.0267892	0.0247522	73.7654	16		irtA (MYCMA_1214)	iron import ATPbinding/permease protein IrtA	Common in both disease groups		0.0313755	0.020939	0.0170459	0.0349488	0	0.028673	0.0292216	0.0637254	0.0394862	0.0479437	0.0286034	0	0.0156755	0.0237721	0	0.00500164
eps4 (stu1103)	exopolysaccharide biosynthesis protein	Common in both disease groups		0.0338573	0	0.0708128	0.0465553	0.095565	0.0329632	0	0	0.033434	0.0142046	0	0	0	0	0.0465292	0	0	0.0324787	0.100269	0	0.055541	0.0267719	0.0325377	73.7921	11		hlyIII (CLK_0932)	hemolysin III	Common in both disease groups		0	0.0593881	0.106327	0.0544749	0.0291413	0	0.0131408	0.0774297	0.0456898	0	0.0289399	0	0.0126759	0.0321623	0	0.020294
zmp1 (ML2613)	zinc metalloprotease	Common in both disease groups		0.0101494	0	0.0296829	0.0111444	0.0114201	0.0513051	0.10744	0.0354773	0.0280375	0.0203715	0.0252196	0.028206	0	0.014516	0.0250574	0.0200045	0.0622183	0.0272261	0.0288163	0.0126351	0.0132701	0.0267713	0.0237404	73.8189	19		manB (HSM_1062)	Phosphomannomutase	Common in both disease groups		0	0.0754352	0.019893	0.0127344	0.0272884	0.0391777	0.0184417	0.0603849	0.112354	0	0.00902969	0	0.035657	0	0.0327893	0.038001
flgC (CFF8240_0705)	flagellar basalbody rod protein FlgC	Common in both disease groups		0.0328501	0	0	0	0	0	0	0.0522534	0	0.110103	0	0.114288	0	0.175923	0	0	0.0359548	0	0.0388628	0	0	0.0266779	0.0488877	73.8456	7		orfM (CGSHiGG_04080)	putative deoxyribonucleotide triphosphate pyrophosphatase	Common in both disease groups		0	0.0553191	0.0346758	0	0.031668	0.0404113	0.0428524	0.0561023	0.0496778	0	0.0209758	0	0.0137887	0.034959	0	0.0220762
algW (Pmen_0888)	2alkenal reductase	Common in both disease groups		0.0426508	0	0	0.00977509	0.0401691	0.0415053	0.0941194	0	0.0702358	0	0.0443293	0.0494825	0.0575016	0.0254029	0.0195539	0.0175338	0.0103697	0.0204415	0.0168585	0	0	0.0266633	0.0264363	73.8723	15		pchR (PFL_3497)	regulatory protein Pchr, putative "	Common in both disease groups		0.0300145	0.120056	0.225685	0	0	0.0197384	0	0	0	0.0274957	0.0273134	0	0.0448978	0	0	0
zmp1 (Mycsm_00124)	endothelinconverting enzyme	Common in both disease groups		0.0120476	0	0.00840754	0.0413825	0.00568163	0.0312338	0	0.0510983	0.0277535	0.0201636	0.062529	0.0186413	0	0.0573215	0.0606631	0.0197654	0.023453	0.0231115	0.0380297	0.0124608	0.0461377	0.026661	0.0202796	73.8989	18		neuB2 (Cj1327)	Nacetylneuraminic acid synthetase	Common in both disease groups		0	0	0	0.0553946	0	0.0413833	0.00837449	0.0164453	0	0.0247163	0.0736397	0	0.0241906	0.061307	0	0.0516262
irtB (MAB_2261c)	ABC transporter ATPbinding protein	Common in both disease groups		0.0836359	0	0.0339854	0.0383397	0.0459076	0.0271461	0.0615194	0	0.0482034	0.0623616	0	0.0107359	0	0.00833018	0.012758	0.0228737	0.0135679	0.0333979	0.0274931	0.02893	0	0.0266279	0.023806	73.9255	16		nanA	Nacetylneuraminate lyase, putative "	Common in both disease groups		0.0302294	0	0	0.00774675	0.0208032	0.0596263	0.018709	0	0.0325441	0.0276942	0	0	0.022594	0.160296	0.0249423	0
tig/ropA (STER_0191)	FKBPtype peptidylprolyl cistrans isomerase (trigger factor)	Common in both disease groups		0.00631434	0.276837	0.0066313	0.0261303	0	0.0246307	0	0.0201313	0	0	0.0393894	0.0147374	0	0	0.0434856	0.0467834	0.0277172	0	0.0262189	0	0	0.0266194	0.0595151	73.9522	12		licD (HSM_0545)	LicD family protein	Common in both disease groups		0.033811	0	0.0169729	0	0.0232457	0.0148412	0.167802	0.0617554	0.0182168	0	0	0	0	0	0	0.0162122
wbmM (BPP0132)	ABC transporter ATPbinding protein	Common in both disease groups		0.0235141	0	0.00702602	0.0092426	0	0.0261504	0.0890366	0.0106707	0.00665435	0.0563333	0	0	0	0	0.0785076	0.107674	0.0196249	0.0257816	0.0318548	0	0.0661746	0.0265831	0.0331598	73.9787	14		lpxD (NTHI1082)	UDP3O	Common in both disease groups		0	0	0	0.00679167	0	0.0115888	0.0245444	0	0.0426865	0.07266	0	0.1549	0	0.130121	0.0217895	0.0252957
galE (HS_0789)	UDPglucose4epimerase	Common in both disease groups		0.0159989	0	0.0501294	0.0164693	0.0676682	0.0155645	0	0.0190862	0.0631351	0.0133731	0	0.0370875	0	0	0.0768816	0.0590571	0	0.0229802	0.0709626	0	0.0261886	0.0264087	0.0271739	74.0052	14		zmp1 (MRGA327_01255)	zinc metalloprotease	Common in both disease groups		0.017407	0.00347459	0.0043436	0.00668555	0.0119597	0.0114393	0.0242326	0.0423123	0.0327903	0.0398042	0.0276499	0.0508957	0.0389953	0.0230361	0.017936	0.0374261
MW0023	Adenosine synthase A	Common in both disease groups		0.0297897	0	0.0146441	0.0337374	0.027215	0.0681798	0.0231355	0.00555536	0.0484469	0.0234895	0.0109198	0	0.0282833	0.025073	0.0529499	0.0690992	0.0051364	0.00674087	0.0207301	0.0435692	0.0172247	0.0263771	0.0203791	74.0315	19		rmlA (MAP4_3941)	glucose1phosphate thymidylyltransferase RmlA	Common in both disease groups		0.10831	0.0123897	0.00773818	0.0794484	0.0213085	0	0.0095772	0	0.091675	0	0	0	0	0	0.0255728	0
phoP (JDM601_3614)	twocomponent system response phosphate regulon transcriptional regulator PhoP	Common in both disease groups		0.0902989	0	0.094417	0.0776302	0.175221	0	0	0	0.016717	0	0	0	0	0	0.0155097	0	0.0164753	0.0216671	0.026758	0	0.0185429	0.0263446	0.045576	74.0579	10		YPK_3189	DegT/DnrJ/EryC1/StrS aminotransferase	Common in both disease groups		0	0.0330086	0.0103297	0.0211886	0.0141495	0	0.0064145	0.0752884	0.0777908	0	0.0187885	0	0.0061928	0.0312791	0	0.00988831
leuD (OCQ_37770)	isopropylmalate isomerase small subunit	Common in both disease groups		0.0269618	0	0	0.0185232	0	0.0262028	0	0	0.0599297	0.0225888	0	0	0	0	0.0185116	0	0	0.0129127	0.0319038	0.335396	0	0.02633	0.0725663	74.0842	9		ybtQ (UTI89_C2180)	putative ABC transporter protein	Common in both disease groups		0	0.0207104	0.00372309	0.0266361	0	0.022729	0.0412933	0.0450531	0.00797602	0.0270986	0	0	0.0221586	0.0112605	0.012261	0.0708854
lplA1 (LIV_0873)	putative lipoate protein ligase A	Common in both disease groups		0.00817378	0	0.0170519	0.0448817	0.0115337	0.0476367	0.108141	0.0129808	0.0120914	0.0136503	0.0508292	0	0.0659165	0.0291144	0.0112154	0.0200842	0.0119203	0.00783516	0.0290123	0.0508017	0	0.0263272	0.0267821	74.1105	18		kasB (MUL_1303)	3oxoacyl	Common in both disease groups		0.0216333	0.034563	0.00540213	0.00555361	0.0891927	0.0710656	0.0268162	0.0131905	0.0349566	0	0.00981489	0.126686	0.0323187	0.0164123	0	0.0413929
leuD (MYCMA_1812)	3isopropylmalate dehydratase small subunit	Common in both disease groups		0.0474157	0	0.0920487	0.055874	0.0764747	0	0	0	0.0133898	0	0	0	0.109627	0.048414	0.018595	0	0	0.0909141	0	0	0	0.0263216	0.0376129	74.1369	9		CTC00586	hemolysin III	Common in both disease groups		0.0852439	0.0852189	0.0106947	0	0	0	0.0131854	0.0519053	0.0229434	0.0390101	0	0	0.0254969	0	0.0175857	0
narH (Mvan_4545)	nitrate reductase, beta subunit "	Common in both disease groups		0.0786774	0	0.0668261	0.0540863	0.0416463	0	0.0326	0	0.0436996	0.0742103	0	0	0	0	0.00675424	0	0	0.0188657	0.0116637	0.122342	0	0.0262558	0.0352305	74.1631	11		fagC (cpfrc_00030)	ATPbinding component of ABC transporter	Common in both disease groups		0.04692	0.0124811	0	0.00802974	0	0.00684114	0.00966629	0.0380297	0.0674023	0	0.0142456	0.183114	0.0841834	0	0.025783	0
glnA1 (MAB_1933c)	glutamine synthetase, type I (GlnA1) "	Common in both disease groups		0.138567	0	0.0266041	0.0272333	0.0319307	0	0.0375075	0	0.0474731	0.0284785	0.0176797	0.0130782	0	0.0202069	0.00775487	0.0278947	0.00823763	0.0379502	0.026807	0.0352039	0.0185429	0.0262452	0.0293396	74.1894	17		manB (CGSHiEE_08405)	export protein SecB	Common in both disease groups		0.0409744	0.0131212	0.0123373	0.0652637	0	0.0197757	0.0101563	0.0100213	0.0485946	0.0149886	0.0223779	0.0962592	0.0098214	0.0186203	0.0135221	0
[truncated: 5,563 more rows]
[truncated: 9 more columns]
