# Supplementary material for: Discriminating Microbial Community Structure Between Peri-Implantitis and Periodontitis With Integrated Metagenomic, Metatranscriptomic, and Network Analysis
Source: Front Cell Infect Microbiol. 2020 Dec 11;10:596490. doi: 10.3389/fcimb.2020.596490 (PMC7793907; doi:10.3389/fcimb.2020.596490)
Supplement: Supplementary file 11 [file Table_10.xlsx]

## Sheet: Supplementary_Table_S10
Supplementary Table S10. Relative abundances of CDS clusters assigned with virulence genes in the MvirDB
Function	Specificity to disease groups		Peri-implantitis; sample IDs																										Function	Specificity to disease groups		Periodontitis; sample IDs
			1	2	3	4	5	6	7	8	9	10	11	12	13	14	15	16	17	18	19	20	21	Mean	Standard deviation	Cumulative sum of mean	Number of samples with active function					1	2	3	4	5	6	7	8	9	10	11	12	13	14	15	16	17	18
protein found in conjugate transposon	Common in two disease groups		2.65005	4.92001	1.04868	1.78178	3.47231	3.35166	3.10681	10.6064	2.4857	4.22863	5.37319	7.32196	6.95926	4.18073	1.51735	3.24037	5.76865	2.11102	5.91582	0.755582	4.01034	4.0384	2.37802	4.0384	21		protein found in conjugate transposon	Common in two disease groups		4.59106	1.23848	0.986118	0.685854	0.567707	2.15032	5.01967	8.39805	3.63476	1.84723	6.4424	7.06484	8.74277	4.37155	0.938361	5.06139	2.94573	1.84504
transposase	Common in two disease groups		1.61446	2.68298	0.389634	1.10699	1.46293	2.18759	0.841897	3.03027	0.896935	1.70119	3.58676	3.32985	3.43139	0.999628	1.16473	1.34913	3.10404	1.10478	3.61208	0.279338	1.91613	1.89489	1.09202	5.93329	21		transposase	Common in two disease groups		1.72955	3.15654	3.28037	0.658611	0.190312	1.10888	1.37112	2.46185	1.1285	1.9111	3.79441	2.37636	3.78845	2.61305	0.213501	3.45309	1.41052	0.674616
ABC transporter, ATP-binding protein	Common in two disease groups		1.71443	0.256384	1.76088	1.88142	1.54664	1.08374	1.33658	0.706513	1.62981	1.42676	0.954362	1.06297	0.897666	1.0244	1.4158	1.25414	0.968955	1.55548	1.25078	1.71138	1.15496	1.26638	0.39813	7.19967	21		ABC transporter, ATP-binding protein	Common in two disease groups		1.1789	1.23583	1.1943	2.13723	0.849313	1.00683	1.41277	0.812453	1.48733	1.53731	0.850392	0.865693	0.862808	0.945204	1.3382	0.697979	1.79067	1.87875
translation initiation factor IF-1	Common in two disease groups		0.571404	0	1.33579	0.846936	0.674263	1.14752	0.72954	0.643197	0.979267	1.00543	0.538007	0.603454	1.02677	1.02266	1.01153	1.37199	0.671431	0.919566	0.652481	0.830832	0.549322	0.815781	0.309301	8.01545	20		putative transposase	Common in two disease groups		0.820709	3.24953	3.69112	0.471611	0.634218	0.942795	0.186006	0.395954	0.203214	1.27432	2.70529	1.65119	1.44905	1.03361	0.426164	1.57912	0.373001	0.161659
hypothetical protein	Common in two disease groups		0.764456	0.346139	1.27556	0.952911	0.681069	0.872444	0.864698	0.647591	1.03654	0.784536	0.837678	0.791019	1.00151	0.512838	0.547553	0.77639	0.655247	1.02944	0.747336	0.455778	0.776889	0.778934	0.216185	8.79439	21		hypothetical protein c1269	Common in two disease groups		0.313582	1.29223	1.18534	0.251324	3.78122	0.245848	0.0465987	0.285114	0.118805	0.594367	1.20778	1.85817	1.25518	1.206	2.22057	0.562465	0.0698538	0.27289
ATP-dependent Clp protease proteolytic subunit	Common in two disease groups		0.900542	0.542553	0.894054	0.616005	0.681458	0.807966	0.646746	0.502471	0.683692	1.11216	0.747872	0.590324	0.703101	0.900352	0.715247	0.803494	0.679611	0.623869	0.604267	0.886586	0.918017	0.740971	0.151921	9.53536	21		translation initiation factor IF-1	Common in two disease groups		0.994917	0.672181	0.57163	0.810239	0.815539	0.816282	0.651366	0.807441	1.14294	1.21013	0.536715	0.643261	0.776175	0.86835	0.542517	0.737153	0.897944	0.75693
oligopeptide ABC transporter, ATP-binding protein	Common in two disease groups		0.548498	0.464068	0.920854	0.814135	0.848463	0.616654	0.555543	0.436647	0.715674	0.708091	0.499728	0.89506	0.799051	0.517972	1.23372	0.547983	0.57731	0.837007	1.00289	0.81544	0.789615	0.721162	0.203289	10.2565	21		putative mobilization protein	Common in two disease groups		1.0546	0.18629	0.11399	0.136473	0.065416	0.471285	0.669391	1.26694	0.761986	0.287095	1.08167	1.58841	1.35903	0.781311	0.234892	1.07544	0.511778	0.333085
putative mobilization protein	Common in two disease groups		0.46158	0.397255	0.160184	0.301277	0.548784	0.6544	0.730927	1.66634	0.494948	0.655589	0.907485	1.15261	1.11142	0.82161	0.332056	0.872972	1.08728	0.363054	1.08994	0.216174	0.902517	0.710877	0.380004	10.9674	21		hypothetical protein	Common in two disease groups		0.981374	0.957144	0.686524	0.876016	0.316763	0.765031	0.696365	0.778095	0.860486	0.582875	0.728498	0.974088	0.701139	0.624123	0.593207	0.585299	0.844071	0.746885
putative transposase	Common in two disease groups		0.259936	0.0813024	0.248287	0.485652	0.489046	2.03238	0.228702	0.403268	0.446113	0.325796	2.97697	1.25929	0.868988	0.275129	0.191524	0.968128	0.664829	0.402582	0.495194	0.0457773	1.24285	0.685321	0.708786	11.6527	21		ATP-dependent Clp protease proteolytic subunit	Common in two disease groups		0.82947	0.791917	0.6815	0.984309	0.480793	0.80849	0.566641	0.771362	0.758691	0.599292	0.633897	0.648902	0.557594	0.729273	0.534844	0.650029	0.684139	0.754672
hypothetical protein gbs0131	Common in two disease groups		0.697396	0.218551	0.93156	0.882544	0.752392	0.541537	0.287481	0.267536	0.706443	0.832043	0.54393	0.647997	0.849691	0.352598	0.524251	0.476617	0.518134	1.05494	0.597492	1.01565	0.505112	0.628757	0.242158	12.2815	21		oligopeptide ABC transporter, ATP-binding protein	Common in two disease groups		0.626535	0.822149	0.952801	0.8677	0.533933	0.483883	0.6896	0.804571	0.768924	0.68461	0.516903	0.608682	0.724735	0.470701	0.42249	0.355839	1.02542	0.575079
50S ribosomal protein L13	Common in two disease groups		0.430281	1.08672	0.700369	0.615265	0.579803	0.525928	0.833921	0.379322	0.619076	0.704784	0.416164	0.650459	0.871973	0.567822	0.495579	0.636804	0.560437	0.673371	0.497866	0.629081	0.448573	0.615409	0.166798	12.8969	21		RecName: Full=ATP-dependent Clp protease ATP-binding subunit ClpX;	Common in two disease groups		0.518785	0.676289	0.548004	0.625488	0.511282	0.714556	0.554753	0.634467	0.690569	0.499516	0.496023	0.586856	0.60709	0.567962	0.495083	0.606123	0.670822	0.592024
DNA-directed RNA polymerase subunit beta	Common in two disease groups		0.570255	0.769958	0.591307	0.68992	0.581475	0.613215	0.595683	0.474863	0.50686	0.666888	0.608641	0.60856	0.586895	0.521917	0.625754	0.731162	0.491147	0.525011	0.510295	0.661462	0.581247	0.595834	0.0777316	13.4927	21		thioredoxin	Common in two disease groups		0.309707	0.471492	0.418418	0.54643	0.225988	0.733699	0.324872	0.661096	0.542137	0.84333	0.933705	1.17224	0.507507	0.338977	0.432256	0.636962	0.461174	0.537613
putative excinuclease ABC subunit A	Common in two disease groups		0.598462	0.350164	0.678862	0.534863	0.521229	0.618212	0.586146	0.70749	0.544786	0.633816	0.516734	0.649365	0.58924	0.639733	0.589363	0.648551	0.67112	0.608593	0.604983	0.659923	0.480761	0.592019	0.0807835	14.0847	21		hypothetical protein gbs0131	Common in two disease groups		0.614807	0.649471	1.01103	0.805461	0.387367	0.318021	0.654521	0.531968	0.530832	0.876218	0.375302	0.475273	0.442062	0.357948	0.611297	0.213669	0.655816	0.656784
chaperonin GroEL	Common in two disease groups		0.504675	0.293816	0.534034	0.484629	0.592491	0.622833	0.652382	0.523909	0.471521	0.643497	0.502722	0.634274	0.634763	0.469692	0.569081	0.730281	0.537029	0.571156	0.474749	1.04569	0.396216	0.566164	0.146863	14.6509	21		50S ribosomal protein L13	Common in two disease groups		0.738544	0.53198	0.507604	0.603164	0.499467	0.548981	0.665609	0.362629	0.622179	0.785551	0.436118	0.315132	0.400086	0.36946	0.647896	0.63201	0.702198	0.580025
RecName: Full=ATP-dependent Clp protease ATP-binding subunit ClpX;	Common in two disease groups		0.630821	0.771166	0.513218	0.524111	0.5764	0.598358	0.369842	0.501006	0.596628	0.516203	0.649659	0.62935	0.559176	0.408811	0.749122	0.577352	0.615923	0.488086	0.576331	0.55138	0.456191	0.564721	0.0970689	15.2156	21		putative excinuclease ABC subunit A	Common in two disease groups		0.529466	0.428436	0.512082	0.533523	0.46137	0.703328	0.55752	0.501054	0.620009	0.528697	0.689682	0.387477	0.593697	0.456392	0.487456	0.734649	0.62286	0.514606
putative ABC transporter ATP-binding protein	Common in two disease groups		0.779432	0.435491	0.755449	0.669003	0.656469	0.446861	0.483153	0.582432	0.672969	0.942835	0.516734	0.504246	0.383054	0.522002	0.552516	0.389852	0.417232	0.622993	0.503926	0.434058	0.449145	0.558088	0.145582	15.7737	21		putative integrase	Common in two disease groups		0.0482729	0.0519873	0.256798	0.0707428	0.180571	0.0882893	0.13087	0.402037	0.029949	0.279045	0.951432	1.85327	0.927831	0.699292	0.195271	1.44333	0.0580527	0.0409412
DNA-directed RNA polymerase subunit beta`	Common in two disease groups		0.550928	0.465678	0.599533	0.702914	0.624824	0.532886	0.43391	0.455821	0.505298	0.591959	0.567305	0.580385	0.554271	0.52756	0.542567	0.669949	0.495971	0.486334	0.477373	0.699942	0.565659	0.55386	0.07609	16.3276	21		DNA-directed RNA polymerase subunit beta	Common in two disease groups		0.561299	0.594523	0.474793	0.486533	0.51013	0.654429	0.630271	0.508897	0.611062	0.626249	0.440133	0.334751	0.491684	0.463206	0.481783	0.580787	0.714887	0.481376
RecName: Full=Acetate kinase; EC=2.7.2.1; AltName: Full=Acetokinase;	Common in two disease groups		0.446737	0.523234	0.506899	0.452851	0.535887	0.630758	0.616576	0.497633	0.391101	0.571564	0.480684	0.411376	0.483268	0.582586	0.66742	0.720883	0.4851	0.489861	0.507194	0.540092	0.598112	0.530467	0.0833283	16.858	21		RecName: Full=Acetate kinase; EC=2.7.2.1; AltName: Full=Acetokinase;	Common in two disease groups		0.779208	0.566344	0.480951	0.472407	0.323795	0.64406	0.677021	0.626815	0.424564	0.436388	0.426604	0.579009	0.337577	0.33747	0.562886	0.578036	0.643409	0.408296
integrase	Common in two disease groups		0.685667	0.293816	0.124585	0.229081	0.538485	0.543014	0.741158	0.390286	1.31111	0.907833	0.40177	0.429977	0.356828	0.728741	0.332176	0.387041	0.667652	0.363516	0.39335	0.11869	0.638358	0.503959	0.277461	17.362	21		putative ABC transporter ATP-binding protein	Common in two disease groups		0.52423	0.472208	0.731317	0.861399	0.352036	0.325609	0.484942	0.664463	0.550307	0.374001	0.605743	0.567973	0.502395	0.430642	0.35957	0.409346	0.564331	0.797135
thioredoxin	Common in two disease groups		0.5794	0.504317	0.526022	0.362372	0.494121	0.578343	0.609121	0.684231	0.298046	0.410096	0.692205	0.602314	0.872612	0.265159	0.724165	0.352847	0.581222	0.320339	0.510009	0.154605	0.27367	0.49501	0.180154	17.857	21		DNA-directed RNA polymerase subunit beta`	Common in two disease groups		0.497319	0.521067	0.425396	0.503679	0.51013	0.566651	0.71277	0.572103	0.583283	0.6388	0.445216	0.38576	0.511647	0.420816	0.42914	0.488932	0.734396	0.516305
CTP synthetase	Common in two disease groups		0.476468	0.201646	0.51162	0.513054	0.499435	0.459622	0.381546	0.471312	0.476999	0.576215	0.622017	0.488563	0.401604	0.525608	0.574092	0.663446	0.447887	0.50054	0.439322	0.443122	0.549674	0.486847	0.0945318	18.3439	21		chaperonin GroEL	Common in two disease groups		0.491315	0.515503	0.416526	0.517196	0.466903	0.634141	0.472168	0.641851	0.634529	0.553111	0.558456	0.319546	0.476664	0.490462	0.458205	0.518367	0.584533	0.45256
30S ribosomal protein S9	Common in two disease groups		0.430436	0.412147	0.509307	0.594022	0.398736	0.360998	0.609814	0.511082	0.457675	0.568912	0.489155	0.638925	0.457682	0.531887	0.318607	0.268265	0.526581	0.545493	0.387433	0.631305	0.544214	0.485365	0.102166	18.8292	21		30S ribosomal protein S1	Common in two disease groups		0.307648	0.497187	0.562045	0.364794	0.3963	0.692203	0.326256	0.393926	0.358397	0.506613	0.479522	0.252351	0.354351	0.556055	0.38152	0.754814	0.282382	0.369435
30S ribosomal protein S15	Common in two disease groups		0.369052	0.599706	0.494214	0.68104	0.524572	0.330263	0.394463	0.376792	0.546604	0.602225	0.321518	0.293703	0.666213	0.552973	0.558869	0.468561	0.453845	0.609517	0.529238	0.306303	0.445578	0.482155	0.119651	19.3114	21		DNA topoisomerase III	Common in two disease groups		0.56074	0.397558	0.178121	0.0736475	0.110429	0.278243	0.623419	0.822592	0.436324	0.196639	0.68108	0.588573	0.779174	0.503695	0.10682	0.472343	0.623271	0.187812
glucose-1-phosphate thymidylyltransferase	Common in two disease groups		0.616906	0.181119	0.528144	0.463603	0.53935	0.580358	0.297885	0.457641	0.628983	0.596506	0.384445	0.413929	0.536574	0.454461	0.481219	0.389181	0.414231	0.645324	0.403537	0.425563	0.560683	0.476173	0.115316	19.7875	21		CTP synthetase	Common in two disease groups		0.341436	0.448017	0.545986	0.269924	0.290136	0.527547	0.383445	0.605963	0.566889	0.4706	0.446546	0.394834	0.362949	0.395999	0.40254	0.553195	0.242691	0.435641
lipid transporter ATP-binding/permease protein	Common in two disease groups		0.385552	0.277716	0.594216	0.517451	0.456594	0.447291	0.327361	0.396721	0.388956	0.524884	0.358077	0.523896	0.668559	0.379877	0.750776	0.518405	0.443708	0.63265	0.464753	0.453953	0.439458	0.47385	0.116187	20.2614	21		30S ribosomal protein S15	Common in two disease groups		0.562451	0.524243	0.492638	0.409676	0.283508	0.331049	0.641553	0.695874	0.57388	0.564392	0.424727	0.260934	0.439379	0.407762	0.275026	0.367944	0.630287	0.558845
DNA topoisomerase III	Common in two disease groups		0.343474	0.30911	0.132525	0.245623	0.401871	0.321021	0.428101	1.00268	0.357138	0.493638	0.580107	0.619366	0.597236	0.442794	0.280993	0.404285	0.747146	0.297862	0.672426	0.110538	0.516825	0.443084	0.210568	20.7045	21		insertion sequence element IS200 transposase	Common in two disease groups		1.40969	0.962159	0.136376	0.120497	0.0833982	0.771861	0.528342	1.00326	0.735761	0.303141	0.0999449	0.460313	0.378053	0.207144	0.0647338	0.216447	0.692086	0.175941
glutamate dehydrogenase	Common in two disease groups		0.419767	0.360629	0.554372	0.484324	0.54141	0.460401	0.39533	0.362123	0.48278	0.601054	0.400496	0.385935	0.467383	0.393496	0.443317	0.500909	0.450799	0.498351	0.373906	0.159622	0.52594	0.441064	0.0930764	21.1455	21		glucose-1-phosphate thymidylyltransferase	Common in two disease groups		0.36189	0.291339	0.446353	0.688243	0.463791	0.492637	0.36797	0.449173	0.642779	0.385388	0.436118	0.0787216	0.45949	0.41099	0.452067	0.472288	0.270732	0.539617
endopeptidase Clp ATP-binding chain C	Common in two disease groups		0.495839	0.197219	0.58866	0.447932	0.511436	0.286364	0.362126	0.367493	0.602013	0.551514	0.387757	0.452499	0.298191	0.333421	0.348022	0.413054	0.339406	0.480034	0.401366	0.789102	0.347339	0.428609	0.1318	21.5742	21		30S ribosomal protein S9	Common in two disease groups		0.436795	0.475432	0.393194	0.469104	0.373304	0.347369	0.560027	0.290585	0.454941	0.590077	0.539817	0.179269	0.391974	0.254663	0.415701	0.205388	0.7169	0.416388
SubName: Full=ClpB protein;	Common in two disease groups		0.414068	0.31394	0.43067	0.443731	0.550158	0.433616	0.361259	0.33163	0.371823	0.521267	0.423043	0.402987	0.476445	0.491923	0.481578	0.498518	0.345119	0.391125	0.445811	0.522534	0.297889	0.426149	0.0718593	22.0003	21		integrase	Common in two disease groups		0.90085	0.113933	0.0729803	0.138417	0.0508919	0.568962	0.902622	0.219307	0.623545	0.223331	0.593882	0.288891	0.443942	0.430248	0.0266004	0.124014	0.610409	0.286005
putative lysil-tRNA synthetase LysU	Common in two disease groups		0.489169	0.324405	0.464552	0.442186	0.402617	0.400732	0.320165	0.404267	0.382033	0.332652	0.37693	0.432576	0.400538	0.478728	0.418192	0.500028	0.396536	0.445516	0.427202	0.685063	0.397361	0.424831	0.0775055	22.4251	21		lipid transporter ATP-binding/permease protein	Common in two disease groups		0.445451	0.485581	0.345585	0.40977	0.29175	0.382832	0.499855	0.476032	0.424805	0.22349	0.329474	0.322244	0.438365	0.34909	0.288698	0.319499	0.556774	0.303787
polynucleotide phosphorylase/polyadenylase	Common in two disease groups		0.398187	0.15214	0.548173	0.422641	0.506511	0.536647	0.456277	0.378412	0.394084	0.50573	0.404699	0.397105	0.394142	0.406563	0.400932	0.472673	0.401427	0.392415	0.325549	0.438732	0.310659	0.411605	0.0855617	22.8367	21		glutamate dehydrogenase	Common in two disease groups		0.333303	0.334156	0.306404	0.509817	0.269906	0.471735	0.408473	0.380152	0.395258	0.373843	0.415029	0.522849	0.399622	0.319503	0.380404	0.477102	0.318651	0.498574
30S ribosomal protein S1	Common in two disease groups		0.406978	0.193596	0.312714	0.447976	0.340251	0.479423	0.159086	0.420734	0.289281	0.325796	0.48527	0.350009	0.608963	0.575289	0.581116	0.582555	0.4522	0.390663	0.443592	0.301343	0.491065	0.411329	0.124302	23.2481	21		polynucleotide phosphorylase/polyadenylase	Common in two disease groups		0.430861	0.368162	0.44814	0.453316	0.314458	0.476868	0.474546	0.390865	0.330163	0.363939	0.397068	0.297475	0.331684	0.328935	0.282373	0.402276	0.482936	0.270379
hypothetical protein gbs0137	Common in two disease groups		0.435803	0.210098	0.42602	0.435504	0.383062	0.346974	0.431742	0.405998	0.406765	0.566776	0.289544	0.291423	0.311091	0.445424	0.308154	0.423879	0.367304	0.390396	0.440562	0.70798	0.39877	0.401108	0.102928	23.6492	21		molecular chaperone DnaK	Common in two disease groups		0.454596	0.392926	0.366625	0.475991	0.313709	0.376533	0.454337	0.460996	0.447253	0.456195	0.27885	0.231015	0.35509	0.311757	0.348967	0.227313	0.554868	0.418087
molecular chaperone DnaK	Common in two disease groups		0.495133	0.530881	0.402439	0.455224	0.457788	0.39869	0.59655	0.289352	0.409539	0.407237	0.386292	0.29849	0.221218	0.334524	0.382448	0.380245	0.360102	0.415329	0.320014	0.55138	0.284855	0.398939	0.0936511	24.0481	21		putative lysil-tRNA synthetase LysU	Common in two disease groups		0.374909	0.31393	0.458629	0.364817	0.328118	0.525441	0.413833	0.351916	0.360942	0.261144	0.40601	0.28227	0.363118	0.327608	0.312508	0.466621	0.51914	0.363423
putative peptide transport system ATP-binding ABC transporter protein	Common in two disease groups		0.454092	0.560665	0.491901	0.384834	0.367478	0.485629	0.191423	0.169465	0.456789	0.432902	0.432533	0.361224	0.574741	0.246449	0.451324	0.33682	0.366837	0.385117	0.377962	0.255395	0.516032	0.39522	0.110852	24.4433	21		pyruvate:ferredoxin oxidoreductase A-like protein	Common in two disease groups		0.380808	0.504232	0.522612	0.107496	0	0.679564	0.37508	0.47806	0.310018	0.168571	0.503348	0.47797	0.357435	0.479631	0.119655	0.379168	0.381706	0.164044
pyruvate:ferredoxin oxidoreductase A-like protein	Common in two disease groups		0.298767	0.137248	0.265527	0.310571	0.368075	0.567274	0.293637	0.56197	0.2973	0.281562	0.362917	0.444658	0.750116	0.37992	0.498336	0.666173	0.487323	0.382028	0.439107	0.0842006	0.368475	0.392628	0.160066	24.836	21		SubName: Full=ClpB protein;	Common in two disease groups		0.284053	0.395027	0.3624	0.408177	0.445002	0.355898	0.329368	0.539735	0.381917	0.400587	0.40004	0.327639	0.385024	0.389866	0.466297	0.258702	0.375253	0.392924
putative DNA methylase	Common in two disease groups		0.32355	0.198024	0.159898	0.191949	0.329832	0.289803	0.230783	0.835343	0.234852	0.431214	0.623928	0.540993	0.5628	0.473468	0.220675	0.269943	0.777712	0.254758	0.584728	0.0925807	0.509383	0.387439	0.207736	25.2234	21		hypothetical protein gbs0137	Common in two disease groups		0.625139	0.179914	0.197879	0.630665	0.239936	0.341479	0.470482	0.238896	0.345271	0.438242	0.197074	0.548108	0.390411	0.305086	0.173367	0.422798	0.375232	0.496164
permease and ATP-binding protein of yersiniabactin-iron ABC transporter	Common in two disease groups		0.259626	0.269264	0.431242	0.415045	0.402826	0.467602	0.479945	0.360236	0.245574	0.261167	0.299225	0.395829	0.590306	0.281535	0.649944	0.441458	0.428925	0.529633	0.471624	0.0458913	0.344741	0.384364	0.134976	25.6078	21		queuine tRNA-ribosyltransferase	Common in two disease groups		0.238502	0.381177	0.37579	0.113516	0.199015	0.477666	0.461772	0.477907	0.417545	0.261091	0.409555	0.69378	0.44485	0.402669	0.256052	0.463898	0.515416	0.174495
cysteinyl-tRNA synthetase	Common in two disease groups		0.368986	0.722867	0.347502	0.366421	0.423784	0.392055	0.217952	0.362944	0.387767	0.357904	0.309161	0.334325	0.446168	0.266601	0.496873	0.384356	0.316064	0.412459	0.306774	0.412281	0.437608	0.384326	0.100143	25.9921	21		thioredoxin reductase	Common in two disease groups		0.385136	0.237967	0.20387	0.381121	0.426213	0.426415	0.371039	0.392931	0.589203	0.270677	0.373034	0.290608	0.308805	0.353394	0.563816	0.46233	0.365488	0.414307
hypothetical protein c1269	Common in two disease groups		0.289402	0.142481	0.41076	0.154687	0.487672	0.495515	0.0234077	0.238597	0.00811199	0.220482	0.196363	0.627663	0.632844	0.374235	0.316257	0.343072	0.349654	1.30648	0.0700433	0	1.36963	0.383684	0.367115	26.3758	20		endopeptidase Clp ATP-binding chain C	Common in two disease groups		0.434282	0.252868	0.3558	0.507099	0.266736	0.460569	0.330124	0.447222	0.358103	0.274384	0.323583	0.40023	0.434224	0.294614	0.307532	0.458808	0.276384	0.427117
queuine tRNA-ribosyltransferase	Common in two disease groups		0.251145	0.79773	0.375018	0.275681	0.336489	0.326126	0.459051	0.411191	0.234758	0.361556	0.356357	0.448487	0.0985087	0.600659	0.574619	0.294277	0.549967	0.248896	0.303887	0.24445	0.395072	0.378282	0.155608	26.7541	21		DNA repair protein RadA	Common in two disease groups		0.41114	0.269608	0.235021	0.246475	0.406559	0.423858	0.395635	0.394041	0.311438	0.490248	0.346549	0.309491	0.320403	0.351959	0.293767	0.352538	0.329694	0.283367
recombination factor protein RarA	Common in two disease groups		0.301727	0	0.559427	0.453265	0.511228	0.36492	0.485407	0.289197	0.356881	0.546932	0.355274	0.43595	0.34574	0.355483	0.401315	0.403991	0.378864	0.436638	0.355561	0.209219	0.387894	0.377853	0.120991	27.1319	20		putative DNA methylase	Common in two disease groups		0.552503	0.156463	0.0898592	0.0682129	0.0378664	0.203472	0.491058	0.62781	0.392311	0.153848	0.541251	0.664106	0.655466	0.332916	0.13742	0.349099	0.352734	0.189004
seryl-tRNA synthetase	Common in two disease groups		0.286751	0.375923	0.33341	0.375932	0.424172	0.354227	0.453069	0.336911	0.372755	0.372028	0.388458	0.439506	0.231879	0.306014	0.461848	0.497385	0.438039	0.380155	0.295299	0.371007	0.377326	0.374862	0.06419	27.5068	21		recombination factor protein RarA	Common in two disease groups		0.201434	0.259077	0.305626	0.485244	0.336993	0.343402	0.413941	0.424878	0.434556	0.285929	0.334896	0.366877	0.285885	0.383519	0.276281	0.461972	0.433328	0.417453
undecaprenyl diphosphate synthase	Common in two disease groups		0.349305	0.396853	0.452845	0.42325	0.398855	0.332815	0.358918	0.345234	0.336298	0.332101	0.319161	0.388716	0.477618	0.164695	0.483928	0.542655	0.373751	0.424597	0.318654	0.222958	0.376753	0.372379	0.0845598	27.8792	21		hypothetical protein mll8100	Common in two disease groups		0	2.34986	2.52625	0.0482082	0	0.0871031	0.0266278	0.139649	0.0207875	0.467687	0.209874	0.552278	0.356442	0.170098	0	0.174495	0.0271967	0
putative integrase	Common in two disease groups		0.0575843	0.136846	0.128662	0.196063	0.0955641	0.101661	0.133251	1.24609	0.00673668	0.118853	0.882263	0.779302	0.350644	0.109161	0.288209	0.0108246	1.28391	0.256023	1.46881	0	0.120344	0.370038	0.463427	28.2492	20		cysteinyl-tRNA synthetase	Common in two disease groups		0.270196	0.463396	0.333288	0.318905	0.355955	0.505439	0.445778	0.326167	0.378381	0.414092	0.317822	0.104717	0.383376	0.286724	0.381241	0.367283	0.510695	0.308353
tyrosyl-tRNA synthetase	Common in two disease groups		0.378859	0.385583	0.323825	0.336297	0.420948	0.395681	0.359265	0.287754	0.322102	0.465113	0.226362	0.321651	0.285505	0.402914	0.42807	0.409991	0.332803	0.312774	0.345803	0.531655	0.424354	0.366539	0.0690318	28.6157	21		permease and ATP-binding protein of yersiniabactin-iron ABC transporter	Common in two disease groups		0.281958	0.585663	0.343903	0.304194	0.0424772	0.313665	0.385412	0.361673	0.312911	0.286618	0.27348	0.585875	0.384961	0.324739	0.156486	0.256556	0.429993	0.297039
DNA repair protein RadA	Common in two disease groups		0.258036	0.474533	0.293281	0.339715	0.304665	0.391974	0.390129	0.426149	0.251728	0.337509	0.345275	0.384066	0.241581	0.464898	0.383383	0.447961	0.299236	0.318855	0.413604	0.54528	0.352535	0.364971	0.0794368	28.9807	21		ribose-phosphate pyrophosphokinase	Common in two disease groups		0.352151	0.360043	0.244753	0.373438	0.353304	0.446702	0.449366	0.30983	0.313768	0.448516	0.329318	0.0723454	0.274224	0.441401	0.456996	0.391657	0.510046	0.340035
RecName: Full=50S ribosomal protein L6;	Common in two disease groups		0.260289	0.293413	0.460236	0.463473	0.333026	0.418544	0.337678	0.226834	0.401054	0.251625	0.213432	0.359127	0.380175	0.351622	0.482729	0.420186	0.345319	0.486432	0.314026	0.344612	0.46011	0.362093	0.0836877	29.3428	21		seryl-tRNA synthetase	Common in two disease groups		0.34723	0.451026	0.379721	0.276248	0.4933	0.447459	0.367213	0.339061	0.341065	0.302347	0.305987	0.163329	0.325916	0.298021	0.310136	0.34335	0.406542	0.282707
insertion sequence element IS200 transposase	Common in two disease groups		0.323108	0	0.218029	0.414544	0.518691	0.679977	0.348081	0.528526	0.291402	0.383776	0.108085	0.691036	0.391903	0.227697	0.195839	0.252657	0.545788	0.561402	0.4236	0.108087	0.378603	0.361468	0.185526	29.7043	20		asparaginyl-tRNA synthetase	Common in two disease groups		0.315746	0.355649	0.175914	0.103631	0.0273191	0.56027	0.427644	0.389182	0.360165	0.179692	0.356063	0.301644	0.418338	0.321476	0.116632	0.443183	0.510175	0.17901
asparaginyl-tRNA synthetase	Common in two disease groups		0.258036	0.346944	0.186818	0.233956	0.348461	0.503414	0.437117	0.376104	0.232078	0.319182	0.495715	0.484231	0.321006	0.436939	0.426224	0.496672	0.349854	0.350867	0.409644	0.0649319	0.438885	0.357956	0.114366	30.0622	21		tyrosyl-tRNA synthetase	Common in two disease groups		0.272499	0.224689	0.308926	0.257883	0.258206	0.385655	0.41405	0.385929	0.444601	0.425902	0.31399	0.111829	0.354139	0.41705	0.318274	0.386843	0.41869	0.278293
thioredoxin reductase	Common in two disease groups		0.419126	0.334065	0.401199	0.305434	0.415634	0.344287	0.326234	0.363565	0.355482	0.422567	0.343555	0.275421	0.305974	0.397611	0.371804	0.340471	0.34334	0.343375	0.28776	0.472082	0.321799	0.356704	0.0495568	30.4189	21		RecName: Full=Zinc finger and BTB domain-containing protein 7C; AltName: Full=Affected by papillomavirus DNA integration in ME180 cells protein 1; Short=APM-1; AltName: Full=Zinc finger and BTB domain-containing protein 36; AltName: Full=Zinc finger prote	Common in two disease groups		0.0958477	0.0547813	0.0231427	0	0.356647	0.01223	0.0745017	0.0614074	0.0170908	0.573501	0.0462447	2.25301	0.00762612	0.20987	0.135746	0.133533	0.0244034	0.0297039
ABC-type transporter, permease component	Common in two disease groups		0.853869	0.368276	0.862627	0.499364	0.613449	0.120225	0.208415	0.0773869	0.706466	0.601708	0.0428648	0.108281	0.0682312	0.221461	0.195767	0.0897013	0.159299	0.782445	0.240643	0.171537	0.368475	0.3505	0.278751	30.7694	21		undecaprenyl diphosphate synthase	Common in two disease groups		0.283215	0.329595	0.352374	0.307825	0.265756	0.354507	0.334642	0.356661	0.311625	0.308543	0.358357	0.258972	0.277751	0.251435	0.209315	0.308165	0.463447	0.37504
CP4-6 prophage; putative ferric transport protein ABC superfamily, atp_bind	Common in two disease groups		0.317299	0.30589	0.426473	0.285366	0.406946	0.378917	0.326841	0.221686	0.330983	0.412645	0.374764	0.237123	0.254801	0.437067	0.366817	0.363378	0.262268	0.345564	0.389318	0.257732	0.410219	0.338671	0.0661716	31.1081	21		eukaryotic translation initiation factor 4A	Common in two disease groups		0.484928	0.141658	0.236808	0.429634	0.164722	0.150851	0.422695	0.246778	0.423278	0.336877	0.337816	0.227336	0.197223	0.38775	0.119888	0.318233	0.343379	0.451114
RecName: Full=Zinc finger and BTB domain-containing protein 7C; AltName: Full=Affected by papillomavirus DNA integration in ME180 cells protein 1; Short=APM-1; AltName: Full=Zinc finger and BTB domain-containing protein 36; AltName: Full=Zinc finger prote	Common in two disease groups		0.00996185	3.43885	0.0027659	0.0051584	0.081025	0.0457527	1.00211	0.0224371	0.022308	0.0546381	0.34674	0.262883	0.701182	0.309069	0.0483304	0.150201	0.0278096	0.0384095	0.0352602	0.115612	0.312596	0.33491	0.755091	31.443	21		RecName: Full=50S ribosomal protein L6;	Common in two disease groups		0.382762	0.333344	0.308296	0.279715	0.219533	0.47106	0.27689	0.353714	0.626197	0.312092	0.373946	0	0.295116	0.290096	0.107611	0.50618	0.510392	0.304142
ribose-phosphate pyrophosphokinase	Common in two disease groups		0.297088	0.332052	0.260567	0.359151	0.488359	0.390792	0.409635	0.339774	0.350051	0.260582	0.387948	0.298216	0.184544	0.306269	0.227196	0.302752	0.301615	0.297595	0.312332	0.525897	0.246766	0.32758	0.0812213	31.7706	21		collagen adhesin precursor	Common in two disease groups		0.224924	0.603335	0.0495644	0.0531977	0.0359068	0.338125	0.655191	0.24892	0.300883	0.128692	0.208232	0.317339	0.455624	0.136674	0.0877998	0.272705	1.56454	0.0239204
ABC-type transporter, ATPase component	Common in two disease groups		0.555257	0.0716428	0.655709	0.524503	0.474298	0.225781	0.105942	0.119931	0.458771	0.461255	0.32897	0.245376	0.265035	0.204618	0.286698	0.181752	0.233547	0.448022	0.325191	0.299804	0.248175	0.320013	0.158265	32.0906	21		putative peptide transport system ATP-binding ABC transporter protein	Common in two disease groups		0.242586	0.413033	0.721816	0.512909	0.244546	0.187786	0.218102	0.44726	0.42735	0.204636	0.351111	0	0.362061	0.269152	0.126538	0.148773	0.236607	0.280653
collagen adhesin precursor	Common in two disease groups		0.114815	0.820672	0.170508	0.851702	0.263018	0.199694	0.562219	0.246741	0.127904	0.224133	0.209483	0.267898	0.282733	0.14921	0.210607	0.418508	0.595649	0.353591	0.27502	0.162985	0.19005	0.318912	0.213715	32.4095	21		CP4-6 prophage; putative ferric transport protein ABC superfamily, atp_bind	Common in two disease groups		0.218223	0.46514	0.422979	0.31771	0.192732	0.242473	0.2213	0.222635	0.420197	0.456725	0.249054	0.266084	0.284237	0.335534	0.315531	0.216942	0.442812	0.242831
ornithine carbamoyltransferase 2, chain F; CP4-6 prophage	Common in two disease groups		0.435803	0.322392	0.518344	0.571168	0.362821	0.266188	0.158999	0.160921	0.440565	0.36066	0.246807	0.210407	0.328149	0.453103	0.30348	0.220309	0.189665	0.443862	0.24007	0.164582	0.199517	0.314182	0.124505	32.7237	21		phosphoribosyl transferase PRTase II	Common in two disease groups		0.375049	0.342753	0.289462	0.248021	0.438604	0.391115	0.28024	0.143169	0.344441	0.336718	0.214279	0.421075	0.232903	0.3067	0.355199	0.143849	0.404182	0.193773
prophage LambdaSa2, replicative DNA helicase	Common in two disease groups		0.339255	0.243102	0.398791	0.382941	0.303172	0.2678	0.399838	0.207593	0.315086	0.350945	0.269991	0.314174	0.247551	0.392308	0.245848	0.30078	0.245307	0.388547	0.174106	0.490495	0.27596	0.312076	0.0773256	33.0358	21		ornithine carbamoyltransferase 2, chain F; CP4-6 prophage	Common in two disease groups		0.354769	0.295781	0.389264	0.699347	0.17135	0.101869	0.31024	0.249264	0.490221	0.323054	0.199681	0.21017	0.229037	0.174294	0.310322	0.0648681	0.269043	0.970615
phosphoserine aminotransferase	Common in two disease groups		0.453253	0.445956	0.433579	0.293659	0.260122	0.361051	0.342273	0.320977	0.279514	0.33906	0.227763	0.307426	0.247764	0.178229	0.341981	0.367868	0.27505	0.302241	0.234464	0.0911555	0.343684	0.307003	0.0868269	33.3428	21		prophage LambdaSa2, replicative DNA helicase	Common in two disease groups		0.426288	0.223161	0.35538	0.337364	0.153252	0.300147	0.325867	0.240618	0.402678	0.363092	0.174343	0.343579	0.245916	0.214138	0.222987	0.270366	0.404572	0.25209
pyruvate formate lyase I	Common in two disease groups		0.416167	0.425429	0.421514	0.429323	0.537231	0.266322	0.344093	0.137108	0.418187	0.458499	0.157511	0.162079	0.0918988	0.232152	0.222186	0.325576	0.187264	0.375606	0.189828	0.231851	0.30445	0.301632	0.125462	33.6444	21		phosphoserine aminotransferase	Common in two disease groups		0.266775	0.309345	0.262242	0.351278	0.19913	0.398457	0.209586	0.412712	0.321055	0.255531	0.300121	0.064743	0.33819	0.43656	0.340968	0.390557	0.164956	0.409818
Part of the ABC transporter complex bceAB TC 3.A.1.123.5 involved in bacitracin export. Responsible for energy coupling to the transport system.	Common in two disease groups		0.596054	0.212513	0.403392	0.493117	0.304515	0.276612	0.349468	0.109544	0.360121	0.225787	0.170886	0.294843	0.157358	0.284123	0.219093	0.262894	0.310885	0.400466	0.282821	0.347292	0.140336	0.295339	0.117195	33.9397	21		PhoB-dependent, ATP-binding pho regulon component	Common in two disease groups		0.185343	0.288068	0.199035	0.264138	0.283508	0.395349	0.224045	0.36194	0.176587	0.255742	0.345376	0.329601	0.258866	0.31606	0.199782	0.334052	0.351629	0.29331
PhoB-dependent, ATP-binding pho regulon component	Common in two disease groups		0.308972	0.189572	0.219102	0.312312	0.22558	0.398234	0.186828	0.399673	0.245434	0.348671	0.333619	0.355525	0.280494	0.270674	0.28538	0.406928	0.347142	0.276067	0.312332	0.174102	0.297052	0.293985	0.0697839	34.2337	21		lipopolysaccharide biosynthesis protein	Common in two disease groups		0.136616	0.390872	0.331922	0.15458	0.308291	0.436661	0.179932	0.248997	0.299999	0.281428	0.36073	0.255784	0.275576	0.275356	0.295766	0.435425	0.225433	0.169827
eukaryotic translation initiation factor 4A	Common in two disease groups		0.357235	0.130808	0.405944	0.307153	0.403752	0.189754	0.300832	0.389487	0.312685	0.287074	0.185153	0.270223	0.193606	0.28319	0.287633	0.204198	0.334048	0.29886	0.359235	0.280365	0.37759	0.293277	0.07732	34.527	21		hypothetical protein BT_4291	Common in two disease groups		0	0	0.0916879	0	0	0	0.0424489	0.556416	0	0.172543	0.873514	0.366877	0.474932	0.560395	0	0.565932	0	0
phosphoribosyl transferase PRTase II	Common in two disease groups		0.266717	0.241895	0.218649	0.270087	0.25227	0.309012	0.318432	0.253444	0.255085	0.212662	0.268781	0.302912	0.134437	0.334779	0.38391	0.464869	0.337827	0.297789	0.37467	0.259614	0.319686	0.289406	0.069645	34.8164	21		pyruvate formate lyase I	Common in two disease groups		0.47142	0.156249	0.131941	0.458259	0.346446	0.190772	0.482024	0.159736	0.382855	0.261197	0.0828703	0.216055	0.198554	0.133697	0.40333	0.0516634	0.456367	0.516635
lipoprotein inner membrane ABC-transporter	Common in two disease groups		0.235197	0.179509	0.324493	0.329006	0.24403	0.350708	0.310109	0.206883	0.237882	0.264923	0.302665	0.324979	0.24947	0.194605	0.473643	0.397614	0.3232	0.373514	0.311831	0.0733691	0.285427	0.285384	0.0856935	35.1018	21		3-ketoacyl- acyl-carrier-protein reductase	Common in two disease groups		0.171381	0.467957	0.251185	0.144812	0.252731	0.54172	0.20602	0.196274	0.217117	0.144845	0.227157	0.192512	0.18383	0.287155	0.294185	0.364752	0.30999	0.389043
ribose ABC transporter ATP-binding protein	Common in two disease groups		0.263227	0.109477	0.319247	0.391364	0.289349	0.334347	0.198012	0.164028	0.388234	0.455812	0.289289	0.220437	0.324311	0.262486	0.266992	0.352847	0.285365	0.210827	0.270845	0.229285	0.361518	0.285109	0.0818795	35.3869	21		ABC-type transporter, ATPase component	Common in two disease groups		0.356095	0.192738	0.461781	0.727386	0.157921	0.0890869	0.212612	0.28014	0.396945	0.310503	0.144495	0	0.223883	0.221239	0.256052	0.0768624	0.458099	0.522368
macrolide transporter ATP-binding /permease protein	Common in two disease groups		0.363442	0.249945	0.430145	0.305086	0.340997	0.298185	0.280719	0.27091	0.391357	0.275361	0.261456	0.190301	0.22367	0.211066	0.371732	0.206003	0.22261	0.356267	0.211991	0.242397	0.278426	0.28486	0.0679913	35.6718	21		ORFa	Common in two disease groups		0	0.177597	0.0787608	0.00862032	0.125414	0.0654245	0.0515265	0.158665	0.0409321	0.105443	0.507336	0.131938	0.392925	0.716936	0.055619	0.380791	0.021242	0.0358172
pyruvate kinase	Common in two disease groups		0.303406	0.859713	0.348694	0.237635	0.300724	0.347108	0.188475	0.116313	0.292125	0.299683	0.175535	0.208902	0.0955236	0.317003	0.277205	0.309633	0.238971	0.248263	0.207243	0.304365	0.260152	0.282699	0.149137	35.9545	21		peroxiredoxin	Common in two disease groups		0.280457	0.310419	0.418271	0.225838	0.382122	0.439831	0.318129	0.14975	0.193999	0.418541	0.176429	0	0.211144	0.192584	0.126724	0.430528	0.379649	0.177437
triosephosphate isomerase	Common in two disease groups		0.211496	0.856896	0.295308	0.19036	0.231193	0.198378	0.387441	0.186332	0.283687	0.233022	0.23789	0.268035	0.218126	0.217261	0.326998	0.257986	0.226922	0.229144	0.254074	0.350085	0.274067	0.282605	0.141529	36.2371	21		aspartate alpha-decarboxylase	Common in two disease groups		0.251522	0.0876167	0.214233	0.367605	0	0.402425	0.237748	0.192984	0.255424	0.252406	0.109225	0.502985	0.1307	0.297878	0.141466	0.487859	0.288142	0.409868
glutamyl-tRNA synthetase	Common in two disease groups		0.235705	0.111489	0.38272	0.306609	0.269257	0.270218	0.274477	0.236644	0.236157	0.295687	0.247189	0.275512	0.236997	0.302705	0.337594	0.391279	0.222699	0.383974	0.252762	0.392214	0.261825	0.282081	0.068094	36.5191	21		UDP-glucose 4-epimerase	Common in two disease groups		0.207926	0.26445	0.265458	0.303913	0.226852	0.315526	0.319188	0.270346	0.309777	0.156973	0.257526	0.484346	0.187252	0.218656	0.220011	0.20239	0.246177	0.204452
3-ketoacyl- acyl-carrier-protein reductase	Common in two disease groups		0.202616	0.442334	0.210328	0.249018	0.218206	0.265785	0.43651	0.153242	0.173266	0.282285	0.347313	0.144435	0.4096	0.285565	0.372811	0.590527	0.234347	0.180445	0.236826	0.237267	0.246501	0.281868	0.113059	36.801	21		SubName: Full=Carbamoyl-phosphate synthase large chain; EC=6.3.5.5;	Common in two disease groups		0.245204	0.212869	0.250681	0.429329	0.35146	0.476909	0.259924	0.169339	0.286632	0.248063	0.109095	0.171422	0.187041	0.135598	0.391053	0.271247	0.32924	0.425697
UDP-glucose 4-epimerase	Common in two disease groups		0.309325	0	0.336057	0.294856	0.421903	0.252325	0.265547	0.250115	0.285668	0.243426	0.373172	0.409005	0.265462	0.354634	0.212237	0.311395	0.198691	0.286454	0.247275	0.23721	0.25751	0.276775	0.0873275	37.0778	20		chromosomal replication initiation protein	Common in two disease groups		0.24297	0.150255	0.191048	0.265824	0.0812657	0.432448	0.227871	0.299844	0.239003	0.271948	0.279997	0.249163	0.190484	0.286868	0.152394	0.384504	0.172621	0.273728
alpha amylase family protein	Common in two disease groups		0.6399	0	0.478191	0.400222	0.407752	0.0972278	0.147382	0.0288731	0.530427	0.327071	0.0686601	0.065014	0.0184437	0.192823	0.215209	0.061591	0.120575	0.430143	0.170003	1.22071	0.143859	0.27448	0.286239	37.3523	20		Part of the ABC transporter complex bceAB TC 3.A.1.123.5 involved in bacitracin export. Responsible for energy coupling to the transport system.	Common in two disease groups		0.381262	0.334371	0.154011	0.465731	0.133944	0.183409	0.315579	0.251407	0.385828	0.19129	0.154245	0.092455	0.253289	0.144492	0.116958	0.146682	0.33749	0.451824
hypothetical protein gbs0141	Common in two disease groups		0.419701	0.342517	0.399649	0.273809	0.316427	0.237092	0.300226	0.137863	0.333151	0.405824	0.113627	0.145894	0.14787	0.241995	0.210415	0.189472	0.19958	0.334204	0.204715	0.472082	0.22607	0.269151	0.102525	37.6214	21		GDP-mannose 4,6-dehydratase	Common in two disease groups		0.137663	0.242791	0.392248	0.041415	0.0231117	0.483045	0.110769	0.346751	0.172274	0.16677	0.321289	0.127524	0.28111	0.343352	0.0534333	0.496965	0.0925899	0.201307
RecName: Full=Peptidyl-prolyl cis-trans isomerase; EC=5.2.1.8;	Common in two disease groups		0.238996	0.230625	0.0576786	0.0897823	0.261913	0.361212	0.358051	0.414343	0.211355	0.146276	0.349797	0.298399	0.210344	0.210006	0.328484	0.606512	0.326935	0.166214	0.316841	0	0.378074	0.264849	0.135465	37.8863	20		glutamyl-tRNA synthetase	Common in two disease groups		0.294978	0.233477	0.282315	0.155213	0.30685	0.329495	0.34735	0.243066	0.237556	0.255001	0.199003	0.0968693	0.216616	0.323305	0.36236	0.245387	0.241717	0.289201
RNA polymerase sigma factor	Common in two disease groups		0.278888	0.204061	0.402629	0.325436	0.290543	0.227313	0.184574	0.138062	0.369072	0.281769	0.257889	0.202656	0.207785	0.301051	0.226573	0.179361	0.188732	0.285165	0.246512	0.547161	0.206343	0.264361	0.0919785	38.1506	21		RecName: Full=Peptidyl-prolyl cis-trans isomerase; EC=5.2.1.8;	Common in two disease groups		0.149042	0.112715	0.0492281	0.106466	0.188871	0.629498	0.264138	0.260781	0.169327	0.157555	0.33706	0.495137	0.262182	0.274603	0.11547	0.588215	0.0832356	0.153365
GTP pyrophosphokinase	Common in two disease groups		0.368147	0.40933	0.404442	0.319386	0.306068	0.23059	0.19073	0.192369	0.363455	0.338336	0.195981	0.204206	0.0884873	0.20763	0.194832	0.177724	0.200802	0.284702	0.21421	0.397288	0.214048	0.262036	0.0908445	38.4127	21		IS911 ORF2	Common in two disease groups		0.114103	0.0559276	0.0289861	0.170696	2.23648	0.0240715	0.030194	0.109156	0.166782	0.327185	0.0141549	0	0.0174915	0.197713	1.02681	0.015323	0.102724	0.199404
hypothetical protein BT_2284	Common in two disease groups		0.0898112	0.627478	0	0.111548	0.186889	0.298507	0.619264	0.535849	0.12513	0.183827	0.144199	0.40978	0.348619	0.781264	0	0.204324	0.284965	0.083922	0.163442	0.0641338	0.207223	0.260484	0.218842	38.6731	19		ribose ABC transporter ATP-binding protein	Common in two disease groups		0.249986	0.279447	0.236745	0.31162	0.163915	0.224149	0.232864	0.281479	0.416393	0.170212	0.188029	0.19055	0.167606	0.247024	0.0652918	0.123849	0.297886	0.30749
chromosomal replication initiation protein	Common in two disease groups		0.229608	0.229015	0.199765	0.188967	0.260181	0.281125	0.282626	0.387667	0.235015	0.208562	0.386229	0.308657	0.244033	0.216624	0.336275	0.212632	0.27365	0.243666	0.290122	0.216573	0.236506	0.260357	0.0562938	38.9335	21		pyruvate kinase	Common in two disease groups		0.373827	0.240426	0.278259	0.313119	0.20766	0.182878	0.298547	0.208594	0.26713	0.30007	0.172466	0.224393	0.189217	0.205423	0.220709	0.0922679	0.433587	0.219596
iron III transport ATP binding protein sfuC like	Common in two disease groups		0.229896	0.146505	0.360449	0.318689	0.267197	0.325615	0.27387	0.143788	0.297673	0.301578	0.267252	0.328079	0.294247	0.140046	0.264763	0.226813	0.15721	0.386114	0.205836	0.238464	0.288069	0.260103	0.0709061	39.1936	21		tRNA-specific 2-thiouridylase MnmA	Common in two disease groups		0.311069	0.135879	0.149534	0.196651	0.340221	0.332256	0.317005	0.252134	0.38848	0.335712	0.165636	0.0313906	0.17314	0.14234	0.283815	0.184893	0.273959	0.219139
SubName: Full=Carbamoyl-phosphate synthase large chain; EC=6.3.5.5;	Common in two disease groups		0.390102	0.246322	0.373397	0.320278	0.255017	0.211005	0.218819	0.0873515	0.277276	0.331033	0.211394	0.104588	0.132304	0.195454	0.375304	0.361071	0.11853	0.346075	0.161868	0.450647	0.211583	0.256163	0.104597	39.4498	21		macrolide transporter ATP-binding /permease protein	Common in two disease groups		0.196896	0.24162	0.20429	0.463436	0.20328	0.179749	0.211726	0.223477	0.271738	0.221425	0.206381	0.361972	0.209433	0.198071	0.20234	0.129324	0.288748	0.376055
ABC transporter ATP-binding protein	Common in two disease groups		0.429817	0.172265	0.356587	0.490113	0.310367	0.20445	0.119639	0.130894	0.383688	0.300785	0.184452	0.24998	0.0770799	0.219976	0.301754	0.388132	0.252731	0.273975	0.199752	0.0594022	0.221094	0.253664	0.114366	39.7034	21		ABC transporter ATP-binding protein	Common in two disease groups		0.320982	0.246325	0.189808	0.545001	0.121322	0.150032	0.224607	0.248231	0.363112	0.242555	0.167253	0.307039	0.236832	0.117415	0.161602	0.0857756	0.421526	0.398098
tRNA-specific 2-thiouridylase MnmA	Common in two disease groups		0.205974	0.431869	0.266886	0.244469	0.305381	0.23779	0.260346	0.199404	0.241868	0.249937	0.110251	0.144891	0.213222	0.504311	0.165513	0.253035	0.169436	0.236757	0.19157	0.389649	0.196039	0.248505	0.0942013	39.9519	21		SubName: Full=Aspartate carbamoyltransferase; EC=2.1.3.2;	Common in two disease groups		0.215081	0.239758	0.152918	0.0900682	0.16622	0.347615	0.269952	0.251981	0.263139	0.223013	0.214775	0.229298	0.199948	0.309713	0.209641	0.391024	0.334653	0.196132
glucosamine--fructose-6-phosphate aminotransferase	Common in two disease groups		0.282841	0.443139	0.255631	0.305434	0.268869	0.301731	0.255057	0.082802	0.246134	0.241049	0.11541	0.13983	0.221538	0.220655	0.25304	0.357756	0.143071	0.293946	0.110266	0.248953	0.307268	0.242591	0.0869357	40.1945	21		L-asparaginase I	Common in two disease groups		0.310789	0.171317	0.199183	0.119537	0.0122763	0.3216	0.217302	0.360984	0.270988	0.203683	0.349755	0.135372	0.248324	0.355725	0.135513	0.498037	0.18165	0.169447
RecName: Full=Preprotein translocase subunit secY;	Common in two disease groups		0.251432	0.244712	0.307373	0.327004	0.32004	0.246226	0.232343	0.184823	0.287323	0.272502	0.188465	0.251986	0.114074	0.192951	0.219692	0.224757	0.190866	0.291562	0.187776	0.326997	0.188685	0.240552	0.0568403	40.4351	21		triosephosphate isomerase	Common in two disease groups		0.31442	0.262134	0.186297	0.204217	0.210945	0.354691	0.180602	0.170563	0.199705	0.166505	0.227522	0.0931907	0.192047	0.172106	0.196434	0.377792	0.355159	0.182713
SubName: Full=Aspartate carbamoyltransferase; EC=2.1.3.2;	Common in two disease groups		0.140902	0.351774	0.128161	0.203115	0.15378	0.303666	0.202347	0.243568	0.17527	0.257481	0.242412	0.172201	0.390623	0.275595	0.317216	0.457863	0.266091	0.213965	0.256889	0.0179575	0.203172	0.236859	0.0968697	40.6719	21		acetyltransferase	Common in two disease groups		0.0916941	0.127783	0.0679146	0.0880069	0.155039	0.400646	0.148593	0.306999	0.179346	0.184035	0.607229	0.489006	0.193674	0.390978	0.128909	0.571324	0.114893	0.114377
SubName: Full=Thioredoxin;	Common in two disease groups		0.321849	0.499889	0.166336	0.16779	0.297649	0.23771	0	0.152976	0.348746	0.271847	0.363618	0.149541	0.0925385	0.138264	0.366626	0.162704	0.151274	0.320801	0.115681	0.357382	0.268166	0.23578	0.119968	40.9077	20		3-oxoacyl- acyl carrier protein synthase II	Common in two disease groups		0.171765	0.269274	0.262389	0.0974236	0.580848	0.470365	0.183909	0.161725	0.177658	0.285506	0.205103	0.171667	0.175633	0.223785	0.295813	0.219583	0.152202	0.167595
lipopolysaccharide biosynthesis protein	Common in two disease groups		0.129592	0.0865348	0.118791	0.123127	0.128494	0.360809	0.094151	0.239706	0.184548	0.115374	0.547306	0.275147	0.331134	0.386835	0.370437	0.339212	0.265247	0.139821	0.220866	0.0431549	0.41656	0.234136	0.134839	41.1419	21		RecName: Full=Large-conductance mechanosensitive channel;	Common in two disease groups		0.258537	0.145455	0.0495434	0.255517	0.276131	0.275359	0.21004	0.219039	0.306857	0.256431	0.181043	0.181967	0.237635	0.311685	0.343294	0.277656	0.252132	0.200749
DNA mismatch repair protein	Common in two disease groups		0.143486	0.25236	0.104914	0.17186	0.206533	0.290421	0.352503	0.269178	0.15175	0.185997	0.277697	0.315633	0.274311	0.308136	0.288808	0.392076	0.258733	0.12311	0.225327	0.0740532	0.244652	0.233883	0.0835788	41.3757	21		ABC-type transporter, permease component	Common in two disease groups		0.19351	0.109228	0.26098	0.78384	0.0603441	0.0468749	0.17267	0.140185	0.432681	0.21221	0.152628	0	0.176288	0.114726	0.240473	0.0209074	0.547398	0.717181
peroxiredoxin	Common in two disease groups		0.208205	0	0.131356	0.216805	0.212802	0.372281	0.137759	0.287865	0.137694	0.103316	0.256615	0.207945	0.125162	0.189726	0.318199	0.283201	0.239216	0.193386	0.277215	0.570534	0.354252	0.229692	0.118262	41.6054	20		RNA polymerase sigma factor	Common in two disease groups		0.228834	0.313954	0.255137	0.410941	0.172848	0.180239	0.237554	0.213568	0.350495	0.183717	0.151742	0.177553	0.265541	0.148222	0.233962	0.101731	0.291909	0.358882
hypothetical protein gbs0139	Common in two disease groups		0.159743	0.131211	0.243495	0.197108	0.28108	0.200527	0.453503	0.167135	0.21322	0.291208	0.10057	0.267943	0.316102	0.266389	0.283821	0.213764	0.189932	0.205475	0.21848	0.187784	0.216823	0.228824	0.0747419	41.8343	21		RecName: Full=Preprotein translocase subunit secY;	Common in two disease groups		0.26112	0.252772	0.25623	0.395691	0.120458	0.370745	0.266278	0.165857	0.318081	0.161156	0.0976248	0.160631	0.203729	0.159734	0.197271	0.264589	0.3316	0.238773
RecName: Full=Phosphopantetheine adenylyltransferase; EC=2.7.7.3; AltName: Full=Dephospho-CoA pyrophosphorylase; AltName: Full=Pantetheine-phosphate adenylyltransferase; Short=PPAT;	Common in two disease groups		0.171958	0	0.26679	0.227187	0.169812	0.325158	0.163074	0.215693	0.266787	0.197021	0.346676	0.218887	0.308106	0.152138	0.279482	0.293984	0.336782	0.237609	0.213136	0.206254	0.167108	0.22684	0.0793503	42.0611	20		lipoprotein inner membrane ABC-transporter	Common in two disease groups		0.135499	0.317178	0.18985	0.260741	0.0565978	0.305566	0.330038	0.281977	0.246798	0.205801	0.198769	0.273441	0.20525	0.244263	0.0988678	0.234163	0.294703	0.165008
two component system response transcriptional positive regulator PHOP	Common in two disease groups		0.588677	0.217746	0.551869	0.253589	0.437457	0.190694	0.178939	0.0210389	0.362639	0.200328	0.025031	0.082886	0.080598	0.0602017	0.0949348	0.0425011	0.0585535	0.33761	0.129089	0.755867	0.089829	0.22667	0.207075	42.2878	21		GTP pyrophosphokinase	Common in two disease groups		0.319969	0.196845	0.211836	0.454487	0.18547	0.256135	0.231869	0.161458	0.264532	0.284764	0.196918	0.0593478	0.192512	0.168699	0.209687	0.154385	0.320319	0.372555
putative peptide transport system permease ABC transporter protein	Common in two disease groups		0.26294	0.384375	0.28887	0.277204	0.198562	0.213396	0.15111	0.140082	0.281332	0.231127	0.16044	0.189571	0.360452	0.137883	0.259632	0.107155	0.204826	0.35617	0.211514	0.0546135	0.281376	0.226316	0.0856664	42.5141	21		glucosamine--fructose-6-phosphate aminotransferase	Common in two disease groups		0.187926	0.257214	0.225899	0.296417	0.328175	0.440322	0.202994	0.143169	0.224002	0.279257	0.122389	0.192758	0.177365	0.147899	0.252006	0.163133	0.352929	0.238468
choline binding protein A	Common in two disease groups		0.247102	0.466483	0.558331	0.489199	0.422649	0.136291	0.268582	0.0213052	0.505065	0.198502	0.0357313	0.110013	0	0.18646	0.129528	0.0227819	0.0915426	0.251693	0.0956416	0.365477	0.10916	0.224359	0.177305	42.7384	20		alpha amylase family protein	Common in two disease groups		0.267997	0.0383039	0.203302	0.717126	0.364831	0.0379785	0.185487	0.0725029	0.4105	0.289319	0.0493729	0.0434072	0.100175	0.160056	0.319669	0.00382386	0.195357	0.690115
fructose-bisphosphate aldolase	Common in two disease groups		0.218078	0	0.401509	0.373451	0.307501	0.216002	0.181106	0.118311	0.400029	0.361039	0.0984043	0.109876	0.118978	0.0507832	0.232974	0.256979	0.142027	0.405088	0.154043	0.281277	0.280363	0.224182	0.1216	42.9626	20		DNA mismatch repair protein	Common in two disease groups		0.190264	0.28002	0.180517	0.0681895	0.161436	0.332235	0.260291	0.272565	0.184114	0.208979	0.301425	0.219489	0.215137	0.202662	0.150348	0.274438	0.272443	0.0935255
RecName: Full=Protein translocase subunit secA;	Common in two disease groups		0.188833	0.187962	0.242803	0.246994	0.232596	0.218877	0.313056	0.144432	0.160538	0.25128	0.238527	0.270086	0.228788	0.264438	0.201017	0.294781	0.195378	0.256023	0.182337	0.149418	0.212155	0.222872	0.045464	43.1855	21		RecName: Full=Aliphatic sulfonates import ATP-binding protein ssuB; EC=3.6.3.-;	Common in two disease groups		0.174662	0.505521	0.77363	0.283487	0.042189	0.178419	0.169817	0.316755	0.210206	0.192826	0.242694	0.0931907	0.170986	0.218441	0.176809	0.229954	0.0525311	0.154607
hypothetical protein BT_2333	Common in two disease groups		0.177811	0	0.0112782	0.0875187	0.21946	0.275376	0.20174	0.305974	0.211891	0.293068	0.218209	0.363869	0.263756	0.357561	0.133388	0.252489	0.546988	0.138654	0.30112	0.0485137	0.267858	0.222692	0.128307	43.4082	20		ribosomal RNA large subunit methyltransferase N	Common in two disease groups		0.282796	0.200331	0.225836	0.266059	0.118786	0.340457	0.290312	0.150936	0.188668	0.2344	0.178853	0.163819	0.290173	0.167731	0.172856	0.208139	0.269368	0.170182
hypothetical protein BT_3002	Common in two disease groups		0.0454357	0.793705	0	0.0156711	0.0590819	0.0794694	0.130563	0.588202	0.045222	0.16605	0.243176	0.518288	0.147017	0.439145	0.0786808	0.103379	0.213562	0.191075	0.516737	0	0.196567	0.217668	0.222108	43.6259	19		oxidoreductase	Common in two disease groups		0.106459	0.0800944	0.0992339	0.248818	0.444368	0.42257	0.126461	0.140261	0.248727	0.193091	0.220379	0.0669502	0.112998	0.231101	0.312043	0.292127	0.160019	0.286081
cold shock protein CspC	Common in two disease groups		0.0691807	0.80578	0.306395	0.254568	0.23988	0.0806515	0.397411	0.0519093	0.195038	0.404481	0.123435	0.175346	0	0.222861	0.191668	0.20982	0.0812946	0.366289	0.058282	0.0823193	0.199517	0.215054	0.178189	43.8409	20		polysaccharide deacetylase	Common in two disease groups		0.214732	0.147293	0.0890604	0.0711879	0.0414974	0.38316	0.195494	0.353408	0.206723	0.129275	0.340292	0.114526	0.259119	0.25226	0.0241357	0.424036	0.116842	0.16932
RecName: Full=Large-conductance mechanosensitive channel;	Common in two disease groups		0.321253	0	0.217028	0.194931	0.286483	0.202838	0.284794	0.201401	0.126738	0.305333	0.299799	0.187975	0.072922	0.248443	0.198812	0.331786	0.226678	0.152738	0.197414	0.144857	0.303481	0.214557	0.0849645	44.0555	20		RecName: Full=Phosphopantetheine adenylyltransferase; EC=2.7.7.3; AltName: Full=Dephospho-CoA pyrophosphorylase; AltName: Full=Pantetheine-phosphate adenylyltransferase; Short=PPAT;	Common in two disease groups		0.107925	0.323673	0.254548	0.284939	0.185701	0.254438	0.118399	0.313886	0.19649	0.108779	0.237219	0.144936	0.165134	0.257675	0.243263	0.186104	0.123533	0.166403
GDP-mannose 4,6-dehydratase	Common in two disease groups		0.199414	0	0.090631	0.10097	0.106521	0.256946	0.19229	0.263453	0.195131	0.192646	0.430686	0.386984	0.271645	0.227952	0.22511	0.33875	0.285565	0.218659	0.215426	0.0151641	0.289963	0.214472	0.109008	44.2699	20		iron III transport ATP binding protein sfuC like	Common in two disease groups		0.179828	0.33418	0.328895	0.188382	0.194577	0.203738	0.175437	0.24123	0.268497	0.171378	0.181825	0.260198	0.150199	0.18742	0.095752	0.0659135	0.282837	0.171349
aspartate alpha-decarboxylase	Common in two disease groups		0.198618	0	0.219961	0.213192	0.229611	0.260573	0.380419	0.236	0.20315	0.104867	0.32483	0.136365	0	0.14221	0.22933	0.376511	0.356589	0.2217	0.189637	0.11812	0.334173	0.213136	0.107051	44.4831	19		hypothetical protein BT_2284	Common in two disease groups		0.409464	0.0877838	0.0151552	0.0178731	0	0.207869	0.244859	0.157058	0.184784	0	0.22223	0.818852	0.301982	0.523707	0	0.204563	0.117253	0.0823643
ribosomal RNA large subunit methyltransferase N	Common in two disease groups		0.233032	0	0.238941	0.25607	0.221669	0.147198	0.185961	0.257461	0.244782	0.19554	0.173242	0.127156	0.167486	0.166817	0.316857	0.127629	0.207894	0.23992	0.23339	0.323405	0.248923	0.205399	0.0711996	44.6885	20		putative alpha-1,2-mannosidase	Common in two disease groups		0.196652	0.0644767	0.0454025	0.0181776	0.0167719	0.17938	0.130329	0.316258	0.139217	0.113175	0.450821	0.26216	0.263703	0.414289	0.0422723	0.387558	0.0480489	0.134035
ribonucleoside-diphosphate reductase alpha chain	Common in two disease groups		0.262653	0.270874	0.0890811	0.0755695	0.184023	0.266161	0.311843	0.316383	0.116691	0.172837	0.277506	0.259783	0.188062	0.14361	0.2417	0.286599	0.251687	0.116834	0.237088	0.0553546	0.184502	0.205183	0.0802505	44.8937	21		SubName: Full=Thioredoxin;	Common in two disease groups		0.163039	0.131055	0.144889	0.256056	0.236247	0.245787	0.119501	0.250144	0.0980978	0.245362	0.141576	0	0.185815	0.18534	0.320879	0.191633	0.116712	0.150853
RecName: Full=Protein translocase subunit SecA;	Common in two disease groups		0.242751	0.116721	0.254105	0.198283	0.224714	0.188491	0.177378	0.154641	0.145969	0.221619	0.170376	0.226136	0.206506	0.22494	0.364444	0.204324	0.1302	0.190831	0.159315	0.23664	0.207972	0.202207	0.0527224	45.0959	21		Putative undecaprenyl pyrophosphate phosphatase	Common in two disease groups		0.211626	0.222659	0.138078	0.248748	0.13014	0.225908	0.160891	0.0813027	0.27581	0.143733	0.229164	0.339165	0.177323	0.215034	0.348502	0.0537266	0.277748	0.312056
polysaccharide deacetylase	Common in two disease groups		0.116803	0	0.0751085	0.0831874	0.117597	0.421822	0.238152	0.47504	0.161238	0.253382	0.241966	0.100302	0.146271	0.218491	0.281904	0.308584	0.354211	0.123232	0.342821	0.0269077	0.152137	0.201865	0.128315	45.2977	20		methylmalonyll-CoA mutase	Common in two disease groups		0.165482	0.145455	0.212026	0.0779576	0.0239763	0.372688	0.174918	0.246969	0.151861	0.149452	0.253277	0.309001	0.280688	0.203809	0.0372033	0.538807	0.0545016	0.0812228
hypothetical protein pLEW6932_p25	Common in two disease groups		0.422705	0.175887	0.434652	0.347224	0.265048	0.176052	0.173477	0.0651364	0.360541	0.257481	0.013439	0.100439	0.0325164	0.145901	0.177787	0.103043	0.082784	0.260985	0.144977	0.224497	0.246722	0.200538	0.120113	45.4983	21		ABC transporter ATPase component	Common in two disease groups		0.155709	0.143926	0.227601	0.117147	0.223971	0.145656	0.226423	0.160271	0.210313	0.138913	0.249419	0.037031	0.154973	0.283282	0.338597	0.261976	0.0812652	0.147023
tetracycline resistance protein Tet37	Common in two disease groups		0.17008	0	0.0784705	0.127132	0.285677	0.297486	0.0814068	0.398852	0.133988	0.248628	0.265469	0.161669	0.275057	0.136992	0.206171	0.322388	0.466316	0.211897	0.265048	0	0.0408634	0.198742	0.12432	45.697	19		hypothetical protein gbs0141	Common in two disease groups		0.0930553	0.139652	0.107516	0.341041	0.0539466	0.16034	0.169471	0.215481	0.21559	0.158773	0.153541	0.14886	0.139763	0.176338	0.14128	0.122529	0.269173	0.35495
hypothetical protein BT_2325	Common in two disease groups		0.435737	0	0.0932061	0.061509	0.160975	0.242519	0.0568721	0.367871	0.256227	0.202671	0.238527	0.357714	0.256293	0.271183	0.116631	0.0675906	0.267648	0.129556	0.150154	0.0353449	0.385604	0.197802	0.125276	45.8948	20		ribonucleoside-diphosphate reductase alpha chain	Common in two disease groups		0.218153	0.0603932	0.0801691	0.0250645	0.0533703	0.380624	0.176431	0.338984	0.137932	0.171801	0.342925	0.206246	0.269555	0.293036	0.0497129	0.470032	0.105171	0.101338
L-asparaginase I	Common in two disease groups		0.200341	0.15536	0.0665485	0.147461	0.222893	0.186906	0.204601	0.233026	0.141773	0.198502	0.309735	0.330085	0.05757	0.31556	0.206627	0.283579	0.27465	0.166409	0.193526	0.0159052	0.231134	0.197247	0.0833187	46.0921	21		RecName: Full=Protein translocase subunit secA;	Common in two disease groups		0.191626	0.221609	0.268821	0.202624	0.153022	0.289246	0.221949	0.222674	0.195446	0.193938	0.19538	0.0777407	0.200476	0.150194	0.115842	0.229652	0.264734	0.190247
selenocysteine lyase	Common in two disease groups		0.240564	0.131211	0.176898	0.169879	0.202861	0.226829	0.356317	0.150202	0.181424	0.206047	0.140823	0.189343	0.121537	0.151374	0.270804	0.175291	0.218631	0.242352	0.157693	0.221361	0.178865	0.195729	0.0538766	46.2878	21		argininosuccinate synthase	Common in two disease groups		0.232848	0.311375	0.330114	0.365684	0.0642633	0.0859578	0.147145	0.126832	0.29357	0.333752	0.120356	0.118205	0.165028	0.130254	0.124678	0.106876	0.290545	0.274793
phosphoribosylaminoimidazole-succinocarboxamide synthase	Common in two disease groups		0.19959	0	0.318603	0.227144	0.205637	0.217641	0.134031	0.0816923	0.250213	0.200811	0.0693607	0.177398	0.100641	0.183702	0.237025	0.182801	0.286321	0.261593	0.233199	0.296042	0.209337	0.193942	0.0794629	46.4817	20		VI polysaccharide biosynthesis UDP-glucose/GDP-mannose dehydrogenase	Common in two disease groups		0.154976	0.112977	0.166833	0.0739286	0.169678	0.408192	0.145113	0.207561	0.211411	0.114075	0.228825	0.165291	0.110843	0.356334	0.104588	0.371657	0.0769345	0.0881225
hypothetical protein BT_4016	Common in two disease groups		0.443733	0.765531	0.0485225	0.0529117	0.0997437	0.0574931	0.188822	0.277501	0.119932	0.14414	0.175918	0.208309	0.212583	0.194139	0.121449	0.0996868	0.218875	0.0972522	0.299044	0	0.18961	0.1912	0.165244	46.6729	20		hypothetical protein BT_2325	Common in two disease groups		0.705419	0.036298	0.0250765	0.0197002	0	0.100703	0.230789	0.299117	0.305625	0.0283334	0.232788	0.150577	0.575086	0.192477	0.0317158	0.0928731	0.230305	0.136242
oxidoreductase	Common in two disease groups		0.368191	0	0.156917	0.175669	0.109894	0.271803	0.154664	0.180673	0.0916562	0.0654211	0.241011	0.172064	0.0384866	0.119088	0.200753	0.175249	0.213362	0.154052	0.235132	0.566658	0.275872	0.188886	0.121063	46.8618	20		hypothetical protein gbs0139	Common in two disease groups		0.16063	0.117085	0.0507625	0.114008	0.0413821	0.258344	0.246264	0.221105	0.170774	0.257914	0.183675	0.45688	0.132116	0.336861	0.120446	0.254301	0.318976	0.144791
Dnase	Common in two disease groups		0.188745	0.608963	0.16078	0.178324	0.14351	0.187927	0.250289	0.130761	0.187835	0.118853	0.147638	0.160073	0.150322	0.149677	0.305757	0.145335	0.290055	0.168233	0.126226	0.0414447	0.125629	0.188875	0.112455	47.0507	21		SubName: Full=Immunoreactive 47 kD antigen PG120; SubName: Full=Sigma-54-dependent transcriptional regulator;	Common in two disease groups		0.152707	0.0361308	0.102954	0.0330758	0.0305467	0.321396	0.107246	0.40835	0.190088	0.169047	0.363519	0.168479	0.25557	0.267394	0.0414352	0.480294	0.0784069	0.0711778
RecName: Full=Protein translocase subunit SecY;	Common in two disease groups		0.263094	0.123161	0.258707	0.241879	0.252688	0.125598	0.274477	0.0979819	0.2228	0.19709	0.113436	0.0568075	0.0228148	0.202369	0.113274	0.159809	0.123398	0.154465	0.122361	0.548928	0.284194	0.18854	0.11146	47.2392	21		dTDP-6-deoxy-D-glucose-3,5 epimerase	Common in two disease groups		0.0717636	0.164105	0.138204	0.0334037	0.254229	0.114815	0.162447	0.200215	0.100777	0.192032	0.290841	0.382818	0.227749	0.281058	0.255587	0.224975	0.0924816	0.0924094
ORFa	Common in two disease groups		0.00216466	0	0.0816895	0.0778549	0.0564249	0.0379616	0	0.356597	0.0345459	0.0253898	0.267061	0.251622	0.814083	0.0419587	0.135282	0.0197611	1.14224	0.322382	0.157932	0.0155061	0.0876273	0.187051	0.289044	47.4263	19		dTDP-glucose 4,6-dehydratase	Common in two disease groups		0.167856	0.133276	0.169461	0.0607639	0.276303	0.286158	0.120884	0.242837	0.179587	0.131022	0.202471	0.198889	0.200075	0.311004	0.286698	0.333254	0.071218	0.080056
50S ribosomal protein L31 type B	Common in two disease groups		0.0614498	0	0.213857	0.193821	0.0456474	0.153539	0.40348	0.335935	0.104827	0.102662	0.187892	0.233613	0.113541	0.339318	0.133772	0.159725	0.175349	0.0820247	0.19522	0.563864	0.101278	0.185753	0.132368	47.612	20		Dnase	Common in two disease groups		0.231661	0.163198	0.132361	0.121293	0.151869	0.189402	0.257914	0.221602	0.164291	0.265699	0.158077	0.176572	0.161986	0.169309	0.251262	0.101154	0.33173	0.114529
methylmalonyll-CoA mutase	Common in two disease groups		0.249731	0.202854	0.110946	0.123236	0.111417	0.215868	0.125101	0.253333	0.16182	0.157059	0.264195	0.209768	0.150322	0.205806	0.15892	0.313787	0.242283	0.128899	0.287688	0.0518201	0.167505	0.18535	0.0672871	47.7974	21		50S ribosomal protein L31 type B	Common in two disease groups		0.200072	0.0214445	0.103732	0.183299	0.0966543	0.277016	0.138953	0.0837131	0.210688	0.175667	0.412657	0	0.187801	0.189572	0.225034	0.282223	0.11459	0.249553
ABC transporter ATPase component	Common in two disease groups		0.132375	0.16985	0.13181	0.178498	0.153213	0.144458	0.209369	0.237886	0.172823	0.207735	0.347759	0.189343	0.180706	0.140852	0.173304	0.116049	0.27116	0.212238	0.178019	0.117037	0.203172	0.184174	0.0543586	47.9816	21		phosphoribosylaminoimidazole-succinocarboxamide synthase	Common in two disease groups		0.118152	0.136165	0.188168	0.275803	0.242587	0.281761	0.152721	0.148334	0.284436	0.244568	0.211646	0.157443	0.233706	0.0559821	0.166113	0.111112	0.148066	0.242476
argininosuccinate synthase	Common in two disease groups		0.268506	0	0.366291	0.312812	0.31377	0.125921	0.134118	0.0481809	0.25364	0.29579	0.088532	0.14056	0.151068	0.156719	0.0889654	0.0885265	0.109749	0.312725	0.216357	0.208307	0.123471	0.181143	0.101859	48.1627	20		two component system response transcriptional positive regulator PHOP	Common in two disease groups		0.301714	0.0608708	0.191931	0.895131	0.137172	0.0567939	0.120517	0.089146	0.277685	0.142462	0.111754	0.189324	0.0380884	0.0672789	0.239543	0	0.195703	0.608436
ABC transporter-related protein	Common in two disease groups		0.334153	0.25397	0.386129	0.337494	0.277109	0.118586	0.139146	0.0381497	0.279514	0.184068	0.0971941	0.0966548	0.0940311	0.163805	0.157673	0.0826108	0.125199	0.271518	0.0881267	0.120971	0.139675	0.180275	0.0994505	48.343	21		hypothetical protein BT_2333	Common in two disease groups		0.332395	0.0498142	0.00859705	0.0360507	0	0.312949	0.164349	0.147646	0.155344	0.155437	0.288651	0.24107	0.323677	0.313084	0.0653383	0.215457	0.200554	0.12257
cell division protein FtsK	Common in two disease groups		0.165398	0.133626	0.253008	0.219004	0.228745	0.160524	0.203214	0.131294	0.203592	0.169082	0.122798	0.130849	0.19787	0.194011	0.207946	0.241371	0.139292	0.175993	0.109192	0.33093	0.0661829	0.180187	0.0586213	48.5232	21		tetracycline resistance protein Tet37	Common in two disease groups		0.242307	0.0692527	0.059822	0.0141017	0	0.37275	0.261739	0.225314	0.0728903	0.0810284	0.210421	0	0.222003	0.459118	0.0908226	0.4842	0.144558	0.116989
hypothetical protein SAG0145	Common in two disease groups		0.202506	0	0.238702	0.196063	0.201756	0.197088	0.24396	0.154419	0.204758	0.176661	0.131078	0.183188	0.190194	0.163083	0.27603	0.141181	0.136247	0.184653	0.0940909	0.32637	0.122458	0.179261	0.0671966	48.7024	20		hypothetical protein pLEW6932_p25	Common in two disease groups		0.143388	0.116798	0.116806	0.605507	0.0553875	0.130583	0.236754	0.100012	0.323546	0.366905	0.0622505	0.0765145	0.061516	0.130398	0.193504	0.101126	0.215581	0.602272
superoxide dismutase	Common in two disease groups		0.277496	0	0.26412	0.224924	0.107864	0.125598	0.215784	0.23276	0.171657	0.0778232	0.0839462	0.171061	0.101494	0.180096	0.0846262	0.254419	0.202247	0.123986	0.0780115	0.675942	0.0666672	0.177168	0.137206	48.8796	20		putative outer membrane protein, probably involved in nutrient binding	Common in two disease groups		0.306915	0.018937	0.0274097	0.0205435	0.00812657	0.328554	0.11159	0.10908	0.17581	0.202518	0.300278	0.313906	0.129665	0.277221	0.0992863	0.245112	0.0915072	0.223274
pyruvate formate lyase-activating enzyme 1	Common in two disease groups		0.247544	0.202854	0.32795	0.231018	0.260629	0.120574	0.23139	0.0444747	0.23942	0.256999	0.0155409	0.0712145	0	0.350604	0.17141	0.0647796	0.0801164	0.202678	0.13293	0.246046	0.207179	0.176445	0.100338	49.056	20		cold shock protein CspC	Common in two disease groups		0.394176	0.112667	0.23355	0.0458657	0.190427	0.266811	0.121662	0.109959	0.237208	0.329621	0.0998406	0	0.140946	0.0497778	0.14779	0	0.253994	0.13746
RecName: Full=Aliphatic sulfonates import ATP-binding protein ssuB; EC=3.6.3.-;	Common in two disease groups		0.0674357	0.214123	0.19347	0.141715	0.119597	0.214471	0.211363	0.200114	0.170818	0.165809	0.336294	0.186471	0.198297	0.069111	0.157122	0.19522	0.187287	0.137486	0.130138	0.218796	0.176796	0.175806	0.0571584	49.2318	21		putative peptide transport system permease ABC transporter protein	Common in two disease groups		0.172533	0.23183	0.416946	0.273882	0.0707761	0.136166	0.191517	0.230555	0.273908	0.180116	0.142305	0.0836264	0.190759	0.137355	0.0490619	0.0824194	0.131501	0.204503
putative cytoplasmic protein	Common in two disease groups		0.0643213	0.156165	0.105843	0.141366	0.127747	0.156199	0.25419	0.200491	0.0919126	0.259169	0.144454	0.179997	0.158851	0.359555	0.238032	0.164089	0.08394	0.109342	0.153876	0.269875	0.27072	0.175721	0.075029	49.4076	21		putative cytoplasmic protein	Common in two disease groups		0.104399	0.178935	0.19975	0.0399627	0.247198	0.201857	0.265176	0.156178	0.126306	0.263633	0.087354	0.135617	0.11906	0.243007	0.300231	0.0867384	0.128968	0.174038
Putative undecaprenyl pyrophosphate phosphatase	Common in two disease groups		0.190402	0	0.116335	0.151357	0.119507	0.223954	0.228789	0.162963	0.222031	0.199019	0.153753	0.177216	0.225163	0.220952	0.135594	0.141349	0.150363	0.147678	0.132023	0.360404	0.227919	0.17556	0.0686673	49.5831	20		RecName: Full=Protein translocase subunit SecY;	Common in two disease groups		0.303983	0.0702557	0.112203	0.255517	0.180456	0.166946	0.206992	0.135479	0.236163	0.191026	0.109799	0.155481	0.139953	0.141551	0.2022	0.124344	0.201008	0.24963
SubName: Full=Immunoreactive 47 kD antigen PG120; SubName: Full=Sigma-54-dependent transcriptional regulator;	Common in two disease groups		0.0997952	0.129198	0.0511692	0.123693	0.216295	0.213342	0.148596	0.274571	0.0698844	0.124262	0.346166	0.172155	0.0956302	0.178611	0.189462	0.361532	0.21932	0.117418	0.325048	0.0263946	0.181199	0.174464	0.0931835	49.7576	21		hypothetical protein c1291	Common in two disease groups		0.517843	0.266432	0.0383609	0.0542283	0	0.0509857	0.143838	0.642884	0.218135	0.12991	0.0674641	0.276139	0.121511	0.0392341	0.0291116	0.0243462	0.370771	0.108339
putative chaperone DnAJ	Common in two disease groups		0.18711	0.167837	0.156726	0.152271	0.159094	0.201414	0.165414	0.153908	0.0883228	0.192887	0.179739	0.150499	0.124095	0.177762	0.348957	0.256475	0.152208	0.152422	0.174607	0.0856258	0.228315	0.174081	0.0558264	49.9317	21		hypothetical protein SAG0145	Common in two disease groups		0.251277	0.0917718	0.0634164	0.245211	0.116884	0.251963	0.239823	0.168765	0.162389	0.252141	0.137379	0.0993217	0.13351	0.119926	0.146535	0.249404	0.226538	0.19319
3-oxoacyl- acyl carrier protein synthase II	Common in two disease groups		0.109271	0	0.100145	0.165091	0.137211	0.210898	0.259739	0.156926	0.0787423	0.176248	0.322664	0.200559	0.146271	0.194224	0.242755	0.274264	0.239104	0.1514	0.156166	0.0336346	0.228227	0.170645	0.0792701	50.1023	20		pyruvate formate lyase-activating enzyme 1	Common in two disease groups		0.114766	0.066602	0.0487026	0.24924	0.358261	0.0759161	0.277063	0.108965	0.128475	0.279045	0.063971	0	0.0744234	0.080082	0.466065	0.0721307	0.281321	0.35282
hypothetical protein gbs0204	Common in two disease groups		0.0926827	0.647602	0.143708	0.157756	0.104461	0.140509	0.177552	0.0660907	0.147578	0.149066	0.0826723	0.152733	0.239875	0.238897	0.175509	0.0983861	0.16339	0.14437	0.131188	0.110253	0.196039	0.169539	0.118542	50.2719	21		iron III dicitrate transport ATP-binding protein fecE like	Common in two disease groups		0.239619	0.17872	0.322316	0.309839	0.397741	0.0797201	0.148917	0.162644	0.227966	0.170636	0.0655872	0	0.118258	0.0893346	0.261958	0.0903697	0.109631	0.401853
hypothetical protein BT_2653	Common in two disease groups		0.488683	0	0	0.0435091	0.1845	0.0827202	0.362299	0.585584	0.329422	0.218931	0.0421642	0.179814	0	0	0.109199	0.107574	0.259334	0.139943	0.0159363	0	0.409206	0.169468	0.176246	50.4413	16		superoxide dismutase	Common in two disease groups		0.193999	0.0814317	0.257449	0.351254	0.237976	0.13907	0.116497	0.16207	0.15671	0.232122	0.212924	0	0.119208	0.285218	0.158672	0.168085	0.112619	0.366898
acetyltransferase	Common in two disease groups		0.144833	0	0.0980226	0.116597	0.109864	0.295552	0.0462086	0.335114	0.0440332	0.0294205	0.312219	0.260056	0.104053	0.311063	0.300986	0.219638	0.387644	0.135346	0.272492	0	0.0232058	0.168874	0.12587	50.6102	19		cell division protein FtsK	Common in two disease groups		0.108937	0.159998	0.154137	0.218647	0.0736579	0.206499	0.190004	0.194514	0.218001	0.164016	0.143114	0.116243	0.164352	0.127995	0.110308	0.17675	0.239486	0.158691
unknown	Common in two disease groups		0.0541606	0.504719	0.410617	0.087954	0.0527528	0.123073	0.11097	0.0672891	0.340214	0.226028	0.0566223	0.165043	0.180813	0.0652079	0.0665742	0.123014	0.0998343	0.39256	0.310615	0	0.0973588	0.168353	0.140963	50.7785	20		argininosuccinate lyase	Common in two disease groups		0.114068	0.195651	0.292909	0.240572	0.229619	0.0584914	0.155509	0.148526	0.171631	0.243244	0.171319	0.101529	0.142784	0.133303	0.219174	0.0670414	0.246394	0.198897
glutamine synthetase GLNA1 glutamine synthase GS-I	Common in two disease groups		0.387032	0	0.30537	0.30933	0.220206	0.0592394	0.20382	0.0181538	0.316135	0.188581	0.0431832	0.0490569	0.0208958	0.0519711	0.0759718	0.0660383	0.0871633	0.191367	0.114107	0.702165	0.102335	0.167244	0.167185	50.9458	20		serine O-acetyltransferase	Common in two disease groups		0.124155	0.174206	0.193928	0.382105	0.239878	0.0777772	0.261264	0.0881512	0.258076	0.283123	0.0392063	0	0.0363139	0.10264	0.33004	0.0212376	0.213329	0.334226
argininosuccinate lyase	Common in two disease groups		0.190181	0.116721	0.371346	0.183025	0.197427	0.166327	0.0958849	0.0394369	0.240726	0.358524	0.102672	0.0951503	0.151068	0.177381	0.0785849	0.0569339	0.139181	0.233838	0.205764	0.214349	0.0818149	0.166492	0.0881145	51.1123	21		hypothetical protein BT_3002	Common in two disease groups		0.194209	0	0.0383609	0.0225815	0	0.159338	0.139861	0.216705	0.0778996	0.12991	0.252964	0.345296	0.243022	0.41705	0	0.304368	0.20391	0.145856
alanine racemase	Common in two disease groups		0.0948032	0	0.061899	0.0998379	0.179097	0.174575	0.240839	0.292082	0.122146	0.179451	0.168274	0.193538	0.154906	0.299014	0.250259	0.251986	0.247441	0.114693	0.202782	0.00712598	0.143903	0.16565	0.083995	51.2779	20		UDP-N-acetylglucosamine-2-epimerase	Common in two disease groups		0.126284	0.126327	0.0962071	0.117522	0.0639175	0.125818	0.129919	0.241574	0.123038	0.247375	0.240217	0.12826	0.209644	0.360064	0.0405981	0.296886	0.0757652	0.179999
putative alpha-1,2-mannosidase	Common in two disease groups		0.06801	0.0708378	0.0516937	0.0938524	0.141241	0.143813	0.262426	0.473021	0.119186	0.10683	0.249864	0.235391	0.302029	0.183108	0.0534368	0.0600386	0.263602	0.107177	0.327314	0.043497	0.111229	0.165124	0.113761	51.4431	21		ABC transporter-related protein	Common in two disease groups		0.137977	0.0680348	0.167611	0.536966	0.0799977	0.163019	0.161842	0.0461799	0.24495	0.193833	0.0748935	0.294286	0.0592134	0.0627602	0.225034	0.0454187	0.223268	0.595144
UDP-glucose 4-epimerase	Common in two disease groups		0.17039	0	0.166049	0.145785	0.200891	0.147037	0.104381	0.135532	0.160515	0.152787	0.182414	0.155468	0.0881674	0.234188	0.229761	0.237721	0.130801	0.15286	0.137796	0.34866	0.183489	0.164985	0.0673216	51.608	20		SubName: Full=Carboxy-terminal protease; EC=3.4.21.-;	Common in two disease groups		0.163493	0.0719034	0.196219	0.0321856	0.170082	0.278591	0.172087	0.18713	0.108465	0.0925206	0.176559	0.156462	0.164141	0.177952	0.0943104	0.425769	0.110454	0.072852
organellar heat shock protein	Common in two disease groups		0.0934116	0.318368	0.140036	0.117141	0.161483	0.209232	0.117819	0.218024	0.0895583	0.143244	0.164644	0.158113	0.235824	0.172502	0.236762	0.22547	0.131201	0.122429	0.131284	0.0691505	0.197139	0.164421	0.0603995	51.7725	21		ISxac3 transposase	Common in two disease groups		0.17707	0.0138267	0.0167107	0.254979	0.921588	0.031659	0.0272114	0.0267055	0.247227	0.257649	0.0069341	0	0.0128862	0.0493116	0.61046	0.0151579	0.00456886	0.701987
hypothetical protein BT_3247	Common in two disease groups		0.113976	0.14409	0.0532198	0.0554365	0.155363	0.255817	0.165675	0.235734	0.104547	0.169633	0.214961	0.201015	0.111089	0.185823	0.243522	0.282698	0.213007	0.105863	0.216548	0.029416	0.176267	0.163509	0.070226	51.936	21		UDP-glucose 4-epimerase	Common in two disease groups		0.187716	0.111019	0.103564	0.135559	0.118844	0.22147	0.147836	0.137239	0.175274	0.116935	0.106801	0.0691573	0.18402	0.176625	0.123748	0.194797	0.205772	0.0875137
dTDP-D-glucose 4,6 dehydratase	Common in two disease groups		0.239151	0	0.211854	0.211212	0.239463	0.112944	0.137412	0.102287	0.342685	0.220241	0.0768126	0.0408959	0.18561	0.215733	0.0960855	0.103379	0.120842	0.201121	0.186154	0.179233	0.193132	0.162678	0.0787188	52.0987	20		RecName: Full=Protein translocase subunit SecA;	Common in two disease groups		0.125063	0.136428	0.150816	0.339238	0.0646668	0.154593	0.132426	0.168344	0.180578	0.150511	0.147493	0.253086	0.138538	0.123584	0.135932	0.153477	0.168788	0.213711
putative outer membrane protein, probably involved in nutrient binding	Common in two disease groups		0.120249	0.103037	0.0310449	0.0641427	0.131449	0.236152	0.203474	0.198494	0.140235	0.152063	0.242858	0.144481	0.396167	0.194902	0.0858488	0.112441	0.171659	0.105474	0.450463	0.0157912	0.102114	0.162026	0.105944	52.2607	21		glutamine synthetase GLNA1 glutamine synthase GS-I	Common in two disease groups		0.225134	0.0255996	0.140201	0.687962	0.235267	0.0395737	0.155985	0.0205074	0.268202	0.244356	0.0319334	0.0980955	0.0800849	0.107948	0.165369	0.0172762	0.126326	0.455502
IS30 transposase	Common in two disease groups		0.0764478	0	0.180427	0.0582878	0.0863391	0.316669	0.392903	0.0588779	0.0600474	0.167601	0.161459	0.198872	0.104053	0.181453	0.429172	0.297424	0.165457	0.142862	0.122003	0.014366	0.185647	0.161922	0.115722	52.4226	20		putative chaperone DnAJ	Common in two disease groups		0.150368	0.196343	0.216671	0.193231	0.0528515	0.368434	0.126569	0.0762906	0.135735	0.14405	0.157295	0.218753	0.126475	0.0621505	0.246007	0.27961	0.174202	0.116609
RecName: Full=Arginine deiminase; Short=ADI; EC=3.5.3.6; AltName: Full=Arginine dihydrolase; Short=AD;	Common in two disease groups		0.171604	0	0.391828	0.254068	0.229013	0.137527	0.0860017	0.0502449	0.310773	0.229783	0.134709	0.113387	0.0726022	0.211363	0.230624	0.0934354	0.105458	0.251231	0.109669	0.0745092	0.12968	0.16131	0.0957211	52.5839	20		tetracycline resistance protein	Common in two disease groups		0.187018	0.177574	0.143838	0.15786	0.196536	0.181466	0.168823	0.164251	0.206429	0.129645	0.169807	0.0718549	0.162008	0.151844	0.0762203	0.164454	0.264128	0.177057
dTDP-6-deoxy-D-glucose-3,5 epimerase	Common in two disease groups		0.146932	0	0.0371966	0.110068	0.311173	0.13218	0.241186	0.283537	0.125316	0.128878	0.202222	0.25536	0.380175	0.108185	0.145399	0.0859253	0.187464	0.101996	0.263116	0.0299861	0.108984	0.161204	0.0982248	52.7451	20		selenocysteine lyase	Common in two disease groups		0.14995	0.0527992	0.107873	0.199977	0.0465693	0.201652	0.138823	0.248002	0.174015	0.198811	0.118584	0.228562	0.160846	0.174509	0.108401	0.246763	0.174829	0.16029
dTDP-glucose 4,6-dehydratase	Common in two disease groups		0.163653	0	0.147403	0.0662539	0.0936534	0.171754	0.188042	0.19896	0.0977169	0.172251	0.157638	0.219844	0.155226	0.231982	0.314412	0.258112	0.174349	0.146803	0.176468	0.140182	0.100705	0.160734	0.0679126	52.9058	20		phosphatidate cytidylyltransferase	Common in two disease groups		0.156616	0.141371	0.192919	0.207145	0.175211	0.152159	0.193354	0.202358	0.128958	0.256431	0.164646	0	0.123792	0.149943	0.241031	0.147287	0.139275	0.0955041
serine O-acetyltransferase	Common in two disease groups		0.170323	0.276911	0.280739	0.24053	0.190591	0.0831501	0.136545	0.0891713	0.244409	0.110034	0.0636284	0.0903631	0.05128	0.178653	0.0548752	0.171221	0.13498	0.19988	0.116135	0.395862	0.0914142	0.160509	0.0891123	53.0664	21		oligopeptide ABC transporter, permease protein	Common in two disease groups		0.107541	0.263686	0.352731	0.134107	0.0836288	0.124795	0.0806831	0.277806	0.123546	0.188272	0.13545	0	0.100872	0.147684	0.178529	0.127068	0.240028	0.111257
UDP-glucose pyrophosphorylase	Common in two disease groups		0.195018	0	0.176684	0.152031	0.266779	0.0930367	0.232777	0.0570137	0.211704	0.144381	0.0813348	0.144435	0.163861	0.195793	0.063146	0.103715	0.0922539	0.172758	0.081924	0.55138	0.182608	0.160125	0.11106	53.2265	20		organellar heat shock protein	Common in two disease groups		0.165552	0.116918	0.125971	0.0475757	0.228927	0.206949	0.09417	0.172056	0.162121	0.123767	0.187455	0.242296	0.130574	0.157474	0.1716	0.230477	0.0855309	0.0856873
pilus assembly, secretory protein kinase	Common in two disease groups		0.24655	0.221368	0.311736	0.245601	0.212385	0.111359	0.133684	0.0438311	0.282591	0.261753	0.0672588	0.0749986	0.0636469	0.0890509	0.114761	0.109798	0.0515288	0.263539	0.0652959	0.261951	0.107575	0.15906	0.0909885	53.3855	21		fructose-bisphosphate aldolase	Common in two disease groups		0.247019	0.150852	0.179634	0.203796	0.0723323	0.182407	0.233361	0.150362	0.173828	0.0901374	0.172284	0	0.232882	0.153207	0.0505035	0.186544	0.280844	0.221194
hypothetical protein BT_2332	Common in two disease groups		0.314207	0	0.0579886	0.00903265	0.221341	0.183199	0.0752515	0.58949	0.247532	0.172251	0.140123	0.323566	0.169405	0.168726	0.0181479	0.0893657	0.192311	0.0734135	0.0926357	0	0.151036	0.15662	0.137346	53.5422	19		dTDP-6-deoxy-L-mannose-dehydrogenase	Common in two disease groups		0.270265	0.0596051	0.123533	0.0997193	0.111928	0.262311	0.112023	0.0603362	0.223064	0.0464986	0.258178	0.288401	0.118046	0.0936382	0.121608	0.294107	0.092893	0.164044
iron III dicitrate transport ATP-binding protein fecE like	Common in two disease groups		0.181279	0.213318	0.22287	0.377978	0.176529	0.123825	0.135591	0.0393703	0.269188	0.184033	0.094328	0.178903	0.0753741	0.133682	0.17479	0.0820654	0.0794273	0.0552426	0.215092	0.190235	0.0680323	0.155769	0.0813344	53.6979	21		pantoate--beta-alanine ligase	Common in two disease groups		0.049704	0.167424	0.100958	0.223004	0.0891617	0.244641	0.162144	0.170334	0.170881	0.0783804	0.123302	0.30287	0.152311	0.204491	0.0718489	0.253695	0.132151	0.191947
hypothetical protein c1291	Common in two disease groups		0.00907831	0	0.060373	0.2414	0.608613	0.0953741	0.31323	0.245499	0.0904441	0.23247	0.0243304	0.138189	0.176335	0.365962	0.107017	0.0620105	0.0854294	0.135881	0.0826874	0.0324375	0.144167	0.154806	0.143752	53.8527	20		carbamoyl phosphate synthetase II	Common in two disease groups		0.174697	0.048071	0.0432585	0.0382292	0.0289905	0.121319	0.152116	0.176035	0.151433	0.14262	0.276269	0.23641	0.171324	0.231244	0.0410632	0.255043	0.107531	0.1108
pneumococcal surface protein A	Common in two disease groups		0.0591084	0.507134	0.289347	0.27185	0.211698	0.130568	0.154838	0.016334	0.315715	0.0697273	0.0388522	0.0236622	0	0.053456	0.0804309	0.0967079	0.0682235	0.243179	0.132071	0.259044	0.215325	0.154156	0.127545	54.0069	20		choline binding protein A	Common in two disease groups		0.117349	0.0326443	0.0976995	0.788056	0.0367713	0.100703	0.231005	0.0424687	0.248084	0.00635516	0.0261723	0.169215	0.107167	0	0.242519	0.0327917	0.313325	0.386861
VI polysaccharide biosynthesis UDP-glucose/GDP-mannose dehydrogenase	Common in two disease groups		0.12692	0	0.0401533	0.0988367	0.056604	0.193462	0.145821	0.263297	0.137135	0.0662823	0.135855	0.224039	0.234545	0.257013	0.140676	0.40009	0.219453	0.121991	0.22912	0.0129408	0.125496	0.153797	0.0964937	54.1607	20		SubName: Full=Putative 4-hydroxybutyrate coenzyme A transferase;	Common in two disease groups		0.139723	0.171174	0.0354812	0.0139377	0	0.331663	0.11399	0.231129	0.180176	0.0400375	0.244857	0.212867	0.25162	0.261011	0	0.401258	0.127192	0.073892
SubName: Full=Carboxy-terminal protease; EC=3.4.21.-;	Common in two disease groups		0.117709	0.102634	0.0537682	0.0954196	0.11479	0.223901	0.219772	0.263342	0.133242	0.126915	0.106302	0.176213	0.0761204	0.180096	0.303719	0.264405	0.190176	0.105863	0.154687	0.0104894	0.186703	0.152679	0.07439	54.3134	21		IS1478 transposase	Common in two disease groups		0.0337875	0.141873	0.0252867	0.0183182	0	0.275605	0.011801	0.108467	0	0.0435858	0.227183	0	0.0487776	0.662281	0	0.842488	0.025486	0.00309469
oligopeptide ABC transporter, permease protein	Common in two disease groups		0.164956	0	0.101599	0.152271	0.131748	0.179196	0.145475	0.113118	0.123824	0.144381	0.0964298	0.227367	0.147443	0.0815841	0.318559	0.176759	0.133913	0.18621	0.341986	0.0180715	0.191547	0.151259	0.0801723	54.4646	20		subfamily S1C unassigned peptidase, has signal peptide	Common in two disease groups		0.120979	0.195508	0.148882	0.155892	0.220282	0.242801	0.0847249	0.181735	0.125984	0.0700127	0.159615	0.248182	0.132264	0.208077	0.136071	0.170643	0.1066	0.0808677
subfamily S1C unassigned peptidase, has signal peptide	Common in two disease groups		0.158418	0	0.0886042	0.109306	0.0870854	0.154237	0.24396	0.204042	0.149512	0.200535	0.152925	0.170742	0.168979	0.173605	0.226261	0.141181	0.180373	0.0824139	0.168381	0.104894	0.141305	0.147941	0.0553962	54.6126	20		transposase IS6110	Common in two disease groups		0.0133684	0	0.0952822	0.964538	0.0258782	0.00658539	0.0288972	0.0149214	0.0402624	0.114128	0.00581317	0.142729	0.213658	0.253695	0.128305	0	0.199384	0.493526
tetracycline resistance protein	Common in two disease groups		0.230293	0.0414562	0.156846	0.177693	0.10873	0.218447	0.123021	0.127299	0.161844	0.111102	0.178338	0.17913	0.0768667	0.118664	0.168677	0.200087	0.0923873	0.156898	0.134671	0.187499	0.15086	0.147657	0.0469363	54.7602	21		RecName: Full=DNA-binding protein HU;	Common in two disease groups		0.0956732	0.143592	0.177175	0.192317	0.0929657	0.129663	0.236603	0.160157	0.0435038	0.192032	0.187429	0.255293	0.167373	0.309426	0.0812892	0.022503	0.219674	0.038506
phosphatidate cytidylyltransferase	Common in two disease groups		0.167805	0.202049	0.0768968	0.133748	0.142973	0.202408	0.0996995	0.234469	0.164105	0.0888128	0.170313	0.0879923	0.187103	0.0745414	0.152303	0.243511	0.112194	0.127051	0.149152	0.165209	0.108455	0.14718	0.0494282	54.9074	21		RecName: Full=Phosphopantetheine adenylyltransferase; EC=2.7.7.3; AltName: Full=Pantetheine-phosphate adenylyltransferase; Short=PPAT; AltName: Full=Dephospho-CoA pyrophosphorylase;	Common in two disease groups		0.109705	0.170171	0.117584	0.105458	0.106337	0.14813	0.194889	0.152352	0.0991158	0.248275	0.11887	0.146653	0.18421	0.228483	0.139233	0.0645105	0.260036	0.123762
UDP-N-acetylglucosamine-2-epimerase	Common in two disease groups		0.105516	0	0.0771353	0.219896	0.137241	0.070147	0.169749	0.304088	0.161727	0.117234	0.124263	0.252761	0.2048	0.122397	0.116966	0.0479973	0.168636	0.140016	0.288022	0.120515	0.139984	0.1471	0.0752763	55.0545	20		hypothetical protein gbs0132	Common in two disease groups		0.144749	0.188009	0.398533	0.224362	0.193309	0.0974516	0.182634	0.144891	0.102464	0.260562	0.0942621	0.0453692	0.0947456	0.0806558	0.143651	0.0460239	0.184097	0.135659
alginate o-acetyltransferase AlgI	Common in two disease groups		0.105273	0.414562	0.057464	0.0664933	0.115686	0.145237	0.153364	0.1769	0.0737772	0.13222	0.0793603	0.135271	0.258959	0.191042	0.172537	0.232728	0.128911	0.127464	0.137892	0.0106035	0.162485	0.146582	0.0843052	55.2011	21		butanol dehydrogenase, NADH-dependent, putative	Common in two disease groups		0.102619	0.129574	0.141883	0.0238698	0.0110083	0.134735	0.133744	0.244979	0.147522	0.183082	0.262427	0.182458	0.142213	0.172859	0.0128351	0.284176	0.248191	0.084419
SubName: Full=Putative 4-hydroxybutyrate coenzyme A transferase;	Common in two disease groups		0.0753213	0.122356	0.0698152	0.15349	0.0546635	0.211408	0.14088	0.274061	0.0191844	0.0614593	0.0890415	0.166502	0.203947	0.17492	0.232974	0.207177	0.255221	0.180031	0.17883	0.0124847	0.176796	0.145741	0.0760904	55.3468	21		alanine racemase	Common in two disease groups		0.139339	0.0560708	0.0446458	0.028789	0.00547535	0.263866	0.182547	0.123733	0.164264	0.131234	0.266676	0.0909836	0.128102	0.275858	0.0575721	0.298151	0.0920269	0.117141
undecaprenyl pyrophosphate phosphatase	Common in two disease groups		0.130233	0.389608	0.128448	0.191514	0.136972	0.0487617	0.158479	0.164272	0.187532	0.129533	0.0896148	0.138098	0.0357147	0.071402	0.0616357	0.113574	0.136914	0.279643	0.118282	0.157513	0.191723	0.145689	0.078761	55.4925	21		dTDP-D-glucose 4,6 dehydratase	Common in two disease groups		0.190788	0.0905778	0.270502	0.282995	0.0526786	0.0737891	0.187173	0.114053	0.315724	0.123078	0.0828443	0.0725907	0.126074	0.0361499	0.122631	0.067289	0.163916	0.188624
carbamoyl phosphate synthetase II	Common in two disease groups		0.0887731	0.095792	0.0603014	0.106085	0.124971	0.132879	0.199833	0.314208	0.124314	0.148515	0.16044	0.175711	0.100641	0.199018	0.110949	0.127	0.246818	0.112893	0.209557	0.0783858	0.138574	0.145508	0.0610274	55.638	21		hypothetical protein BT_3247	Common in two disease groups		0.201504	0.0335518	0.0428802	0.0245726	0.00755022	0.29759	0.171481	0.205227	0.127136	0.0608507	0.243788	0.167008	0.142171	0.203128	0.0307857	0.424971	0.0655448	0.0906845
Cro/CI family transcriptional regulator	Common in two disease groups		0.0728032	0.739369	0.0615652	0.290438	0.0322129	0.0201763	0.508121	0.0557709	0.063171	0.0815093	0.0566223	0.0545735	0	0	0.0958458	0	0.192266	0.159111	0.207744	0.230939	0.127522	0.145227	0.181795	55.7833	18		UDP-glucose pyrophosphorylase	Common in two disease groups		0.173196	0.160881	0.290744	0.0957136	0.355552	0.119007	0.191539	0.10468	0.0694882	0.275179	0.0689239	0	0.098696	0.158622	0.235357	0.0407145	0.21491	0.106843
Putative ABC transporter protein	Common in two disease groups		0.0835823	0.0885472	0.199121	0.198348	0.159721	0.177208	0.116432	0.0883724	0.127274	0.166601	0.105028	0.146851	0.180173	0.0815841	0.177188	0.109462	0.154742	0.319487	0.23809	0.00906424	0.0949369	0.143896	0.0663764	55.9271	21		IS30 transposase	Common in two disease groups		0.0114487	0.356317	0.134148	0.22804	0.011066	0.517731	0.0725349	0.0511537	0.0620679	0.092044	0.156773	0.122374	0.152163	0.195489	0.0709188	0.215594	0.208457	0.0479676
two component response transcriptional regulatory protein MprA	Common in two disease groups		0.257484	0	0.333267	0.159214	0.182649	0.0234002	0	0.0602317	0.189676	0.332411	0.0178975	0.158933	0.129746	0.150822	0.17141	0.0760657	0.0864519	0.437465	0.155498	0.0477156	0.0385736	0.143282	0.118896	56.0704	19		hypothetical protein BT_2332	Common in two disease groups		0.149217	0.12795	0.0110564	0.00651209	0	0.160688	0.195732	0.457897	0.179587	0.074885	0.11337	0.198889	0.250099	0.0848159	0.0419467	0.280627	0.0480705	0.120059
UDP-galactopyranose mutase	Common in two disease groups		0.22508	0.0732527	0.314407	0.240203	0.280871	0.042878	0.0481159	0.0231473	0.245574	0.286454	0.0112098	0.097977	0.0525593	0.0327524	0.093784	0.00952395	0.0584645	0.210559	0.0545365	0.494771	0.0714229	0.141312	0.130813	56.2117	21		isopropylmalate isomerase small subunit	Common in two disease groups		0.110612	0.085348	0.0720765	0.436193	0.170946	0.0490019	0.0580322	0.0617135	0.199651	0.221954	0.11045	0.177062	0.0622765	0.0838117	0.261214	0.0103987	0.139361	0.327504
butanol dehydrogenase, NADH-dependent, putative	Common in two disease groups		0.0560381	0.139663	0.117455	0.0856034	0.109297	0.175005	0.0690094	0.225259	0.0836375	0.0584966	0.10713	0.304326	0.155332	0.141828	0.158033	0.136566	0.237504	0.177647	0.212396	0.0571218	0.150067	0.140829	0.0658002	56.3526	21		thiol peroxidase	Common in two disease groups		0.160072	0.0857779	0.0671789	0.162943	0.309271	0.226542	0.119393	0.0297663	0.144468	0.107085	0.167956	0.142238	0.0965835	0.101098	0.180018	0.250862	0.00764365	0.154557
hypothetical protein BT_4291	Common in two disease groups		0	0	0.0801873	0.0291439	0.031377	0	0	1.05971	0	0	0	0.367106	0.234225	0	0	0	0.496393	0.0338364	0.616148	0	0	0.140387	0.276965	56.493	9		arabinose-5-phosphate isomerase	Common in two disease groups		0.236792	0.125419	0.0887241	0.0486064	0.222069	0.147435	0.150473	0.0893756	0.15087	0.0699068	0.157269	0.0743073	0.173711	0.105581	0.125329	0.117907	0.101728	0.134517
RecName: Full=Phosphopantetheine adenylyltransferase; EC=2.7.7.3; AltName: Full=Pantetheine-phosphate adenylyltransferase; Short=PPAT; AltName: Full=Dephospho-CoA pyrophosphorylase;	Common in two disease groups		0.115831	0	0.128328	0.152815	0.231372	0.0919621	0.165761	0.151223	0.143545	0.21149	0.231266	0.0913205	0.0617279	0.249122	0.0663105	0.0878552	0.192177	0.174996	0.165041	0.0696066	0.139411	0.139103	0.0645947	56.6321	20		type III secretion system ATPase	Common in two disease groups		0.0298084	0.230516	0.227328	0.0800659	0.0193078	0.185864	0.116972	0.222521	0.104929	0.150406	0.151273	0.160386	0.165388	0.1739	0.033762	0.143216	0.199839	0.0705944
RecName: Full=Bacitracin transport ATP-binding protein bcrA	Common in two disease groups		0.33212	0	0.211758	0.154513	0.150526	0.171646	0.144521	0.0594772	0.302964	0.242771	0.168338	0.0382516	0.0976558	0.129694	0.195216	0.103043	0.0443486	0.190442	0.0966436	0.0359149	0.050815	0.139079	0.0884361	56.7711	20		SubName: Full=UDP-glucose 6-dehydrogenase 2; EC=1.1.1.22;	Common in two disease groups		0.0557075	0.0955688	0.149933	0.0777937	0.143569	0.262864	0.0874265	0.142481	0.153683	0.10253	0.199603	0.148615	0.113314	0.186523	0.0939849	0.29474	0.0319171	0.0881732
hypothetical protein gbs0132	Common in two disease groups		0.213661	0	0.244878	0.206184	0.192352	0.141127	0.188822	0.0790513	0.214105	0.14197	0.0519727	0.119314	0.0676981	0.057741	0.101432	0.122343	0.0842734	0.24712	0.145001	0.149304	0.120653	0.137571	0.0676955	56.9087	20		RecName: Full=Arginine deiminase; Short=ADI; EC=3.5.3.6; AltName: Full=Arginine dihydrolase; Short=AD;	Common in two disease groups		0.0530548	0.109515	0.17995	0.34575	0.0101438	0.0209628	0.10556	0.118606	0.323064	0.117994	0.067047	0.0566501	0.0913867	0.0605367	0.227405	0.03502	0.171148	0.434905
type III secretion system ATPase	Common in two disease groups		0.152343	0.243907	0.0638303	0.102384	0.0432591	0.131751	0.10048	0.184512	0.106342	0.112652	0.121716	0.199145	0.169832	0.124009	0.189198	0.247161	0.170503	0.148968	0.121574	0.0124277	0.130736	0.136987	0.0589148	57.0457	21		cytidylate kinase	Common in two disease groups		0.154452	0.161407	0.108672	0.037058	0.130544	0.159195	0.184709	0.129281	0.185882	0.116247	0.20539	0	0.0906051	0.146321	0.151976	0.177026	0.116105	0.0807916
Pyridoxamine 5-phosphate oxidase	Common in two disease groups		0.148367	0.348152	0.0717465	0.0512575	0.0777708	0.165279	0.0573055	0.111564	0.118463	0.218553	0.0789782	0.0947399	0.12772	0.176617	0.200226	0.204073	0.111038	0.116056	0.0703296	0	0.301852	0.135718	0.0840824	57.1814	20		3-deoxy-manno-octulosonate cytidylyltransferase	Common in two disease groups		0.123736	0.0909599	0.107369	0.049356	0.204951	0.0652609	0.106403	0.0690595	0.127645	0.212845	0.230285	0.0941717	0.137481	0.0870753	0.228661	0.216117	0.0708715	0.0910396
GDP-fucose synthetase	Common in two disease groups		0.129747	0	0.0464958	0.0419419	0.0673218	0.273441	0.163074	0.168667	0.0751991	0.11937	0.0882772	0.175574	0.213329	0.150695	0.225302	0.301284	0.111816	0.0657511	0.182385	0.0171023	0.22946	0.135535	0.0838584	57.317	20		hypothetical protein BT_2283	Common in two disease groups		0.24119	0.0517008	0	0.0210354	0	0.089046	0.0186092	0.0336306	0.217706	0	0.0261723	0.643261	0.533617	0.0456894	0.135653	0.141758	0.155406	0
cytidylate kinase	Common in two disease groups		0.0813072	0.236663	0.0938022	0.0888246	0.105744	0.165924	0.155705	0.213563	0.104524	0.128775	0.145027	0.1417	0.219193	0.0655048	0.0657112	0.169543	0.151274	0.129799	0.130138	0.072571	0.175871	0.135293	0.0501833	57.4522	21		glycosyltransferase	Common in two disease groups		0.18262	0.015546	0.0370157	0.221013	0.127835	0.235499	0.137678	0.0428896	0.171551	0.057885	0.114387	0.10251	0.0847535	0.129465	0.159649	0.180767	0.049543	0.31028
SubName: Full=DNA-binding response regulator ResD;	Common in two disease groups		0.151902	0	0.221892	0.138254	0.226953	0.0678365	0.111403	0.0800278	0.151167	0.222066	0.0691696	0.13518	0.167273	0.0832811	0.0940238	0.176466	0.174705	0.175166	0.140492	0.138415	0.0932196	0.134233	0.0578238	57.5865	20		ABC transporter, permease protein	Common in two disease groups		0.200666	0.0759153	0.0975313	0.193325	0.175096	0.0568553	0.24996	0.0493938	0.16413	0.192879	0.061312	0.103491	0.066924	0.107983	0.238008	0.0650057	0.208349	0.165819
dTDP-6-deoxy-L-mannose-dehydrogenase	Common in two disease groups		0.15992	0	0.126063	0.12156	0.0916531	0.142228	0.108976	0.152554	0.237346	0.106968	0.0870034	0.16486	0.0350751	0.104791	0.172729	0.271286	0.108282	0.154489	0.090417	0.154776	0.20326	0.133059	0.0614111	57.7195	20		RecName: Full=Gamma-glutamyl phosphate reductase; Short=GPR; EC=1.2.1.41; AltName: Full=Glutamate-5-semialdehyde dehydrogenase; AltName: Full=Glutamyl-gamma-semialdehyde dehydrogenase; Short=GSA dehydrogenase;	Common in two disease groups		0.0795473	0.243292	0.296945	0.279504	0.138325	0.0822356	0.108024	0.133145	0.108492	0.239484	0.122051	0.0848526	0.0981256	0.15274	0.113331	0.0747992	0.0926548	0.179238
isopropylmalate isomerase small subunit	Common in two disease groups		0.11645	0	0.18913	0.147308	0.201906	0.0678902	0.0892094	0.0349539	0.224036	0.1532	0.197382	0.0147718	0.100428	0.0500196	0.0322682	0.0529901	0.00911424	0.11608	0.113797	0.775763	0.0895648	0.132203	0.16189	57.8517	20		tRNA pseudouridine synthase A	Common in two disease groups		0.16995	0.0983628	0.0654553	0.0593115	0.196997	0.255174	0.159983	0.0758697	0.132949	0.179057	0.110685	0.181231	0.11623	0.1739	0.162485	0.187782	0.13384	0.049236
ribose ABC transporter, ATP-binding protein	Common in two disease groups		0.137875	0	0.147475	0.117838	0.124284	0.19733	0.099006	0.0634941	0.148114	0.174077	0.176109	0.125104	0.141899	0.146368	0.206219	0.163963	0.130712	0.0922413	0.161558	0.0111735	0.180759	0.130743	0.0539745	57.9825	20		hypothetical protein gbs0204	Common in two disease groups		0.114452	0.0981478	0.0834482	0.15978	0.0510072	0.197194	0.241833	0.0785862	0.058264	0.123661	0.126143	0.187853	0.181781	0.120105	0.0990073	0.157301	0.204213	0.113337
RecName: Full=DNA-binding protein HU;	Common in two disease groups		0.0673474	0	0.093373	0.145415	0.109178	0.117807	0.0964918	0.189439	0.134244	0.147275	0.31655	0.128751	0.0549048	0	0.0703141	0.190982	0.296635	0.133375	0.170122	0.119887	0.145312	0.129876	0.0782006	58.1124	19		hypothetical protein BT_4016	Common in two disease groups		0.280946	0.0937061	0	0.021785	0	0.0845262	0.0288972	0.139343	0.140878	0.0940035	0.189775	0	0.359991	0.118312	0.0351106	0.322938	0.0715211	0.0402056
beta 1,2 glucan export ATP binding protein NDVA	Common in two disease groups		0.132596	0	0.270868	0.226513	0.177455	0.130595	0.073951	0.0753673	0.15245	0.159953	0.0964935	0.127247	0.133264	0.111961	0.0998733	0.140552	0.101346	0.146778	0.144452	0.0918966	0.126245	0.129517	0.0552732	58.2419	20		hypothetical protein BT_2653	Common in two disease groups		0.494073	0	0	0.0156712	0	0.24323	0.256466	0.0751811	0.337851	0	0.234039	0.239598	0.228868	0.136172	0	0.0844826	0.128621	0.0867527
hypothetical protein gbs0168	Common in two disease groups		0.34703	0.782435	0.272727	0.216283	0.116462	0.0391705	0.128656	0	0.200515	0	0	0	0	0	0.108576	0.0509342	0.0263202	0.32428	0.02264	0.079925	0	0.129331	0.187287	58.3712	14		RecName: Full=Thiol protease/hemagglutinin prtT; EC=3.4.22.-; Flags: Precursor;	Common in two disease groups		0.0202446	0.0228056	0.0270103	0.005294	0.004899	0.00374263	0.0289188	0.284043	0.0457272	0.0965985	0.315606	0.405134	0.244501	0.243796	0	0.356059	0.0377202	0.017934
YaeC family lipoprotein	Common in two disease groups		0.15559	0.3884	0.126158	0.184048	0.16623	0.116652	0.127702	0.0750566	0.182497	0.138111	0.0445845	0.07395	0.035928	0.0537106	0.0385013	0.0631853	0.0848959	0.166166	0.0926834	0.337144	0.0641133	0.1293	0.0915466	58.5005	21		alginate o-acetyltransferase AlgI	Common in two disease groups		0.0802454	0.199233	0.028776	0.0339191	0.024495	0.207951	0.113428	0.148487	0.11184	0.0678414	0.150413	0.18025	0.157466	0.192118	0.0427373	0.238345	0.187518	0.0992583
pantoate--beta-alanine ligase	Common in two disease groups		0.15199	0	0.121414	0.12206	0.081025	0.161249	0.0573055	0.151467	0.121493	0.0801313	0.233368	0.123144	0.129	0.112385	0.124278	0.198367	0.19031	0.0931413	0.138536	0.151185	0.150904	0.128226	0.0504174	58.6287	20		two component response transcriptional regulatory protein MprA	Common in two disease groups		0.0667025	0.0490262	0.14678	0.482176	0.0368289	0.0656699	0.0646892	0.0531433	0.137583	0.143415	0.08274	0.101529	0.0715504	0.101098	0.225034	0.0716905	0.163721	0.389474
iron compound ABC transporter, ATP-binding protein	Common in two disease groups		0.158064	0.196816	0.181214	0.0700629	0.0880109	0.138118	0.161947	0.0858646	0.101097	0.0783744	0.0603801	0.0858039	0.072922	0.236479	0.1915	0.0898272	0.0696462	0.134446	0.0741944	0.231509	0.179042	0.127872	0.0574231	58.7566	21		RecName: Full=Bacitracin transport ATP-binding protein bcrA	Common in two disease groups		0.0860395	0.0338144	0.14018	0.257719	0.117749	0.229384	0.126115	0.0480164	0.194133	0.122284	0.118297	0.153029	0.0480594	0.0543324	0.201595	0.0370832	0.100602	0.369206
RecName: Full=S-ribosylhomocysteine lyase; EC=4.4.1.21; AltName: Full=AI-2 synthesis protein; AltName: Full=Autoinducer-2 production protein LuxS;	Common in two disease groups		0.131271	0	0.130307	0.117903	0.149989	0.0156091	0.115998	0.207637	0.112076	0.142486	0.0270054	0.151365	0.115567	0.0325403	0.0419775	0.0432983	0.121153	0.078011	0.0741944	0.684664	0.174726	0.127037	0.139398	58.8836	20		4-alpha-glucanotransferase	Common in two disease groups		0.140316	0.0422203	0.0342831	0.0206138	0.045186	0.223597	0.167915	0.153844	0.114064	0.133405	0.206303	0.0919645	0.114878	0.177271	0.033204	0.277821	0.0740329	0.0649884
glycosyltransferase	Common in two disease groups		0.111303	0	0.207919	0.0977485	0.135479	0.200608	0.116258	0.113916	0.0995584	0.0838175	0.0541383	0.0826581	0.0824104	0.193163	0.116295	0.0920508	0.0951216	0.137973	0.1398	0.361145	0.103744	0.125005	0.0720179	59.0086	20		putative dinitrogenase reductase activating glycohydrolase	Common in two disease groups		0.083666	0.114816	0.0892496	0.0262826	0.0485289	0.331622	0.1369	0.0653865	0.176239	0.100782	0.134433	0.267801	0.0718039	0.171246	0.0752902	0.358068	0.0742928	0.0430973
type I secretion channel. This type I complex secretes the rtx repeat containing RtxA	Common in two disease groups		0.176773	0.0748627	0.196927	0.106455	0.172768	0.140536	0.0984858	0.11456	0.118347	0.139386	0.080252	0.087582	0.0623675	0.110433	0.145471	0.146216	0.0830952	0.16619	0.0823057	0.191204	0.129768	0.124952	0.0402404	59.1336	21		transposase ISRM11/ISRM2011-2	Common in two disease groups		0	0.1962	0	0.00761305	0.105242	0.0590027	0.0403524	0	0	0.0327821	0.236541	0.464973	0.0876476	0.388145	0.171554	0.0819792	0.0124724	0
lic-1 operon protein	Common in two disease groups		0.410026	0	0.114308	0.227601	0.190203	0.078959	0.300052	0.0475595	0.275295	0.0648354	0.0642653	0.0110332	0	0.140343	0.159855	0.0414522	0.10946	0.0836301	0.12489	0.0621955	0.113475	0.124735	0.105709	59.2583	19		chaperone protein DnaJ	Common in two disease groups		0.173754	0.116703	0.0514772	0.137457	0.0783263	0.179626	0.173405	0.0775532	0.115001	0.0813461	0.098068	0.0618002	0.0699026	0.109741	0.0716629	0.128003	0.199038	0.0988017
glycosyltransferase 2	Common in two disease groups		0.0541386	0.505927	0.094446	0.0927206	0.187158	0.0743918	0.0554849	0.154618	0.0848729	0.0697273	0.0129295	0.0996639	0.0312371	0.106657	0.188383	0.127587	0.101035	0.235347	0.108882	0.0689225	0.162441	0.124599	0.103153	59.3829	21		RecName: Full=S-ribosylhomocysteine lyase; EC=4.4.1.21; AltName: Full=AI-2 synthesis protein; AltName: Full=Autoinducer-2 production protein LuxS;	Common in two disease groups		0.143841	0.0109133	0.011792	0.25102	0.250137	0.00707623	0.0966555	0.0925894	0.0845699	0.173231	0.062459	0	0.0676634	0.130828	0.247635	0.0946887	0.0247282	0.364716
alkyl hydroperoxide reductase subunit C	Common in two disease groups		0.0985361	0	0.152745	0.182198	0.14351	0.213692	0.0679691	0.0887275	0.286297	0.0230472	0	0	0.0509601	0.0507832	0.174718	0.143447	0.0740921	0.139943	0.0318726	0.618877	0.045487	0.123186	0.137161	59.5061	18		UDP-3-O-	Common in two disease groups		0.104748	0.0772526	0.0782353	0.0275475	0.148411	0.224824	0.0805967	0.132954	0.100991	0.121013	0.169912	0.0689121	0.0923796	0.179458	0.0887764	0.187892	0.0632712	0.066485
RecName: Full=Phosphoenolpyruvate-protein phosphotransferase; EC=2.7.3.9; AltName: Full=Phosphotransferase system, enzyme I;	Common in two disease groups		0.111612	0.234248	0.144208	0.137079	0.117447	0.163157	0.0462953	0.0652473	0.117158	0.108656	0.108085	0.0613667	0.104266	0.130458	0.113586	0.195933	0.0948326	0.180372	0.0775105	0.175641	0.0778078	0.122141	0.0474572	59.6283	21		Putative ABC transporter protein	Common in two disease groups		0.086598	0.188726	0.121851	0.154885	0.0418432	0.120766	0.126958	0.146957	0.110715	0.0325702	0.119053	0.134636	0.152882	0.0656292	0.0649198	0.0949913	0.144666	0.125411
cysteine desulferase	Common in two disease groups		0.0656908	0.278119	0.0793766	0.144239	0.0906082	0.121891	0.137239	0.0761885	0.0475531	0.119336	0.13853	0.0870349	0.102986	0.141107	0.0910271	0.135853	0.123976	0.122769	0.102632	0.213152	0.137782	0.121766	0.0505128	59.75	21		GDP-fucose synthetase	Common in two disease groups		0.159479	0.132488	0.22552	0.0163036	0.0131985	0.23552	0.0511591	0.125531	0.12802	0.0806047	0.184744	0	0.196885	0.172895	0	0.349374	0.0459918	0.0536243
RNA polymerase sigma factor RpoE	Common in two disease groups		0.177988	0.248737	0.232574	0.174384	0.120343	0.0186718	0.0818403	0	0.191191	0.0676603	0	0.0135408	0	0.0916389	0.118357	0.0323898	0.050195	0.0798354	0.0755543	0.723429	0.0513435	0.121413	0.157381	59.8714	18		IS1548 transposase	Common in two disease groups		0	0.0698975	0.00689446	0.0142188	0	0.00858965	0.0323554	0.227418	0.0210286	0.0117041	0.51573	0.372518	0.071825	0.172106	0.039296	0.372318	0.0100039	0.1368
ABC transporter, permease protein	Common in two disease groups		0.19292	0	0.126492	0.169683	0.145272	0.0926337	0.0781991	0.0507997	0.239257	0.255001	0.12197	0.0921412	0	0.104876	0.0608925	0.0905404	0.0690237	0.174339	0.10454	0.26406	0.113519	0.121246	0.0737978	59.9927	19		cytochrome d ubiquinol oxidase, subunit I	Common in two disease groups		0.0930553	0.0977658	0.135094	0.207871	0.116884	0.131708	0.114897	0.0778975	0.106402	0.149399	0.0969731	0.0993217	0.074867	0.141085	0.151743	0.135651	0.0852927	0.17972
Multidrug resistance ABC transporter ATP-binding and permease protein	Common in two disease groups		0.107173	0.22821	0.0839546	0.159628	0.132584	0.100586	0.180239	0.0779861	0.13527	0.0917066	0.0664308	0.159024	0.0761204	0.101057	0.123128	0.110008	0.122864	0.120921	0.11759	0.111963	0.139455	0.121233	0.0380256	60.1139	21		acyl-CoA transferase	Common in two disease groups		0.080036	0.0965001	0.0474204	0.0174515	0.00968272	0.180976	0.0787379	0.114436	0.0481649	0.0251029	0.310575	0.213358	0.151572	0.166799	0.011254	0.30811	0.0744877	0.0563385
putative bactoprenol glucosyl transferase	Common in two disease groups		0.0847088	0	0.173846	0.0722176	0.139331	0.104616	0.0573055	0.185112	0.104151	0.123849	0.166682	0.161076	0.161196	0.152519	0.0966609	0.124692	0.131756	0.14437	0.166234	0.0355729	0.158125	0.121144	0.0492372	60.2351	20		alkyl hydroperoxide reductase subunit C	Common in two disease groups		0.202132	0.067414	0.0831749	0.235138	0.10847	0.132669	0.0693144	0.100241	0.101366	0.135206	0.10727	0.119676	0.0301031	0.0510689	0.138908	0.174247	0.0385863	0.234943
4-alpha-glucanotransferase	Common in two disease groups		0.111458	0	0.091847	0.0757219	0.17641	0.146607	0.138972	0.181871	0.108346	0.135148	0.184962	0.131396	0.0558643	0.0751354	0.174766	0.180829	0.155342	0.103334	0.162464	0.0246844	0.119596	0.120703	0.0525595	60.3558	20		two component transcriptional regulatory protein DevR	Common in two disease groups		0.121153	0.0562619	0.209356	0.630712	0.0390191	0.0447275	0.0810073	0.0337837	0.139726	0.121543	0.0263027	0.0539525	0.0433274	0.0612181	0.0794756	0.00949088	0.161902	0.454944
SubName: Full=Carbamoyl-phosphate synthase small chain; EC=6.3.5.5;	Common in two disease groups		0.180705	0	0.162711	0.116467	0.144615	0.194509	0.250983	0.0603427	0.144244	0.0841965	0.0956655	0.018875	0.0513866	0.0959663	0.173328	0.171641	0.0629994	0.150306	0.0582104	0.226777	0.057288	0.119106	0.0684039	60.4749	20		hypothetical protein BT_4100	Common in two disease groups		0.0933695	0.0285847	0.0177827	0.00466153	0.0129103	0.228178	0.0946887	0.126526	0.0963298	0.0267447	0.202705	0.213358	0.173478	0.192082	0.0150208	0.228909	0.0687495	0.0515189
chaperone protein DnaJ	Common in two disease groups		0.180904	0	0.157561	0.168312	0.179754	0.142228	0.0934575	0.12357	0.0970875	0.0742748	0.0706982	0.104314	0.026333	0.144077	0.12109	0.0924704	0.138537	0.170958	0.135625	0.152325	0.105549	0.118054	0.048166	60.5929	20		pilus assembly, secretory protein kinase	Common in two disease groups		0.116022	0.0736706	0.109765	0.510543	0.0765973	0.0628476	0.0895663	0.0579258	0.125288	0.155913	0.0528139	0	0.102858	0.0492757	0.166345	0.036478	0.136633	0.342369
putative dinitrogenase reductase activating glycohydrolase	Common in two disease groups		0.0998614	0.205269	0.0390326	0.0607908	0.106939	0.195208	0.134984	0.0496013	0.0847564	0.206082	0.14146	0.111655	0.0379536	0.170296	0.203462	0.200422	0.124243	0.0466558	0.0386002	0.0523902	0.160944	0.117648	0.0627603	60.7106	21		hypothetical protein VC1777	Common in two disease groups		0.0462833	0.207257	0.30468	0.0143594	0.00991326	0.156945	0.0920518	0.106172	0.08974	0.113546	0.145121	0.219489	0.095147	0.194879	0	0.0894619	0.0795329	0.0264824
transposase IS6110	Common in two disease groups		0.159743	0	0.210972	0.239877	0.505197	0.0412123	0.188822	0.0105639	0.00934744	0.123573	0.0754114	0.0446345	0	0.0302493	0.152879	0	0.052418	0.129678	0.140325	0.218454	0.101586	0.11595	0.118858	60.8265	18		ribose ABC transporter, ATP-binding protein	Common in two disease groups		0.116057	0.122506	0.160023	0.126213	0.0345235	0.084608	0.112974	0.12205	0.161184	0.134412	0.096921	0.19055	0.0622554	0.0947499	0.0401796	0.0587609	0.153414	0.0775955
glycosyl transferase CpsE	Common in two disease groups		0.196873	0	0.199526	0.171511	0.097624	0.105046	0.172524	0.0413233	0.209187	0.170736	0.053565	0.0697556	0.064713	0.0429769	0.0647283	0.0834919	0.0666451	0.137194	0.104564	0.279851	0.0866146	0.115164	0.0704843	60.9417	20		SubName: Full=Carbamoyl-phosphate synthase small chain; EC=6.3.5.5;	Common in two disease groups		0.124469	0.109157	0.100579	0.333709	0.120227	0.277118	0.0925489	0.0946937	0.112349	0.113546	0.0491383	0	0.0940696	0.0686058	0.222708	0.0957616	0.118271	0.185757
hypothetical protein BT_2334	Common in two disease groups		0.0604558	0	0.0446359	0.0370665	0.113566	0.152733	0.154404	0.499009	0.0802108	0.05891	0.107831	0.114937	0.347552	0.0865478	0.0186034	0.0916732	0.236793	0.0753109	0.0543218	0	0.0774995	0.11486	0.118643	61.0565	19		response regulator GacA	Common in two disease groups		0	0.0584589	0.245237	0.441861	0	0.0766933	0.0540986	0.0325976	0.187516	0.117253	0.0592005	0.103981	0.107083	0.0442908	0.0328784	0.100741	0.0725172	0.473309
RecName: Full=Gamma-glutamyl phosphate reductase; Short=GPR; EC=1.2.1.41; AltName: Full=Glutamate-5-semialdehyde dehydrogenase; AltName: Full=Glutamyl-gamma-semialdehyde dehydrogenase; Short=GSA dehydrogenase;	Common in two disease groups		0.160074	0	0.185506	0.187509	0.167006	0.120467	0.106895	0.0565699	0.159303	0.152374	0.159358	0.13094	0.0481882	0.131901	0.0876708	0.0338583	0.0590425	0.215667	0.10726	0.0598012	0.0751658	0.114503	0.0580149	61.171	20		putative IS110 transposase	Common in two disease groups		0.137908	0	0.0669897	0.46203	0	0.0325793	0.108954	0	0.132762	0.0332057	0.0359218	0.0588573	0.0029575	0.0167121	0.18611	0	0.142176	0.594789
SubName: Full=UDP-glucose 6-dehydrogenase 2; EC=1.1.1.22;	Common in two disease groups		0.0977851	0.113904	0.0992625	0.0472309	0.0551113	0.233734	0.0374523	0.0990472	0.0518888	0.0428906	0.117767	0.148721	0.136995	0.199484	0.0925614	0.18536	0.130223	0.0730973	0.204261	0.0348888	0.18798	0.113793	0.0608941	61.2848	21		Cro/CI family transcriptional regulator	Common in two disease groups		0.0491455	0.0302563	0.0921503	0.255939	0.0658771	0.291066	0.165343	0.0702838	0.0383873	0.236147	0.0277103	0	0.0203856	0.107374	0.145651	0.200794	0.173552	0.0707466
putative amino acid/amine transport protein	Common in two disease groups		0.206084	0.340102	0.156345	0.166832	0.105506	0.0397347	0.111837	0.016445	0.163102	0.061666	0.0173879	0.0123554	0.0210024	0.0522681	0.0337306	0.0406131	0.0152497	0.122818	0.00329223	0.613917	0.0889043	0.113771	0.141603	61.3986	21		SubName: Full=DNA-binding response regulator ResD;	Common in two disease groups		0.0828632	0.078972	0.12822	0.160694	0.0889888	0.0589413	0.139277	0.123312	0.1884	0.110898	0.0919681	0.0983407	0.0493902	0	0.134629	0.0346348	0.295374	0.106716
aminotransferase, class V	Common in two disease groups		0.068761	0.141273	0.107489	0.153468	0.128852	0.0742843	0.16264	0.0751232	0.0885326	0.103454	0.0757299	0.0884027	0.091579	0.0912146	0.137272	0.0735903	0.123554	0.105815	0.0327076	0.303111	0.128315	0.112151	0.0542238	61.5108	21		hypothetical protein BT_4020	Common in two disease groups		0.105656	0.0150923	0	0	0	0.0780022	0.119544	0.314383	0.0847574	0	0.244649	0.187853	0.188879	0.213528	0	0.13246	0.10084	0
RecName: Full=Alanine racemase; EC=5.1.1.1;	Common in two disease groups		0.0484177	0.361836	0.0810218	0.148984	0.132882	0.0720544	0.083054	0.0437645	0.10795	0.062355	0.0658576	0.0616858	0.158531	0.0666927	0.079352	0.149782	0.0744034	0.132597	0.101033	0.249808	0.0710706	0.112054	0.075097	61.6228	21		ketopantoate hydroxymethyltransferase	Common in two disease groups		0.0672958	0.178911	0.263209	0.110401	0.0910061	0.140809	0.0477874	0.0863913	0.0405035	0.0743025	0.11397	0.0718549	0.115511	0.112215	0.0454345	0.208854	0.106015	0.125639
RecName: Full=S-ribosylhomocysteine lyase; EC=4.4.1.21; AltName: Full=Autoinducer-2 production protein luxS; AltName: Full=AI-2 synthesis protein;	Common in two disease groups		0.0442871	0	0.204319	0.169835	0.253912	0.0513139	0.22272	0.0452515	0.264316	0.16264	0.100633	0	0	0.211491	0.0531251	0.0886105	0.0282097	0.0493559	0.0396737	0.246958	0.113695	0.111921	0.0918746	61.7347	18		UDP-galactopyranose mutase	Common in two disease groups		0.171416	0.0454441	0.05875	0.346546	0.136596	0.00863055	0.161129	0.0622492	0.116582	0.205643	0.0458537	0	0.0547349	0.0263234	0.282234	0	0.142826	0.25242
ATP-binding transport protein	Common in two disease groups		0.0312108	0	0.172797	0.129199	0.145451	0.0682395	0.179286	0.0878398	0.194105	0.117854	0.041782	0.0692085	0.0672716	0.108906	0.1045	0.0946521	0.134468	0.0947711	0.110433	0.315595	0.0825194	0.111909	0.0671702	61.8466	20		RecName: Full=Carbamate kinase; EC=2.7.2.2;	Common in two disease groups		0.0282028	0.132034	0.155945	0.358024	0.0406905	0.050004	0.107938	0.0429661	0.190624	0.119742	0.0485126	0	0.146164	0.0426411	0.055712	0.0657209	0.192434	0.295898
respiratory nitrate reductase subunit alpha NarG	Common in two disease groups		0.224904	0.0438711	0.267792	0.150007	0.149899	0.016442	0.0468154	0.00776754	0.192637	0.122712	0.0402534	0.0107141	0	0.0968572	0.0590226	0.0199709	0.0286988	0.0989307	0.0677531	0.594706	0.0812865	0.110526	0.133759	61.9572	20		unknown	Common in two disease groups		0.0440145	0.419457	0.107957	0.0913566	0.120919	0.101092	0.0827148	0.162988	0.126065	0.0413086	0.0423606	0	0.125989	0.0250323	0.0589208	0.112268	0.304252	0.0807155
hypothetical protein mll8100	Common in two disease groups		0	0	0.0234863	0.140039	0.0197039	0.355006	0	0.0886609	0	0.0177074	0.794368	0.259144	0.117592	0.0195157	0.0335628	0.165389	0.0498394	0.110388	0.0183697	0	0.104845	0.110363	0.182461	62.0675	16		putative iron-sulfur cluster-binding protein	Common in two disease groups		0.211137	0.0383994	0.0303314	0.00892484	0.0123339	0.154327	0.120452	0.171329	0.092392	0.0770564	0.125022	0.0681764	0.078923	0.106692	0.0143698	0.294823	0.0732967	0.0741456
two component transcriptional regulatory protein DevR	Common in two disease groups		0.329536	0	0.255035	0.200481	0.0645155	0.0371825	0.1629	0.0558375	0.310284	0.0880549	0.0189802	0.0538896	0	0.0684746	0.0834515	0.032222	0.0416365	0.168866	0.0752203	0.151755	0.102203	0.109549	0.0965341	62.1771	19		RecName: Full=Phosphoenolpyruvate-protein phosphotransferase; EC=2.7.3.9; AltName: Full=Phosphotransferase system, enzyme I;	Common in two disease groups		0.161084	0.123294	0.0901114	0.146803	0.0368289	0.0992922	0.198477	0.0857026	0.197374	0.0691124	0.0649094	0.122374	0.0544391	0.0755274	0.0957985	0.0252265	0.266597	0.126349
RecName: Full=Protein translocase subunit secA 1;	Common in two disease groups		0.117908	0.198426	0.143207	0.100709	0.140017	0.0890068	0.0943244	0.099602	0.111004	0.0892262	0.0822265	0.103767	0.0747344	0.101948	0.0621152	0.11542	0.0832064	0.142594	0.0805642	0.213437	0.0556147	0.109479	0.0399613	62.2866	21		respiratory nitrate reductase subunit alpha NarG	Common in two disease groups		0.141014	0.0191281	0.0671579	0.398081	0.267312	0.0127413	0.089804	0.0378392	0.15896	0.139708	0.0108443	0.0191286	0.0210616	0.0392341	0.252936	0	0.0812868	0.302772
cytochrome d ubiquinol oxidase, subunit I	Common in two disease groups		0.186161	0	0.124776	0.128459	0.131658	0.128553	0.0562652	0.128675	0.159256	0.112205	0.0568133	0.0744971	0.021109	0.0473468	0.124446	0.182046	0.113217	0.0656295	0.123816	0.198159	0.108323	0.108162	0.0529762	62.3947	20		hypothetical protein BT_2642	Common in two disease groups		0.10967	0.0125371	0.0129902	0.0076599	0.0282413	0.0215968	0.115092	0.183572	0.136405	0.0293397	0.217486	0.428922	0.198047	0.105294	0.0411097	0.11345	0.0680566	0.0211808
RecName: Full=Carbamate kinase; EC=2.7.2.2;	Common in two disease groups		0.21556	0	0.137127	0.211407	0.205369	0.0343615	0	0.0331563	0.236926	0.179658	0.118786	0.0931898	0.0317701	0.0635108	0.0961814	0.11198	0.101257	0.1541	0.0720473	0.0442381	0.113343	0.107332	0.0722945	62.5021	19		RecName: Full=Uncharacterized protein HI_1349;	Common in two disease groups		0.0546953	0.0234504	0.0323913	0	0.0131985	0.195149	0.122354	0.152543	0.148058	0.0274331	0.178071	0	0.128313	0.217581	0.0307392	0.250669	0.0704601	0.0615893
UDP-3-O-	Common in two disease groups		0.0616707	0	0.0256561	0.0523023	0.0883692	0.190184	0.117125	0.181694	0.0676233	0.069245	0.226553	0.0890865	0.149895	0.163889	0.120682	0.178731	0.100924	0.0726838	0.14054	0	0.151741	0.107076	0.063186	62.6091	19		single-strand DNA-binding protein	Common in two disease groups		0.0333338	0.115843	0.0699956	0.0493091	0.208582	0.0470181	0.154039	0.124881	0.117332	0.141773	0.151169	0	0.103365	0.257891	0.121422	0.148278	0.127538	0.040028
putative iron-sulfur cluster-binding protein	Common in two disease groups		0.0965482	0.31394	0.0198859	0.0449238	0.108043	0.145318	0.0515837	0.197162	0.0782061	0.105039	0.144199	0.136593	0	0.115737	0.124446	0.173655	0.126644	0.0545615	0.0499321	0.0320384	0.116558	0.106429	0.0701807	62.7156	20		putative non-specific DNA-binding protein	Common in two disease groups		0.0415363	0.0118685	0.0410094	0.00965101	0	0.122648	0.0512672	0.270307	0.0333243	0.0278038	0.096165	0.295267	0.181886	0.251794	0	0.0390639	0.0515351	0
ABC transporter	Common in two disease groups		0.0829639	0	0.177423	0.120406	0.111626	0.0350332	0.164374	0.0515321	0.139489	0.217485	0.13783	0.0870349	0.0925385	0.00920631	0.0634097	0.0650733	0.0806722	0.173779	0.0954269	0.183793	0.140292	0.106161	0.0587599	62.8217	20		UDP-N-acetylglucosamine 2-epimerase	Common in two disease groups		0.0717636	0.0983628	0.0898171	0.149731	0.169851	0.246237	0.0299347	0.0868504	0.101553	0.04867	0.0947834	0.064743	0.056108	0.0275786	0.0818473	0.199556	0.150491	0.132387
arabinose-5-phosphate isomerase	Common in two disease groups		0.119785	0	0.0324755	0.0826433	0.149421	0.132557	0.168536	0.112807	0.102169	0.153648	0.196235	0.120818	0.0948839	0.102373	0.0778897	0.0778278	0.117774	0.0662376	0.0766039	0.0523332	0.162133	0.104721	0.0473673	62.9264	20		3-oxoacyl- acyl carrier protein synthase I	Common in two disease groups		0.140002	0.0912465	0.0713408	0.035184	0.156883	0.299124	0.0812451	0.065616	0.0808731	0.129275	0.0924112	0	0.0750994	0.0636568	0.14486	0.263324	0.0609543	0.064887
SubName: Full=Beta-lactamase;	Common in two disease groups		0	2.16297	0	0	0	0	0	0	0	0	0	0	0	0	0	0.0245021	0	0	0	0	0	0.104165	0.471761	63.0306	2		GAF domain-containing protein, involved in signal transduction	Common in two disease groups		0.112148	0.042077	0	0.0489343	0.0812657	0.127658	0.151424	0.0312967	0.0674791	0.126627	0.0852164	0.149596	0.101506	0.138108	0.26805	0.0725158	0.12847	0.0992583
RecName: Full=Flagellar motor switch protein FliM;	Common in two disease groups		0.0671265	0	0.0788997	0.0261185	0	0.109667	0	0.103397	0.0448491	0.100526	0.143689	0.157292	0.260664	0.130034	0.217127	0.223624	0.191821	0.064851	0.0678962	0	0.193617	0.103867	0.0806804	63.1345	17		respiratory nitrate reductase subunit beta NarH	Common in two disease groups		0.122061	0.00675811	0.0746409	0.372384	0.273883	0.0135594	0.0899337	0.0439226	0.189525	0.0987699	0.0102447	0	0.0147875	0.0178956	0.265678	0.00371382	0.0969639	0.31302
RecName: Full=Uncharacterized protein HI_1349;	Common in two disease groups		0.0527691	0	0.0478072	0.00661668	0.0748749	0.0839292	0.0551382	0.221419	0.0190912	0.0981833	0.0256679	0.20065	0.372393	0.12367	0.172824	0.109127	0.0902088	0.0672592	0.116397	0.0342617	0.193705	0.103142	0.0888824	63.2376	20		aldehyde dehydrogenase family protein	Common in two disease groups		0.227089	0.0748885	0.0297639	0.105154	0.291116	0.0956518	0.0822177	0.0730768	0.131395	0.113916	0.108078	0.0465954	0.0878377	0.066203	0.225917	0.0266845	0.155082	0.0955802
aldehyde dehydrogenase family protein	Common in two disease groups		0.0873594	0.107062	0.0560095	0.170249	0.135539	0.0589707	0.0792394	0.018975	0.143359	0.0739303	0.143562	0.0582664	0.138808	0.157992	0.0764513	0.0836597	0.0450155	0.137486	0.0944965	0.235214	0.0618675	0.103024	0.0514371	63.3406	21		cysteine desulferase	Common in two disease groups		0.0794077	0.179985	0.120989	0.0316703	0.109622	0.117269	0.0770305	0.14558	0.0887488	0.0569317	0.169938	0.060574	0.176457	0.0903029	0.133978	0.0480046	0.178684	0.0839878
trigger factor	Common in two disease groups		0.0758072	0.25236	0.0919424	0.148179	0.110312	0.0536781	0.124408	0.0446966	0.0987892	0.10025	0.0386611	0.0823389	0.0700435	0.0639351	0.100017	0.155991	0.101791	0.0539777	0.0693276	0.180373	0.140556	0.102735	0.0512395	63.4434	21		putative bactoprenol glucosyl transferase	Common in two disease groups		0.0780813	0.0730497	0.0462643	0.0421177	0.0274344	0.136309	0.0854597	0.138655	0.115349	0.085477	0.292848	0.151558	0.114244	0.166799	0.0478993	0.106821	0.071153	0.073131
tRNA pseudouridine synthase A	Common in two disease groups		0.0894799	0	0.0660478	0.162566	0.10861	0.114771	0.102821	0.11749	0.0652922	0.0610459	0.127703	0.0907278	0.0771865	0.0768748	0.152879	0.183179	0.101635	0.0808084	0.0994825	0.170282	0.103215	0.102481	0.0420247	63.5459	20		GTP pyrophosphokinase p ppGpp synthetase I stringent stress response RelA	Common in two disease groups		0.0718683	0.0565007	0.0887031	0.0365895	0.15331	0.102442	0.10167	0.0818766	0.1045	0.0901374	0.159927	0.127769	0.0875209	0.138431	0.10775	0.12671	0.119202	0.0510877
response regulator GacA	Common in two disease groups		0.403311	0	0.24979	0.179238	0.0889065	0.0418571	0	0.0153797	0.193872	0.0899497	0.128021	0.0259874	0.132624	0.0660564	0.142067	0.0310892	0.0481943	0.105401	0.0760075	0.0243994	0.0985918	0.10194	0.0959728	63.6478	19		pyridine nucleotide-disulfide oxidoreductase	Common in two disease groups		0.255117	0.0407397	0.0696382	0.136168	0.159477	0.0664879	0.14976	0.0278916	0.0752476	0.210833	0.0325851	0.053462	0.0241459	0.0606443	0.275677	0.0399717	0.154713	0.1143
hypothetical protein lmo0931	Common in two disease groups		0.0418795	0.162605	0.0592523	0.085081	0.096818	0.162781	0.0935442	0.0733256	0.0903042	0.119026	0.0622909	0.0884482	0.195632	0.0374616	0.138614	0.0952814	0.128489	0.0956711	0.11759	0.0996497	0.0939242	0.101794	0.0397338	63.7496	21		beta 1,2 glucan export ATP binding protein NDVA	Common in two disease groups		0.139374	0.0975031	0.104321	0.160038	0.0956745	0.0595958	0.091706	0.118721	0.130217	0.117782	0.081228	0.0392382	0.109195	0.102855	0.0577581	0.0258592	0.172274	0.0909128
NADP-alcohol dehydrogenase	Common in two disease groups		0.192323	0	0.229546	0.09037	0.136286	0.107088	0.126055	0.00490465	0.0651524	0.13725	0.0584056	0.0705306	0.028252	0.0562561	0.15168	0.209904	0.0461492	0.124375	0.0906317	0.0941199	0.107354	0.101268	0.062103	63.8509	20		Multidrug resistance ABC transporter ATP-binding and permease protein	Common in two disease groups		0.0930902	0.127735	0.0717192	0.128672	0.0539466	0.0687376	0.112649	0.112217	0.165818	0.115823	0.0485126	0.13905	0.0749092	0.0733756	0.113098	0.063025	0.164241	0.136648
UDP-N-acetylglucosamine 2-epimerase	Common in two disease groups		0.153205	0	0.0659763	0.0753954	0.0659783	0.148273	0.244481	0.0431209	0.114337	0.0622172	0.0797425	0.112612	0.165141	0.0948632	0.206363	0.140384	0.0721137	0.0530533	0.14128	0.0455493	0.0419642	0.10124	0.060247	63.9521	20		glycosyl transferase CpsE	Common in two disease groups		0.038011	0.103951	0.126749	0.293653	0.0780958	0.0374468	0.086562	0.116693	0.131583	0.0667822	0.0536741	0.152048	0.0701139	0.108091	0.0962171	0.0670414	0.0776057	0.223375
thiol peroxidase	Common in two disease groups		0.12639	0	0.124418	0.0839927	0.0547829	0.114637	0	0.137019	0.0885093	0.0684182	0	0.177991	0	0.135719	0.227004	0.244937	0.181529	0.148724	0.089916	0.0668132	0.0540295	0.101182	0.0718021	64.0533	17		Pyridoxamine 5-phosphate oxidase	Common in two disease groups		0.0567896	0.0728348	0.061903	0.029726	0.0274344	0.261596	0.131151	0.102996	0.111063	0.156178	0.0616509	0	0.0912389	0.0856766	0.0638967	0.173587	0.223658	0.073131
RecName: Full=Flagellar filament 33 kDa core protein; AltName: Full=Class B;	Common in two disease groups		0.00538956	0	0.0596099	0.0260097	0.0280035	0.103568	0.123714	0.109056	0.0187415	0.149514	0.129613	0.173979	0.278575	0.017352	0.246111	0.232644	0.113861	0.0653862	0.0489779	0	0.170763	0.100041	0.0848427	64.1533	19		putative O-methyltransferase	Common in two disease groups		0.124679	0.0160475	0.0184763	0.00435701	0.0843204	0.351419	0.0788892	0.0487051	0.082534	0.0687947	0.081228	0.132919	0.0451441	0.141766	0.056084	0.252127	0.017864	0.102353
putative aminotransferase	Common in two disease groups		0.0946486	0	0.124966	0.116488	0.0712029	0.133174	0.0798463	0.107347	0.100374	0.0887439	0.0962387	0.14138	0.21141	0.0775112	0.128665	0.0998126	0.120397	0.0807111	0.0667034	0.0575209	0.0592255	0.0979223	0.04134	64.2512	20		pneumococcal surface protein A	Common in two disease groups		0.135883	0.0354622	0.0805264	0.458821	0.0399412	0.0465272	0.312747	0.0164901	0.120894	0.0355889	0.0474699	0	0.0324902	0.107481	0.166113	0.0333419	0.172599	0.141671
hypothetical protein BT_4100	Common in two disease groups		0.077243	0	0.0233194	0.0258355	0.0426023	0.147387	0.188302	0.21343	0.0558982	0.0479203	0.125282	0.0978858	0.12111	0.0904934	0.168629	0.149069	0.162278	0.0612509	0.160914	0	0.0810223	0.0971367	0.0633778	64.3484	19		undecaprenyl pyrophosphate phosphatase	Common in two disease groups		0.103666	0.081957	0.0895439	0.0385337	0.0683554	0.0549124	0.11667	0.177335	0.143343	0.119159	0.0688457	0.0838716	0.118913	0.0966148	0.0530612	0.135046	0.137477	0.101744
chloramphenicol acetyltransferase	Common in two disease groups		0.00735542	1.96293	0	0.0126675	0	0.0128151	0.0210669	0	0	0	0	0	0	0	0.0202815	0	0	0	0	0	0	0.0970056	0.427593	64.4454	6		NADP-alcohol dehydrogenase	Common in two disease groups		0.093893	0.103951	0.0755658	0.139003	0.231521	0.21832	0.0537311	0.0208135	0.0822929	0.024944	0.0377987	0.0662144	0.0633539	0.0472674	0.267724	0.102859	0.0587456	0.0401295
Mg2+ transporter	Common in two disease groups		0.0773313	0.118734	0.186317	0.144239	0.173484	0.0490572	0.175731	0.0411236	0.147135	0.155267	0.0272602	0.0371574	0.0659923	0.0410678	0.0647522	0.0850442	0.0748924	0.127051	0.0635782	0.127355	0.0367683	0.096159	0.0525389	64.5416	21		iron compound ABC transporter, ATP-binding protein	Common in two disease groups		0.112741	0.0826734	0.11441	0.143079	0.13965	0.0850375	0.086843	0.0269351	0.120948	0.0484581	0.0418914	0	0.0948512	0.0975473	0.0994724	0.155073	0.0690743	0.13713
respiratory nitrate reductase subunit beta NarH	Common in two disease groups		0.212799	0	0.227996	0.126805	0.136584	0.0241793	0.0714369	0	0.21315	0.107071	0.0517817	0.0183735	0	0.0979178	0.0497688	0.0188801	0.0211184	0.121383	0.0516737	0.414276	0.0478207	0.0958579	0.102182	64.6374	18		hypothetical protein gbs0140	Common in two disease groups		0.118954	0.0637603	0.0484714	0.093418	0.0574624	0.0439299	0.128514	0.0331715	0.0894721	0.0895549	0.0645706	0.475763	0.0318987	0.0225578	0.100356	0.013975	0.110735	0.16275
pyridine nucleotide-disulfide oxidoreductase	Common in two disease groups		0.086012	0	0.0972119	0.121125	0.111865	0.104401	0.121027	0.0237243	0.150235	0.12061	0.00942643	0.0267168	0	0.0791658	0.080263	0.0479134	0.0577532	0.177161	0.0798485	0.400993	0.116469	0.0958057	0.0853733	64.7332	19		RecName: Full=Superoxide dismutase	Common in two disease groups		0.0431419	0.0416233	0.0511409	0.0451864	0.145932	0.0717031	0.159832	0.14447	0.0778996	0.23816	0.0655872	0	0.10704	0.0981211	0.0606879	0.101456	0.114308	0.0937538
3-oxoacyl- acyl carrier protein synthase I	Common in two disease groups		0.0550442	0.137248	0.0391757	0.0569601	0.102251	0.103138	0.112964	0.0796506	0.0449889	0.10056	0.0946464	0.104633	0.0381668	0.0949905	0.185171	0.19673	0.0946992	0.0404042	0.089415	0.0701196	0.170059	0.0957627	0.0459398	64.829	21		glycosyltransferase 2	Common in two disease groups		0.149356	0.0407158	0	0.0454909	0.0331979	0.237565	0.054185	0.0345489	0.131261	0.0269565	0.0119392	0.183439	0.0885349	0.0151342	0.0309253	0.258565	0.0774758	0.0742217
acyl-CoA transferase	Common in two disease groups		0.0948032	0	0.0252746	0.0351294	0.0776216	0.104401	0.0807133	0.227256	0.0558982	0.0769963	0.0845831	0.153508	0.170365	0.0904934	0.14106	0.139754	0.173282	0.0754568	0.133097	0.0125417	0.0506389	0.0953749	0.0580914	64.9244	20		type I secretion channel. This type I complex secretes the rtx repeat containing RtxA	Common in two disease groups		0.115988	0.0890017	0.118467	0.187515	0.0472033	0.0713759	0.0942132	0.103876	0.101018	0.0489877	0.0649355	0.0326167	0.073684	0.106441	0.0412027	0.0258317	0.172209	0.117902
hypothetical protein HI1420	Common in two disease groups		0.0315201	0.551005	0.148381	0.0108827	0	0.137876	0	0.0532409	0.0156879	0.0460945	0.0421642	0.0599533	0.407894	0	0.0436796	0.143447	0.0370572	0.198859	0.0637452	0	0	0.0948327	0.141653	65.0192	16		aminotransferase, class V	Common in two disease groups		0.126738	0.155628	0.0853399	0.048255	0.150255	0.116287	0.113817	0.0964537	0.0935974	0.0982932	0.0350355	0.0922097	0.0926965	0.0829869	0.0777549	0.0433554	0.158395	0.101998
RecName: Full=Flagellar biosynthetic protein FliQ;	Common in two disease groups		0.0840241	0	0.0190037	0.0704329	0	0.192011	0	0.0569472	0.0512361	0.0250798	0.0870034	0.0618226	0.420794	0.104791	0.158968	0.147978	0.156054	0.0616158	0.104111	0	0.187584	0.094736	0.0969688	65.1139	17		putative acyl carrier protein	Common in two disease groups		0.05117	0.0877838	0.181967	0	0.197804	0.188972	0.0789757	0.028542	0.092392	0.15406	0.022236	0.272951	0.0686351	0.116375	0.115144	0.0481422	0.0293187	0.148266
hypothetical protein gbs0140	Common in two disease groups		0.0835161	0	0.13293	0.115248	0.190053	0.0365108	0.1199	0.0881283	0.176599	0.0991823	0.0279608	0	0.0674849	0.0672443	0.144608	0.0712408	0.147184	0.209708	0.0527711	0.0745092	0.0752538	0.0942872	0.058026	65.2082	19		putative transcriptional regulator	Common in two disease groups		0.116616	0.101515	0.103123	0.160998	0.155846	0.0757116	0.065986	0.0695186	0.0718991	0.0888134	0.0359218	0.0490477	0.0344971	0.0700045	0.265864	0.0383212	0.113161	0.167291
hypothetical protein VC1777	Common in two disease groups		0.0992651	0	0.0479741	0.0547835	0.0398855	0.230456	0.0932841	0.0995355	0.0287416	0.0817849	0.183497	0.11667	0.163435	0.104663	0.022511	0.123182	0.137847	0.0826328	0.114942	0	0.150948	0.0940971	0.060207	65.3023	19		lic-1 operon protein	Common in two disease groups		0.165482	0.0222564	0.0815564	0.145187	0.0319876	0.0570189	0.225277	0.0566632	0.131288	0.0496762	0.0225489	0	0.0474045	0.0706859	0.0583627	0.0321865	0.27123	0.133148
transcriptional regulatory protein WHIB-like WHIB3	Common in two disease groups		0.277474	0	0.182693	0.17593	0.243821	0.0524692	0.0861751	0.0168888	0.164175	0.120576	0	0	0	0	0.0935203	0	0.0352566	0.0420583	0.0834031	0.267652	0.129768	0.093898	0.0934778	65.3962	15		hypothetical protein BT_2626	Common in two disease groups		0.0999315	0.0127759	0.00945886	0.00445071	0	0.238669	0.067607	0.0830626	0.0806052	0.0896078	0.203122	0.0679311	0.0992241	0.167623	0.0286931	0.169983	0.0237538	0.0930943
GAF domain-containing protein, involved in signal transduction	Common in two disease groups		0.0393614	0	0.0817133	0.135794	0.0895633	0.0516363	0.226101	0.0553715	0.117507	0.14383	0.184325	0.0467773	0.0636469	0.158501	0.0954382	0.1343	0.0346786	0.0551696	0.159148	0.0351168	0.0567596	0.0935591	0.0586215	65.4898	20		YaeC family lipoprotein	Common in two disease groups		0.197908	0.0814555	0.189976	0.185126	0.191234	0.0506585	0.171049	0.101581	0.0809803	0.0953275	0.0412397	0	0.0615794	0.0839911	0.124678	0.022338	0.102031	0.0789906
hypothetical protein BT_2642	Common in two disease groups		0.0205201	0	0.014211	0.0230278	0.0817713	0.0381496	0.08106	0.297541	0.0331939	0.054397	0.144199	0.190255	0.149362	0.115737	0.0711052	0.0963303	0.202047	0.0671376	0.182886	0.00917826	0.0814186	0.0930251	0.0772176	65.5828	20		RecName: Full=dTDP-glucose 4,6-dehydratase; EC=4.2.1.46;	Common in two disease groups		0.0945911	0.0216355	0.0504472	0.147459	0.0365408	0.0807222	0.0934351	0.049279	0.0910794	0.113916	0.0903519	0.134636	0.113314	0.129071	0.0992863	0.145307	0.0686196	0.071051
ferrichrome transport ATP-binding protein	Common in two disease groups		0.0551767	0.202854	0.128638	0.0641209	0.101953	0.0406482	0.0333777	0.0523088	0.0462477	0.106141	0.0621635	0.0883115	0.0751609	0.00937602	0.0683962	0.0594512	0.109193	0.10039	0.105685	0.352365	0.0837524	0.0926529	0.072055	65.6754	21		RNA polymerase sigma factor RpoE	Common in two disease groups		0.040559	0	0.102156	0.534506	0.058788	0.0149705	0.0532124	0.0452617	0.176989	0.101789	0.008811	0	0	0.0461198	0.136862	0.0189818	0.0726038	0.352541
IS1548 transposase	Common in two disease groups		0.00817269	0	0.00906071	0.0507569	0.0371986	0	0.0234944	0.708488	0.0081353	0.0657311	0.295276	0.194221	0.0793187	0.0394981	0.0339703	0.0558011	0.122464	0.0305525	0.159053	0	0.0235581	0.0926072	0.159643	65.768	18		putative amino acid/amine transport protein	Common in two disease groups		0.0693552	0.0158565	0.0356073	0.274328	0.209965	0.0113711	0.124148	0.0206222	0.119635	0.199499	0.0120434	0	0.014872	0.0420673	0.239217	0	0.0635527	0.340796
dnaJ protein	Common in two disease groups		0.0833394	0	0.177828	0.113615	0.174469	0.0391168	0.0700497	0.0686428	0.0869708	0.130739	0.0652844	0.0927339	0.0788923	0.117858	0.0788486	0.0370049	0.0310551	0.142473	0.0513635	0.217656	0.0820791	0.0923819	0.05342	65.8604	20		amino acid ABC transporter, ATP-binding protein	Common in two disease groups		0.097942	0.0938733	0.114368	0.168916	0.0835135	0.0567326	0.144032	0.112523	0.0658718	0.121384	0.0600347	0	0.0448061	0.104792	0.0971937	0.0433554	0.16829	0.16133
M20/M25/M40 family peptidase	Common in two disease groups		0.0310562	0	0.0515745	0.0803579	0.0429008	0.156172	0.178419	0.0349539	0.0617957	0.0964608	0.0831182	0.110697	0.125588	0.0687716	0.155947	0.158928	0.0684235	0.110631	0.09025	0.0692645	0.145532	0.0914686	0.0485174	65.9519	20		penicillin-binding protein 1A	Common in two disease groups		0.160002	0.0631633	0.110564	0.152425	0.11285	0.0681854	0.107354	0.0595327	0.106965	0.0968633	0.0584706	0.0272215	0.0572065	0.0924547	0.0942639	0.048995	0.109826	0.139794
putative transcriptional regulator	Common in two disease groups		0.157269	0.225393	0.0627812	0.0783119	0.0848463	0.0543229	0.0702231	0.0530634	0.0808635	0.0783399	0.0474506	0.0739956	0.218126	0.0603289	0.0783212	0.0572695	0.0689348	0.0666511	0.0890333	0.163213	0.0464997	0.0912019	0.0528163	66.0431	21		RecName: Full=Flagellar motor switch protein FliM;	Common in two disease groups		0.012775	0.133777	0.176628	0.0266808	0.0380969	0.0406781	0.00393365	0.248499	0.083927	0.0255795	0.0886314	0.272215	0.068276	0.0773564	0.0147883	0.0627223	0.00723223	0.0413724
ABC transporter, ATP-binding component	Common in two disease groups		0.121618	0	0.132859	0.133814	0.0748152	0.117861	0.0377991	0.0369957	0.134104	0.0937047	0.114327	0.0687526	0.106291	0.111197	0.109295	0.15704	0.0367015	0.119777	0.074767	0.0351738	0.0948048	0.0910333	0.0418014	66.1341	20		SubName: Full=PROBABLE TRANSCRIPTIONAL REGULATORY PROTEIN PROBABLY TETR-FAMILY ;	Common in two disease groups		0.0889366	0	0.105372	0.642776	0.0644362	0.0191426	0.0888314	0	0.080257	0.0669411	0.00964518	0	0.0178929	0.0337112	0.10003	0.0104537	0.124139	0.314846
hypothetical protein gbs0146	Common in two disease groups		0.0853273	0	0.124323	0.0619661	0.0700684	0.10604	0.0515837	0.0783634	0.0469237	0.0722078	0.0360497	0.0981593	0.261411	0.0868024	0.205332	0.0459835	0.0765152	0.0986145	0.140731	0.0480576	0.110085	0.0906925	0.0579283	66.2248	20		dnaJ protein	Common in two disease groups		0.0694948	0.0695393	0.0978046	0.115226	0.123109	0.111195	0.144789	0.0904851	0.0452986	0.0988228	0.0502853	0.0618002	0.0854295	0.0263234	0.149836	0.103492	0.0912257	0.0559327
RecName: Full=Superoxide dismutase	Common in two disease groups		0.0719418	0	0.201267	0.0470351	0.0787859	0.0596155	0	0.068199	0.0866678	0.0940837	0.121588	0.0431755	0	0.146368	0.0944313	0.189514	0.0845402	0.272443	0.0765562	0.135109	0.0327612	0.0906705	0.0690986	66.3155	18		possible hemolysin	Common in two disease groups		0.146738	0.11324	0.120254	0.0717032	0.0756175	0.138436	0.0709571	0.0436548	0.103	0.0638164	0.0849558	0.208698	0.0708321	0.107517	0.0439929	0.135678	0.0826293	0.094464
penicillin-binding protein 1A	Common in two disease groups		0.148898	0.0623855	0.115476	0.11564	0.0799801	0.07955	0.128136	0.0582343	0.11795	0.108174	0.0620361	0.0542543	0.0808113	0.0603289	0.121066	0.0811423	0.0754037	0.120775	0.0703058	0.0636207	0.0925591	0.0903203	0.0279631	66.4058	21		hypothetical protein lmo0931	Common in two disease groups		0.119338	0.162004	0.190501	0.0277584	0.0384427	0.055485	0.108435	0.188622	0.071792	0.0399316	0.0978594	0.141503	0.0604386	0.0804048	0.0745461	0.0716905	0.104413	0.0298815
ISSod4, transposase	Common in two disease groups		0.0308133	0	0.0448028	0.07311	0.132763	0.0404332	0.0221073	0.0216825	0.0440798	0.123883	0.0206362	0.322243	0.049894	0.161344	0.0373746	0.0525705	0.126755	0.0594022	0.395282	0.0412737	0.0889043	0.0899693	0.0995558	66.4958	20		RecName: Full=GTP pyrophosphokinase rsh; EC=2.7.6.5; AltName: Full=ATP:GTP 3`-pyrophosphotransferase; AltName: Full= p ppGpp synthetase;	Common in two disease groups		0.105516	0.0728825	0.112876	0.0143125	0.0849544	0.0995376	0.0796025	0.099744	0.0846502	0.117624	0.127238	0.156217	0.0895911	0.102174	0.0527357	0.121263	0.0570783	0.0358426
hypothetical protein gbs0194	Common in two disease groups		0.0702189	0.094182	0.20637	0.124868	0.0772633	0.0566871	0.0931107	0.0304044	0.118253	0.126329	0.0578324	0.0718984	0.174736	0.0173944	0.0785849	0.0368791	0.0983894	0.11861	0.114679	0.0385373	0.0778959	0.0896725	0.0464622	66.5855	21		twitching motility protein PilT	Common in two disease groups		0.0633516	0.106172	0.227517	0.0398455	0.238783	0.0311681	0.03523	0.0283507	0.0915348	0.114552	0.0827139	0	0.0800426	0.0866091	0.227963	0.0536716	0.0362261	0.0245038
pathogenicity island-encoded protein D	Common in two disease groups		0.0630622	0	0.0209589	0.0445973	0.0532902	0.129601	0.380419	0.0567918	0.0596045	0.053019	0.143435	0.035972	0.102027	0.106657	0.190013	0.182885	0.0444597	0.0250307	0.0478089	0.0225181	0.118231	0.089542	0.0850162	66.675	20		RecName: Full=S-ribosylhomocysteine lyase; EC=4.4.1.21; AltName: Full=Autoinducer-2 production protein luxS; AltName: Full=AI-2 synthesis protein;	Common in two disease groups		0.157035	0.0228773	0.0654763	0.318671	0.10213	0.0271187	0.128233	0.0161458	0.0500133	0.198546	0.0592527	0	0.0144284	0.100201	0.286977	0.0125445	0.0562555	0.148342
RecName: Full=dTDP-glucose 4,6-dehydratase; EC=4.2.1.46;	Common in two disease groups		0.090739	0	0.0906786	0.0626191	0.155422	0.0812963	0.0254017	0.109633	0.0947099	0.0550171	0.065157	0.109375	0.171857	0.0285099	0.159447	0.0906243	0.140448	0.148919	0.114107	0.0473735	0.0383094	0.0895069	0.0481611	66.7645	20		putative anaerobic decarboxylate transporter	Common in two disease groups		0.157559	0.0610141	0.0240886	0.159663	0.117864	0.145124	0.0988385	0.0283507	0.0978835	0.102	0.0706183	0	0.0790497	0.100165	0.137187	0.0525712	0.0393009	0.158691
HEAT shock protein transcriptional repressor HspR	Common in two disease groups		0.0729799	0.425027	0.114499	0.117511	0.174022	0.0212778	0.0698764	0.00683543	0.0605369	0.0355527	0.0325467	0	0	0.0392011	0.0674133	0	0.00715802	0.187547	0.0676338	0.217086	0.157861	0.089265	0.101277	66.8538	18		deoxyuridine 5`-triphosphate nucleotidohydrolase	Common in two disease groups		0.120071	0.0808824	0.0273887	0.0419069	0.085646	0.0580415	0.231459	0.0350845	0.083418	0.207496	0.059774	0	0.0411304	0.114833	0	0.118265	0.121714	0.0576576
single-strand DNA-binding protein	Common in two disease groups		0.0087249	0	0.0938022	0.0625538	0.0683667	0.0458064	0.167495	0.155639	0.0406532	0.0681426	0.101398	0.127475	0	0.028128	0.076667	0.0730868	0.0617768	0.0585751	0.245653	0.218739	0.168209	0.0890901	0.0684589	66.9429	19		RecName: Full=Inner membrane protein oxaA;	Common in two disease groups		0.0402449	0.134517	0.122545	0.0900214	0.235267	0.0720303	0.0912954	0.053985	0.0771496	0.0603741	0.0492425	0	0.077571	0.0637285	0.115051	0.0531764	0.0428737	0.106107
3-deoxy-manno-octulosonate cytidylyltransferase	Common in two disease groups		0.0713454	0	0.0824525	0.0727835	0.12103	0.0868307	0.0712635	0.167623	0.126575	0.0634918	0.207509	0.0707586	0	0.159901	0.073071	0.0917571	0.0874967	0.084068	0.106616	0.0442951	0.0805379	0.0890193	0.0490517	67.0319	19		3-phosphoshikimate 1-carboxyvinyltransferase	Common in two disease groups		0.0408382	0.0389009	0.070437	0.0582106	0.0692776	0.17709	0.0924625	0.0958415	0.0547816	0.0561373	0.11642	0.0549335	0.0700082	0.131581	0.109564	0.205526	0.0538736	0.0509101
hypothetical protein NCgl2376	Common in two disease groups		0.215914	0.130003	0.255584	0.177236	0.118612	0.0488423	0.128309	0.00838894	0.203756	0.125158	0.00993596	0.00706674	0	0.0359767	0.103158	0	0.0240527	0.0904412	0.0451608	0.106263	0.0321887	0.0888593	0.077401	67.1207	19		RecName: Full=Protein translocase subunit secA 1;	Common in two disease groups		0.0797567	0.0763691	0.0610832	0.12811	0.0273767	0.0908457	0.100611	0.085473	0.125957	0.0701187	0.0504156	0.208208	0.102477	0.0529696	0.0233916	0.102226	0.11695	0.115036
respiratory nitrate reductase subunit gamma NarI	Common in two disease groups		0.187641	0	0.190466	0.170467	0.170797	0.0273495	0.125795	0.0140703	0.19294	0.132565	0.0501894	0.0118995	0	0.0604562	0.0606528	0.028446	0.0146939	0.040915	0.0379322	0.312517	0.0180539	0.0879926	0.0868373	67.2087	19		SubName: Full=Rod shape-determining protein;	Common in two disease groups		0.0245378	0.120309	0.224785	0.0172406	0.0821879	0.0411894	0.0539905	0.110227	0.0731314	0.0894489	0.10568	0.0674406	0.0991819	0.122902	0.0143698	0.0754869	0.0672771	0.0649377
hypothetical protein BT_2626	Common in two disease groups		0.0649398	0.0523234	0.0247977	0.0278162	0.039796	0.178847	0.102907	0.135266	0.0765045	0.113479	0.145791	0.0822933	0.212476	0.0817538	0.0455016	0.0780796	0.0850737	0.0425448	0.181812	0	0.0731842	0.087866	0.0560733	67.2966	20		hypothetical protein gbs0168	Common in two disease groups		0	0	0.0566901	0.434178	0.0616121	0	0.0590697	0.0355819	0.0767745	0.128004	0.0277103	0	0.111202	0	0.143512	0	0.164414	0.369612
hypothetical protein BT_2283	Common in two disease groups		0.0846426	0	0.0468773	0.0146046	0.0825774	0.148058	0.121547	0.0952966	0.0210492	0.0309363	0.226553	0.120682	0	0.136355	0.0293195	0.0481232	0.124332	0.118658	0.0855741	0	0.305199	0.0876373	0.0774435	67.3842	18		BcrA	Common in two disease groups		0.0573481	0.036895	0.0637107	0.310261	0.0623037	0.0935249	0.046469	0.0759845	0.168229	0.0575672	0.0466879	0.0765145	0.061516	0.0977983	0.0645012	0.0269596	0.102659	0.221524
DNA mismatch endonuclease, patch repair protein	Common in two disease groups		0.201048	0	0.187485	0.116815	0.123836	0.0555319	0.121547	0.0119176	0.215854	0.131497	0.113245	0	0	0.0340676	0.0439912	0.0481232	0.0248752	0.0741676	0.0748863	0	0.244124	0.08681	0.0767268	67.471	17		hypothetical protein BT_2632	Common in two disease groups		0.0730551	0.0234982	0.0135367	0.0238933	0.0706032	0.0977788	0.142346	0.0866208	0.0604606	0.142038	0.12093	0.146162	0.0587697	0.0761371	0.061618	0.0773025	0.0379151	0.0705436
putative anaerobic decarboxylate transporter	Common in two disease groups		0.078502	0.124771	0.138271	0.112005	0.0881602	0.0686425	0.0820137	0.0120508	0.131377	0.146035	0.114582	0.0407135	0.115353	0.0862084	0.0716805	0.0730449	0.0733586	0.0483342	0.0937808	0.0254825	0.0977551	0.0867677	0.0360216	67.5578	21		putative type II restriction endonuclease	Common in two disease groups		0	0.0334085	0.0173202	0	0	0	0.0200357	0.20649	0.00782211	0.0260562	0.307264	0.207717	0.142763	0.186989	0	0.228937	0.0148759	0.0125309
RecName: Full=Deoxyguanosinetriphosphate triphosphohydrolase-like protein;	Common in two disease groups		0.136086	0.134028	0.180404	0.115052	0.107177	0.0435765	0.0880824	0.0172661	0.082029	0.089674	0.0923535	0.0837979	0.0248404	0.0493832	0.0424809	0.0348652	0.13289	0.207762	0.0620036	0.0410456	0.0497582	0.0864074	0.0510608	67.6442	21		RecName: Full=Alanine racemase; EC=5.1.1.1;	Common in two disease groups		0.116127	0.104787	0.04803	0.0663155	0.0947524	0.0489405	0.145437	0.0579258	0.0601392	0.103748	0.0151195	0	0.0643679	0.0797234	0.16974	0.0356802	0.176843	0.0665358
hypothetical protein gbs0189	Common in two disease groups		0.168865	0.0796925	0.228688	0.161391	0.207727	0.0279406	0.0524506	0.00770096	0.161238	0.111757	0	0.0129937	0	0.0441224	0.018963	0.0623042	0.0335226	0.157798	0.0438248	0.203575	0.0263322	0.0862326	0.0770456	67.7305	19		putative glutamate synthase	Common in two disease groups		0.082933	0.0984583	0.0623654	0.0222535	0.0492781	0.0942202	0.0315125	0.1139	0.0537368	0.102424	0.135736	0.136107	0.0889574	0.0580263	0.0143698	0.101979	0.060283	0.0575054
deoxyuridine 5`-triphosphate nucleotidohydrolase	Common in two disease groups		0.0959739	0	0.0581555	0.118513	0.257047	0.0567409	0.178679	0.110299	0.130305	0.0151581	0.0295531	0.102354	0	0.0856569	0.0840748	0.0235791	0.120842	0.131551	0.0537492	0.147992	0	0.0857249	0.0655433	67.8162	18		ATP-binding transport protein	Common in two disease groups		0.118571	0.0317846	0.0570895	0.126728	0.143166	0.0638292	0.0640408	0.124039	0.111492	0.0966515	0.0579232	0.158179	0.0397361	0.0898726	0.049992	0.0453086	0.0466847	0.0548673
SubName: Full=PROBABLE TRANSCRIPTIONAL REGULATORY PROTEIN PROBABLY TETR-FAMILY ;	Common in two disease groups		0.284785	0	0.241921	0.169596	0.126822	0.0750634	0.085915	0.0175768	0.213523	0.14259	0.020891	0	0	0.150822	0.021624	0	0	0.101679	0.0197295	0.125303	0	0.0856115	0.0894114	67.9018	15		Bacitracin transport ATP-binding protein bcrA	Common in two disease groups		0.102375	0.078375	0.0888082	0.188851	0.0212098	0.125981	0.0519156	0.0693655	0.136405	0.0440095	0.0603215	0	0.0333352	0.033245	0.0328784	0.0137549	0.134013	0.164754
RecName: Full=Arginine repressor;	Common in two disease groups		0.106797	0	0.138724	0.158474	0.0534693	0.0691529	0	0.0428102	0.144804	0.196883	0.051718	0.069482	0	0.0609653	0.0893729	0.0196353	0.0756038	0.116104	0.0411529	0.289144	0.0557468	0.0847638	0.0711617	67.9866	18		RecName: Full=Flagellar filament 33 kDa core protein; AltName: Full=Class B;	Common in two disease groups		0.0153231	0.197275	0.11132	0.0107051	0	0.0302069	0.0165775	0.145465	0.0553709	0.0461809	0.113214	0.163574	0.0699237	0.116232	0	0.0468767	0.00879128	0.0246814
transketolase, N-terminal subunit	Common in two disease groups		0.105339	0	0.116645	0.102493	0.0632317	0.0708723	0.0310369	0.0760109	0.155876	0.13818	0.0722905	0.0513365	0.0699369	0.0870145	0.074845	0.110595	0.050773	0.153954	0.09557	0.0192686	0.13241	0.0846514	0.0420426	68.0712	20		trigger factor	Common in two disease groups		0.0822699	0.105837	0.0761753	0.0807686	0.079479	0.070885	0.176172	0.0459121	0.102116	0.134147	0.0401969	0	0.0634384	0.0506744	0.0578512	0.0241811	0.206162	0.0960114
possible hemolysin	Common in two disease groups		0.102998	0	0.0798296	0.0841015	0.131718	0.147118	0.0788927	0.0850213	0.0683226	0.0702441	0.110251	0.0978858	0.0777195	0.0663533	0.0998733	0.11714	0.104881	0.0737784	0.121455	0	0.0594016	0.0846183	0.0362882	68.1558	19		putative aminotransferase	Common in two disease groups		0.13707	0.0687513	0.13831	0.0658236	0.0224778	0.097288	0.077225	0.0694038	0.0724617	0.0914614	0.0595134	0.154255	0.105519	0.0781813	0.0396215	0.0950739	0.099952	0.0841907
putative O-methyltransferase	Common in two disease groups		0.0875361	0	0.0484748	0.0422684	0.102431	0.25262	0.15085	0.0394147	0.0348489	0.111963	0.0819717	0.0499231	0.14158	0.0422981	0.187952	0.1742	0.0308551	0.0347607	0.0862659	0	0.0757382	0.0845691	0.0655867	68.2404	19		IRON-dependent repressor and activator IDER	Common in two disease groups		0.0667025	0.0163341	0.0479879	0.332538	0.0368289	0.0140707	0.0882262	0.0212726	0.10892	0.133829	0.00826357	0	0.0408769	0.0938892	0.0857071	0.0179089	0.0900348	0.269872
RecName: Full=Protein translocase subunit SecF;	Common in two disease groups		0.059992	0	0.130093	0.0544571	0.103476	0.0582453	0.0509768	0.133513	0.0911201	0.0409269	0.0660487	0.0537528	0.10192	0.0994876	0.137584	0.0417459	0.0831842	0.121432	0.108333	0.117949	0.113475	0.0841767	0.0371414	68.3246	20		RecName: Full=DNA-binding protein HU; AltName: Full=DNA-binding protein II; AltName: Full=HB;	Common in two disease groups		0.145098	0.04148	0.0859705	0.0844229	0	0.0178542	0	0.053985	0.101875	0	0.0630065	0.257991	0.129729	0.183296	0.0544098	0.136476	0.131609	0.171273
putative glutamate synthase	Common in two disease groups		0.0246285	0	0.0595146	0.0633373	0.0669635	0.129225	0.0257485	0.0806492	0.0802108	0.104729	0.0359223	0.17024	0.188275	0.0721232	0.155108	0.040739	0.0789382	0.138094	0.099578	0.0159622	0.129151	0.0837685	0.0526041	68.4083	20		lipopolysaccharide biosynthesis protein wbpB	Common in two disease groups		0	0.0260295	0.0359647	0	0	0.198012	0.0679312	0.0762141	0.0913472	0.0457042	0.233961	0.161858	0.0773386	0.0977983	0	0.339003	0.00868301	0.0586215
GTP pyrophosphokinase p ppGpp synthetase I stringent stress response RelA	Common in two disease groups		0.0546466	0.0732527	0.0477118	0.0703458	0.0738002	0.101097	0.0603399	0.123038	0.0502104	0.102937	0.0871945	0.129846	0.0815575	0.0541772	0.0611562	0.1004	0.100034	0.0962306	0.108357	0.0674973	0.115193	0.083763	0.0250031	68.4921	21		23S rRNA m 2 G2445 methyltransferase	Common in two disease groups		0.0688665	0.0885957	0.0500899	0.0251348	0.0846662	0.112504	0.0695738	0.0698629	0.0357888	0.0691124	0.0693149	0.100303	0.107463	0.118635	0.084498	0.141318	0.0950367	0.0282073
ISxac3 transposase	Common in two disease groups		0.104633	0.197621	0.181667	0.210667	0.136256	0.0497826	0.129349	0.0063028	0.061819	0.0743781	0.0151587	0.0107597	0	0.209285	0.0628583	0.0509342	0.0164501	0.0369014	0.137128	0	0.0328933	0.0821355	0.072489	68.5742	19		CPS-53 KpLE1 prophage; bactoprenol glucosyl transferase	Common in two disease groups		0.0215012	0.0307339	0.116806	0.0200282	0.0138325	0.0670606	0.0354029	0.103991	0.0905972	0.0935268	0.155652	0.305813	0.13651	0.0760653	0	0.0404394	0.0164349	0.0876912
4-hydroxyphenylacetate catabolism	Common in two disease groups		0.037506	0.588034	0.0702682	0.115727	0.0511108	0.0522274	0.119813	0.0161787	0.108393	0.0259411	0.0547752	0	0.0640733	0.0508681	0.0611083	0.0343198	0.0420144	0.0363905	0.0245486	0.141493	0.027345	0.0820064	0.121602	68.6562	20		capsular polysaccharide synthesis enzyme Cap8O	Common in two disease groups		0.0209078	0.0403576	0.0247822	0.125885	0.0454742	0.0437458	0.0290485	0.0612544	0.0943743	0.120642	0.0635539	0.0556692	0.12618	0.190181	0.0352966	0.14748	0.0374387	0.0891879
RecName: Full=Sensor protein; EC=2.7.13.3;	Common in two disease groups		0.0832068	0.182327	0.22399	0.0820774	0.142137	0.0299824	0.057739	0.0146917	0.117461	0.126501	0.0324193	0.0311393	0.0168446	0.0623229	0.0368951	0.0194674	0.0461714	0.1379	0.065105	0.161674	0.0483051	0.0818266	0.0602935	68.7381	21		zinc ABC transporter ATP-binding protein	Common in two disease groups		0.0742767	0.0796406	0.0110143	0.1264	0.0897381	0.013723	0.149047	0.0414357	0.0782211	0.167723	0.0483823	0.0990764	0.0298919	0.0563049	0.167089	0	0.0904245	0.0597883
ATP-dependent protease	Common in two disease groups		0.0500743	0.22338	0.0601822	0.121299	0.0914442	0.0670842	0.0979656	0.0515765	0.0678564	0.0934636	0.0627367	0.0486009	0.055118	0.137289	0.0767629	0.0654509	0.0488168	0.0517641	0.0258607	0.144515	0.0737567	0.0816665	0.0444746	68.8197	21		4-hydroxyphenylacetate catabolism	Common in two disease groups		0.0527407	0.0777302	0.0716141	0.107145	0.32904	0.0395328	0.0622685	0.0150745	0.114974	0.0271154	0.0615467	0.147143	0.0293004	0.133231	0.206711	0.0132872	0.0535705	0.0627815
Bacitracin transport ATP-binding protein bcrA	Common in two disease groups		0.0898112	0.179509	0.127875	0.168225	0.110133	0.0269197	0.0589528	0.046228	0.0893718	0.0900186	0.0274513	0.073175	0.0664188	0.0826871	0.0497688	0.0583604	0.0542853	0.15826	0.0337334	0.0549555	0.0666232	0.0815602	0.0445166	68.9013	21		possible pump for toxic or radical ions	Common in two disease groups		0.0320074	0.223042	0.234727	0.0251348	0.146912	0.088637	0.00494949	0.0446495	0.0674255	0.0802869	0.0903519	0	0.064389	0.0485226	0.243031	0.0451436	0.0985446	0.0205974
IRON-dependent repressor and activator IDER	Common in two disease groups		0.160516	0	0.148119	0.189207	0.117418	0	0.076812	0.0602317	0.156389	0.102662	0	0.0127201	0	0.0431042	0.0277852	0.0304179	0.0432149	0.0937494	0.0371926	0.369981	0.0385736	0.0813377	0.0886041	68.9826	17		ABC transporter permease protein	Common in two disease groups		0.0368242	0.0738139	0.174632	0.114641	0.0361373	0.132608	0.0967852	0.0744924	0.0900882	0.116882	0.083887	0.0799478	0.0923374	0.0794365	0.0236241	0.0527913	0.0685979	0.0289176
BcrA	Common in two disease groups		0.145938	0	0.111447	0.118056	0.130882	0.0352212	0.0866952	0.0169998	0.155247	0.0809237	0.0808252	0.0765488	0.0325164	0.105385	0.128977	0.0229078	0.0532183	0.171639	0.0508625	0.0538724	0.0435495	0.0810338	0.0489788	69.0637	20		RecName: Full=Flagellin;	Common in two disease groups		0	0.344091	0.372406	0.0078473	0.107432	0.0146228	0.00942348	0.286032	0.0183766	0.014458	0.0825314	0	0.0481439	0.0341057	0	0.0287477	0.0128838	0.0445178
RecName: Full=Thiol protease/hemagglutinin prtT; EC=3.4.22.-; Flags: Precursor;	Common in two disease groups		0.00176707	0	0.0157609	0.0478404	0.0612613	0.0124389	0.0204601	0.409238	0.0132636	0.0207735	0.161778	0.184191	0.115033	0.108821	0.00738382	0.0202227	0.244417	0.0672836	0.146456	0	0.0358876	0.08068	0.102688	69.1443	19		transketolase, N-terminal subunit	Common in two disease groups		0	0.0791869	0.0934745	0.0859455	0.0446097	0.0757729	0.0855029	0.0772854	0.0740957	0.0463397	0.0968949	0	0.078416	0.139973	0.112494	0.068747	0.125611	0.19319
DNA repair protein	Common in two disease groups		0.0466506	0	0.0344545	0.0286215	0.0674113	0.0906725	0.119119	0.215915	0.0619122	0.0909487	0.0554758	0.0985696	0	0.0333888	0.0933765	0.0471582	0.201025	0.0775002	0.104803	0.0739962	0.149539	0.0805018	0.0565067	69.2248	19		peroxiredoxin	Common in two disease groups		0.0936487	0.0722855	0.0166476	0.00653551	0.0180975	0.0553214	0.13007	0.031335	0.123975	0.0376014	0.0325329	0.19987	0.0778667	0.0709728	0.0421328	0.0880589	0.088519	0.0301351
twitching motility protein PilT	Common in two disease groups		0.0535422	0.468093	0.111113	0.0415284	0.0636497	0.0427974	0.0257485	0.0151134	0.0531709	0.0914655	0.142989	0.0424916	0.086355	0.085869	0.0617795	0.0505986	0.0470384	0.0771839	0.0563734	0.0158482	0.0513435	0.0801948	0.0939826	69.305	21		SubName: Full=RtxB;	Common in two disease groups		0.0775927	0.0785183	0.0744938	0.0650037	0.0419585	0.0687581	0.0891124	0.110839	0.0803106	0.0903493	0.0956958	0.0993217	0.0757542	0.101169	0.0768248	0.0525437	0.0684464	0.0699348
hypothetical protein BT_4020	Common in two disease groups		0.0123695	0	0	0	0.0321532	0.0216271	0.142007	0.319978	0.0738005	0.0361383	0.231521	0.070485	0.319834	0.0796325	0.017117	0.0281103	0.116173	0.0693026	0.0749578	0	0.0356234	0.0800395	0.0974425	69.3851	17		penicillin-binding protein 2B PBP-2B	Common in two disease groups		0.117	0.0250743	0.0519817	0.0102132	0	0.113383	0.155725	0.0489729	0.0351995	0.11005	0.101587	0.155972	0.117645	0.033245	0	0.178786	0.0586374	0.0282327
IntI3 integrase	Common in two disease groups		0.0333976	0	0.140513	0.0629673	0.0289588	0.054511	0.0511502	0.0776754	0.0487419	0.0748604	0.0476417	0.076184	0.086355	0.114761	0.240549	0.0810165	0.112483	0.074873	0.0675145	0.127127	0.0706303	0.0796148	0.0496237	69.4647	20		respiratory nitrate reductase subunit gamma NarI	Common in two disease groups		0.160386	0	0.0792022	0.370088	0.0861071	0.00437663	0.0797538	0.0298429	0.16622	0.0179004	0.0154844	0	0.0143439	0.06753	0.160346	0	0.0969639	0.220839
50S ribosomal protein L28	Common in two disease groups		0.183908	0	0.0543166	0.20305	0.191337	0.0429049	0	0	0.244036	0.0358627	0.0656028	0.0932354	0	0.157992	0.0679407	0	0	0.0687431	0	0.262578	0	0.0795956	0.0895807	69.5443	13		oxidative stress regulatory protein	Common in two disease groups		0.075638	0.00293727	0.0162903	0.0624036	0.345523	0.148969	0.0955316	0.08444	0.0620679	0.0414145	0.0537523	0	0.0922317	0.135526	0.116028	0.0582107	0.0197046	0.0841146
ketopantoate hydroxymethyltransferase	Common in two disease groups		0.0968574	0	0.0392472	0.0749818	0.0368702	0.115685	0.095018	0.0957183	0.0352685	0.0552582	0.132734	0.107779	0.0916856	0.10653	0.150553	0.161194	0.0916093	0.0573832	0.0573039	0.00843716	0.0545139	0.079268	0.043286	69.6236	20		putative 3-hydroxyacyl-CoA dehydrogenase	Common in two disease groups		0.0606989	0.071593	0.0269893	0.005294	0.139304	0.0578983	0.0421679	0.199029	0.0822125	0.0457042	0.108756	0.0809288	0.105836	0.12656	0	0.135596	0.073903	0.0293234
RecName: Full=Hemolysin C;	Common in two disease groups		0.0533655	0.354994	0.0112544	0.0350641	0.0132255	0.0800067	0.0875622	0.085798	0.0632176	0.0519855	0.054393	0.0386619	0.164394	0.0655048	0.0774581	0.0751427	0.0836065	0.0451233	0.0873395	0.0906995	0.0439898	0.0791803	0.0710985	69.7027	21		hypothetical protein XF1722	Common in two disease groups		0.201608	0.0288235	0.0497746	0.146592	0.0324487	0.0248077	0.145199	0.0187474	0.04045	0.0674177	0.0437683	0.179269	0.0360392	0.0509254	0.0378079	0	0.0384997	0.162243
amino acid ABC transporter, ATP-binding protein	Common in two disease groups		0.0970562	0	0.165692	0.0962684	0.0920413	0.0778037	0.0929373	0.02277	0.0925653	0.0679704	0.0811437	0.0537984	0.0523461	0.065123	0.0616357	0.0505986	0.0926763	0.103917	0.0388388	0.17319	0.0816387	0.0790481	0.0401025	69.7818	20		hypothetical protein MW2471	Common in two disease groups		0.0761267	0.116368	0.0696172	0.0392833	0.0607476	0.0725007	0.0623117	0.070169	0.105545	0.056455	0.0833395	0.0706287	0.0976397	0.110386	0.0521311	0.104262	0.0843616	0.0575307
RecName: Full=GTP pyrophosphokinase rsh; EC=2.7.6.5; AltName: Full=ATP:GTP 3`-pyrophosphotransferase; AltName: Full= p ppGpp synthetase;	Common in two disease groups		0.0524598	0	0.0512646	0.0695405	0.0909665	0.0557737	0.0827072	0.0914572	0.0644764	0.0917066	0.104582	0.136867	0.0864617	0.0662685	0.098315	0.138034	0.0954773	0.0730486	0.0759121	0.014708	0.118671	0.0789856	0.0340079	69.8608	20		DNA translocase FtsK	Common in two disease groups		0.0653761	0.0484053	0.0814092	0.0730619	0.151581	0.0519469	0.0560654	0.0875773	0.0708812	0.0459161	0.102317	0.0348239	0.0763246	0.0929568	0.163555	0.0684719	0.040297	0.0521023
putative ATP-binding protein	Common in two disease groups		0.0366446	0	0.0905356	0.0797485	0.0659783	0.0345227	0.032424	0.0444303	0.148697	0.0989067	0	0.0375221	0	0.0181581	0.0781054	0.0513118	0.0761817	0.134348	0.102584	0.462847	0.065038	0.0789516	0.0971511	69.9397	18		ABC transporter	Common in two disease groups		0.130438	0.0384472	0.0579513	0.0312955	0.228351	0.0180587	0.105668	0.10005	0.0245379	0.147228	0.0318552	0	0.0415317	0.0494192	0.110029	0	0.144731	0.102328
SubName: Full=Preprotein translocase subunit SecY ;	Common in two disease groups		0.0136948	0.119539	0.0246547	0.0602684	0.0222714	0.0778843	0.0295631	0.0693974	0.0153382	0.0926368	0.05503	0.104177	0.288063	0.0551955	0.189822	0.171431	0.106659	0.0336175	0.0432761	0	0.0790407	0.0786457	0.0692292	70.0184	20		transcriptional regulatory protein WHIB-like WHIB3	Common in two disease groups		0.0427231	0	0.0633113	0.357977	0	0	0.0197763	0	0.385748	0.0428974	0	0	0.0229206	0.0323843	0.0480853	0	0.171343	0.281997
hypothetical protein MW2471	Common in two disease groups		0.0661988	0	0.0964727	0.0921765	0.0694713	0.113777	0.0534043	0.120286	0.0809101	0.0780988	0.111907	0.0927339	0.0751609	0.0187096	0.096565	0.0792543	0.105103	0.0748974	0.0868862	0	0.127302	0.0780626	0.0354217	70.0964	19		RNA polymerase ECF-type sigma factor	Common in two disease groups		0	0	0.00775626	0	0	0.0322521	0.0404388	0.0877304	0.0394052	0.078857	0.261671	0	0.172148	0.218441	0	0.20327	0.0300116	0.0337372
putative acyl carrier protein	Common in two disease groups		0.161665	0	0.0298288	0.0557847	0	0.157112	0.154838	0	0.035758	0.0919133	0.192286	0.0682966	0	0.173605	0.223984	0.0817297	0.0211184	0.041961	0.0907987	0	0.0518278	0.0777384	0.0718947	70.1742	16		SubName: Full=Putative UDP-glucose dehydrogenase; SubName: Full=Putative nucleotide sugar dehydrogenase;	Common in two disease groups		0.0672609	0.092727	0.109618	0.0251582	0.0278378	0.209362	0.0400498	0.0992084	0.0317974	0.0771623	0.146059	0.10251	0.0811834	0.087398	0.0702678	0.187534	0.00274998	0.0309469
putative non-specific DNA-binding protein	Common in two disease groups		0.0194377	0	0.0107536	0.0134075	0.00632914	0.0679708	0.111663	0.218734	0.0386718	0.0994235	0	0.0369294	0.188595	0	0.323066	0.06629	0.10846	0.0272443	0.225899	0	0.0560551	0.0770919	0.0907185	70.2513	17		putative reverse transcriptase	Common in two disease groups		0	0.0559037	0	0.06491	0	0.0862032	0.00246394	0.0592649	0.00959012	0	0.00810716	0	0.859175	0.0241358	0.0089753	0.102336	0.0205058	0.0111358
SubName: Full=Rod shape-determining protein;	Common in two disease groups		0.0736647	0.1457	0.0770637	0.0784208	0.0740689	0.0957233	0.0240146	0.178121	0.0617257	0.0423738	0.116939	0.140332	0.0726022	0.0413648	0.00623309	0.0494238	0.0670675	0.123986	0.0972639	0	0.050771	0.0769933	0.0455822	70.3283	20		putative ATP-binding protein	Common in two disease groups		0.0803152	0.0550917	0.0690076	0.109323	0.0465693	0.0711713	0.0694225	0.0851669	0.140182	0.128957	0.034879	0.0855883	0.0301665	0.0852463	0.162625	0.0226681	0.0690093	0.0491345
SubName: Full=Two-component response regulator;	Common in two disease groups		0.148412	0	0.0859099	0.0814679	0.140376	0.0884964	0.0387528	0.0531522	0.0738471	0.0887439	0.0180249	0.083342	0.130919	0.0652079	0.107473	0.0690591	0.0951216	0.0914142	0.0886516	0.0240573	0.0389259	0.0767311	0.038688	70.405	20		polymerase V subunit	Common in two disease groups		0.0550095	0.0234982	0.0172782	0.0287188	0.154059	0.00251554	0.0148269	0.0460651	0.00616125	0.0206013	0.166836	0.201341	0.0982946	0.257675	0.0288326	0.149983	0.00881293	0.0595854
DNA translocase FtsK	Common in two disease groups		0.0643213	0.080095	0.096592	0.0756566	0.0978629	0.0612006	0.0725639	0.0627173	0.0650591	0.0729657	0.0875766	0.076412	0.074308	0.116373	0.0890133	0.0744294	0.0823616	0.0611293	0.0748624	0.0327795	0.0827836	0.0762411	0.0168908	70.4812	21		IS1595 transposase	Common in two disease groups		0.0274349	0.00587454	0	0	0	0.0421915	0.0126871	0.015304	0.0371282	0.206384	0.0833656	0.146162	0.0845845	0.233862	0	0.087041	0.0156987	0.00441373
IS911 ORF2	Common in two disease groups		0.0915562	0	0.196427	0.0473833	0.238119	0	0.131517	0.025766	0.284689	0.150548	0	0.0217473	0	0.221206	0	0.0260125	0.0605097	0.0588184	0.046282	0	0	0.0762181	0.090812	70.5574	14		RecName: Full=Integration host factor subunit alpha; Short=IHF-alpha;	Common in two disease groups		0.0440145	0.113622	0.0521709	0	0.506499	0.0218831	0.0544876	0.0253282	0	0.0892371	0.0193164	0	0.0603541	0.0337112	0.395564	0	0	0
RecName: Full=Flagellar biosynthetic protein fliP;	Common in two disease groups		0.0471365	0	0.0478072	0.0516928	0	0.0993502	0.112617	0.0525973	0.0580893	0.0871247	0.0946464	0.184465	0.165354	0.0561288	0.208521	0.0581506	0.040036	0.0502559	0.0604529	0.0202948	0.105681	0.0762096	0.055318	70.6337	19		hypothetical protein alr3494	Common in two disease groups		0.0698788	0.0074984	0.0207044	0.0304756	0	0.666393	0.026952	0.00975632	0	0	0.0606864	0	0.0234276	0.0397003	0	0.484558	0.0125157	0.00563131
ascorbate-specific PTS system enzyme IIC	Common in two disease groups		0.208492	0	0.158968	0.115553	0.164468	0.0179464	0.0392729	0.0230807	0.108836	0.162399	0.0822902	0.0617314	0	0.0440376	0.018939	0.0777439	0.0321222	0.126151	0.0570176	0.0243994	0.0640692	0.075596	0.0606503	70.7093	19		C4-dicarboxylate-binding periplasmic protein	Common in two disease groups		0.068343	0.120165	0.226781	0.00477865	0	0.137946	0.0443076	0.0686386	0.0658182	0.0960159	0.0801332	0.0728359	0.120983	0.108808	0	0.0417874	0.0234939	0.00438837
RecName: Full=Arginine deiminase; Short=ADI; EC=3.5.3.6; AltName: Full=Arginine dihydrolase; Short=AD; AltName: Full=Streptococcal acid glycoprotein;	Common in two disease groups		0.022508	0.131211	0.0685037	0.0931342	0.0999527	0.026248	0.0430875	0.0253222	0.0522384	0.0767552	0.075284	0.0641478	0.0970162	0.114761	0.129864	0.085296	0.0352566	0.0823409	0.039793	0.0936639	0.129768	0.075531	0.0352189	70.7848	21		hypothetical protein NCgl2376	Common in two disease groups		0.0795473	0.00909838	0.08328	0.383136	0	0.0169748	0.0540121	0.0177527	0.114894	0.1011	0.00461404	0	0.0113864	0.0080333	0.0775224	0.00497927	0.0850545	0.346529
23S rRNA m 2 G2445 methyltransferase	Common in two disease groups		0.0340602	0.0768751	0.064498	0.0682346	0.0828759	0.0691798	0.0252283	0.0865748	0.0634274	0.0835075	0.0940732	0.0940105	0.127933	0.0460316	0.140053	0.0949877	0.10717	0.101655	0.0633158	0.00786708	0.0506829	0.0753448	0.0321903	70.8601	21		ferrichrome transport ATP-binding protein	Common in two disease groups		0.206844	0.0496709	0.0294065	0.109745	0.0319876	0.0162999	0.0791702	0.0831009	0.0697025	0.157767	0.118557	0	0.0488199	0.163069	0.0558515	0.0817041	0.118466	0.0745769
SubName: Full=RtxB;	Common in two disease groups		0.0740843	0.15214	0.0820471	0.0556324	0.0453489	0.0552632	0.062594	0.0650032	0.0411893	0.0987345	0.0612081	0.0786916	0.126867	0.0666927	0.0890613	0.0718701	0.0844957	0.0610806	0.0881029	0.0466324	0.0691331	0.0750416	0.0265241	70.9352	21		transposase of insertion sequence IS30	Common in two disease groups		0.0383949	0.153622	0.0568583	0.346101	0.0123339	0.456683	0.0157995	0.0214256	0.0115456	0.0128162	0.0777871	0	0.0411726	0.0969735	0	0.0240711	0.0659562	0.0535482
putative IS110 transposase	Common in two disease groups		0.1026	0	0.0878889	0.259139	0.27693	0.10835	0.177985	0	0.131004	0.0113341	0.0103818	0	0	0.0623654	0.101911	0.0088107	0.0182063	0.0759677	0.0587114	0.0414447	0.039102	0.0748635	0.0813527	71.01	17		ABC transporter, ATP-binding component	Common in two disease groups		0.0234209	0.134517	0.220581	0.160155	0.0723899	0.114099	0.0491491	0.0365766	0.0873558	0.122178	0.0406662	0	0.0715715	0.0355043	0.0316228	0.0792557	0.0750939	0.120591
IS1478 transposase	Common in two disease groups		0.0201888	0	0.0370774	0.0440314	0.00441846	0.164258	0	0.147672	0.00648027	0.034278	0.285786	0.0252579	0.152561	0.0423406	0.0183876	0.00771985	0.119263	0.125615	0.297279	0.0241713	0.00937921	0.0745793	0.0904899	71.0846	19		DNA repair protein	Common in two disease groups		0.0590933	0.0126565	0.043763	0.0309207	0.0285295	0.00728075	0.141331	0.140108	0.053335	0.118577	0.10263	0	0.0712969	0.145532	0	0.111112	0.0507555	0.0665611
hypothetical protein BT_2632	Common in two disease groups		0.0368655	0	0.0177399	0.0530858	0.114611	0.0672723	0.165761	0.086597	0.0893019	0.0515376	0.111525	0.0670201	0.0829435	0.0619411	0.0266345	0.0656187	0.0941657	0.074873	0.155522	0.0629366	0.0785564	0.0745004	0.0404084	71.1591	20		pathogenicity island-encoded protein D	Common in two disease groups		0.0449221	0.0269608	0.0133055	0.0156712	0.00870292	0.246543	0.130308	0.0551328	0.0864986	0.121701	0.0780217	0	0.0361449	0.0578828	0.0404121	0.18162	0.105474	0.059281
hypothetical protein XF1722	Common in two disease groups		0.106135	0	0.0783513	0.0732406	0.138017	0.020633	0	0.0331785	0.17604	0.155164	0.0315276	0.0448168	0	0.151968	0.114377	0	0.0692905	0.143251	0.0834508	0.0420718	0.102026	0.0744542	0.0572892	71.2336	17		putative metallo-beta-lactamase	Common in two disease groups		0.0407684	0.096118	0.0422706	0.00712113	0.0590761	0.150482	0.0880533	0.0682177	0.110367	0.0817698	0.0531006	0	0.0437287	0.0617919	0.103146	0.244342	0.0583559	0.0524828
hypothetical protein gbs0102	Common in two disease groups		0.0406647	0.284156	0.0225087	0.095376	0.0423037	0.0711141	0.140186	0.0457619	0.0364107	0.0237707	0.119677	0.0541176	0	0.104791	0.0957499	0.0739679	0.124198	0.0455855	0.0616458	0.058034	0.02347	0.0744519	0.0608994	71.308	20		putative methyltransferase	Common in two disease groups		0.181084	0.0119401	0.0454025	0.0194426	0.080747	0.0308614	0.103183	0.0311054	0.0419233	0.0559254	0.0604779	0.148615	0.0896545	0.0422466	0.078313	0.0393115	0.167554	0.017934
tRNA binding domain protein	Common in two disease groups		0.0406647	0	0.0245593	0.0815985	0.076905	0.103434	0.0849613	0.0832014	0.0367837	0.0486093	0.059361	0.0140423	0	0.0238007	0.138255	0.117686	0.108571	0.0656295	0.0522939	0.211043	0.191855	0.0744407	0.0567644	71.3825	19		RNA methyltransferase	Common in two disease groups		0.104818	0.0823869	0.0439942	0.079246	0.084378	0.150482	0.123997	0.0633587	0.0578086	0.175297	0.0151716	0	0.0889996	0.0463349	0.0589208	0.0739188	0.122558	0.0168686
putative oxidoreductase	Common in two disease groups		0.204096	0	0.0452082	0.0780072	0.230058	0.126324	0.144348	0.0141369	0.0645929	0.165292	0.0505078	0.0477347	0	0.0404738	0.0695949	0.0714086	0.036946	0.0469477	0.0275307	0	0.0997366	0.0744259	0.0654064	71.4569	18		M20/M25/M40 family peptidase	Common in two disease groups		0.0331942	0.137526	0.181841	0.0424691	0.0266851	0.0898232	0.116064	0.0524546	0.0732117	0.0776919	0.0840434	0	0.0533829	0.108988	0.0248797	0.0207974	0.114027	0.053396
ABC-type transporter, periplasmic component	Common in two disease groups		0.212247	0.121551	0.217696	0.0828391	0.10861	0.0121703	0	0.0117401	0.148883	0.137319	0	0.0264433	0.022495	0.0112003	0.0385732	0.0158173	0.0286098	0.214597	0.0650811	0.0248554	0.0501545	0.0738516	0.0741468	71.5307	19		Unspecified	Common in two disease groups		0.122829	0.059032	0.0535792	0.0172641	0.0491629	0.113056	0.0487816	0.0730385	0.0418965	0.0546544	0.108834	0.130467	0.087035	0.0371182	0.073058	0.0994754	0.0400155	0.0520516
RecName: Full=Inner membrane protein oxaA;	Common in two disease groups		0.112032	0	0.0797343	0.0566336	0.0780694	0.0693947	0.0645013	0.0831349	0.0934511	0.045371	0.0980221	0.065014	0	0.150271	0.0746053	0.104931	0.0616879	0.107615	0.0685404	0.0301571	0.106122	0.0737756	0.0359435	71.6045	19		IntI3 integrase	Common in two disease groups		0.0253756	0.14684	0.0695331	0.110682	0.0980376	0.0390215	0.021527	0.0743011	0.0534422	0.0763679	0.0495814	0.0676859	0.0663325	0.0577035	0.0856141	0.0715805	0.0617555	0.042869
RecName: Full=Butyrate kinase 1; Short=BK 1; Short=BKI; EC=2.7.2.7;	Common in two disease groups		0.0347229	0	0.0144256	0.0479057	0.0677099	0.113858	0.0498498	0.00244123	0.0453386	0.0570841	0.0696791	0.0577649	0.196484	0.0699171	0.198404	0.197444	0.0662895	0.0628564	0.0701865	0	0.125144	0.0736907	0.0608245	71.6782	19		ribonuclease HI protein	Common in two disease groups		0.0258991	0.066602	0.145751	0.0677679	0.162589	0.0191222	0.0359648	0.0866974	0.0778996	0.0519535	0.0449674	0	0.0486086	0.0981211	0.101937	0.0486923	0.0296651	0.0416768
RNA polymerase ECF-type sigma factor	Common in two disease groups		0.00918875	0	0	0.0380677	0.0119716	0.112595	0	0.201845	0	0	0.246106	0.104907	0.118978	0.192569	0.0127299	0.135978	0.156676	0.0601563	0.144095	0	0	0.0736126	0.0811464	71.7518	14		RecName: Full=Arginine repressor;	Common in two disease groups		0	0.0582678	0.0218605	0.207403	0.0768278	0.0469976	0.0371536	0.0491259	0.140637	0.0750439	0.0405097	0	0.0820706	0.0414576	0.0552934	0.0259142	0.110714	0.123737
chelated iron transport system membrane protein	Common in two disease groups		0.0337952	0	0.080545	0.0465344	0.0775917	0.100344	0.149809	0.0322242	0.0515858	0.170908	0.0415909	0.0594518	0	0.0502741	0.0433919	0.0475358	0.0365459	0.111677	0.0605007	0.231281	0.104977	0.072884	0.0563896	71.8247	19		hypothetical protein gbs0146	Common in two disease groups		0.0767898	0.156368	0.176271	0.0535959	0.0494511	0.0456683	0.037521	0.135632	0.0885345	0.0256855	0.0583403	0	0.102942	0.116375	0.100728	0.0270696	0.0586374	0.0308961
RecName: Full=Carbamate kinase-like protein YqeA;	Common in two disease groups		0.0447068	0.173472	0.0330001	0.143956	0.0936832	0.0695022	0.0570455	0.0782746	0.138417	0.0363106	0.0398712	0.113341	0.0642865	0.0319888	0.147964	0.0226141	0.0554635	0.0324985	0.0678008	0	0.085954	0.0728643	0.046899	71.8976	20		Fe2+ transporter protein, inner membrane	Common in two disease groups		0.0445032	0.0175997	0.0425859	0.0131413	0	0.171016	0.0644514	0.122241	0.0412	0.0480874	0.105523	0.0730811	0.0624244	0.134916	0.0231126	0.181867	0.0294053	0.0650138
putative metallo-beta-lactamase	Common in two disease groups		0.107283	0	0.0118743	0.0839057	0.111626	0.0875829	0.0410935	0.0925891	0.106761	0.0940837	0.0573866	0.0135864	0.0462692	0.046074	0.158536	0.113868	0.0462159	0.0601563	0.0686835	0.0255395	0.144387	0.072262	0.0432946	71.9698	20		heptaprenyl diphosphate synthase, component II, putative	Common in two disease groups		0.0538576	0.0346264	0.0398743	0.138604	0.0130256	0.12093	0.108024	0.0375714	0.121511	0.0540189	0.023383	0.21532	0.0216531	0.112215	0.0454345	0.0538092	0.0192715	0.0953265
hypothetical protein alr3494	Common in two disease groups		0.0766245	0	0	0.0634462	0	0.300254	0	0.0552161	0.00610731	0.0358627	0.0164326	0.0116715	0	0.0394981	0.382208	0.390482	0.014405	0.00574075	0.0124055	0	0.106078	0.072211	0.123913	72.042	15		hypothetical protein gbs0203	Common in two disease groups		0.119443	0.117037	0.0101105	0.0118998	0.131869	0.041987	0.189572	0	0.0615857	0.205431	0.0148067	0	0.0777822	0.0258572	0.115144	0.0160382	0.131912	0.0329508
heat shock protein 90	Common in two disease groups		0.0420562	0.0756676	0.06724	0.0682128	0.0693817	0.0491378	0.0423073	0.0614523	0.0461544	0.0735513	0.0877677	0.0939649	0.115673	0.123712	0.105387	0.0696884	0.075626	0.0967657	0.0721189	0	0.079349	0.0721531	0.0277818	72.1142	20		RecName: Full=Deoxyguanosinetriphosphate triphosphohydrolase-like protein;	Common in two disease groups		0.098291	0.0796168	0.0388234	0.129609	0.042189	0.0349517	0.0505756	0.073115	0.0920169	0.032888	0.037929	0.116488	0.061516	0.024853	0.0491549	0.0462165	0.112598	0.126552
peroxiredoxin, alkyl hydroperoxide reductase	Common in two disease groups		0.0310562	0.271276	0.0773737	0.0375018	0.0403931	0.0678902	0.0892094	0.0655358	0.05408	0.0340369	0.145409	0.0590415	0.0502139	0.0625351	0.0968047	0.0971275	0.0182507	0.0362689	0.0392443	0	0.134347	0.0717903	0.0580514	72.186	20		reverse transcriptase	Common in two disease groups		0.03836	0.245823	0.0236261	0.0342002	0	0.112034	0.0742423	0.193749	0.0366996	0.0290749	0.0244518	0.0500287	0.0868237	0.0533641	0.0105564	0	0.0956647	0.0578859
integral membrane protein	Common in two disease groups		0.183112	0	0.202793	0.149332	0.147212	0.0232928	0.0765519	0.0150024	0.139163	0.146	0.0178338	0.0443153	0	0.0214673	0.0276653	0	0.0391246	0.0808814	0.030298	0.142577	0.0191988	0.0717058	0.0675115	72.2577	18		RecName: Full=Flagellar biosynthetic protein FliQ;	Common in two disease groups		0	0.245011	0.297029	0.0170767	0	0.0240715	0.0293943	0.0775532	0.0441467	0.0490936	0.0424648	0.247201	0.064896	0.0351098	0	0.0435755	0	0.0314796
hypothetical protein gbs0203	Common in two disease groups		0.0479096	0	0.0265145	0.165265	0.0467222	0.041884	0.068836	0.0404356	0.0655486	0.0350015	0	0.091047	0	0.0385647	0.0331792	0.13623	0.189976	0.055948	0.0605245	0.256421	0.103612	0.0716009	0.0660646	72.3293	18		cation efflux system protein	Common in two disease groups		0.0103666	0.0244773	0.0322862	0.00363084	0	0.0408826	0.009618	0.104259	0.0187516	0.0416793	0.259195	0.166027	0.148952	0.110171	0	0.146435	0.0133818	0
C4-dicarboxylate-binding periplasmic protein	Common in two disease groups		0.0479759	0.167837	0.0398433	0.0165417	0.0374375	0.0755201	0.0689227	0.0270088	0.0286484	0.0701407	0.237508	0.0683878	0.155226	0.0540924	0.0265865	0.0545844	0.118396	0.0582832	0.055777	0	0.0830038	0.0710344	0.0565258	72.4003	20		RecName: Full=Macrophage infectivity potentiator; AltName: Full=Peptidyl-prolyl cis-trans isomerase; Short=PPIase; Short=Rotamase; Flags: Precursor	Common in two disease groups		0.167576	0	0	0.0428908	0.161897	0.0467522	0.0896527	0.0498529	0.067238	0.0448569	0.087328	0.119186	0.0479326	0.0338546	0.0251122	0.0577706	0.0064094	0.0503521
3-phosphoshikimate 1-carboxyvinyltransferase	Common in two disease groups		0.0502731	0	0.0824763	0.0552624	0.0795322	0.091183	0.0207202	0.143633	0.0443596	0.0732413	0.123881	0.0544823	0.046056	0.0748808	0.154437	0.0811423	0.0922539	0.0630023	0.0900353	0.0128838	0.0511233	0.0707076	0.0389027	72.471	20		hypothetical protein SAG1984	Common in two disease groups		0.116441	0.0299458	0.089691	0.0162568	0.112504	0.111788	0.0790621	0.0519955	0.112108	0.0701187	0.0657436	0	0.078078	0.0529696	0	0.0876187	0.110043	0.0224999
SubName: Full=Putative UDP-glucose dehydrogenase; SubName: Full=Putative nucleotide sugar dehydrogenase;	Common in two disease groups		0.0775743	0.117929	0.0485702	0.0349117	0.0438562	0.0826127	0.0969253	0.100623	0.0402802	0.0616315	0.135409	0.0577193	0	0.0760688	0.0794479	0.138118	0.101079	0.0315255	0.0664887	0.0240573	0.0681203	0.0706166	0.0361689	72.5416	20		DNA mismatch endonuclease, patch repair protein	Common in two disease groups		0.0603149	0.116345	0.0357335	0.105224	0	0.0148478	0.130264	0.0336306	0.145138	0	0.0916292	0.160877	0.0161606	0	0.0339015	0.0425302	0.112251	0.184388
RecName: Full=DNA-binding protein HU; AltName: Full=DNA-binding protein II; AltName: Full=HB;	Common in two disease groups		0.0933675	0	0.056391	0.0175647	0.0220923	0.0890874	0.292596	0.114649	0.0337767	0	0.0454125	0.0968372	0.10981	0.0546864	0	0.11584	0.159588	0.0634645	0.0686358	0	0.0489656	0.0706078	0.0679506	72.6123	17		RecName: Full=Protein translocase subunit SecF;	Common in two disease groups		0.0370337	0.0722855	0.0776467	0.194918	0.0227659	0.0168521	0.0462745	0.0848226	0.030458	0.0458101	0.0493729	0.11845	0.0541434	0.0657009	0	0.0762297	0.0465115	0.0668402
cyclolysin secretion ATP-binding protein	Common in two disease groups		0.0985803	0	0.17635	0.0852116	0.0873541	0.0852725	0.0373656	0.0292725	0.0495811	0.121954	0.0521638	0.0700291	0.0700435	0.0279159	0.0960615	0.0837855	0.0445486	0.103261	0.0448984	0.0309553	0.0843688	0.0704273	0.0391807	72.6827	20		tRNA binding domain protein	Common in two disease groups		0.0842594	0.0180535	0.0187285	0.018365	0.122071	0.145145	0.104004	0.0705133	0.0570318	0.0845237	0.11887	0	0.0705997	0.127708	0.0710583	0.0891318	0.0784069	0.0203438
anti-toxin	Common in two disease groups		0	1.47874	0	0	0	0	0	0	0	0	0	0	0	0	0	0	0	0	0	0	0	0.0704161	0.322687	72.7531	1		flagellar basal body rod protein FlgG	Common in two disease groups		0.0166843	0.122028	0.13873	0.00580934	0.0648973	0.0349517	0.0180473	0.177948	0.0502544	0.0503117	0.0688978	0.0890216	0.0561925	0.0381223	0.0188807	0.0235759	0.0192499	0.0376182
PppA	Common in two disease groups		0.171649	0	0.186555	0.114051	0.0620077	0.0111225	0	0.0286289	0.148673	0.0650421	0.0170058	0.0483274	0	0.0409829	0.0572485	0.0289075	0.0597539	0.100998	0.032135	0.226891	0.0733604	0.070159	0.0652344	72.8233	18		ATP-binding protein FecE	Common in two disease groups		0.0172079	0.0516052	0.112056	0.0990165	0.240858	0.0867554	0.106144	0.086353	0.0620679	0.0690065	0.0223925	0	0.0599527	0.0521447	0.0483643	0.00808788	0.0689444	0.0498194
putative secreted peptidase	Common in two disease groups		0.0173394	0	0.0384126	0.0108827	0.0409902	0.110285	0.17209	0.0425883	0.0282288	0.00923267	0.156109	0.0868981	0.0815575	0.15235	0.0633378	0.190059	0.0759372	0.033885	0.0637452	0.0112305	0.0863944	0.070074	0.0571912	72.8933	20		N-acetylmuramoyl-L-alanine amidase, putative	Common in two disease groups		0.0586744	0.0125849	0	0.0204733	0	0.216684	0.0452803	0.0327506	0	0.0588912	0.101926	0.391156	0.0314762	0.111211	0	0.234576	0	0.0188979
ABC transporter permease protein	Common in two disease groups		0.0910703	0	0.104508	0.0615961	0.0511705	0.0735321	0.0603399	0.0294945	0.0988591	0.0499184	0.070125	0.0699379	0.0651394	0.0928692	0.0655194	0.131489	0.0769376	0.0784975	0.082258	0.0187556	0.0985037	0.0700248	0.0299994	72.9634	20		major sodium/proline symporter	Common in two disease groups		0.170648	0.0694199	0.0285237	0.128274	0.164837	0.0958564	0.0877724	0.0293072	0.0895257	0.0790159	0.0265894	0	0.0293426	0.0597118	0.108262	0.0164509	0.0638991	0.0985734
SubE	Common in two disease groups		0.176133	0	0.147666	0.10763	0.117806	0.0264092	0.115651	0.0141591	0.132706	0.0404446	0	0	0	0.0162065	0.0975958	0.0343617	0.0384354	0.138727	0.0813991	0.0897873	0.0870989	0.0696293	0.0565515	73.033	17		SubName: Full=Transcriptional regulator H-T-H ;	Common in two disease groups		0.0417108	0.14758	0.0803372	0.0145702	0	0.00513334	0.0193225	0.139688	0.0251004	0.0837293	0.135867	0.222431	0.100703	0.0632623	0	0.117714	0.00597634	0
lipopolysaccharide biosynthesis protein wbpB	Common in two disease groups		0.0479538	0	0.0118028	0.0294051	0.031168	0.0652305	0	0.230873	0.0158976	0	0.142543	0.121548	0	0.120149	0.114401	0.242378	0.150229	0.0199224	0.0996257	0	0.0153678	0.0694522	0.0759209	73.1024	16		SubName: Full=MreB;	Common in two disease groups		0.0916941	0.0280832	0.114494	0.0228626	0.0126798	0.128988	0.0444806	0.0804227	0.0591212	0.092044	0.0511976	0.139786	0.066755	0.0695024	0.0294836	0.0739188	0.112554	0.037948
CPS-53 KpLE1 prophage; bactoprenol glucosyl transferase	Common in two disease groups		0.0402671	0	0.0947321	0.0312551	0.0327205	0.0968248	0.158999	0.0707956	0.0500706	0.0367929	0.0673225	0.0956518	0.162795	0.064826	0.0209048	0.0572276	0.10348	0.145781	0.0864806	0.0179575	0.00726558	0.0686738	0.0474586	73.1711	20		hypothetical protein BT_2650	Common in two disease groups		0	0.149204	0.0947357	0.0197002	0.181724	0	0.00581403	0.0629761	0.175462	0.113281	0.0081593	0.200605	0.0100977	0.0570221	0.105797	0	0.0565586	0.0120997
zinc ABC transporter ATP-binding protein	Common in two disease groups		0.0586667	0	0.0866252	0.175407	0.076308	0.0113912	0.0749047	0.0293613	0.0843368	0.0857467	0	0.0743604	0.0843294	0.0210006	0.02709	0.103798	0.0306328	0.076138	0.0889617	0.221019	0.0281817	0.0684886	0.0543061	73.2396	19		SubName: Full=Two-component system response regulator;	Common in two disease groups		0.0733692	0.125825	0.114095	0.0576015	0.106337	0.0180587	0.0452803	0.0409383	0.0993301	0.055237	0.0716611	0.0978502	0.0663959	0.0417086	0.0824984	0.0172486	0.0814167	0.141671
SubName: Full=Two-component system response regulator;	Common in two disease groups		0.148058	0	0.117622	0.122147	0.0920711	0.123852	0	0.014492	0.17935	0.0799935	0.0344574	0.0367015	0.041685	0.0414921	0.0980993	0.0878552	0.0453934	0.0811976	0.0520554	0.0229742	0.0185823	0.06848	0.0501798	73.3081	19		hypothetical protein gbs0208	Common in two disease groups		0	0.620313	0.0066212	0	0	0	0.0689686	0.0498529	0.033619	0	0.0266676	0.059593	0.214207	0.025391	0	0.0682793	0.100775	0
RecName: Full=Butyrate kinase; Short=BK; EC=2.7.2.7;	Common in two disease groups		0.0325361	0	0.0456612	0.0838404	0.0987585	0.106255	0.187002	0.0195298	0.0215854	0.0602535	0.0696791	0.0618682	0	0.0279583	0.129265	0.128343	0.0611988	0.0709567	0.0307036	0.0464614	0.150199	0.0681931	0.0500472	73.3763	19		PppA	Common in two disease groups		0.0362308	0.0465904	0.0402527	0.170696	0.0349846	0.0401259	0.0559141	0.0101007	0.114439	0.0454394	0.0550557	0	0.03887	0.0137355	0.0814753	0.0340571	0.114135	0.12536
iron III ABC transporter ATP-binding protein	Common in two disease groups		0.0768012	0	0.111781	0.0878234	0.0884587	0.0652574	0.0504566	0.0247008	0.065502	0.0288693	0.14681	0.0584032	0.0283586	0.0848508	0.100329	0.0948619	0.046416	0.133278	0.0532482	0.0469745	0.0253195	0.0675476	0.0376076	73.4438	20		macrolide-specific ABC-type efflux carrier	Common in two disease groups		0.047121	0.0620409	0.0628068	0.0810497	0.0975189	0.0430709	0.04675	0.0544441	0.0627644	0.0641872	0.0292223	0.0718549	0.0767049	0.0663106	0.155184	0.0347999	0.0645704	0.139743
L-2-hydroxyisocaproate dehydrogenase	Common in two disease groups		0.078259	0	0.13417	0.106259	0.055798	0.0485736	0.087042	0.0056814	0.125596	0.0553616	0.0405082	0.0239813	0	0.0487892	0.083931	0.109085	0.0533961	0.141524	0.0561349	0.0720579	0.0873631	0.0673101	0.0415875	73.5111	19		dihydropteroate synthase	Common in two disease groups		0.116721	0.0702557	0.0543359	0.034575	0.031757	0.0697602	0.0933486	0.0552858	0.0799623	0.0836763	0.0434294	0.0890216	0.046644	0.0501723	0.0374823	0.0509482	0.0883458	0.0580888
putative reverse transcriptase	Common in two disease groups		0.0139598	0.0978044	0.030568	0.0587884	0.0630227	0.0708455	0	0.037728	0.00557117	0	0.0201267	0.0159116	0.361412	0.0179884	0.00194185	0.317731	0.0968333	0.0130626	0.108286	0	0.0805819	0.0672458	0.0974571	73.5784	18		hypothetical protein BT_2606	Common in two disease groups		0.144121	0.067414	0.0116449	0.050293	0.0506038	0.0548101	0.0626791	0.0584614	0.0867129	0.013134	0.0227574	0	0.129982	0.0397003	0.0589208	0.0985676	0.061907	0.0569219
RecName: Full=Flagellar biosynthetic protein flhB;	Common in two disease groups		0.0402229	0.149725	0.0282313	0.0294051	0.0053738	0.0761918	0	0.0840892	0.0339398	0.0790634	0.134709	0.0874452	0.186356	0.0475165	0.0882462	0.103421	0.0587758	0.0274875	0.0355227	0	0.114312	0.0671445	0.0505625	73.6455	19		integral membrane protein	Common in two disease groups		0.113823	0	0.05339	0.261561	0.054984	0.00233148	0.0439186	0.0211578	0.114171	0.038078	0.0082375	0.0505192	0.0279906	0.0287621	0.149371	0.0133698	0.0543283	0.271749
peroxiredoxin	Common in two disease groups		0.0591747	0	0.0218411	0.0589625	0.128225	0.091989	0.0377991	0.133202	0.0261775	0.0672814	0.0528007	0.0625065	0	0.0847235	0.0819651	0.14953	0.112016	0.043007	0.079753	0	0.113739	0.0668902	0.0444	73.7124	18		capsular polysaccharide synthesis enzyme Cap8D	Common in two disease groups		0.130298	0.0651931	0.0675573	0.0795974	0.0489323	0.02763	0.109494	0.0363471	0.0675327	0.0871717	0.0062824	0	0.0281596	0.0603574	0.0651523	0.0544694	0.145143	0.0792189
flagellar basal body rod protein FlgG	Common in two disease groups		0.0441325	0	0.0422992	0.0608996	0.00761288	0.0616842	0.0338978	0.0595437	0.0468538	0.051641	0.220184	0.04468	0.113541	0.0566803	0.179177	0.0666676	0.0760039	0.0795921	0.038624	0	0.118451	0.0667698	0.053855	73.7792	19		general secretion pathway protein E	Common in two disease groups		0.0174871	0.140702	0.195735	0.0305459	0.12259	0.0581642	0.0526721	0.0537172	0.0421376	0.0526949	0.0855032	0.0465954	0.0844789	0.0497419	0.0196713	0.0493801	0.0751806	0.0366289
hypothetical protein gbs0235	Common in two disease groups		0.0707711	0	0.096282	0.138123	0.128852	0.0353824	0.104554	0.0455178	0.0281822	0.0413748	0.0541383	0.046139	0.0784658	0.0586319	0.0448303	0.0091883	0.0641554	0.0812462	0.0654151	0.137104	0.0699698	0.0665868	0.038111	73.8458	20		hypothetical protein gbs0235	Common in two disease groups		0.074905	0.0691572	0.0802321	0.0784261	0.0890465	0.0978402	0.081807	0.0385662	0.0485399	0.0809224	0.0125127	0	0.064896	0.0786116	0.0259028	0.0162583	0.122103	0.0593317
AatC ATB binding protein of ABC transporter	Common in two disease groups		0.117709	0.257189	0.0529575	0.0634462	0.0669635	0.0578961	0.0845278	0.0538179	0.0622153	0.0698996	0.0393617	0.0838891	0	0.0473892	0.0611562	0.050221	0.0605097	0.0515695	0.0483337	0.0262806	0.0424486	0.066561	0.0493317	73.9123	20		perosamine synthetase	Common in two disease groups		0.0693203	0.059438	0.128346	0.0705554	0.0111812	0.0426619	0.0570596	0.0547884	0.107768	0.028969	0.0351137	0.12311	0.0356379	0.0525392	0.0909621	0.0706177	0.0479839	0.0873868
ribonuclease HI protein	Common in two disease groups		0.0817932	0	0.186174	0.0376324	0.0590819	0.111279	0	0.0204619	0.0723553	0.0664201	0.0486607	0.0863966	0.117592	0.117094	0.0629542	0	0.074759	0.114645	0.0183697	0	0.117923	0.0663615	0.050267	73.9787	17		restriction endonuclease	Common in two disease groups		0.00331593	0.0148774	0.0215242	0.00691031	0.00316994	0.00161567	0.00916412	0.152007	0	0.0695891	0.16561	0.158424	0.133278	0.10637	0.00372033	0.171579	0.00946253	0.00319615
hypothetical protein BT_4018	Common in two disease groups		0.0198133	0	0.0109682	0.020503	0.167424	0.173232	0.0568721	0.0278744	0.157671	0.123056	0.0529918	0.0753178	0	0.15952	0.0274496	0.0901209	0.0581756	0.111045	0	0	0.0571119	0.0661498	0.0603637	74.0448	17		SubName: Full=Hup protein;	Common in two disease groups		0	0	0.0354392	0	0	0.18253	0.014762	0.240273	0.0287972	0	0.114256	0	0.0513337	0	0	0.112488	0.0274132	0.0307947
TrxB	Common in two disease groups		0.0691807	0	0.102124	0.031821	0.0599776	0.0806515	0	0.0778751	0.045898	0.101112	0	0.0438138	0	0.0742869	0.191668	0.157334	0.0541964	0.0861843	0.0699241	0	0.133026	0.0656701	0.0529337	74.1105	16		hypothetical protein BT_2334	Common in two disease groups		0	0.0328115	0	0.0133521	0	0.028264	0.254002	0.17087	0.0690864	0.0383958	0.0997103	0	0.24636	0.0870394	0.0430628	0.125995	0.0767396	0
oxidative stress regulatory protein	Common in two disease groups		0.106201	0	0.0534582	0.0316469	0.0816221	0.063323	0.138712	0.086952	0.0624484	0.0141246	0.0775133	0.045911	0.0624741	0.124434	0.11035	0.0933514	0.0709133	0.042861	0.0536776	0.0172164	0.0417881	0.0656656	0.036293	74.1762	20		putative fucose synthetase	Common in two disease groups		0.0380459	0.0190326	0.0300582	0.00442728	0	0.0843012	0.0156698	0.155719	0.0458076	0.0508943	0.148718	0	0.078247	0.115371	0	0.116311	0.0363344	0.0285878
D-lactate dehydrogenase	Common in two disease groups		0.044508	0.16663	0.0600391	0.0615743	0.0115238	0.0918546	0.092157	0.0684653	0.0332638	0.0488849	0.109487	0.0356073	0.118978	0.0384374	0.051447	0.0612973	0.0852738	0.0612509	0.0672044	0	0.0699257	0.06561	0.0372244	74.2418	20		Mg2+ transporter	Common in two disease groups		0.0726362	0.0508649	0.050216	0.088733	0.0561367	0.0685331	0.103118	0.0324063	0.0713901	0.131181	0.0493989	0	0.057798	0.0440397	0.0381334	0.0466841	0.152548	0.0506565
SubName: Full=Rod shape-determining protein MreB ;	Common in two disease groups		0.0133635	0	0.0173107	0.0277509	0.0232566	0.0508841	0.0257485	0.138528	0.0178324	0.0652833	0.11955	0.136137	0.173776	0.0432739	0.186058	0.132244	0.0682679	0.0625888	0.0497174	0	0.0257158	0.0655851	0.0579635	74.3074	19		RecName: Full=Hemolysin C;	Common in two disease groups		0.115848	0.0372532	0.0407572	0.0454909	0.0279531	0.0427642	0.0960936	0.0726942	0.0609964	0.0290749	0.0723128	0	0.0990129	0.0877925	0.0814288	0.0408521	0.0725605	0.0419558
CP4-6 prophage; predicted lyase/synthase	Common in two disease groups		0.0473353	0.174277	0.0275875	0.0687787	0.129628	0.0784485	0.0286094	0.0532853	0.0669473	0.102007	0.0399986	0.0189662	0.0644998	0.0963481	0.0448783	0.0566822	0.0322111	0.0977874	0.0478566	0.0711458	0.0287541	0.0655254	0.0379809	74.3729	21		RecName: Full=Sensor protein; EC=2.7.13.3;	Common in two disease groups		0.0392675	0.0519634	0.107873	0.15287	0.120515	0.0270165	0.0534718	0.04442	0.0964102	0.0436918	0.0237219	0	0.0603541	0.0459405	0.0811032	0.0159557	0.0986095	0.113159
hypothetical protein BT_2606	Common in two disease groups		0.0781707	0	0.106916	0.0444232	0.035885	0.0522811	0.026442	0.0103419	0.050327	0.0672125	0.0369414	0.104907	0.118978	0.177762	0.0573205	0.0418298	0.0567306	0.118148	0.0836655	0	0.106078	0.0654457	0.0447421	74.4383	19		putative trimethoprim resistance dihydrofolate reductase	Common in two disease groups		0.0956732	0.0307816	0.0248032	0.0709771	0.0693352	0.0736051	0.0701358	0.0133528	0.0503883	0.0960159	0.0727038	0.127524	0.003211	0.0725149	0.134536	0.028115	0.0719326	0.057759
sugar transferase	Common in two disease groups		0.0155944	0.272484	0.00863152	0.0915235	0.0405722	0.0409437	0.0896429	0.0263431	0.0893019	0.0228061	0.020891	0.074178	0	0.175938	0.032436	0.0532418	0.0641776	0.116664	0.0512681	0.0556966	0.0225013	0.0649922	0.06306	74.5033	20		SubName: Full=Two-component response regulator;	Common in two disease groups		0.0480635	0	0.017089	0.073788	0.0278378	0.153755	0.0533853	0.144776	0.109885	0.0192773	0.0500767	0	0.0360815	0.043717	0.0432489	0.0361479	0.132107	0.108263
serine/threonine protein kinase PpkA	Common in two disease groups		0.190689	0	0.154008	0.128982	0.105983	0.049702	0.0558317	0.0168445	0.117577	0.076514	0.0480238	0.0298627	0.00970162	0.0144671	0.0466283	0.0340261	0.0289877	0.0936278	0.0483814	0.0426989	0.0668434	0.0647324	0.0502869	74.5681	20		ferritin, iron storage	Common in two disease groups		0.0530199	0.102327	0.164962	0.0185056	0	0.0848534	0.0327444	0.0591884	0.0159657	0.0532245	0.0575582	0	0.0533406	0.050244	0.0298092	0.0498753	0.0759384	0
major sodium/proline symporter	Common in two disease groups		0.130542	0	0.100335	0.105954	0.067889	0.0644782	0.123541	0.0241903	0.0489051	0.0673503	0.0164326	0.0291788	0.0198297	0.0890509	0.0680845	0.0628916	0.0469272	0.0645835	0.0170814	0.164411	0.0354472	0.0641478	0.0426911	74.6322	20		serine/threonine protein kinase PpkA	Common in two disease groups		0.0617809	0.0474978	0.0485975	0.266199	0.0329097	0.0283254	0.049322	0.042813	0.0846234	0.0684239	0.026824	0.0228072	0.0462849	0.0209798	0.0598973	0.0100136	0.106773	0.181724
capsular polysaccharide synthesis enzyme Cap8O	Common in two disease groups		0.0513775	0	0.0426569	0.0708899	0.0668142	0.0481438	0.0737776	0.144565	0.089465	0.0402379	0.039298	0.0976578	0.0712163	0.023631	0.00508237	0.0417459	0.116418	0.0514235	0.170647	0.065502	0.0211803	0.0634157	0.0426125	74.6956	20		putative secreted peptidase	Common in two disease groups		0.0628979	0.0269608	0.010636	0.0156712	0.00870292	0.204536	0.0817854	0.0551328	0.0486471	0.0270624	0.0955655	0.0958883	0.0505944	0.0816958	0.0202293	0.0971371	0.0939107	0.0534975
Iron III dicitrate transport ATP-binding protein fecE	Common in two disease groups		0.0366446	0.196816	0.00624712	0.0680822	0.0440055	0.0591857	0.0971854	0.120597	0.0420751	0.0247353	0	0.0643301	0.109383	0.0363162	0.117182	0.0256349	0.1292	0.0737541	0.0142425	0.0603713	0	0.0631423	0.0503132	74.7588	19		ATP-dependent protease	Common in two disease groups		0.0576622	0.0208236	0.0863279	0.0550951	0.105588	0.0321294	0.120863	0.0338602	0.0840341	0.176674	0.044811	0	0.044785	0.0713314	0.0921712	0.0428328	0.0113031	0.036147
capsular polysaccharide synthesis enzyme Cap8D	Common in two disease groups		0.0216024	0	0.0126612	0.112201	0.0214653	0.0288809	0.16056	0.0472044	0.113778	0.0631473	0.0203815	0.0676128	0.0657791	0.0777658	0.07216	0.0693528	0.0611988	0.0320606	0.0847629	0.117892	0.0696175	0.0628611	0.0403428	74.8216	20		ferric uptake regulator	Common in two disease groups		0.132532	0.0126565	0	0.0773252	0.283911	0.0436231	0.0363539	0	0.053335	0.0588912	0.03832	0	0.00792187	0.134056	0.033204	0	0.0967257	0.0380241
isobutyryl-CoA mutase, small subunit	Common in two disease groups		0.0675904	0	0.0106821	0.0866046	0.0502152	0.11821	0	0.0543506	0.134524	0.0846788	0.025859	0.137687	0.187422	0.0933359	0.0936402	0.0219848	0.0397025	0.027074	0.0585683	0	0.0278294	0.0628552	0.0515578	74.8845	18		putative oxidoreductase	Common in two disease groups		0.241574	0.015355	0.0105939	0.0312252	0.0345812	0.00439708	0.0718	0.0216552	0.113046	0.0479815	0.0285445	0.127524	0.00479537	0.0181467	0.0201363	0.005612	0.0393009	0.0902786
heptaprenyl diphosphate synthase, component II, putative	Common in two disease groups		0.047247	0	0.0941599	0.0668198	0.0123	0.165279	0.108542	0.0319135	0.056411	0.0345192	0.0252858	0.044908	0.0610882	0.0912995	0.0916264	0.0591156	0.0499727	0.0441503	0.0406041	0.134881	0.0545139	0.0626018	0.0398623	74.9471	20		ribose ABC transporter permease	Common in two disease groups		0.0841198	0.0721184	0.0789079	0.110073	0	0.039676	0.0908631	0.0625552	0.130752	0.0422089	0.0425952	0.149596	0.0488621	0.0903029	0	0.0263544	0.0281061	0.106031
ribose ABC transporter permease	Common in two disease groups		0.046739	0	0.0408686	0.112027	0.0575892	0.116168	0.0282626	0.0193745	0.129745	0.0827151	0.0789782	0.0795122	0.0955236	0.110942	0.0477071	0.0224043	0.0491502	0.0344932	0.0994825	0.0175584	0.0425807	0.0624677	0.0377584	75.0096	20		RecName: Full=Butyrate kinase 1; Short=BK 1; Short=BKI; EC=2.7.2.7;	Common in two disease groups		0.0247124	0.0715691	0.131878	0.032373	0	0.176517	0.0553305	0.0724263	0.0632466	0	0.0644141	0	0.112744	0.0374768	0	0.183133	0.162877	0.0318347
hypothetical protein lin0097	Common in two disease groups		0.193118	0	0.112257	0.0866046	0.0878915	0.0844396	0.0277425	0.043476	0.100887	0.141143	0	0.0917765	0.0624741	0.0310978	0.0535087	0.0219848	0.0453934	0.0676728	0.0585683	0	0	0.0623827	0.0499987	75.0719	17		ATPase	Common in two disease groups		0.0289707	0.0873062	0.114032	0.0382527	0.0462811	0.069617	0.0668289	0.0495851	0.0624965	0.0830408	0.0703316	0.0738168	0.0516717	0.0426769	0.0487363	0.0208799	0.0971371	0.0492613
iron compound ABC transporter, permease protein	Common in two disease groups		0.0495	0	0.0479741	0.060682	0.0176141	0.0710067	0.0650214	0.0633609	0.13809	0.0466457	0.0671314	0.0597254	0.0583163	0.0296554	0.17153	0.0204744	0.0593982	0.0527614	0.0595464	0.0739392	0.0911941	0.0620746	0.0375444	75.134	20		iron compound ABC transporter, permease protein	Common in two disease groups		0.0384996	0.0329786	0.0364481	0.113938	0.124723	0.031025	0.155336	0.036041	0.0192338	0.0844707	0.0894134	0	0.0308847	0.134701	0.0146023	0.0152679	0.0607161	0.0351069
acylphosphatase	Common in two disease groups		0.312263	0	0.127398	0.0453591	0.0641273	0.0287465	0.188822	0	0.0327044	0.07207	0	0.0625065	0	0	0.0455495	0	0.0193178	0.0153492	0.0498367	0.234644	0	0.0618426	0.0855774	75.1959	14		hypothetical protein gbs0194	Common in two disease groups		0.0461786	0.0527992	0.0661069	0.145023	0.0446097	0.0397782	0.0712597	0.0343576	0.148191	0.0154642	0.0300825	0	0.0742966	0.0233468	0.0519451	0.0361754	0.136633	0.086702
RNA methyltransferase	Common in two disease groups		0.0643655	0	0.0712935	0.0994026	0.0876825	0.0857829	0	0.0689979	0.0121913	0.00895707	0	0.0232975	0	0.118494	0.0254838	0.139461	0.0756482	0.0572859	0.0464729	0.240687	0.0707183	0.0617249	0.0582717	75.2576	17		TrxB	Common in two disease groups		0	0	0.0583927	0.0458657	0	0.0646882	0.0811154	0	0.0988211	0	0.171163	0.350446	0.0176182	0	0.0738951	0.0308935	0	0.0211555
ATP-binding protein FecE	Common in two disease groups		0.0603454	0	0.0467819	0.0520411	0.0470805	0.0686156	0.0346781	0.0781192	0.0360378	0.0352771	0	0.0745883	0.117059	0.0777658	0.158848	0.0412005	0.0460825	0.064851	0.0518645	0.0645899	0.139235	0.0616696	0.0389017	75.3193	19		hypothetical protein BT_2612	Common in two disease groups		0.0936487	0.0267698	0.0184973	0	0	0	0.0192792	0.08708	0.0939189	0	0.149109	0.166517	0.221855	0.0236696	0	0.132102	0.0178857	0.010045
IS3 ORF2	Common in two disease groups		0.0706606	0	0.276423	0.155993	0.0612613	0.0247167	0	0.0318025	0.10781	0.0137801	0	0.0358352	0	0	0.0130415	0.0214394	0.110682	0.0528101	0.180929	0	0.135844	0.0615729	0.0746497	75.3808	15		SubName: Full=Transcriptional regulator TetR/AcrR family ;	Common in two disease groups		0.0456202	0.0586738	0.065161	0.134505	0	0.05254	0.10007	0.0722733	0	0.0490936	0.00990586	0.130467	0.0192237	0	0.0824984	0.0114991	0.0965958	0.0697319
RecName: Full=Macrolide export ATP-binding/permease protein macB	Common in two disease groups		0.083251	0.165825	0.0843362	0.0705635	0.0355865	0.0332869	0.054618	0.0535516	0.0367138	0.0713121	0.0700613	0.0610019	0.015352	0.0613047	0.0527176	0.0324737	0.0461492	0.0622482	0.0601428	0.0934358	0.0309118	0.0607068	0.0312668	75.4415	21		hypothetical protein gbs0189	Common in two disease groups		0.0877848	0.00835809	0.0616297	0.159991	0.0502579	0.0128027	0.0652295	0.0254047	0.134985	0.110898	0.00847212	0	0.0462004	0.0197246	0.0950545	0.00305359	0.0931096	0.168457
dihydrofolate reductase	Common in two disease groups		0.027257	0	0	0.0501693	0.0590819	0.0317824	0.0521905	0.117889	0.0180888	0	0.0486607	0.138189	0.117592	0	0.0251721	0.126329	0.101435	0.0551939	0.0964527	0.12975	0.0786444	0.0606608	0.0474226	75.5022	17		SubName: Full=Dihydrofolate reductase type I; EC=1.5.1.3;	Common in two disease groups		0.0263529	0.0225907	0.0077983	0.0275944	0	0.116778	0.0610149	0.0441139	0.0475756	0.0529067	0.0572194	0	0.0706842	0.219768	0	0.105335	0.0452989	0.0424124
enterobactin transporter	Common in two disease groups		0.00874699	0	0.0839308	0.0221137	0.0227491	0.0407825	0.0334644	0.013116	0.0696046	0.0639052	0.0312091	0.0941928	0	0.0375465	0.00807905	0.026516	0.0479498	0.0953306	0.0471409	0.44734	0.0672397	0.0600456	0.093425	75.5622	19		sugar-phosphate dehydrogenase	Common in two disease groups		0.0630724	0.0109133	0.0409463	0.35191	0.0117	0.0110438	0.0235803	0	0.123305	0.0389254	0	0	0.00716137	0.01517	0.109796	0.00569453	0.0496512	0.274971
putative type II restriction endonuclease	Common in two disease groups		0	0	0.113545	0.00942442	0.0296455	0.00797918	0.026182	0.387312	0.00906772	0.0066489	0.0975763	0.112612	0.0295313	0	0.00630501	0	0.18742	0.0574805	0.138202	0	0.0394103	0.059921	0.0926128	75.6222	16		coproporphyrinogen III oxidase	Common in two disease groups		0.0592329	0.0994374	0.0906369	0.0241041	0.0476644	0.0789429	0.0791918	0.0991319	0.0623626	0.0693243	0.0364171	0	0.0264696	0.0748101	0.0943569	0.046409	0.0282577	0.050834
hypothetical protein SAG1984	Common in two disease groups		0.081749	0	0.0316886	0.0225707	0.0956835	0.0714902	0.187869	0.0689979	0.0488118	0.0358627	0.0437565	0.0776886	0.0528791	0	0.0735984	0.11156	0.0672453	0.061105	0.0330416	0.058319	0.0235581	0.0594036	0.0412278	75.6816	19		nicotinate phosphoribosyltransferase	Common in two disease groups		0.0329149	0.0282503	0	0.00384166	0.19619	0.0202675	0.040655	0.0367297	0.0396195	0.0550781	0.0715047	0.058612	0.0397361	0.0873622	0.0987748	0.110975	0.0219998	0.0212062
DNA-binding transcriptional regulator BasR	Common in two disease groups		0.0935221	0.241895	0.107393	0.0286868	0.0810847	0	0.0397931	0.0701742	0.0586022	0.0607703	0.0370688	0.0263521	0.0447767	0	0.0287921	0.0472841	0.0325668	0.0971063	0.0840472	0.0247414	0.0399827	0.0592686	0.0514591	75.7408	19		RecName: Full=Butyrate kinase; Short=BK; EC=2.7.2.7;	Common in two disease groups		0.0309254	0.0424113	0.0787608	0.0172641	0.0119305	0.161301	0.120214	0.0655395	0.0892846	0.0123926	0.0590441	0	0.101125	0.0374768	0.0139047	0.174412	0.0672771	0.01593
hypothetical protein c1271	Common in two disease groups		0.0936325	0	0.0518368	0.0968996	0.0608732	0.109183	0	0.0175768	0	0.273742	0	0.0296803	0	0.150822	0.0648481	0.141978	0.0183396	0.0583319	0.0157693	0.0556966	0	0.05901	0.0684357	75.7998	15		heat shock protein 90	Common in two disease groups		0.0352535	0.101921	0.0656865	0.0146639	0.0340624	0.0358515	0.0309073	0.115278	0.0394052	0.0309285	0.0716089	0.092455	0.0853872	0.0538662	0.0270654	0.0913876	0.0413796	0.0421334
transposase of insertion sequence IS30	Common in two disease groups		0.00448394	0.15697	0.0820471	0.03563	0	0.113912	0.129003	0.00506	0.0446859	0.0197056	0.0841372	0.0768223	0.0581031	0.0868024	0.0808863	0.0101952	0.084429	0.0146924	0.0862659	0	0.0647738	0.0589812	0.0453621	75.8588	19		heat-inducible transcription repressor	Common in two disease groups		0.146738	0.0383039	0.0377934	0.0734835	0.073946	0.0502494	0.120106	0.00711638	0.0460754	0.108832	0.0221578	0	0.0427781	0.0241716	0.0717559	0.0179914	0.120588	0.0328493
macrolide-specific ABC-type efflux carrier	Common in two disease groups		0.0519739	0.0825099	0.0523137	0.0937219	0.0491404	0.0475258	0.047509	0.0824247	0.0552455	0.0673503	0.0663671	0.0516556	0.0764402	0.0837053	0.0556423	0.0483749	0.0610654	0.0452449	0.0465683	0.0421288	0.0204317	0.0584447	0.0174735	75.9173	21		glycosyltransferase	Common in two disease groups		0.0473305	0.0243579	0.0406731	0.0660813	0.0823032	0.0570189	0.0146107	0.0977163	0.0427269	0.0190125	0.10276	0.151558	0.0431584	0.127493	0.0159509	0.0520761	0.0352517	0.024377
phosphoheptose isomerase	Common in two disease groups		0.0536968	0.433076	0.0274444	0.0341935	0.0429605	0.10115	0	0.0371954	0.0246623	0.0603913	0.154772	0	0	0.0532439	0	0.0751846	0.0291211	0.0386041	0.00834985	0	0.0476446	0.0581758	0.0938413	75.9754	16		RecName: Full=Outer membrane protein A; Flags: Precursor;	Common in two disease groups		0	0.0290384	0.0401266	0.00787072	0.065416	0.233352	0.0158211	0.0251751	0.0814892	0.0452805	0.0490079	0	0.066586	0.0527544	0.0507825	0.12737	0.0872632	0.0403578
prophage LambdaSa1, single-strand binding protein	Common in two disease groups		0.0444639	0	0.0492378	0.11503	0.0433487	0.038875	0.0638944	0.0125168	0	0.0974943	0	0.105636	0.0718559	0.0716141	0.107785	0	0.0261201	0.0467288	0.0449461	0.118975	0.160283	0.0580384	0.0457333	76.0335	17		Ctn001	Common in two disease groups		0	0.0357487	0	0	0	0	0.0617497	0.260475	0.0401285	0.0334705	0.130314	0.177798	0.0357646	0.252762	0	0	0.0190983	0.0751349
iron III ABC transporter, ATP-binding protein	Common in two disease groups		0.0722068	0	0.0775406	0.0785078	0.0398258	0.0841978	0.0251416	0.0443415	0.0827517	0.0639741	0.058533	0.0665641	0.0849691	0.0140852	0.0727594	0.0597449	0.0720025	0.102239	0.0420356	0.0312403	0.0441659	0.0579441	0.0260434	76.0914	20		hypothetical protein t1937	Common in two disease groups		0.0611177	0.0174803	0.0241516	0.0284611	0.0885854	0.0576733	0.0817638	0.0568545	0.0858289	0.0204424	0.0840695	0	0.0245895	0.0154569	0.0916597	0.258702	0.0116712	0.0131144
heat shock protein 70	Common in two disease groups		0.0328012	0.243907	0.0833585	0.0417678	0.045528	0.0287197	0.0801064	0.0235467	0.0436602	0.108381	0.0501257	0.0533881	0.0303842	0.0977481	0.0386931	0.0213555	0.024564	0.039115	0.0437532	0.0575779	0.027345	0.0578965	0.0491397	76.1493	21		isobutyryl-CoA mutase, small subunit	Common in two disease groups		0.110054	0.0117968	0.0326015	0.0192083	0	0.121891	0.101886	0.107434	0.03311	0.055237	0.0477827	0	0.129116	0.062545	0	0.168167	0.00788183	0.0265585
VanHB	Common in two disease groups		0.0572088	0.16663	0.0501677	0.0477098	0.0371986	0.0250122	0.0273957	0.0348873	0.0664344	0.0487816	0.0382789	0.0634639	0.0617279	0.061432	0.0132094	0.0216911	0.095255	0.140357	0.0723097	0.0170453	0.0687808	0.057856	0.038114	76.2072	21		dihydrofolate reductase	Common in two disease groups		0.0517982	0.0554977	0.0153444	0.00904196	0.0250137	0.0318635	0.095899	0.158932	0.0467451	0.12991	0.0562027	0	0.076388	0	0.0291116	0.170451	0.0928714	0.0208257
dTDP-6-deoxy-D-glucose-3,5-epimerase	Common in two disease groups		0.148544	0	0.0892957	0.0351511	0.0110461	0.126216	0.0488094	0	0.0464575	0.0372407	0	0.0322791	0	0.0820507	0.152879	0.19308	0.0199402	0.0396501	0.07293	0.0302712	0.0489656	0.0578479	0.0556818	76.265	17		ferrochelatase	Common in two disease groups		0	0.0120118	0.0166056	0.0635983	0.18962	0.00345631	0.069228	0.0430043	0	0.0422089	0.054769	0.224393	0.0376025	0.0424976	0.157649	0.0197795	0.0361395	0.0248082
isoquinoline 1-oxidoreductase, alpha subunit, putative	Common in two disease groups		0.0351205	0.350567	0.0222226	0.0484498	0.0260928	0.0175435	0	0.0112962	0.0698844	0.0146758	0.187892	0.0190574	0	0.0646563	0.0139046	0.0912956	0.0707354	0.0374852	0.131832	0	0	0.0577481	0.0822553	76.3228	17		RecName: Full=Flagellar biosynthetic protein fliP;	Common in two disease groups		0.0323565	0.11773	0.120527	0.0189741	0	0.0168316	0.0103312	0.131538	0.0625233	0.0199128	0.0757798	0.178289	0.0576501	0.0716183	0	0.0304258	0	0.0231848
laminin-binding surface protein	Common in two disease groups		0.037749	0	0.072438	0.145828	0.117806	0.0396004	0.115651	0.0169998	0.0726117	0.0515032	0.0269417	0.0382516	0	0.081075	0.0488099	0.0114539	0.020696	0.0517154	0.0305128	0.197532	0.0290183	0.0574378	0.0504298	76.3802	19		ISSod4, transposase	Common in two disease groups		0.0439098	0.131771	0.0292594	0.0651209	0.0530244	0.0107984	0.0372616	0.0734976	0.0198232	0.0771093	0.0333671	0.116979	0.0971539	0	0.0370173	0.0283901	0.113161	0.0353352
transporter permease	Common in two disease groups		0.0283394	0.33004	0.0104675	0.0896517	0.00615002	0.0661171	0.0542712	0.0372176	0.0375996	0.0276291	0.0758573	0.0179632	0.0764402	0.0608805	0.0785369	0.112861	0.0277651	0.00440287	0.0477612	0	0.0136065	0.0573123	0.0698582	76.4375	20		cyclolysin secretion ATP-binding protein	Common in two disease groups		0.0709957	0.0675095	0.0713198	0.126049	0.0327945	0.0334383	0.0247691	0.0706281	0.0947225	0.0309814	0.029483	0.032862	0.0579459	0.0468012	0.0243217	0.043548	0.0857474	0.0834551
SubName: Full=Response regulatory protein AtoC ;	Common in two disease groups		0.00335743	0.117526	0.0149025	0.0208948	0.0109566	0.0647469	0	0.0663126	0.00669006	0.0787189	0.0720357	0.0991623	0.130599	0.0975784	0.181862	0.0842051	0.0909646	0.0220143	0.023809	0	0.0145752	0.0571863	0.0510199	76.4947	19		L-2-hydroxyisocaproate dehydrogenase	Common in two disease groups		0.0863188	0.00616111	0.0660649	0.100422	0.0277802	0.0460364	0.0665911	0.0401348	0.112537	0.0865891	0.0218711	0.153519	0.0269977	0	0.0647338	0.040577	0.0844482	0.0185174
80 kDa prolyl oligopeptidase	Common in two disease groups		0.0619799	0.0772776	0.0502393	0.036653	0.0647543	0.108404	0.0127442	0.00248561	0.0517489	0.0598401	0.0443934	0.0547103	0.0142859	0.0392011	0.176325	0.143489	0.0260089	0.0227441	0.0525802	0.00792409	0.0861742	0.0568553	0.0435895	76.5516	21		transporter permease	Common in two disease groups		0.0605593	0.0346264	0.193423	0.0728276	0	0.077859	0.0456909	0.0225352	0.0728903	0.0405142	0.0701491	0.0718549	0.0577557	0.0714032	0	0.0506455	0.0366159	0.0498194
glucose-1-phosphate cytidylyltransferase	Common in two disease groups		0.0796064	0	0.13386	0.0325393	0.0498569	0.0618722	0	0.0265428	0.055735	0.0991134	0.0394254	0.067248	0	0.0949905	0.114377	0.0134258	0.0415698	0.137754	0.0566359	0	0.0850293	0.0566468	0.0432324	76.6082	17		hypothetical protein c1193	Common in two disease groups		0.0936487	0.0200833	0.00924866	0.021785	0	0.0653222	0.0288972	0.0174083	0.0563621	0.0313521	0.0813323	0.166517	0.0879011	0.0355043	0.175553	0.0440432	0.0044606	0.0301351
SubName: Full=MreB;	Common in two disease groups		0.0321827	0.160592	0.0356467	0.0444232	0.0597985	0.0683469	0.026442	0.0491574	0.059488	0.0201534	0.159931	0.0437226	0.118978	0	0.0254838	0.0941486	0.0621325	0.015033	0.0580911	0	0.0530608	0.0565149	0.0445758	76.6647	19		SubName: Full=Rod shape-determining protein MreB ;	Common in two disease groups		0.012775	0.10376	0.0377093	0.0133287	0	0.034379	0.00393365	0.103111	0.0153496	0.0128162	0.060895	0.204039	0.052897	0.0674582	0.0285535	0.0657759	0.0182755	0.0327479
SubName: Full=Dihydrofolate reductase type I; EC=1.5.1.3;	Common in two disease groups		0.073996	0	0.0307349	0.0255308	0.036094	0.121353	0.0531442	0.177033	0.0920525	0.0202912	0.0247762	0.0703483	0	0.0297826	0.140988	0.094694	0.054352	0.0432259	0.0701388	0	0.0266845	0.0564391	0.0474381	76.7212	18		ISPssy, transposase	Common in two disease groups		0	0.0434143	0.0240045	0	0.0521599	0.0132935	0	0.0677969	0.0162603	0.0609566	0.00586531	0.0721002	0.175612	0	0.167043	0.165059	0.00387596	0.0130383
putative acyl-coa dehydrogenase	Common in two disease groups		0.0405321	0	0.00498339	0.0264232	0.0234357	0.145748	0.181106	0.0481587	0.0134501	0.0329345	0.0482149	0.0599533	0.0874212	0.116076	0.109199	0.0717023	0.095255	0.0336661	0.0182027	0	0.02598	0.0563068	0.0496369	76.7775	19		ribose ABC transporter, permease protein	Common in two disease groups		0	0.0303518	0.0335474	0.0321154	0.0273191	0.0696784	0.0589832	0.0592266	0.042593	0.0994054	0.0522404	0.0755335	0.0227727	0.0804406	0.0159044	0.0465741	0.0445843	0.0683368
Unspecified	Common in two disease groups		0.0663313	0	0.0422992	0.0493422	0.0471999	0.0903233	0.0791527	0.0705292	0.0568073	0.0537424	0.055221	0.0619138	0.0507469	0.0779355	0.0788726	0.0481232	0.0551301	0.0353446	0.0400793	0.00609984	0.11484	0.0561921	0.0257343	76.8337	20		ADP-L-glycero-D-mannoheptose-6-epimerase	Common in two disease groups		0.014241	0.0668408	0.0711516	0.0099321	0.213308	0.0765501	0.0658347	0.0233769	0.0342887	0.0920969	0.0607907	0	0.0187801	0.0752764	0.191783	0.0200822	0.0122342	0.0458622
efflux pump component AbgT putative transporter family	Common in two disease groups		0.0383896	0.103037	0.00653325	0.0254873	0.00385122	0.13433	0.169749	0.036574	0.0176459	0.00864702	0.0948375	0.044908	0.0764402	0.0285523	0.0757081	0.073926	0.0537963	0.0248361	0.0403179	0	0.119288	0.0560407	0.046723	76.8897	20		peroxiredoxin, alkyl hydroperoxide reductase	Common in two disease groups		0.044224	0.0806197	0.144174	0.00386509	0.0213827	0.106164	0.068277	0.0246778	0.0665415	0.0221901	0.0384243	0.11796	0.0889785	0.134127	0.0248797	0.0311961	0.0221731	0.0712032
possible pump for toxic or radical ions	Common in two disease groups		0.0674137	0	0.0311164	0.0368271	0.0219132	0.0786097	0.0968386	0.018975	0.0614926	0.0164328	0.22547	0.0854392	0.0363544	0.108567	0.0350252	0.076695	0.0726027	0.0446125	0.0340674	0.0200668	0.00810223	0.0560296	0.0493135	76.9457	20		iron III ABC transporter, ATP-binding protein	Common in two disease groups		0.0436306	0.0561425	0.0646566	0.0543923	0.0843204	0.0613751	0.0500352	0.0556684	0.060032	0.0375484	0.0487212	0.132919	0.0434752	0.0566993	0.00702213	0.0205223	0.0357064	0.0983451
adhesin protein AP33-2	Common in two disease groups		0.079739	0.348152	0.0331193	0.0447062	0.0583356	0.052308	0	0.0224371	0.0446393	0.0947038	0.0399986	0.0189662	0	0.112385	0.020713	0.011328	0.0117151	0.0279497	0.0100675	0.106719	0.0359316	0.0559006	0.0746632	77.0016	19		DNA helicase	Common in two disease groups		0.0677147	0.04148	0.0415559	0.0455846	0.10749	0.0476316	0.0462745	0.0566632	0.0407446	0.0533834	0.00839391	0.206491	0.0311382	0.0476619	0.0544098	0.018184	0.0249447	0.0513667
cytoplasmic membrane protein, protein folding	Common in two disease groups		0.036755	0	0.029042	0.020416	0.0413783	0.114691	0	0.0476927	0.0581593	0.0537769	0.050253	0.0203796	0.0334759	0.12927	0.129936	0.161362	0.0376352	0.0343472	0.0862659	0.0384233	0.0376049	0.0552792	0.0438613	77.0569	19		cytoplasmic membrane protein, protein folding	Common in two disease groups		0.0300179	0.0394024	0.0839316	0.0131413	0.0885854	0.162917	0.0421031	0.008532	0.0910258	0.0767916	0.0452281	0	0.0204912	0.0463349	0.050922	0.11169	0.0633145	0.0700109
iron III binding periplasmic protein precursor	Common in two disease groups		0.0258213	0	0.0932061	0.0790302	0.0167782	0.0376392	0.0494163	0.0339109	0.122053	0.100664	0.0352217	0.0286317	0	0.0831962	0.0953903	0.0391447	0.0353899	0.124667	0.034807	0	0.125584	0.0552644	0.0419367	77.1122	18		curved DNA-binding protein CbpA	Common in two disease groups		0.0430023	0.036895	0.0785926	0.135114	0.0553875	0.0158908	0.0265414	0.0399818	0.0258773	0.0287571	0.0186647	0.153029	0.0480594	0.0325994	0.193504	0.0067399	0.0266986	0.0784579
phosphomethylpyrimidine kinase	Common in two disease groups		0.164867	0	0.0202912	0.0884764	0.055589	0.0320511	0.105248	0.0206173	0.109372	0.0178452	0.0490429	0.0116259	0.0395527	0.0590137	0.0253879	0.041662	0.00718025	0.0342256	0.0524609	0.152553	0.0704541	0.0551198	0.0456608	77.1673	20		CP4-6 prophage; predicted lyase/synthase	Common in two disease groups		0.0142061	0.0365368	0.0946516	0.0346921	0.0617274	0.087369	0.0263036	0.047519	0.0939993	0.0997231	0.0523968	0.0757788	0.0323635	0.0699686	0.103797	0.0600814	0.0447359	0.0182891
flagellar basal-body rod protein	Common in two disease groups		0.0146888	0	0.0276352	0.0293833	0	0.0796038	0	0.071883	0.0482058	0.0729312	0.0628641	0.0934634	0.113967	0.153622	0.0609884	0.0935193	0.0888305	0.037023	0.0297016	0	0.0783362	0.0550784	0.0420147	77.2224	17		RecName: Full=Major fimbrial subunit protein type-2; AltName: Full=Fimbrillin; Short=Fimbrilin; AltName: Full=Major fimbrial subunit protein type II; Flags: Precursor;	Common in two disease groups		0.0125307	0.00537306	0.0261485	0.00440386	0	0	0.0911657	0.0315263	0.00758102	0.0253147	0.229972	0.0671954	0.130109	0.24351	0	0.0058871	0.00359446	0
putative methyltransferase	Common in two disease groups		0.0782149	0	0.0324755	0.0238331	0.025436	0	0.168536	0	0.0291845	0.0285937	0.130824	0.0743604	0.0632204	0.0314797	0.0609644	0.0667096	0.0689348	0.0916574	0.079085	0	0.0986798	0.0548661	0.0448268	77.2772	17		flagellar basal body rod protein FlgC	Common in two disease groups		0.026667	0.108536	0.0908891	0.0186227	0.0867987	0.0131299	0	0.122738	0.0321189	0.113652	0.096921	0.142238	0.0286244	0.0404534	0	0	0.0152873	0.0374914
reverse transcriptase	Common in two disease groups		0.0362249	0	0.0781606	0.0897823	0.0684861	0.0979532	0.0773321	0.0852876	0	0.0818538	0.0440749	0.0313216	0.0426445	0.0159095	0.0464365	0.0299564	0.108371	0.144297	0.0614072	0.0117436	0	0.0548211	0.0394544	77.3321	18		putative aspartate amino transferase	Common in two disease groups		0.0438051	0.0351995	0.0535161	0.00192083	0.0211521	0.048511	0.0743504	0.0671847	0.0757834	0.0988758	0.0427777	0	0.0279061	0.0747026	0.0615715	0.0540568	0.0188168	0.0651913
carbomycin resistance protein	Common in two disease groups		0.0489699	0	0.0650941	0.0492334	0.058246	0.0978995	0.0643279	0.0693086	0.0362009	0.0675225	0.12732	0.0265801	0.0542651	0.0180308	0.0504161	0.0859253	0.0279429	0.0496964	0.0678962	0.0499389	0.0363279	0.0548163	0.0278676	77.3869	20		RecName: Full=Carbamate kinase-like protein YqeA;	Common in two disease groups		0.0707514	0.103163	0.0440362	0.0148279	0	0.0644428	0.0895447	0.098711	0.0766406	0.0283864	0.0399362	0	0.098696	0.0804406	0.0159044	0.0532315	0.0851195	0.0592303
Blasticidin-S deaminase EC 3.5.4.23	Common in two disease groups		0.0235904	0.824294	0	0	0	0	0	0.0123393	0	0	0	0	0.141793	0	0.0379499	0.0536613	0.0257422	0.0315012	0	0	0	0.0548034	0.179329	77.4417	8		glucose-1-phosphate cytidylyltransferase	Common in two disease groups		0.033613	0.136858	0.0348506	0.0263763	0.170427	0.0124141	0.00518724	0.0843635	0.055612	0.0337353	0.0145981	0.0895121	0.0472989	0.0381941	0.0566886	0	0.033671	0.118968
hypothetical protein t1840	Common in two disease groups		0.00764257	0.133626	0.00846461	0.00792261	0.0198831	0.0401377	0.087909	0.131294	0.0190212	0.0391355	0.0716536	0.0363367	0.0989352	0.0616017	0.0317888	0.0347813	0.0853849	0.0518127	0.129494	0	0.0441219	0.0543308	0.0423523	77.496	20		hemin transport system permease protein HmuU	Common in two disease groups		0.0656902	0.0506978	0.0428171	0.0504335	0.0507767	0.0258712	0.0243368	0.0219995	0.0316367	0.0263739	0.0713222	0.0701383	0.0317086	0.0697176	0.0369243	0.0710578	0.0376336	0.0592049
phosphomannomutase	Common in two disease groups		0.145363	0	0.0505254	0.043139	0.068098	0.0295525	0.0388395	0.003795	0.0605602	0.0469213	0.0723542	0.0546191	0.0218553	0.108906	0.0280969	0.0230756	0.0357456	0.0442233	0.0273398	0.156829	0.0779839	0.054182	0.040825	77.5502	20		sodium/proline symporter	Common in two disease groups		0.0875055	0.0262683	0.0311091	0.129797	0.177517	0.0420075	0.044567	0.0244099	0.0552905	0.026321	0.0322983	0.0465954	0.0328494	0.0132693	0.108262	0.0164509	0.0488717	0.116888
general secretion pathway protein E	Common in two disease groups		0.0476004	0	0.0680269	0.0487328	0.0359448	0.0778843	0.0705699	0.0345766	0.0336135	0.0942904	0.106875	0.0846641	0.119191	0.0643169	0.029775	0.0349491	0.0613544	0.0473612	0.0294869	0	0.0309998	0.0533435	0.03158	77.6035	19		amino acid ABC transporter, permease protein	Common in two disease groups		0.0623045	0.0574559	0.0458439	0.025369	0	0.0713145	0.0510943	0.0694038	0.0436645	0.0416793	0.0180391	0	0.0745924	0.0471957	0.0698492	0.00968345	0.177666	0.0333567
VanRB	Common in two disease groups		0.0491245	0	0.120388	0.0653833	0.0365418	0.0491378	0.0807133	0.0237243	0.0628213	0.0153993	0.0563675	0.0533881	0.0908327	0.0904934	0.0777938	0.0478295	0.07427	0.0459017	0.0532482	0.0250834	0	0.0532591	0.0304298	77.6568	19		hypothetical protein gbs0102	Common in two disease groups		0.10426	0.0695393	0	0.0242681	0	0.0627249	0.178765	0.0129319	0.0557727	0.0929972	0.0301868	0	0.0310537	0.0351098	0.0390635	0.0381286	0.0862454	0.00745769
capsular polysaccharide synthesis enzyme Cap8P	Common in two disease groups		0.0546024	0	0.051503	0.0446409	0.0420649	0.0353824	0.0232343	0.086486	0.0563411	0.0413748	0.135282	0.038434	0.235397	0.0130246	0.0168054	0.0276069	0.0760261	0.05101	0.0551806	0.014423	0.011669	0.0528804	0.0514813	77.7097	20		hypothetical protein SAV0804	Common in two disease groups		0.0621998	0.100034	0.00920662	0.0271493	0.030028	0.0784725	0.0720161	0.0347019	0.0935974	0.0468164	0.0202549	0	0.0500451	0.0117989	0.0699887	0.0731211	0.151444	0.0275478
dihydroorotate dehydrogenase 2	Common in two disease groups		0.121486	0.16019	0.111685	0.0711729	0.0715312	0.00800605	0.0658017	0.00517096	0.0479027	0.0469213	0	0.0174161	0	0.0812447	0.0127059	0.031299	0	0.029993	0.0231649	0.163612	0.0396745	0.0528085	0.0506228	77.7625	18		hypothetical protein BT_4018	Common in two disease groups		0.112881	0	0	0.0394005	0.054523	0.0972266	0.291739	0.031488	0.0594159	0.0283334	0.0612599	0	0	0.0427845	0	0	0.145446	0.072649
hypothetical protein BT_2612	Common in two disease groups		0.0219116	0	0	0.015127	0.028511	0.0574931	0	0.19734	0.0217952	0.0320387	0.0586604	0.166638	0.141793	0.0705959	0	0.0498434	0.0386133	0.0255901	0.182743	0	0	0.0527949	0.0636639	77.8153	15		RecName: Full=Macrolide export ATP-binding/permease protein macB	Common in two disease groups		0.0609432	0.0435815	0.0361539	0.102905	0.0458777	0.0433573	0.0376507	0.0434635	0.0652557	0.0272213	0.0882925	0.0181477	0.0399685	0.0462632	0.095287	0.058926	0.063098	0.0981929
hemolysin B	Common in two disease groups		0.0250924	0.0760701	0.0640211	0.0361306	0.069531	0.0496214	0.0626807	0.0491352	0.0412593	0.0861257	0.0379605	0.0705306	0.0565039	0.0562561	0.060461	0.0545844	0.0576865	0.0489424	0.0352841	0.0233732	0.0472043	0.0527835	0.0161598	77.8681	21		ferrous iron transport protein B	Common in two disease groups		0.0227577	0.0609663	0.0463064	0.0138909	0.0246679	0.0510879	0.0386665	0.0571606	0.0393249	0.0371248	0.0790383	0.0909836	0.0556221	0.0946424	0.0287396	0.0895444	0.0472693	0.0265585
hypothetical protein SAV0804	Common in two disease groups		0.0764257	0	0.0362667	0.0715647	0.0426023	0.0238838	0.0313837	0.0184424	0.0325878	0.0319354	0.0292347	0.0363367	0.105972	0.140683	0.105891	0.11177	0.0513065	0.0714189	0.0276022	0.0389934	0.0157641	0.052384	0.0371551	77.9205	20		SubName: Full=Putrescine transport system permease protein;	Common in two disease groups		0.0142061	0.0669602	0.0588972	0.0148747	0.137172	0.0506789	0.0350571	0.0237595	0.0128047	0.0284923	0.0123302	0.0757788	0.0266597	0.0430356	0.127747	0.0133423	0.126066	0.00456593
cytochrome d ubiquinol oxidase, subunit II	Common in two disease groups		0.0959739	0.159787	0.0607306	0.0757001	0.0178231	0.0319705	0.0525373	0.0102975	0.0773204	0.100216	0.0244578	0.00870805	0.0738815	0.0588865	0.018987	0	0.010737	0.0256145	0.0254074	0.114187	0.0527085	0.0521872	0.0414669	77.9726	20		N-acetylmuramoyl-L-alanine amidase	Common in two disease groups		0	0.0112237	0.0776257	0	0	0.0129049	0.0566057	0.0584614	0.0473077	0.078857	0.113761	0.279572	0.049179	0.0993045	0	0.0246488	0.00751373	0
DNA helicase	Common in two disease groups		0.040753	0.118734	0.0507638	0.0468609	0.0552009	0.0415616	0.0780257	0.0114738	0.0287183	0.0272846	0.0545204	0.0580841	0.0878476	0.0327948	0.0752766	0.0888202	0.0518623	0.0253712	0.0188707	0.0242283	0.0783362	0.0521614	0.0274458	78.0248	21		SubE	Common in two disease groups		0.0430023	0.0245967	0.0424808	0.127618	0.0277226	0.044114	0.0420382	0.0560128	0.0474416	0.0503647	0.0311252	0.0765145	0.015379	0.0434659	0.056456	0.0775226	0.0595468	0.0761496
Fe2+ transporter protein, inner membrane	Common in two disease groups		0.049257	0	0.0106344	0.0323216	0.0374972	0.0882546	0.0345047	0.118999	0.0394411	0.0245975	0.0450303	0.0708042	0.0465891	0.038692	0.103182	0.0874357	0.105881	0.0325472	0.0607154	0	0.0623519	0.0518445	0.0336824	78.0766	19		RecName: Full=Integration host factor subunit beta; Short=IHF-beta;	Common in two disease groups		0	0.159998	0.027746	0	0.182704	0.0344608	0	0.0258638	0	0	0	0	0.0169845	0.249786	0.33004	0	0.00907277	0.0134949
perosamine synthetase	Common in two disease groups		0.0466285	0	0.0359329	0.0503652	0.0474686	0.035463	0.0698764	0.059344	0.0484156	0.0652144	0.0868123	0.0462302	0.078679	0.0392011	0.0730231	0.0461093	0.0309662	0.0720027	0.0573754	0.01448	0.0818589	0.0516879	0.0219258	78.1283	20		hypothetical protein XF1750	Common in two disease groups		0.0696693	0.107055	0.092907	0.0729682	0.0897381	0.0200016	0.00717568	0.0291542	0	0.0349534	0.030265	0	0.123032	0.0440039	0.0652918	0.0273172	0.0814817	0.0953265
pyrroline-5-carboxylate reductase	Common in two disease groups		0.0502952	0.0913646	0.153007	0.0475792	0.064396	0.0379078	0.0345047	0.0194188	0.0532874	0.0706575	0.0321645	0.0625521	0.0389131	0.0168005	0.0444707	0	0.0106036	0.0903682	0.0557293	0.0931508	0.0150596	0.0515348	0.0351944	78.1799	20		capsular polysaccharide synthesis enzyme Cap8B	Common in two disease groups		0.0192324	0	0.0284817	0.110682	0.0185586	0.0851602	0.0415195	0	0.0694078	0.0385547	0.100153	0.10251	0.020618	0.0582773	0.140536	0.0542218	0.0247715	0.108263
curved DNA-binding protein CbpA	Common in two disease groups		0.120779	0	0.125372	0.0798573	0.0425426	0.0308152	0.0866952	0.0169998	0.102659	0.106658	0.0538835	0.052613	0	0.032413	0.0174287	0.0114539	0.0443486	0.0423259	0.0356181	0.0359149	0.0435495	0.0515203	0.0379416	78.2314	19		VanRB	Common in two disease groups		0.0200003	0.0599394	0.0414298	0.0906304	0.0193078	0.051681	0.0431405	0.0334393	0.0540583	0.080234	0.0347487	0.106679	0.0321522	0.01517	0.0447835	0.0422826	0.191849	0.057962
RecName: Full=Flagellar filament 31 kDa core protein; AltName: Full=Class B;	Common in two disease groups		0.0162129	0	0.0239155	0.00372189	0.0140614	0.0661439	0	0.048647	0.0161307	0.03948	0.144517	0.0924147	0.0349685	0.0347888	0.231991	0.0737162	0.0825173	0.0302849	0.0327553	0	0.0934838	0.0514167	0.0560092	78.2828	18		SubName: Full=Preprotein translocase subunit SecY ;	Common in two disease groups		0.0195116	0.0627812	0.0433636	0.0102132	0	0.0504539	0.0180689	0.163371	0.0411197	0.0293926	0.0805242	0.156217	0.0418697	0.0739853	0	0.0412922	0.0167597	0.0125563
ATPase	Common in two disease groups		0.0657128	0.064398	0.0503108	0.0742418	0.0456474	0.0460751	0.0258352	0.0137153	0.0293011	0.0643531	0.0247125	0.0819286	0.0238809	0.109033	0.0368951	0.0706534	0.068757	0.056021	0.0368825	0.0329505	0.0476446	0.0509024	0.0233183	78.3337	21		50S ribosomal protein L28	Common in two disease groups		0	0.0299458	0	0.0731556	0.0674909	0	0.150949	0.038987	0.189204	0.140237	0.0303432	0	0.0374757	0	0	0	0.15008	0.0899488
UDP-glucose 6-dehydrogenase	Common in two disease groups		0.0191727	0	0.0827863	0.030428	0.0772633	0.0167643	0.0660618	0.0388377	0.103008	0.0756528	0	0.0364279	0	0.061729	0.132765	0.00872679	0.0405473	0.102093	0.0678247	0.0410456	0.0608107	0.0505688	0.037278	78.3843	18		Iron III dicitrate transport ATP-binding protein fecE	Common in two disease groups		0.0642591	0.0275578	0.0261695	0.0224175	0	0.0395328	0.0842926	0.0627465	0.0144923	0.0322525	0.0837045	0.0429168	0.103386	0.0487019	0.0542238	0.0642079	0.0414013	0.0180862
RecName: Full=Segregation and condensation protein A;	Common in two disease groups		0.0792309	0	0.0146164	0.0683216	0.055798	0.0461825	0.227575	0	0.0328443	0.0192922	0	0.0251211	0.0213222	0.0638078	0.0182917	0.0300403	0.0581756	0.037023	0.0467115	0.141379	0.0761785	0.0505672	0.0524743	78.4348	18		prophage LambdaSa1, single-strand binding protein	Common in two disease groups		0.0316584	0.0135879	0.0281454	0	0.0917553	0.00779204	0.146604	0.0353523	0	0.0317758	0.0412397	0	0.0594457	0	0.0534333	0.0148828	0.204062	0.0305664
diaminopropionate ammonia-lyase	Common in two disease groups		0.0705723	0.133223	0.0063425	0.0486892	0.0868167	0.0266779	0.109583	0.0343547	0.100584	0.0474036	0.0204452	0.0579929	0.0246272	0.0123034	0.0528374	0.0477036	0.00671342	0.0534668	0.0308467	0.0680673	0.0220169	0.0505366	0.0345603	78.4854	21		2,3-dihydroxybenzoate-AMP ligase	Common in two disease groups		0.0490408	0.113479	0.150375	0.0199579	0.153829	0.00965313	0.00832119	0.0182501	0.0695418	0.0864302	0.0297436	0	0.0330606	0.0124086	0.0459461	0.0192018	0.030423	0.122139
putative fucose synthetase	Common in two disease groups		0.0289357	0	0	0.0215042	0.0173753	0.0311376	0.0255751	0.120286	0.0265738	0.0325555	0.0476417	0.0507894	0.144032	0.0430194	0.0246687	0.0911278	0.112483	0.0353689	0.0990054	0	0.102731	0.050229	0.0430667	78.5356	18		2,5-dichloro-2,5-cyclohexadiene-1,4-diol dehydrogenase	Common in two disease groups		0.0687618	0.0368711	0.0203681	0.120029	0.0996514	0.0613751	0.0344951	0.0191683	0.0465576	0.0345297	0.0373294	0	0.0276737	0.065163	0.0193457	0.109131	0.0246199	0.121758
cation efflux system protein	Common in two disease groups		0	0	0.0161424	0.0150834	0.0331683	0.031863	0.0104901	0.26454	0	0.00533979	0.131652	0.0969739	0.0942443	0.0176065	0	0.00830723	0.12202	0.0391636	0.143641	0	0.0210041	0.050059	0.068408	78.5857	16		putative acyl-coa dehydrogenase	Common in two disease groups		0.0769993	0.0550201	0.00760913	0.00447413	0.0123916	0.18795	0.0435728	0.0358114	0.0463433	0.0515298	0.0752324	0	0.0412994	0.0681038	0	0.135761	0.053289	0.0124041
RecName: Full=Macrophage infectivity potentiator; AltName: Full=Peptidyl-prolyl cis-trans isomerase; Short=PPIase; Short=Rotamase; Flags: Precursor	Common in two disease groups		0.0470482	0	0.0651417	0.0270544	0.071382	0.0822904	0.0900763	0.0882836	0.0858519	0.0229439	0	0.0596342	0.0507469	0.0757718	0.11409	0	0.0368571	0.02199	0.0871963	0	0.0226334	0.049952	0.0355726	78.6356	17		hypothetical protein t1840	Common in two disease groups		0.0435957	0.00933718	0.00645304	0.00379481	0	0.0388784	0.0504459	0.0547119	0.0196624	0.0765268	0.118271	0.0581216	0.0598894	0.111498	0.0122771	0.0461064	0.0218483	0.0263048
dihydropteroate synthase	Common in two disease groups		0.0406205	0	0.0451605	0.026075	0.0906381	0.102359	0.0336377	0.0658687	0.122286	0.0171218	0.0156683	0.0333733	0	0.0565531	0.016206	0.0732127	0.0447043	0.0789597	0.0591647	0.104438	0.016865	0.0496625	0.0354198	78.6853	19		chelated iron transport system membrane protein	Common in two disease groups		0.0147646	0.0538739	0.0219235	0.00515345	0.042823	0.0200425	0.0595019	0.0990554	0.0533886	0.0740906	0.0224446	0.15916	0.0198364	0.0223785	0.0832424	0.00693247	0.0169113	0.0667387
MobA protein	Common in two disease groups		0.199347	0	0	0.0343893	0.064814	0.261513	0.286354	0	0	0	0	0	0	0	0	0	0	0	0.0503854	0	0.143726	0.049549	0.0914192	78.7348	7		phosphoglyceromutase	Common in two disease groups		0.0430023	0.110589	0.0636686	0.021012	0.00829948	0.0645451	0.0703087	0.0263995	0.0543262	0.0431092	0.0410572	0.0458596	0.057629	0.0456177	0.00967286	0.0404119	0.0726255	0.0428944
putative aspartate amino transferase	Common in two disease groups		0.0345904	0	0.0680984	0.0636421	0.0424829	0.0268928	0.0441279	0.0692199	0.0535438	0.0449576	0.071972	0.0219297	0.0746278	0.0866751	0.0239495	0.0393545	0.038391	0.0610563	0.0893434	0.0411597	0.0443421	0.0495408	0.0225924	78.7844	20		80 kDa prolyl oligopeptidase	Common in two disease groups		0.0472956	0.0229728	0.0102786	0.0253222	0.0487594	0.14357	0.0447615	0.0211196	0.0455397	0.0695891	0.0178045	0	0.0186111	0.0215178	0.0106494	0.12008	0.0316139	0.091344
two component response transcriptional regulatory protein PRRA	Common in two disease groups		0.0814839	0	0.0541497	0.0764619	0.0932354	0.0113912	0	0.0440308	0.110281	0.0476447	0.0174516	0.0867613	0	0.0840023	0.0496729	0.0222365	0.0076693	0.0548291	0.0626	0.116296	0.0188024	0.0494762	0.0373618	78.8339	18		isoquinoline 1-oxidoreductase, alpha subunit, putative	Common in two disease groups		0.0571735	0.0612767	0.211689	0	0	0	0.0352948	0.0478251	0	0.0287042	0.0744764	0.152538	0.0536575	0.119137	0	0.0537542	0	0.00920796
gamma-glutamyl kinase	Common in two disease groups		0.0518635	0	0.0725334	0.0903917	0.0354969	0.0859441	0	0	0.0488818	0.0638363	0.0584056	0.0518836	0.0705766	0.0879479	0.00755163	0.0496756	0.0352788	0.137729	0.038624	0.0194967	0.0314842	0.0494096	0.0349184	78.8833	18		adhesin protein AP33-2	Common in two disease groups		0.0284122	0.0487157	0.0252446	0.0198174	0.109738	0.0157272	0.0745017	0.0316793	0.111063	0.0356419	0.0246604	0.0757788	0.0494959	0.0430356	0.127747	0.0200271	0.0365942	0.0411441
heat-inducible transcription repressor	Common in two disease groups		0.0604558	0	0.054555	0.111221	0.0669635	0.0156628	0.154404	0.0352868	0.133685	0.0425461	0.0119741	0	0	0.0144246	0.0248125	0.0356624	0.049995	0.0502073	0.0430137	0.079925	0.0516517	0.0493546	0.0421368	78.9326	18		flagellar biosynthesis protein FlhA	Common in two disease groups		0.00924969	0.106482	0.153086	0.0075662	0.12795	0.0232329	0.00946671	0.0660752	0.0223412	0.0524301	0.0322462	0.0662144	0.0133299	0.0579545	0.00697562	0.00583208	0.0035295	0.024098
hypothetical protein t1937	Common in two disease groups		0.0393394	0	0.0079162	0.00740024	0.0279139	0.0562841	0	0.064404	0.0427045	0.0627339	0.0191076	0.0815639	0.0694039	0.115227	0.109007	0.130147	0.0840511	0.0434449	0.0325406	0	0.0412597	0.0492595	0.0388644	78.9819	18		flagellum-specific ATP synthase	Common in two disease groups		0.086598	0.0894554	0.0620711	0.0101195	0.0855307	0.0450956	0.0355542	0.0220378	0.0349048	0.0296574	0.035244	0	0.0338634	0.0439321	0.0385519	0.0633001	0.0470312	0.0308708
SubName: Full=Flagellar motor switch protein FliY ; SubName: Full=FliY;	Common in two disease groups		0.00441767	0.154555	0.0293996	0.00916324	0	0.023239	0	0.0573022	0.0088113	0.0679359	0.0355402	0.100986	0.171857	0.0427648	0.144128	0.0402775	0.0520179	0.028947	0.00894627	0.0157912	0.0383094	0.0492567	0.0514694	79.0311	19		dimethyladenosine transferase	Common in two disease groups		0.0321121	0.0482142	0.0333162	0.00559852	0.0775771	0.0830332	0.0470958	0.00895286	0.0531743	0.0967044	0.034879	0	0.0215475	0.0487019	0.217081	0.0944136	0.0368108	0.00258736
penicillin-binding protein 2B PBP-2B	Common in two disease groups		0.0282289	0	0.0227233	0.0230278	0.0800995	0.107732	0	0.135777	0.040863	0.0450265	0.0686601	0.02927	0.0331561	0.0495953	0.0675571	0.0233693	0.102524	0.0479693	0.0830214	0	0.0444301	0.0491919	0.0368105	79.0803	18		leucyl/phenylalanyl-tRNA--protein transferase	Common in two disease groups		0.0749399	0.0682736	0.083238	0.0196065	0.108585	0.0599435	0.017334	0.031335	0.0225555	0.0469753	0.0284663	0	0.0251176	0.0426052	0.126398	0	0.0107184	0.0663075
VanU	Common in two disease groups		0.0304819	0	0.0450174	0.0420725	0.0528722	0.0355436	0	0.0457619	0.0606768	0	0.054393	0.0386619	0.131452	0.0655048	0.0563136	0.0462352	0.0238971	0.0949657	0.143832	0	0.058609	0.048871	0.0383729	79.1292	17		ISRSO18-transposase protein	Common in two disease groups		0	0.120165	0.22882	0.0453269	0	0.068983	0	0	0.00822393	0	0.0949659	0.218753	0.0623187	0.0258931	0	0.0771375	0	0.0528126
iron III transport system permease sfuB like	Common in two disease groups		0.0552651	0	0.0810934	0.0886723	0.0629033	0.0145076	0	0.00934324	0.122379	0.125227	0.0406992	0.031504	0.0179107	0.0534136	0.0593582	0.0408649	0.0373462	0.0516425	0.0460912	0.0197247	0.063761	0.0486527	0.0348956	79.1778	19		preprotein translocase SecA subunit	Common in two disease groups		0.0425137	0.0344353	0.0293855	0.0255564	0.264661	0.0412712	0.018955	0.0263612	0.0255826	0.0426326	0.034853	0	0.047489	0.0429638	0.130119	0.0277574	0.0229959	0.0228043
pore-forming hemolysin	Common in two disease groups		0.0130984	0	0.105104	0.0925901	0.0468118	0.0916128	0	0	0.10422	0.0765485	0	0.0310937	0	0.0843417	0.0362718	0.0297886	0.0346119	0.0734135	0.0430137	0.0700626	0.0849413	0.0484536	0.0378413	79.2263	16		outer membrane protein	Common in two disease groups		0.00942421	0.0513425	0.0365112	0.00398221	0.0492205	0.0392874	0.007046	0.025443	0.0514598	0.0838352	0.101066	0.0608192	0.0489255	0.15127	0.0512941	0.0214576	0.013057	0.0323927
HlyB protein	Common in two disease groups		0.0316305	0	0.0737017	0.0278597	0.051081	0.0801411	0.100306	0.0822915	0.035828	0.0319009	0.0350306	0.0497863	0.028252	0.0527348	0.0937121	0.0694786	0.0359012	0.0285578	0.0463298	0.00781007	0.0472043	0.0480733	0.0267185	79.2744	20		bifunctional heptose 7-phosphate kinase/heptose 1-phosphate adenyltransferase	Common in two disease groups		0.0369289	0.049456	0.117563	0.0128836	0.0980376	0.0579188	0.0469877	0.0205839	0.0555316	0.0555547	0.0240347	0.049293	0.0185689	0.0349664	0.155696	0.0173587	0.0250963	0.0638723
CDP-glucose 4,6-dehydratase	Common in two disease groups		0.0625763	0.150933	0.0430145	0.0267932	0.0364821	0.0301973	0.0495897	0.0461392	0.0257579	0.056774	0.0115283	0.0205163	0.0558643	0.0694928	0.095654	0.0392705	0.0456379	0.0846761	0.0305366	0	0.0248791	0.0479197	0.0329849	79.3223	20		hypothetical protein lin0097	Common in two disease groups		0.110054	0.0235937	0.089649	0.158422	0.0531397	0.0474067	0.0552008	0.0460651	0.0993301	0	0	0	0.0147452	0	0.061897	0	0.0787967	0.123965
SubName: Full=Putative uncharacterized protein SCO5756;	Common in two disease groups		0.226317	0	0.0708166	0.0678863	0.0383928	0.0344153	0.0565253	0	0.078346	0.14383	0.0526733	0.0186927	0	0	0	0	0.0288988	0.0505721	0	0.10535	0.0284018	0.0476723	0.0566648	79.37	14		flagellar biosynthesis sigma factor	Common in two disease groups		0	0.109778	0.0703949	0.00637154	0.167603	0.0225171	0.00568435	0.102001	0.021993	0.0369659	0.0477045	0	0.0393136	0.111103	0.0205548	0.0171661	0.0104586	0.0235145
DNA-binding response regulator	Common in two disease groups		0.0206968	0	0.0458281	0.0285562	0.0448414	0.060314	0.198099	0.046583	0.0343128	0.0403413	0.0184707	0.0655611	0.0445635	0.0222309	0.0573205	0.0627657	0.0648445	0.0515695	0.0732163	0	0.0199033	0.0476199	0.0403456	79.4176	19		putative cell wall hydrolase; mobile element region	Common in two disease groups		0.026667	0.0686319	0.0118551	0.0721483	0.025763	0.100131	0.0576432	0.00746072	0.0240825	0.0535423	0.0231745	0.142238	0.0608189	0	0.0150208	0.0815391	0.066844	0.0751349
N-acetyl neuramic acid synthetase NeuB	Common in two disease groups		0.00903414	0	0	0.00935913	0.0117627	0.0711141	0.129783	0.0610085	0.0179723	0.00661445	0.0362408	0.0429476	0.116846	0	0.0500565	0.0308374	0.0610432	0.0253226	0.139276	0.161218	0.019551	0.0476184	0.0495407	79.4652	18		RecName: Full=Rod shape-determining protein mreB;	Common in two disease groups		0.0130194	0.0443456	0.0737371	0.0136332	0.0365408	0.121543	0.0552008	0.0433869	0.058773	0.0630221	0.0141289	0.0674406	0.034814	0.0387679	0.0498059	0.0303708	0.0298384	0.0414231
hypothetical protein gbs0185	Common in two disease groups		0.0805562	0	0.0367436	0.0604861	0.0184799	0.091183	0.0272223	0.0213274	0.0188581	0.0554305	0.0190439	0.027036	0.0613014	0.0152731	0.0722319	0.113196	0.038969	0.0486991	0.0766517	0.0169313	0.0956855	0.0473955	0.0315662	79.5126	20		SubName: Full=Putative uncharacterized protein SCO5756;	Common in two disease groups		0	0.0120118	0.0623023	0.391405	0	0.0345017	0.0821961	0	0.0927938	0.112539	0	0	0.0075205	0.0212667	0	0	0.0240786	0.117319
response regulator	Common in two disease groups		0.0491024	0.228613	0.0709835	0.031734	0.0597089	0.0114449	0.0376257	0.0362189	0.0192077	0.0286971	0.0175153	0.0373398	0	0.0421709	0.0353368	0.0297886	0.0531516	0.12654	0.0431091	0.0236582	0.00942324	0.0472081	0.0492422	79.5598	20		iron III ABC transporter ATP-binding protein	Common in two disease groups		0.0124958	0.0723811	0.0889133	0.0589133	0.0423043	0.0354016	0.0386017	0.0383749	0.0639699	0.0815579	0.0162925	0	0.0301876	0.0189715	0.028135	0.0235209	0.0644621	0.0744754
transposase ISRM11/ISRM2011-2	Common in two disease groups		0	0	0	0	0.0298246	0.113697	0	0	0.00759917	0.0111963	0.378649	0.0872173	0.0989352	0.0862509	0.0529813	0.0521929	0.00898087	0.0143032	0	0	0.0441219	0.04695	0.084759	79.6068	13		ABC-type transporter, periplasmic component	Common in two disease groups		0.0644337	0.00850137	0.0425859	0.110729	0.02876	0	0.0611878	0.0387192	0.0566835	0.0298693	0.0301347	0.0529716	0.0358914	0.0187922	0.0669195	0	0.171776	0.100527
ADP-L-glycero-D-mannoheptose-6-epimerase	Common in two disease groups		0.095002	0.17468	0.0221511	0.0464691	0.0325115	0.0524692	0.0574789	0.00563701	0.0696513	0.0511586	0.145282	0	0.0314503	0.0644442	0.00692832	0	0.0174504	0.00934089	0	0	0.100749	0.0468025	0.0488066	79.6536	17		phosphomethylpyrimidine kinase	Common in two disease groups		0.086982	0.037301	0.103081	0.103233	0.0840322	0.00856919	0.112758	0.00971806	0.0104741	0.148393	0.00755973	0	0.0326592	0.0395568	0.0293441	0.00817041	0.00996056	0.0391909
SubName: Full=Transcriptional regulator H-T-H ;	Common in two disease groups		0.0329558	0	0.0162139	0.0201983	0.0333176	0.0128151	0	0.267847	0.014569	0	0.0979584	0.118311	0.0473354	0.0117943	0.0304223	0.0166564	0.0688237	0.041061	0.0888186	0	0.0633647	0.0467839	0.0610428	79.7003	17		capsular polysaccharide synthesis enzyme Cap8P	Common in two disease groups		0.0115185	0.0345786	0.0614405	0.0764116	0	0.0368741	0.0337819	0.0610631	0.0450575	0.0809224	0.0700448	0	0.0571642	0.0174653	0.0259028	0.0352125	0.0197912	0.050073
SubName: Full=Transcriptional regulator TetR/AcrR family ;	Common in two disease groups		0.0734879	0	0.0639734	0.050104	0.041647	0.0430124	0.183967	0.0180207	0.0574833	0.0175352	0	0.0326438	0	0.053456	0.0998014	0.055927	0.0376129	0.01496	0.0534629	0.0153351	0.0692652	0.0467474	0.0412418	79.7471	18		D-lactate dehydrogenase	Common in two disease groups		0.0271557	0.0544947	0.0680617	0.063364	0.0536008	0.0578983	0.0374994	0.0666108	0.0478702	0.0136106	0.0582099	0	0.0499817	0.0205853	0.0207874	0.0437956	0.0978084	0.0642528
N-acetylmuramoyl-L-alanine amidase, putative	Common in two disease groups		0.0566566	0	0.0342161	0.0142128	0.0267794	0.0900815	0	0.028984	0.0410029	0	0.0275787	0.0587223	0	0.0663533	0.192626	0.11714	0.133135	0.0385068	0.0208269	0	0.0297228	0.0465022	0.0502432	79.7936	16		phosphomannomutase	Common in two disease groups		0.00963364	0.111497	0.134106	0.0403375	0.0186162	0.0320067	0.0297185	0.0215022	0.127511	0.0193303	0.0334453	0.0512549	0.032279	0.0219123	0.0650128	0.0135898	0.0469012	0.0651152
ferric uptake regulator	Common in two disease groups		0.0206084	0.362239	0.0688853	0.0357606	0	0	0	0.0116735	0.0206296	0.0303162	0.0277697	0	0	0.199951	0.0285284	0.0235791	0	0.00968144	0.0104731	0.0369981	0.0893006	0.0464949	0.0852694	79.8401	15		acyl carrier protein	Common in two disease groups		0	0.0224713	0.0310461	0	0.227832	0	0.0161669	0.0292307	0	0.157767	0.0455148	0	0.0140481	0	0.412538	0	0	0
sugar-phosphate dehydrogenase	Common in two disease groups		0.113843	0	0.131023	0.116728	0.0866077	0.00819411	0	0	0.128323	0.0864702	0	0.00806976	0	0.0274068	0.0501284	0.0106567	0.0214963	0.0604482	0.0137653	0.0835165	0.0269927	0.0463652	0.0477347	79.8865	16		flagellar basal-body rod protein	Common in two disease groups		0.0439098	0.149252	0.0876731	0.00583277	0	0.03397	0.0103312	0.120175	0.0408786	0	0.0717393	0	0.0134566	0.0586359	0.0188342	0	0	0.0390387
glycosyl transferase CpsJ V	Common in two disease groups		0.0479759	0	0.0478072	0.0264885	0.0686354	0.0209823	0.0275691	0.159323	0.0787889	0.0350704	0	0.0182368	0	0.0618138	0.0332272	0.0436759	0.12402	0.0425935	0.0145526	0.102728	0.0138266	0.0460627	0.0417018	79.9325	18		dTDP-6-deoxy-D-glucose-3,5-epimerase	Common in two disease groups		0.0725664	0.036298	0.0286498	0.0337551	0.0233423	0.279797	0.0149349	0.053985	0.0436645	0	0.0210108	0	0.0259415	0.0366519	0.0544098	0.0909749	0.0207873	0.0622742
SubName: Full=Flagellar motor switch protein FliG; SubName: Full=FliG; SubName: Full=FliG protein;	Common in two disease groups		0.00883534	0	0.0195521	0.0152358	0	0.0694753	0.0254017	0.0347764	0.0131703	0.0645254	0.0236298	0.100712	0.142752	0.0142125	0.220148	0.0401516	0.0415032	0.0371203	0.0312285	0	0.0636729	0.0460049	0.0532701	79.9785	18		hypothetical protein gbs0185	Common in two disease groups		0.108029	0.0521067	0.0819978	0.016491	0	0.0814176	0.0416708	0.0301489	0.0649878	0.0271154	0.0468964	0	0.0796624	0.0102209	0.0152069	0.0253915	0.0541335	0.0543346
RecName: Full=Flagellar filament 34.5 kDa core protein; AltName: Full=Class B;	Common in two disease groups		0.010757	0	0.011922	0.0185659	0.0140017	0.0659021	0	0.0515099	0	0.0157438	0.0287888	0.0511541	0.295953	0.0520136	0.149163	0.0612134	0.0695795	0.0326931	0	0	0.0310439	0.0457145	0.0673669	80.0242	16		RecName: Full=Protein-export protein secB;	Common in two disease groups		0.0297386	0.0870913	0.00441413	0.0103772	0.301721	0	0.0263468	0	0	0.0596856	0.0366256	0	0.0226249	0.0428921	0.301068	0.013975	0	0
hemin transport system permease protein HmuU	Common in two disease groups		0.0276767	0	0.0408447	0.0381765	0.024003	0.0605021	0.0529708	0.0804717	0.0757119	0.00675225	0	0.0438138	0.119298	0.0296978	0.0255557	0.0734225	0.0758705	0.0150816	0.0769141	0.0493688	0.0398947	0.0455251	0.0305537	80.0698	19		putative type II secretion protein	Common in two disease groups		0.0132637	0.102327	0.136775	0.0501993	0.0410939	0.0266484	0.0354677	0.0148067	0.0694614	0.0895019	0.0376683	0	0.0648537	0.0200833	0.0578047	0.0332594	0.0202459	0.0193798
ferrous iron transport protein B	Common in two disease groups		0.0379478	0	0.0430622	0.0323869	0.0363627	0.0453497	0.0229742	0.0875956	0.0327743	0.033589	0.112098	0.085348	0.0644998	0.0481528	0.0249084	0.0816038	0.0433705	0.0475801	0.0563973	0	0.0172613	0.0453935	0.0283599	80.1152	19		mannose-1-phosphate guanylyltransferase	Common in two disease groups		0.0375921	0.044465	0.0810519	0.0262826	0.0273767	0.0116165	0.0232777	0.108046	0.0141977	0.0189596	0.069732	0.0502739	0.0481227	0.114331	0	0.026657	0.00270667	0.0377197
Ctn001	Common in two disease groups		0.0292671	0	0	0.0242249	0	0	0	0.303001	0.023287	0.0342091	0.125282	0.0222488	0.0756939	0	0	0	0.178773	0.0218684	0.0354988	0.0417867	0.033774	0.0451864	0.0743614	80.1603	13		response receptor, binds fliM, causes tumbling	Common in two disease groups		0	0.135879	0.203429	0	0	0	0	0.157172	0	0.0353241	0.0458798	0.187853	0.0188857	0	0	0.0414023	0	0.0113387
hemolysin transport protein	Common in two disease groups		0.0196586	0	0.0217696	0.0188488	0.0340938	0.0879053	0.0690094	0.0221264	0.0304433	0.0590822	0.040954	0.0581752	0.0636469	0.0492559	0.0953663	0.104386	0.0436595	0.0153249	0.0552283	0.0233732	0.0315282	0.0449446	0.0279426	80.2053	20		twitching motility protein PilU	Common in two disease groups		0	0.0197012	0	0.0240572	0.438547	0.00707623	0.00354461	0	0.00691132	0.0230904	0.0299522	0	0.00925275	0.0522523	0.264981	0.00539192	0.00658263	0
hypothetical protein BT_2329	Common in two disease groups		0	0	0	0	0	0.0225137	0.0370189	0.00723491	0.0640568	0.00940492	0.0861117	0.122369	0.24979	0.020746	0.0535087	0	0.192889	0.012041	0.0650811	0	0	0.0448936	0.06836	80.2502	13		RNA polymerase sigma factor RpoS	Common in two disease groups		0.0531944	0.0627095	0.0177196	0.0278521	0	0.0507403	0.0841413	0.0519572	0.0680149	0	0.0173353	0	0.0374546	0.0352892	0.0149743	0.0687745	0.0266553	0.0363752
RecName: Full=Mitogen-activated protein kinase 13; Short=MAP kinase 13; Short=MAPK 13; EC=2.7.11.24; AltName: Full=Mitogen-activated protein kinase p38 delta; Short=MAP kinase p38 delta; AltName: Full=Stress-activated protein kinase 4;	Common in two disease groups		0	0.590046	0	0	0.0109864	0.00738813	0.169749	0	0.00839172	0	0.0112735	0.00802417	0.0818774	0.0271947	0	0	0	0	0	0.0150501	0.0121533	0.0448636	0.13095	80.295	11		cold shock-like protein cspI	Common in two disease groups		0.0611177	0	0	0.0853599	0.295323	0	0.0377371	0	0.0735868	0	0	0	0	0	0.137513	0	0	0.00984212
SubName: Full=Shape-determining protein envB HSP70 family charepones ;	Common in two disease groups		0.0860783	0	0.00500724	0.0734583	0.0824878	0.0594274	0.0520171	0.0280519	0.0563644	0.0364139	0.0606349	0.0688893	0	0.0145943	0.0251002	0.0927641	0.0479054	0.0338607	0.0229025	0	0.0914583	0.0446389	0.0312395	80.3397	18		UDP-glucose 6-dehydrogenase	Common in two disease groups		0.0873659	0.00936106	0	0.0286016	0.0158497	0.0107575	0.119674	0.054865	0.059148	0.0219253	0.0142332	0.0291834	0.008788	0.0289773	0.0859862	0.0154055	0.128253	0.0386836
capsular polysaccharide synthesis enzyme Cap8B	Common in two disease groups		0.121442	0	0.0859099	0.0651656	0.0175544	0.0354093	0.0387528	0.0227922	0.0872739	0	0.0180249	0	0.043604	0.0108609	0.0794479	0.0460254	0.0475719	0	0.0272682	0.168515	0.019463	0.0445277	0.0438722	80.3842	17		hypothetical protein gbs0234	Common in two disease groups		0.0415363	0.0667692	0.0922764	0.00723825	0.0401141	0.00255644	0.064084	0.162184	0.0437181	0.0416793	0.0180391	0	0.0278427	0.0314877	0.0466902	0.019532	0.104066	0.0401041
zinc ABC transporter permease	Common in two disease groups		0.014247	0	0.0252508	0.12193	0.0630227	0.0299018	0.0982257	0.0192413	0.0850827	0	0	0.032507	0.0737749	0.0275341	0.063194	0.0648216	0.0335004	0.00532722	0.0172961	0.101702	0.0493179	0.0440894	0.0365294	80.4283	18		carbomycin resistance protein	Common in two disease groups		0.0239096	0.0307816	0.00472943	0.0751467	0.0231117	0.0942202	0.0541418	0.0289246	0.0527725	0.0239907	0.0657958	0	0.0513337	0.0695024	0	0.0618695	0.0513835	0.0590273
Predicted permeases	Common in two disease groups		0.0702189	0.181924	0.0144018	0.046665	0.0743973	0.00910755	0	0	0.0569471	0.0304196	0.041782	0.0197869	0	0.0586319	0.021624	0.0354945	0.0244529	0.0218684	0.00524848	0.157798	0.0450026	0.0436081	0.0477466	80.4719	18		heat shock protein 70	Common in two disease groups		0.0334385	0.0359875	0.051288	0.0645118	0.12161	0.0189381	0.0278382	0.0782801	0.0237878	0.0569846	0.0230702	0	0.0321945	0.0280807	0.0522242	0.0329292	0.0478107	0.0662821
vanr protein	Common in two disease groups		0.0332871	0	0.05899	0.0321693	0.0606045	0.0116598	0.0956248	0.00750122	0.0397674	0.0778576	0.0178338	0.0253035	0	0.0214673	0.0368951	0.060584	0.00782491	0.0591103	0.0673237	0.166349	0.0287981	0.0432834	0.0387121	80.5152	19		SubName: Full=Probable protein-export membrane protein;	Common in two disease groups		0.0491804	0.0643812	0.0951141	0.0262123	0.0250137	0.0822152	0.0215703	0.0476721	0.0389498	0.0467634	0.0573497	0	0.0430527	0.031416	0.0640827	0.0596688	0.0229959	0.0541824
RecName: Full=Flagellar biosynthetic protein fliR;	Common in two disease groups		0.0176928	0.202854	0.0391757	0.0163023	0	0.0411049	0.066842	0.00654693	0	0.0171907	0.0784049	0.0779621	0.0375271	0.0280856	0.104596	0.0924704	0.047772	0.0109707	0.00586875	0	0.0167329	0.0432428	0.048539	80.5584	18		N-acetyl neuramic acid synthetase NeuB	Common in two disease groups		0.0386044	0.0275817	0.0190649	0.031436	0	0.145717	0.0278166	0.107702	0.00774175	0.0516357	0.0502853	0.0686668	0.024167	0.0585284	0.0289721	0.0665737	0.0405351	0.0124295
putative 3-hydroxyacyl-CoA dehydrogenase	Common in two disease groups		0.0133193	0	0.0353845	0.0569818	0.00692623	0.0465855	0.0918102	0.107947	0.0106062	0.031143	0.0570044	0.0658347	0	0.0171823	0.00738382	0.0484588	0.112683	0.0547561	0.113081	0	0.0307356	0.0432297	0.0377644	80.6017	18		hemolysin B	Common in two disease groups		0.018639	0.0399755	0.0221127	0.0390491	0.00599407	0.0834014	0.0335874	0.0693655	0.0523706	0.0623865	0.0296915	0.0331072	0.0600161	0.035325	0.0209734	0.035075	0.0534189	0.0210033
hicB protein	Common in two disease groups		0.0487048	0	0	0.0191971	0	0.0730216	0	0	0.0138463	0.0813715	0	0.0264433	0.0899798	0	0.289239	0.0316766	0.0327001	0.013014	0.105518	0	0.0802737	0.0430946	0.0663931	80.6448	13		dihydroorotate dehydrogenase 2	Common in two disease groups		0.0848877	0.00561186	0.0367634	0.150434	0.277629	0	0.0282272	0.00726942	0.086445	0.0262151	0.0113396	0	0.0104991	0.0197964	0.0293906	0	0.0317872	0.0945909
hypothetical protein alr3495	Common in two disease groups		0.0441325	0	0.018336	0.00761789	0.0215251	0.0965024	0.0633742	0.037262	0.0219583	0.0241841	0.0147766	0.0209723	0.0357147	0.0177762	0.160526	0.225931	0.01296	0.0103139	0.022306	0	0.0477327	0.043043	0.0555863	80.6878	19		nitrogen assimilation	Common in two disease groups		0.0456551	0.0352473	0.0283976	0.0972128	0.158785	0.00787384	0.03523	0.0101772	0.0302169	0.0504176	0.011887	0	0.00857675	0.045008	0.107843	0.00429153	0.00783853	0.0411441
copper resistance protein	Common in two disease groups		0.0496325	0	0.116788	0.0535211	0.096818	0.0434153	0.0356317	0.0628505	0.0308629	0.0136079	0.0331836	0.0118083	0	0.0199824	0.0386691	0	0.0218742	0.147849	0.0376221	0.0442951	0.0447384	0.0430071	0.037811	80.7308	18		VI polysaccharide biosynthesis epimerase	Common in two disease groups		0	0.108154	0.166266	0.0154135	0.0853002	0.00621727	0.031145	0.08444	0.0758905	0.120219	0.035609	0.0671954	0.0219911	0.0143452	0.0141838	0.0118567	0.00723223	0.0284102
SubName: Full=Hup protein;	Common in two disease groups		0.0167871	0	0.0185983	0	0	0.0293645	0.0964918	0.113406	0.0083451	0	0.0449666	0.0638286	0.108637	0	0.0697866	0.0764013	0.0789382	0.0156898	0.110337	0	0.0484372	0.0428579	0.0416904	80.7737	15		P60 extracellular protein, invasion associated protein Iap	Common in two disease groups		0.0638054	0.0273429	0.0269893	0.089061	0.0220167	0.0291639	0.03657	0.0304933	0.0658182	0.0182711	0.0316466	0.0485573	0.0329972	0.034536	0.0512476	0.0299857	0.0782987	0.098269
hypothetical protein XF1750	Common in two disease groups		0.0326024	0	0.0902733	0.0225054	0.0477074	0.0534632	0	0.0137596	0.004056	0.122161	0.0545204	0.00775062	0.105438	0.0262613	0.0112915	0.0556333	0.059865	0.0914142	0.049455	0	0.0470281	0.0426279	0.0363881	80.8163	18		RecName: Full=Putative fis-like DNA-binding protein;	Common in two disease groups		0	0	0	0	0.372093	0	0	0	0	0	0.0477827	0	0	0.0834173	0.371289	0	0	0
hypothetical protein BT_2652	Common in two disease groups		0.0161024	0	0.0356467	0.0111004	0.0418559	0.0562841	0	0.126811	0.0960852	0.0235295	0	0	0	0.103688	0	0	0.0945436	0.030066	0.0732163	0	0.185647	0.0425988	0.0523216	80.8589	13		HEAT shock protein transcriptional repressor HspR	Common in two disease groups		0.0346601	0.00742676	0.0205362	0.247975	0.0334861	0.0255849	0.0588319	0	0.0208679	0.0173708	0.0301086	0	0.027885	0.0788268	0	0.0162858	0.0397123	0.178503
Vga-A variant	Common in two disease groups		0.0176486	0	0.0195521	0.0355429	0.0420948	0.0411855	0.093024	0.0430544	0.0248954	0.0193611	0.0748382	0.0363823	0.0952038	0.0473892	0.0428165	0.0535355	0.0432149	0.0495018	0.0847868	0.0209789	0.00849853	0.0425479	0.0263274	80.9014	20		capsular polysaccharide synthesis enzyme Cap8M	Common in two disease groups		0	0.0202982	0.0631011	0.0578123	0.068586	0.0320271	0.0292214	0.0263995	0.106804	0.0475049	0.0102708	0	0.0317297	0.035863	0.212942	0.0222554	0.0542201	0.04571
P60 extracellular protein, invasion associated protein Iap	Common in two disease groups		0.111944	0	0.0672877	0.062902	0.0499166	0.0447586	0.0367588	0.0504002	0.0811666	0.0397556	0.0256679	0.0425828	0.0413651	0.0206187	0.0133053	0.0145586	0.0263202	0.0702269	0.0291052	0.0228031	0.0415239	0.0425223	0.0258	80.944	20		RecName: Full=DNA-binding protein HU-beta;	Common in two disease groups		0	0.04148	0	0	0.0472609	0.0662016	0.0374994	0.0269734	0.0582104	0.0981343	0.0422302	0	0.0129707	0.0370823	0.33004	0.0919928	0	0
oligopeptidase B	Common in two disease groups		0.0356285	0	0.00956144	0.00670375	0.00561264	0.0585409	0.0495897	0.0218601	0.0107461	0.00475414	0.0520364	0.0246196	0.0418982	0	0.146574	0.0540389	0.0494837	0.0211873	0.0414868	0.20044	0.0560551	0.0424198	0.0487654	80.9864	19		SubName: Full=Outer membrane protein OmpA; SubName: Full=Putative outer membrane porin;	Common in two disease groups		0.0410128	0.00585066	0.0121494	0.0167019	0.0131985	0.0857942	0.029524	0.0419331	0.0493436	0.0685828	0.0534134	0	0.0293215	0.051822	0	0.199253	0.0274132	0.0967977
2,3-dihydroxybenzoate-AMP ligase	Common in two disease groups		0.0315643	0	0.0190513	0.0742636	0.0335564	0.0475258	0.0411802	0.0212831	0.106388	0.00961162	0.0306996	0.0381604	0.0279321	0.0184551	0.0278331	0.00650313	0.0390579	0.0268064	0.0188468	0.245476	0.024791	0.0423327	0.0519588	81.0287	20		RNA polymerase sigma factor AlgU	Common in two disease groups		0.0453758	0.0389248	0.0134526	0.00791757	0.0657618	0.0195517	0.0350138	0	0.0136619	0	0.0492686	0.120903	0.036504	0.120392	0.178622	0.0480046	0.00649602	0.0182637
hypothetical protein SMc02154	Common in two disease groups		0.162151	0.111489	0.0955428	0.0336276	0.064396	0.0321317	0	0.00179763	0.0294176	0.00816471	0.0534377	0.0273551	0.0620477	0.00513347	0.0121785	0.021817	0.0122042	0.0798597	0.0250257	0.0342047	0.0138266	0.0421813	0.0414429	81.0709	20		SubName: Full=Flagellar motor switch protein FliG; SubName: Full=FliG; SubName: Full=FliG protein;	Common in two disease groups		0.0251661	0.0431277	0.0670738	0	0	0.0154818	0	0.0771706	0.0302705	0	0.0109225	0.402437	0.0236177	0.0476619	0	0.00591461	0.00721058	0.00405861
TerC	Common in two disease groups		0.0734659	0	0.0517653	0.0537606	0.0318547	0.0233734	0.0639811	0.0150246	0.0974605	0.0520544	0.0476417	0	0	0.15061	0.117206	0.0101113	0.0340117	0.0332769	0.00450892	0	0.0256717	0.0421799	0.0408838	81.1131	17		gamma-glutamyl kinase	Common in two disease groups		0.0310999	0.0466859	0.0990658	0.0895763	0.030028	0.0593299	0.0288108	0.0347019	0.0374497	0.0780626	0.0405097	0.0828907	0.0375391	0.023562	0.0525032	0.0146352	0.020051	0.0525589
transketolase, C-terminal subunit	Common in two disease groups		0.00996185	0	0.049667	0.0533035	0.0712924	0.052308	0	0.00561482	0.0644764	0.102007	0.0133116	0.0521115	0.0644998	0.0160368	0.0483304	0.011328	0.0644221	0.114085	0.0201589	0	0.0718632	0.0421323	0.0339508	81.1552	18		capsule polysaccharide export ATP-binding protein CtrD	Common in two disease groups		0	0.00869241	0.0120233	0.0212463	0.0881819	0.0399419	0.00626791	0	0.0122154	0.0203365	0.008811	0.10815	0.0108794	0.0153852	0.182529	0.0381561	0.017431	0.0424378
dimethyladenosine transferase	Common in two disease groups		0.0169197	0	0.049977	0.0972696	0.0293171	0.0098598	0.0647613	0.0254109	0.0252684	0.0577042	0	0.0535705	0.072922	0.145434	0.0468681	0.0641083	0.0364347	0.036877	0.0341867	0	0.0162485	0.0420542	0.0350967	81.1973	18		hypothetical protein c1271	Common in two disease groups		0.0444683	0.114386	0.0658547	0	0	0.0437663	0.0686228	0.0496233	0.107018	0	0.0193164	0	0	0.0337112	0	0	0.0572949	0.0858649
anaerobic dimethyl sulfoxide reductase subunit B	Common in two disease groups		0.044994	0	0.0290658	0.108675	0.0682771	0.0131106	0	0	0.156715	0.0438552	0.0501894	0.0142703	0.0970162	0	0	0.025593	0.0132268	0.021017	0.125081	0.0267367	0.0432412	0.0419554	0.0450927	81.2392	16		putative outer membrane protein	Common in two disease groups		0.0205238	0.00439397	0.00304785	0.0503633	0.100977	0.243741	0.0285946	0.0114398	0.0144655	0.0241496	0.0364692	0	0.0193505	0.0428921	0.111982	0.16162	0	0
RecName: Full=Outer membrane protein A; Flags: Precursor;	Common in two disease groups		0.0316968	0	0.0175492	0.0163894	0.0308994	0.0970129	0.045515	0	0.0472967	0.0231506	0.0636284	0.0903631	0.05128	0	0.0878147	0.216282	0.0279207	0.00739487	0	0	0.0228536	0.0417641	0.0504244	81.281	16		ATP-binding protein	Common in two disease groups		0.0347649	0.0369428	0.0424387	0.0458189	0.0605747	0.0380194	0.0357487	0.0344723	0.0455397	0.0477167	0.0225489	0	0.0369899	0.0485585	0.0531542	0.0993654	0.0276514	0.0445432
glycosyltransferase	Common in two disease groups		0.104323	0	0.051503	0.0206336	0.0604851	0.0116329	0	0.093499	0.0248022	0.0752738	0.0622272	0.0252579	0.0859286	0.0267704	0.0092058	0.00755203	0.0761373	0.055875	0.0738843	0	0.00959938	0.0416472	0.0343343	81.3226	18		tetrathionate reductase complex subunit B	Common in two disease groups		0.052601	0.112786	0.11689	0.0244789	0	0.0151137	0.0378884	0.0391401	0.0316635	0.0703834	0.121842	0.0934359	0.0329127	0.0531848	0.0197178	0.0329843	0.00502359	0.0169447
nicotinate phosphoribosyltransferase	Common in two disease groups		0.019261	0	0.0128042	0.00663845	0.0250479	0.0471766	0.0443013	0.17346	0.0230073	0.0281459	0.0412088	0.0549382	0.0747344	0.0868872	0.0160142	0.00876874	0.0814947	0.0432016	0.0486916	0.0137389	0.0222371	0.0415123	0.0389629	81.3641	20		RecName: Full=Arginine deiminase; Short=ADI; EC=3.5.3.6; AltName: Full=Arginine dihydrolase; Short=AD; AltName: Full=Streptococcal acid glycoprotein;	Common in two disease groups		0.0106808	0.080166	0.0189808	0.0410168	0.0103167	0.039451	0.0840765	0.0476721	0.0321457	0.0428974	0.0232006	0	0.0845211	0.0242792	0.0720814	0.0200822	0.0719109	0.0189232
restriction endonuclease	Common in two disease groups		0.00231928	0.0406512	0.0269437	0.0143869	0.0248688	0.00405676	0	0.229608	0.0161541	0.0144002	0.0791056	0.0616858	0.0524527	0.00373344	0.00963732	0	0.136869	0.0373635	0.103681	0.00416157	0.00669314	0.0413701	0.0567164	81.4055	19		iron III binding periplasmic protein precursor	Common in two disease groups		0.0367893	0.0216594	0.054483	0.0750061	0.0118729	0.0262802	0.0454099	0.0136971	0.0737743	0.0491996	0.0269283	0	0.0626779	0.0888326	0.0413887	0.0262719	0.0563854	0.0868288
mannosyltransferase	Common in two disease groups		0.0600582	0	0.0756808	0.0114268	0.0269287	0.105046	0.0475957	0.0279631	0.0473899	0.0423738	0.0221648	0.0078874	0.0267594	0.0266856	0.0946711	0.0565143	0.0511065	0.0328877	0.0565166	0	0.0477767	0.0413063	0.0280993	81.4468	19		DNA-binding transcriptional regulator BasR	Common in two disease groups		0.0789539	0.0253847	0.0350819	0.134341	0.0667416	0.0145819	0.0243584	0.0275473	0.0118671	0.0792277	0.0257031	0	0.0741065	0.0299097	0.0221825	0.0417599	0.0678401	0.0698841
putative trimethoprim resistance dihydrofolate reductase	Common in two disease groups		0.0587771	0	0.0604445	0.0898041	0.0655007	0.0807859	0.0482025	0	0.0292545	0.0122643	0.0224833	0	0.0542651	0.0540924	0	0.0381797	0.0197401	0.0235468	0.016986	0.119887	0.0726558	0.0412795	0.0333571	81.4881	17		pyrroline-5-carboxylate reductase	Common in two disease groups		0.0171381	0.0681065	0.045865	0.0831345	0.0308925	0.0499222	0.0422976	0.0273942	0.0488078	0.0298693	0.00646488	0	0.0462849	0.0225578	0.0527357	0.0231082	0.0751156	0.0976348
coproporphyrinogen III oxidase	Common in two disease groups		0.0588875	0	0.0402725	0.0334534	0.00901604	0.0484661	0.0298232	0.0350871	0.0430775	0.0506419	0.0556032	0.0395282	0.0223883	0.0948632	0.0527895	0.0393964	0.0549522	0.0388474	0.0297732	0.0371121	0.0499344	0.0411387	0.0192598	81.5292	20		HlyB protein	Common in two disease groups		0.012426	0.0399755	0.026716	0.0423051	0.036022	0.0596776	0.0383856	0.0312202	0.0224484	0.0561373	0.059383	0.0662144	0.0583472	0.044757	0.0139977	0.037991	0.0703302	0.0230072
DNA repair protein RadC, putative	Common in two disease groups		0.0777289	0	0.0322847	0.0469262	0.0189576	0.0339854	0	0.0109411	0.0580194	0.113617	0.155982	0.0369294	0	0.03131	0.0538443	0	0.0456601	0.0544642	0.0294631	0.0346608	0.0280055	0.0410847	0.0382275	81.5703	17		Predicted permeases	Common in two disease groups		0.0592678	0.0889539	0.0900063	0.0206841	0.100228	0.0218831	0.0411737	0	0.0356817	0.104119	0	0	0.0119145	0.0112251	0.0583627	0	0.0424406	0.0691739
SubName: Full=Outer membrane protein OmpA; SubName: Full=Putative outer membrane porin;	Common in two disease groups		0.0863655	0	0.0371966	0.0148875	0.0311979	0.0503468	0.110276	0.0432097	0.0119349	0.00702785	0.0513358	0.0273551	0	0.0154428	0.0864002	0.109127	0.0281875	0.0112139	0.0193955	0.0513641	0.0691772	0.041021	0.0340374	81.6113	19		stationary phase specific sigma factor RpoS	Common in two disease groups		0.0489012	0.0314503	0.00725179	0	0.0236305	0.0421302	0.0452803	0.0136589	0.0809267	0.036807	0.0982244	0	0.101653	0.106585	0	0.0344973	0.0315057	0.0255692
sodium/proline symporter	Common in two disease groups		0.08599	0	0.0510261	0.0614655	0.0918621	0.0671648	0.035285	0.00173105	0.0733576	0.0448887	0.00821628	0.0175073	0	0.0890509	0.0319086	0.0174536	0.0108259	0.0344445	0.0310376	0.0712598	0.0354472	0.0409487	0.0303197	81.6523	19		RecName: Full=Protein hfq;	Common in two disease groups		0	0	0	0	0.309271	0	0	0.0223439	0.0481649	0.0802869	0	0	0	0.0606443	0.315019	0	0	0.0257721
adhesin protein AP51-2	Common in two disease groups		0.0837149	0.132821	0.0505731	0.0288827	0.0297052	0.0399228	0.0655416	0.00856649	0.0568073	0.0194644	0.0712714	0.0144526	0.0246272	0.0245219	0.0105483	0.00864288	0.0044682	0.0106788	0.0192285	0.122225	0.0329373	0.0409334	0.0364116	81.6932	21		RecName: Full=Flagellar biosynthetic protein flhB;	Common in two disease groups		0.011693	0.104213	0.084394	0.0127665	0	0.0119641	0	0.0915564	0.011117	0.0237789	0.0520318	0.124581	0.0316875	0.0356836	0	0.0163683	0.00699404	0.019735
IS30 transposase encoded within prophage CP-933T	Common in two disease groups		0.0175161	0.136041	0.00860768	0.0107303	0.0202413	0.0884964	0	0.00437201	0.0271099	0.0284559	0.0208273	0.0739956	0	0.0125155	0.0727833	0.230169	0.0388578	0.00909763	0.0235943	0.0139099	0.0168209	0.0406734	0.0552423	81.7339	19		hypothetical protein BT_2329	Common in two disease groups		0	0	0.00542308	0.00639496	0.017694	0.081254	0.00566273	0.0102154	0.049665	0.036807	0.115481	0	0.157402	0.118168	0	0.0689946	0.0315057	0.0177057
hypothetical protein SpyM3_0921	Common in two disease groups		0.0309016	0.14409	0.0547458	0.0326916	0.042871	0.0432273	0	0.00927666	0.0123079	0.0391355	0.0110187	0.0509261	0.0266528	0.0663533	0.0570807	0.00935612	0.0435705	0.0750676	0.0395545	0.014708	0.0475125	0.0405261	0.0312365	81.7744	20		zinc ABC transporter permease	Common in two disease groups		0.0812227	0.0139222	0.0240675	0.0340128	0.12553	0.0139889	0.0802076	0.0181353	0.0293329	0.16301	0.0141028	0	0.0348562	0.012301	0.073058	0.0229157	0.04885	0.0313781
RecName: Full=2,3-dihydro-2,3-dihydroxybenzoate dehydrogenase; EC=1.3.1.28; AltName: Full=Cold shock protein CSI14;	Common in two disease groups		0.0353855	0.206074	0.0261092	0.0305151	0.0306605	0.0309496	0	0.0597435	0.0351986	0.0344847	0.0157956	0.0448168	0.0381668	0.047474	0.0326758	0.0536613	0.0277206	0.0385798	0.00894627	0	0.0510352	0.0403806	0.0411348	81.8148	19		single-stranded DNA-binding protein	Common in two disease groups		0.0246077	0.0474501	0.0218605	0	0.213827	0.181589	0	0.0137354	0	0	0.0320376	0	0.0461581	0.0372616	0.0968216	0.0982925	0	0
hypothetical protein BT_2650	Common in two disease groups		0.0198133	0	0.0365528	0.0523893	0.0171663	0.0231047	0	0.037151	0.11168	0.0772031	0.0176427	0.0501967	0	0.0425527	0.114329	0.0300403	0.0853404	0.0308444	0.00667988	0	0.0952011	0.0403756	0.0366321	81.8552	17		VanU	Common in two disease groups		0.0579065	0.0745064	0	0	0	0	0.0893718	0.0323298	0.0697025	0	0	0	0.0155269	0	0	0	0.066346	0.0559327
RNA polymerase sigma factor RpoS	Common in two disease groups		0.0233474	0	0.0103483	0.0289915	0.0667545	0.0571438	0.0536643	0.0604093	0.0371567	0.0852989	0.0249673	0.0532513	0.030171	0.0450982	0.0420254	0.0424592	0.0274317	0.0479693	0.0353795	0.00832314	0.0673277	0.040358	0.0213019	81.8955	20		ascorbate-specific PTS system enzyme IIC	Common in two disease groups		0.0681684	0.0292294	0.0173202	0.0271962	0.0187891	0.00478566	0.0721458	0.0380305	0.0527457	0.0195421	0.0105836	0.0519906	0.0705152	0.036903	0.0219035	0.0137274	0.0780821	0.0611327
SubName: Full=Arginine repressor;	Common in two disease groups		0.025755	0	0.0228187	0.0817291	0.0401841	0.0900815	0	0.0115847	0.0204898	0.0602191	0.0550936	0.11749	0.066632	0.0331767	0.0499367	0.0702758	0.012093	0.0577481	0.0312285	0	0	0.0403113	0.0331036	81.9358	17		putative superoxide dismutase	Common in two disease groups		0.0227926	0.0488829	0.0810729	0	0.044091	0.0505153	0.007046	0.025443	0.0548887	0.114446	0	0	0	0.138288	0.0769644	0.117962	0.0195963	0.0220179
RecName: Full=DNA-binding protein HU-alpha;	Common in two disease groups		0.0996626	0	0.110374	0.149006	0.0863988	0	0.0954514	0	0.016527	0.0242874	0	0	0	0	0.0230145	0	0.0594204	0	0	0.177864	0	0.0400955	0.0564323	81.9759	10		hypothetical protein BT_2630	Common in two disease groups		0.083317	0	0	0	0	0.0717644	0.0749988	0	0.0417894	0.0278568	0.0180912	0.148124	0.0111751	0.0421031	0.0312508	0.039174	0.0198778	0.0268122
DAK2 domain protein	Common in two disease groups		0.0473133	0	0.0554849	0.0614655	0.083264	0.0194778	0.0319905	0.0219267	0.0581593	0.0386532	0.0149039	0.0264433	0.0180173	0	0.0231344	0.11714	0.0425257	0.0585265	0.0478327	0.0596302	0.0160723	0.0400934	0.0281691	82.016	19		anaerobic dimethyl sulfoxide reductase subunit B	Common in two disease groups		0	0.0687035	0.0379826	0.0894826	0.0412668	0	0.0131842	0.0596092	0.0771496	0.064346	0.0927762	0.0568954	0	0	0.0480853	0.0100411	0	0.0825419
phosphoglyceromutase	Common in two disease groups		0.0181124	0	0.0467819	0.0249867	0.0451399	0.108189	0.0693562	0.00679105	0.0300237	0.0154337	0.0807616	0.0401664	0.0390197	0.0971966	0.0167095	0.027439	0.0478609	0.0507424	0.0427035	0.021549	0.0087187	0.0398896	0.02901	82.0559	20		DAK2 domain protein	Common in two disease groups		0.0713797	0.06462	0.0164374	0.0276881	0.0229965	0.0536853	0.0954668	0.0398287	0.0429412	0.0795984	0.0103229	0	0.025519	0.0180391	0.0445975	0.0316913	0.136286	0.0153212
leucine-responsive transcriptional regulator	Common in two disease groups		0	0.327222	0.0103721	0.0193712	0.0608732	0.0327496	0.053751	0	0.018625	0.0410647	0.0501257	0	0	0.120658	0.0129696	0.0213135	0.0110038	0.00875708	0.0189184	0	0.0269927	0.0397508	0.0717818	82.0957	16		phosphoheptose isomerase	Common in two disease groups		0.0941374	0.0201788	0.0383609	0.0164208	0.0454742	0.107187	0.0726429	0.0197039	0.0141709	0.0472401	0.0408747	0	0.0694379	0.0267538	0.145604	0	0.0404485	0.0303127
bifunctional adhesin/ABC transporter aspartate/glutamate-binding protein	Common in two disease groups		0.0980502	0	0.141466	0.0245949	0.0308994	0.0311913	0.0683158	0	0.0147787	0.0347603	0.0477054	0.0226136	0	0.0765779	0.0576321	0	0	0.0805165	0.0420356	0.0636207	0	0.0397504	0.0383022	82.1354	15		mannose-1-phosphate guanylyltransferase/mannose-6-phosphate isomerase	Common in two disease groups		0.0274	0.0626379	0.0324754	0.00637154	0.0176364	0.107902	0.0225429	0.056051	0.0439592	0.0458101	0.0555249	0	0.0195829	0.00692155	0	0.118072	0.0117794	0.0293995
RecName: Full=Periplasmic zinc-binding protein troA; AltName: Full=Tromp-1; Flags: Precursor;	Common in two disease groups		0.052504	0	0.0553657	0.0810762	0.0520064	0.026248	0.0286961	0.0281407	0.0746397	0.0475069	0.0133753	0.0380236	0.0970162	0.0161217	0.0761876	0.02274	0.023497	0.0233522	0.0303219	0.0178435	0.0288422	0.0396907	0.0254317	82.1751	20		type IV pilus assembly protein	Common in two disease groups		0.0314838	0.0320712	0.0676413	0.0109862	0.155961	0.00388579	0.0121468	0.0219613	0.00474148	0.0395079	0.0239305	0	0.0179562	0.0477336	0.292232	0.011114	0.0045039	0.00507326
ribose ABC transporter, permease protein	Common in two disease groups		0.0248273	0	0.0660001	0.0411366	0.0258539	0.0347645	0.0285227	0.00559263	0.0692084	0.0580832	0.0398712	0.0755457	0.112475	0.0159944	0.0447344	0.0451863	0.0408585	0.0301633	0.030131	0	0.042977	0.0396155	0.0266206	82.2147	19		Vga-A variant	Common in two disease groups		0.0419203	0.0143759	0.0136628	0.021949	0.032391	0.0412712	0.0310586	0.0420861	0.0580229	0.0252618	0.0655351	0	0.0404755	0.0635492	0.0424118	0.0453362	0.0888438	0.0148393
RecName: Full=DNA-binding protein HU-beta;	Common in two disease groups		0.0343253	0	0	0	0.0111656	0.119285	0	0	0.0169	0	0.045922	0.0161395	0.111089	0.0552803	0.0945991	0.17571	0	0	0	0	0.147998	0.0394483	0.05596	82.2542	11		RecName: Full=Flagellar filament 34.5 kDa core protein; AltName: Full=Class B;	Common in two disease groups		0.0153231	0.0657662	0.0090805	0	0	0.0113302	0	0.0898347	0.018457	0.0307696	0.043299	0.163574	0.0287934	0.0581339	0	0	0.00439564	0
flagellar biosynthesis sigma factor	Common in two disease groups		0.0320502	0	0.0212927	0.0176953	0	0.0337436	0	0.0649366	0.00638703	0.0609081	0.0687874	0.0609108	0	0.0206612	0.150985	0.102078	0.0226078	0.024009	0.0226877	0.0230882	0.0926032	0.0393063	0.039529	82.2935	17		SubName: Full=Rod shape-determining protein MreB;	Common in two disease groups		0.0130543	0.0719751	0.0803793	0.00897169	0.0122763	0.00965313	0.0161237	0.0651187	0.0196624	0.0127633	0.066656	0.134881	0.0259837	0.0395927	0.0929153	0.026767	0.0297084	0.0224999
otrA	Common in two disease groups		0.0221104	0	0.0399387	0.0425514	0.0196741	0.0752783	0.0267021	0.0392816	0.0162007	0.0272157	0.0373872	0.0353793	0.0602353	0.0224855	0.103158	0.0423333	0.0464826	0.0532722	0.0423457	0.0165893	0.0536772	0.0391571	0.0225545	82.3326	20		RecName: Full=2,3-dihydro-2,3-dihydroxybenzoate dehydrogenase; EC=1.3.1.28; AltName: Full=Cold shock protein CSI14;	Common in two disease groups		0.025201	0.0180057	0.00996333	0.017592	0.0162531	0.093034	0.0518508	0.0187474	0.020225	0.0674177	0.0364692	0	0.02704	0.0827717	0.0378079	0.0829421	0.0096141	0
outer membrane protein	Common in two disease groups		0.020012	0	0.025823	0.0137993	0.0364224	0.0139972	0.0690094	0.0563258	0.0318652	0.0146414	0.11783	0.103858	0.051813	0.0181156	0.0202575	0.0164886	0.0203403	0.02992	0.10924	0	0.0519599	0.0391295	0.0347125	82.3718	19		RecName: Full=DNA-binding protein HU-1;	Common in two disease groups		0	0.04148	0	0	0	0.0238056	0.0298482	0	0.145539	0	0.0419956	0.257991	0.0648537	0.0366519	0	0.0227506	0	0.0311498
preprotein translocase SecA subunit	Common in two disease groups		0.031498	0.0579582	0.0642357	0.0320169	0.0409603	0.049299	0.0143047	0.0429212	0.0272265	0.0630095	0.0354765	0.063008	0.0428577	0.0800992	0.0275694	0.0471163	0.0253198	0.0209197	0.026815	0	0.028666	0.0391085	0.0191454	82.4109	20		RecName: Full=Acetoacetate metabolism regulatory protein AtoC; AltName: Full=Ornithine/arginine decarboxylase inhibitor; AltName: Full=Ornithine decarboxylase antizyme;	Common in two disease groups		0	0.0551395	0.131247	0.0166316	0.0276073	0.0164226	0.0117577	0.0372271	0.0401285	0.0573554	0.0703316	0.101529	0.0255401	0.0180391	0.0535728	0.0425577	0.01637	0.0291459
Daunorubicin resistance transmembrane protein. Belongs to the ABC-2 integral membrane protein family.	Common in two disease groups		0.146865	0	0.105414	0.210189	0.0848762	0.0190211	0.0312103	0	0.140748	0.0278358	0	0.0103494	0	0	0	0	0.0127822	0.0254199	0.00548705	0	0	0.039057	0.0611955	82.4499	12		catalase	Common in two disease groups		0.0953241	0.00372532	0	0.0120872	0.318089	0.00427437	0.0508133	0	0	0.0608507	0.0018769	0	0.0429894	0.00329939	0.214384	0	0	0.0167417
putative outer membrane protein	Common in two disease groups		0.0660663	0	0	0.0116445	0.0439159	0.0944875	0	0.00949859	0	0	0.0096175	0	0	0.0660139	0.182102	0.147432	0.00846958	0.00955981	0.0425604	0.0753073	0.0519159	0.0389806	0.0515881	82.4889	14		IS3 transposase B	Common in two disease groups		0	0.0195818	0.00901745	0.287047	0.213366	0.00188154	0	0.0679882	0.00916151	0	0.0132165	0	0	0.0346436	0.119934	0	0	0.0343206
ABC transporter, ATP-binding and membrane protein	Common in two disease groups		0.0165221	0	0.0442067	0.0151923	0.0286603	0.0529796	0.11071	0.0185977	0.0205597	0.0603913	0.00738828	0.0366559	0.0445635	0	0.101096	0.0250476	0.0258978	0.0218684	0.0292245	0.108087	0.0476446	0.0388235	0.0326296	82.5277	19		two component response transcriptional regulatory protein PRRA	Common in two disease groups		0.0742767	0.0159281	0.0110143	0.165285	0.0717559	0.0159931	0.0487168	0	0.0894185	0.0745673	0.0322462	0	0.0049855	0.0563049	0.0417607	0.0174687	0.0292537	0.0358679
nitrogen assimilation	Common in two disease groups		0.0480863	0.111891	0.0692191	0.0575042	0.0416768	0.0168181	0.0552249	0.00721271	0.0318885	0.0374819	0.0685964	0.00610931	0	0.0309705	0.0177643	0.0510181	0.0263646	0.0329364	0.017821	0.0571789	0.0277413	0.0387383	0.0261882	82.5665	20		TerC	Common in two disease groups		0.069774	0.0135879	0.0169208	0.119537	0.0183856	0.0187336	0.0293727	0.00707812	0.0763192	0.0381839	0.0192904	0	0.0102034	0.00961127	0.128398	0	0.0236238	0.09799
RecName: Full=Protein translocase subunit SecA 1;	Common in two disease groups		0.0257992	0	0.0275636	0.0667763	0.0407513	0.0193435	0.0953648	0.0373508	0.0421917	0.0296272	0.0172606	0.056078	0.0358214	0.0207885	0.0178842	0.0419557	0.0411697	0.0335931	0.0363338	0.0822623	0.0425367	0.038593	0.0220761	82.6051	20		DLP12 prophage; secreted protein, UPF0098 family	Common in two disease groups		0	0	0.0496065	0.175334	0.0808623	0.00589004	0.0332199	0	0.115162	0	0.0103751	0	0.006422	0.0271841	0.107611	0	0.0205491	0.0731564
translocation channel component	Common in two disease groups		0.0269257	0	0.00789236	0.0918065	0.0534992	0.0186718	0.134204	0	0.0535671	0.0471624	0	0.0376589	0.011514	0.0752627	0.0598137	0.00809745	0.0504396	0.0688161	0.0272205	0.0254255	0.0102599	0.0384875	0.0346806	82.6436	18		hemolysin transport protein	Common in two disease groups		0.0435957	0.0507217	0.0460541	0.00651209	0.0300856	0.127188	0.043227	0.0330185	0.0487007	0.0124985	0.0162143	0.0166762	0.040898	0.0188639	0.0315298	0.0409896	0.05972	0.00601181
RecName: Full=Major fimbrial subunit protein type-2; AltName: Full=Fimbrillin; Short=Fimbrilin; AltName: Full=Major fimbrial subunit protein type II; Flags: Precursor;	Common in two disease groups		0	0	0.0146879	0.0152793	0.0230178	0.00771052	0	0.0547057	0	0.0193611	0.106621	0.0841626	0.0286784	0.0852326	0	0.0201387	0.181996	0.0413286	0.125296	0	0	0.0384864	0.0503856	82.6821	14		SubName: Full=Shape-determining protein envB HSP70 family charepones ;	Common in two disease groups		0.116162	0.0940882	0.0114767	0.0112673	0	0.0921342	0.0398337	0.0252134	0.0388427	0.090667	0.0280232	0	0.0623187	0.0195812	0	0.0303433	0.107206	0.00832014
prophage LambdaSa2, type II DNA modification methyltransferase, putative	Common in two disease groups		0.0246948	0.123161	0.0468773	0.052324	0.025227	0.00308958	0.172263	0.0218379	0.0140328	0.0515721	0.00942643	0.03351	0.0228148	0.0454376	0.00978116	0.0240826	0.0145161	0.0197764	0.00178925	0.0629366	0.0254516	0.0383144	0.0407593	82.7204	21		SubName: Full=RNA polymerase sigma-54 factor rpon;	Common in two disease groups		0.0548	0.0234982	0.0399794	0.00587962	0.0488747	0.0301047	0.023429	0.0493938	0.0329761	0.0169471	0.0695756	0.0448787	0.0384475	0.060716	0.0189737	0.0892143	0.0193148	0.0108568
SubName: Full=Flagellar motor switch protein FliG-2 ;	Common in two disease groups		0.03501	0	0.0193852	0.00602902	0.0199129	0.0535975	0	0.0344879	0.0282987	0.0703819	0.0819717	0.0748619	0.113221	0.0422981	0.0212165	0.0597449	0.0462826	0.0204575	0.0575186	0	0.0189345	0.0382672	0.0302307	82.7586	18		enterobactin transporter	Common in two disease groups		0.0498436	0.024931	0.0541257	0.0666669	0.0321028	0.00818061	0.0461448	0.0555919	0.0249932	0.0916733	0.0504938	0	0.00445737	0.0629395	0.112075	0.0234384	0.0190333	0.0507833
SubName: Full=Probable protein-export membrane protein;	Common in two disease groups		0.0390743	0	0.024154	0.0313422	0.0531708	0.0461019	0.0417871	0.0613857	0.0334503	0.0212558	0.0340753	0.0397561	0.0352883	0.0322009	0.0251721	0.0599547	0.050195	0.0450017	0.0367394	0.0129978	0.0760024	0.0380527	0.0170498	82.7967	20		3-deoxy-D-manno-octulosonic-acid transferase	Common in two disease groups		0.0206285	0.0310205	0.0367004	0.0216211	0.109738	0.0393488	0.0540337	0.0172936	0.0496918	0.0155702	0.0626937	0	0.0263006	0.0547269	0.0929153	0.0581282	0.0162617	0.0481959
SubName: Full=Lipopolysaccharide biosynthesis protein O-antigen-related ;	Common in two disease groups		0.0599478	0.119539	0.073964	0.0319081	0.015584	0.0119822	0	0.0192857	0.0528445	0.0625961	0	0.00651964	0	0.0220612	0.0854173	0.0389769	0.0281652	0.107226	0.0276977	0	0.0345666	0.0380134	0.035421	82.8347	17		putative carbonic anhydrase	Common in two disease groups		0	0.022925	0.00527594	0	0.0688741	0	0	0	0	0.0357478	0.166366	0	0.086021	0.0810503	0.0200433	0.0754044	0.0101987	0
putative cell wall hydrolase; mobile element region	Common in two disease groups		0.0795843	0	0.0570348	0.0403748	0.0547829	0.0327496	0.0268755	0.0105417	0.0302801	0.0479203	0.025031	0.0177808	0.0302776	0.0603289	0.0681085	0.0372567	0.0330113	0.035004	0.0402224	0.0334066	0.033774	0.037826	0.0187158	82.8725	20		RecName: Full=Protein translocase subunit SecA 1;	Common in two disease groups		0.0367544	0.0360353	0.01711	0.0256736	0.0202876	0.0381421	0.0664615	0.0513068	0.0237074	0.0790688	0.0422042	0	0.0493057	0.0517503	0.0295301	0.0172762	0.076718	0.0152198
N-acetylmuramoyl-L-alanine amidase	Common in two disease groups		0	0	0.0101814	0.0063555	0.035885	0.0321585	0	0.269134	0.0182986	0	0.049234	0.0524307	0	0.0592683	0.0382136	0.0209359	0.0756482	0.0343715	0.0650811	0	0.0265084	0.0377955	0.0581645	82.9103	15		IS3 ORF2	Common in two disease groups		0	0.189872	0.0477147	0.0140549	0	0.0330292	0.00827796	0	0.145352	0.0269565	0.0349573	0	0.035997	0	0	0.012627	0	0
mannose-1-phosphate guanylyltransferase	Common in two disease groups		0.0132088	0.0579582	0.00360044	0.0160193	0.0301828	0.0318899	0.0187262	0.0858202	0.0131237	0.00968053	0.0354765	0.0535705	0	0.0320312	0.0250043	0.14995	0.0311663	0.045999	0.0971207	0.0236582	0.0191107	0.0377761	0.0356752	82.9481	20		sugar transferase	Common in two disease groups		0	0.0381368	0.0131793	0	0.0751564	0.0328247	0.0754743	0.0620196	0.167211	0	0.0193164	0	0.0298074	0.0168556	0.049992	0.0209074	0.143259	0.0321898
amino acid ABC transporter, permease protein	Common in two disease groups		0.0436466	0	0.020172	0.0626191	0.0568727	0.0127345	0	0.0164006	0.0507699	0.0212903	0.0292347	0.0275831	0.0933914	0	0.0100928	0.0165725	0.0384577	0.0986631	0.0477373	0.0259956	0.115589	0.0375154	0.0328762	82.9856	18		ferrous iron transporter B	Common in two disease groups		0.0234209	0.0652409	0.0485555	0.00817525	0.022593	0.0259325	0.0325283	0.0424687	0.0316903	0.0205484	0.0355829	0.0625359	0.0808454	0.0355043	0.0329249	0.0564226	0.0511236	0.0103748
SubName: Full=Protein-export membrane protein;	Common in two disease groups		0.0414819	0	0.0172869	0.0254655	0.0133748	0.162458	0.014218	0.0478037	0.0257579	0.0222549	0.069297	0.0499231	0	0.0331342	0.0432481	0.0588639	0.0312996	0.0394798	0.0269342	0.0353449	0.0296348	0.0374886	0.0335345	83.0231	19		mannosyltransferase	Common in two disease groups		0.0117977	0.0455396	0.0786557	0.0329587	0	0.0581028	0.0109364	0.0461034	0.0141977	0.011863	0.0153801	0.188834	0.034814	0.0178956	0.0265539	0.127618	0.00844482	0.0189993
leucyl/phenylalanyl-tRNA--protein transferase	Common in two disease groups		0.0328675	0	0.00727241	0.00907618	0.0341833	0.0344959	0.0755115	0.0369957	0.0065502	0.0528467	0.0703797	0.0124922	0	0.0317766	0.0910751	0.119616	0.0926985	0	0.0132882	0	0.0568917	0.0370484	0.0356258	83.0601	17		VanHB	Common in two disease groups		0.0271557	0.0233071	0.0422706	0.0331929	0.0393649	0.0518242	0.0545092	0.0530667	0.0490489	0.0272742	0.0412918	0	0.0455455	0.0412065	0	0.0191743	0.0505823	0.0175027
RecName: Full=MreB-like protein; Short=Protein mbl;	Common in two disease groups		0.0763153	0	0.0358613	0.0366965	0.0300634	0.0890068	0	0.0312477	0.0322149	0.0202912	0.0371325	0.0703483	0.0299577	0.0447164	0.0320525	0.0420816	0.0380353	0.00863545	0.0397453	0.0165323	0.0667113	0.0370307	0.0231942	83.0972	19		type I restriction-modification system specificity subunit	Common in two disease groups		0.047505	0.0611335	0.0666744	0.0192083	0.0435146	0.0141525	0.0455396	0.0642004	0.0616929	0.0351123	0.00868066	0.053462	0.0254767	0.0265386	0.033762	0.0540843	0.0522929	0.034625
DLP12 prophage; secreted protein, UPF0098 family	Common in two disease groups		0.0839578	0	0.0418462	0.0724135	0.0218236	0.0146957	0	0.0283626	0.0459447	0.165706	0	0.0159572	0	0	0.0349053	0.0286557	0.0295879	0.0352959	0.00849299	0.149817	0	0.037022	0.0465076	83.1342	15		toxin	Common in two disease groups		0	0.307721	0.0425228	0	0	0.0117801	0	0	0.0863647	0	0	0.255293	0	0	0	0.045006	0	0.038506
anthranilate phosphoribosyltransferase	Common in two disease groups		0.0687169	0	0.053029	0.0675163	0.0703968	0.00728067	0	0.00235245	0.0414458	0.042615	0.0222922	0.0158204	0	0.0134064	0.0057776	0	0.0146717	0.0797624	0.00632203	0.21549	0.0480409	0.0369017	0.0491759	83.1711	17		VanRE	Common in two disease groups		0	0.0697542	0.0170049	0.00334974	0	0.014132	0.0472471	0.0640856	0.0460754	0.0288101	0.0581578	0	0.041067	0.0144886	0.0430628	0.134991	0.0712396	0
putative ion:amino acid symporter	Common in two disease groups		0.0242309	0.113099	0.0179068	0.062445	0.0231073	0.0310839	0.0742978	0.029095	0.019301	0.0165361	0.0345848	0.0614579	0.0208958	0	0.0402993	0.0514797	0.0569751	0.0226468	0.0294153	0.0115156	0.0326291	0.0368096	0.0256544	83.2079	20		SubName: Full=Phosphoenolpyruvate-protein phosphotransferase; EC=2.7.3.9;	Common in two disease groups		0.0569292	0	0	0.002647	0.284776	0.00366083	0.0398985	0.00413209	0.0114653	0.0378662	0	0	0.008112	0.0283317	0.260051	0.00698749	0	0
IS1595 transposase	Common in two disease groups		0	0	0	0	0.0437965	0.04629	0.0553116	0.0270976	0.00958054	0	0.167446	0.00916397	0.0311305	0.116288	0.0233261	0	0.0367682	0.0292389	0.116755	0.0171594	0.041656	0.0367147	0.0450919	83.2446	15		SubName: Full=Protein-export membrane protein;	Common in two disease groups		0.0596518	0.06462	0.0131793	0.0102132	0.0146394	0.0999671	0.0599126	0.0677586	0.0261183	0	0.054404	0	0.0526224	0.011512	0	0.0693522	0.0397556	0.0282834
hypothetical protein BT_2630	Common in two disease groups		0.029245	0.170252	0	0.0201765	0.0380346	0.0426094	0.0280026	0.0164672	0.0363641	0.0641119	0.0586604	0	0.0630072	0.0313948	0.0202575	0.0221526	0.0372128	0.0227684	0.0542025	0	0.0140468	0.0366175	0.0361779	83.2812	18		cytosolic leucyl aminopeptidase	Common in two disease groups		0.0196512	0.0912703	0.0524021	0.0628721	0.0253019	0.0475703	0.0646892	0.0109806	0.019716	0.019701	0.0270065	0	0.0360181	0.0198681	0.0589208	0.0138649	0.0525311	0.0421588
SubName: Full=Serine protease Dentilisin from Treponema denticola; Flags: Precursor;	Common in two disease groups		0.00640562	0	0.00710551	0	0.00277646	0.0710067	0.00615536	0.0372842	0.00424248	0.0234262	0.0571955	0.0629624	0.0968029	0.0275341	0.202791	0.0146006	0.0564861	0.019971	0.0129542	0	0.058565	0.0365841	0.0473914	83.3178	18		transketolase, C-terminal subunit	Common in two disease groups		0.0425835	0.0395696	0.00420394	0.00496605	0	0.0279573	0.0219161	0.0158397	0.0769085	0.0284923	0.0431687	0.0757788	0.0190336	0.0322767	0	0.026712	0.0528559	0.0525589
RNA polymerase sigma factor AlgU	Common in two disease groups		0.0238996	0	0.00882227	0.0219831	0.0103595	0.02786	0	0.0896374	0	0.0232884	0.106557	0.060546	0.0514932	0.0769597	0.0441351	0.0181249	0.0374351	0.0186088	0.0965959	0.0284469	0.0229857	0.036559	0.0322585	83.3544	18		D-alanine:D-alanine ligase 2	Common in two disease groups		0.0639799	0.0274384	0.0777098	0.0424223	0	0.0803132	0.0473984	0.014271	0.0500401	0.0128162	0.011105	0	0.0120201	0.0290849	0.0431558	0.084235	0.0806156	0.0659016
transcription regulator Fur family-like protein	Common in two disease groups		0.0716104	0	0.0339777	0.0423555	0.0665157	0.0357854	0	0	0.0916329	0.0448542	0.0273876	0.0388899	0	0	0	0.0930997	0.0360568	0.0191196	0.0413676	0.036542	0.088508	0.0365573	0.0313056	83.3909	15		hypothetical protein CKO_01083	Common in two disease groups		0.0358469	0.0599394	0.0976995	0.00749593	0.08311	0.0229466	0.019906	0.0580023	0.0474416	0.0287571	0.049816	0	0.0269132	0.0163176	0.0322739	0.0202197	0.0205274	0.0184667
hypothetical protein gbs0208	Common in two disease groups		0.0293996	0	0.0173584	0.160977	0.0203906	0.00685081	0.0676223	0.0264762	0.0312125	0.0401346	0.0209547	0.0596342	0.0507469	0.0631714	0.01086	0.0356624	0.0506841	0.0366338	0.0158647	0	0.0226334	0.0365365	0.0346361	83.4275	19		RecName: Full=MreB-like protein; Short=Protein mbl;	Common in two disease groups		0.0790586	0.0225907	0.0273256	0.00459126	0.0254748	0.0437867	0.0406766	0.0367679	0.0475756	0.0529067	0.0801071	0	0.0318142	0.0100058	0.022229	0.0371933	0.0509504	0.040307
2,5-dichloro-2,5-cyclohexadiene-1,4-diol dehydrogenase	Common in two disease groups		0.0241426	0	0.0601345	0.099925	0	0.0211166	0.0346781	0.00679105	0.0960852	0.0617349	0	0	0.0390197	0.0583349	0.0501524	0.0960786	0.0354566	0.0479207	0.0182981	0	0.0173934	0.0365363	0.0329788	83.464	16		ipid-A-disaccharide synthase	Common in two disease groups		0.0243982	0.0365846	0.046958	0.0127665	0	0.112545	0.0225861	0.0476338	0.0146799	0.0122337	0.0502853	0	0.0327015	0.0785399	0	0.117522	0.0139664	0.0314035
SubName: Full=Putrescine transport system permease protein;	Common in two disease groups		0.0149538	0	0.0275875	0.051584	0.0259137	0.0392243	0.10022	0.0308482	0.0396742	0.0509864	0.0133116	0.04737	0.0321966	0.0882873	0.0276174	0.0510181	0.0175616	0.0372662	0.0251927	0	0.0431091	0.0363773	0.0245395	83.5004	19		translocation channel component	Common in two disease groups		0.0101223	0.0899569	0.0150291	0.00353714	0.054523	0.049145	0.115265	0	0.101446	0.0566139	0.0534134	0	0.0605442	0	0.0228335	0	0.0656964	0.0130383
ferrous iron transporter B	Common in two disease groups		0.0133635	0.0716428	0.0318556	0.0481886	0.0400647	0.0161733	0	0.0323795	0.0143125	0.0390322	0.0357313	0.0585856	0.0598089	0.0330918	0.0227748	0.0233693	0.0482833	0.0883006	0.0539878	0.014651	0.0177897	0.0363517	0.0218648	83.5367	20		lipopolysaccharide heptosyltransferase I	Common in two disease groups		0	0	0	0	0.250137	0.00314954	0.0168153	0.00761376	0.00819714	0.0410438	0	0	0	0.0413141	0.336318	0	0	0
CP4-6 prophage; predicted DNA repair protein	Common in two disease groups		0.0485723	0.339297	0	0	0	0	0	0.0109411	0.00967379	0.0141935	0.0519727	0.0184647	0.0629006	0	0.0673174	0.06629	0.0114262	0	0.00491449	0	0.0560551	0.0362866	0.073982	83.573	13		iron ABC transporter permease	Common in two disease groups		0.0132986	0.0427695	0.0531798	0.0557041	0.0257053	0.0850988	0.0205328	0.0148449	0.0240021	0	0.0577407	0	0.0142594	0.0302325	0	0.100053	0.0190333	0.0534975
stationary phase specific sigma factor RpoS	Common in two disease groups		0.025755	0	0.00474495	0.0177606	0.0613807	0.0713022	0	0.028984	0.0298838	0.0250798	0.0861117	0.0489657	0.0555444	0	0.0624268	0.0585702	0.0655559	0.022063	0.0412006	0.0306132	0.024747	0.0362233	0.0254139	83.6093	18		otrA	Common in two disease groups		0.0530199	0.0270086	0.0657916	0.0277584	0.0191925	0.0783294	0.0491058	0.0184796	0.0438788	0.00667292	0.0143896	0	0.0399896	0.0552648	0.0149278	0.0639053	0.048417	0.021333
phosphoglycerate mutase family protein	Common in two disease groups		0.00669277	0	0.0148071	0.133814	0.0347804	0.0234002	0.076812	0.00752342	0.0465973	0	0	0	0	0.0646563	0.00925374	0.0532418	0.00786937	0.00625158	0.0202782	0.214806	0.0385736	0.0361599	0.0528391	83.6454	16		efflux pump component AbgT putative transporter family	Common in two disease groups		0.0757427	0.0595335	0.0835322	0.0117592	0	0.0652609	0.0441564	0.0657308	0.0455933	0.00842059	0.0529963	0	0.0338634	0.0191508	0.00948685	0.0118842	0.0626649	0.0162598
RecName: Full=Flagellin;	Common in two disease groups		0.0405321	0	0.0346453	0.0349335	0	0.0552364	0	0.0566586	0.00324014	0.0426494	0.0861117	0.0874908	0.0694039	0.0326251	0	0.0128804	0.0638886	0.0283632	0.0414153	0.0180715	0.0489656	0.0360529	0.0276594	83.6815	17		SubName: Full=Response regulatory protein AtoC ;	Common in two disease groups		0.03836	0.115127	0.01278	0	0	0.0188768	0.00296105	0.0615222	0.0403964	0.028863	0.0374859	0.0512549	0.0372856	0.065414	0	0.0270421	0.00549996	0.0123534
putative two-component system sensor kinase	Common in two disease groups		0.0456124	0.212513	0.107775	0.0482539	0.0632914	0.0106389	0	0	0.0968311	0.00888817	0	0	0.0393395	0.0392011	0.025268	0.0138454	0.00715802	0.034104	0	0	0	0.0358438	0.0514339	83.7173	14		transcription regulator Fur family-like protein	Common in two disease groups		0.0291452	0.0500053	0.0690917	0.0254393	0	0.0286935	0.0449777	0.0487816	0.0526117	0.0585205	0.0632932	0	0.0547137	0.0220916	0	0.0273998	0.0584425	0.0281566
TnpA	Common in two disease groups		0.0544699	0.17307	0	0	0.0676203	0	0.0946712	0.094764	0	0.0144691	0.0397439	0.0658803	0	0.0558318	0.0137128	0.0563046	0	0	0	0.0176724	0	0.035629	0.0456587	83.7529	12		RhsD protein precursor	Common in two disease groups		0	0.155532	0.158047	0.0170298	0.0117576	0.0420075	0.00188037	0	0.0110099	0.0244674	0.0661868	0.097605	0.0629525	0.0346436	0.0205548	0.0343873	0.0139664	0
VanE	Common in two disease groups		0.00874699	0.30589	0.0193852	0.0211342	0.0313173	0.0535975	0.0251416	0.0147805	0.00435903	0.0255965	0.0117193	0.0249388	0	0.0422981	0.0181958	0.0696884	0.0154275	0.0163466	0.0375982	0	0	0.0355315	0.0644161	83.7885	18		RecName: Full=Flagellar biosynthetic protein fliR;	Common in two disease groups		0.0165447	0.0607275	0.0422496	0.00590304	0	0.00813971	0	0.092972	0.00996515	0.0166293	0.0287531	0.176572	0.0134144	0	0	0.0392565	0.00474209	0.0271166
hypothetical protein gbs0234	Common in two disease groups		0.0145783	0.254775	0.0161424	0.0201112	0.047379	0.0573588	0	0	0.054383	0.0106451	0	0.0277199	0	0.0469649	0.0302784	0	0.0256977	0.0204332	0.0405087	0.0259956	0.0525324	0.0355001	0.0538391	83.824	16		response regulator	Common in two disease groups		0.0549746	0.0636648	0.0380246	0.025697	0.0341777	0.0686149	0.0285514	0.0520337	0.0324939	0.0186948	0.0405879	0	0.05239	0.0284393	0.0209734	0.0219253	0.0531374	0.0119983
putative dipeptidase protein	Common in two disease groups		0.0273454	0.159385	0.010086	0.00942442	0.0237044	0.0478214	0.026182	0.0412567	0.0317487	0.0133323	0.0243941	0	0.058956	0	0.126268	0.0518153	0.0214296	0.0340553	0.0230695	0	0.0131221	0.0353998	0.0396678	83.8594	18		unknown	Common in two disease groups		0	0.103712	0.137679	0	0.130198	0.00382444	0.0138542	0	0.0540583	0.0901374	0.0262505	0	0.00416162	0.0798668	0.0757553	0	0	0.00499716
low-specificity L-threonine aldolase	Common in two disease groups		0.00914458	0	0.0151886	0.00946795	0.00594103	0.0279943	0.0393596	0.126056	0.00454551	0.0133667	0.0122289	0.0434491	0.0887005	0.0588865	0.0253399	0.02081	0.110105	0.0384339	0.0646756	0	0.0263763	0.0352414	0.0358519	83.8946	19		multidrug efflux protein	Common in two disease groups		0.00422344	0.0257668	0.0162482	0.0112205	0.021498	0.0623567	0.0268223	0.0818001	0.00648271	0.0612744	0.0386589	0	0.0253077	0.0528979	0.119097	0.0345248	0.0233857	0.0443656
iron ABC transporter permease	Common in two disease groups		0.0373293	0	0.0129234	0.0499081	0.0485433	0.0163345	0.0536643	0.0236355	0.0859219	0.0409269	0.0249673	0.0354705	0	0.0676685	0.0193945	0.0636888	0.0109593	0.0348824	0.042465	0	0.0673277	0.0350482	0.0244346	83.9297	18		pore-forming hemolysin	Common in two disease groups		0.0559519	0.0399755	0.138141	0.032537	0.0270309	0.0160749	0.0546821	0.0312202	0.0448968	0.074885	0.0161883	0	0.0149987	0.01413	0.0209734	0.0307009	0.0908143	0.0119983
putative deoxycytidine triphosphate deaminase	Common in two disease groups		0.123253	0	0.109205	0.0907182	0.0641273	0.0287465	0.0472489	0.00925447	0.0735907	0.036035	0	0	0	0.0264735	0	0	0	0.0153492	0	0.0879631	0.0236902	0.0350312	0.0404859	83.9647	13		hypothetical protein HI1420	Common in two disease groups		0	0.134804	0.0266109	0.0313423	0	0.0110643	0.0415843	0.0250604	0.0810874	0.0901374	0	0	0.0843099	0	0	0	0.0128621	0.0289176
ribosomal protection tetracycline resistance protein	Common in two disease groups		0.0398032	0.0841199	0.0467342	0.0524329	0.0329295	0.0253077	0.0554849	0.0284958	0.0384154	0.0405135	0.0257953	0.0229327	0.0312371	0.0271947	0.0200418	0.0219428	0.0254977	0.0541236	0.030465	0.00860818	0.020872	0.0349023	0.0166611	83.9996	21		leucine-responsive transcriptional regulator	Common in two disease groups		0.026667	0.0228773	0.0908891	0.00929963	0.0772889	0	0.0164695	0	0.0481649	0.0267447	0	0.142238	0	0.0202267	0.180018	0	0	0.00859917
single-stranded DNA-binding protein	Common in two disease groups		0.00863655	0	0	0	0.0168379	0.0603946	0.0495897	0.0388599	0.0171797	0	0.0115283	0.0164131	0	0.0834084	0.155444	0.157082	0	0	0	0	0.112022	0.0346379	0.050902	84.0342	12		RecName: Full=Iron-regulated protein frpC;	Common in two disease groups		0	0.0819809	0.0534531	0.0176389	0.0116423	0.0485519	0.0118874	0.0134293	0.00289311	0.0120748	0.0553425	0	0.0338634	0.143129	0.0771039	0.0248689	0	0.000786355
flagellar basal body rod modification protein	Common in two disease groups		0.0389418	0.227003	0.021555	0.0179129	0	0.017033	0	0.00730149	0.0403036	0.0189821	0.0801246	0.0123554	0.0840096	0.0209157	0.0359841	0.0147684	0.00762484	0.0242522	0.0131212	0	0.0419202	0.0344814	0.0496732	84.0687	18		cytochrome d ubiquinol oxidase, subunit II	Common in two disease groups		0.0520775	0.011176	0.059801	0.170439	0.0503156	0.00640133	0.036181	0.0218082	0.047013	0.0391902	0.0169703	0	0.0139636	0	0.0292976	0	0.0634011	0.100603
tryptophan synthase alpha chain	Common in two disease groups		0.0270582	0	0.0465911	0.0518452	0.0469013	0.0105046	0.103601	0.0135377	0.0358979	0.070313	0.064329	0.0228415	0	0.019346	0.0333231	0	0.0141382	0.0280956	0.0303935	0.0857968	0.0173493	0.0343744	0.0282453	84.1031	18		capsular polysaccharide biosynthesis protein Cps4A	Common in two disease groups		0.0274	0.00391636	0.0432795	0.0366598	0.044091	0.00224967	0.091598	0	0.0714437	0.0732962	0.00792469	0	0.014703	0.0415293	0.0410632	0.0171661	0.0758518	0.0293995
Fe containing superoxide dismutase	Common in two disease groups		0.0320281	0	0.0133049	0.0331487	0.0520363	0.0279943	0.0459485	0.0360414	0.0318652	0.0702096	0.10713	0.0152277	0	0.0515893	0.0332751	0.0910439	0	0.0224279	0.0323736	0	0.0230737	0.0342247	0.0286357	84.1373	17		preprotein translocase SecY subunit	Common in two disease groups		0.00966854	0.0497665	0.0386972	0.0202624	0.0840898	0.0142956	0.0149349	0.0512685	0.0116528	0.0291278	0.0336017	0	0.0492846	0.0586718	0.157789	0.0272897	0.0207873	0.00624011
RecName: Full=Venom dipeptidyl peptidase 4; EC=3.4.14.5; AltName: Full=Venom dipeptidyl peptidase IV; AltName: Allergen=Ves v 3; Flags: Precursor;	Common in two disease groups		0.0178916	0.104244	0	0.0137122	0.0142107	0.0504274	0.0114438	0.0760997	0.0217718	0.0101628	0.0266233	0.0283581	0.0642865	0.0768748	0.0275455	0.0248797	0.0408807	0.0120653	0.0693515	0	0.0258038	0.0341254	0.0286264	84.1714	19		AatC ATB binding protein of ABC transporter	Common in two disease groups		0.0628979	0.0359398	0.0310461	0.0292575	0.0405176	0.0412712	0.0291134	0.0467921	0.0504419	0.063075	0.0272932	0	0.0337366	0.0476619	0.0235776	0.00984851	0.0360096	0.0371109
ATP-binding protein	Common in two disease groups		0.0230382	0	0.0153794	0.0317993	0.0180619	0.0236958	0.0156051	0.0167779	0.0715161	0.021807	0.0435017	0.0206075	0.0525593	0.0261765	0.0319086	0.0370049	0.0332114	0.0682809	0.0383616	0.072571	0.0542056	0.0340986	0.0199479	84.2055	20		IS600 orfB	Common in two disease groups		0.0739626	0.0713781	0.0273887	0.00967443	0.125069	0	0.00570596	0.0619048	0.0556388	0.0371248	0	0	0.014872	0.0420673	0.145604	0	0.0264821	0
SubName: Full=dTDP-glucose 4,6-dehydratase; EC=4.2.1.46;	Common in two disease groups		0.0186867	0	0.0206727	0.0395913	0.0503047	0.0279943	0.0612935	0.0210167	0.041166	0.0273191	0.0464315	0.0710322	0.017271	0.0601592	0.036967	0.0182088	0.0344785	0.01496	0.0175347	0.0666422	0.0230737	0.0340383	0.0193362	84.2396	20		putative diacylglycerol kinase	Common in two disease groups		0	0.0471874	0	0	0.141725	0.0270778	0.0113255	0	0	0	0.0159276	0.1957	0	0.0417086	0.0824984	0.0172486	0.0315057	0
PTS system, IIABC components	Common in two disease groups		0.0342369	0	0.0492855	0.0692793	0.0489613	0.0199614	0.0655416	0.00770096	0.0624484	0.0316942	0.00611444	0.0173705	0.0147123	0.0183702	0.0173807	0.00520251	0.0107148	0.0437124	0.016151	0.158824	0.0164687	0.0340062	0.0354794	84.2736	20		conjugal transfer protein	Common in two disease groups		0	0.07059	0.068293	0	0.0742342	0.026362	0.0135517	0.0888782	0.0462362	0.0110156	0.0430383	0	0.0832325	0.041601	0	0.0258867	0.0439997	0.0106031
hypothetical protein BH3535	Common in two disease groups		0.0532108	0	0.0418223	0.0260532	0.0134046	0.00601797	0	0.00772315	0.0905373	0.072759	0.0183433	0.062005	0.066632	0.0221036	0.0594541	0.0234113	0.00806944	0.0128437	0.0763415	0.0122567	0.0297228	0.0334625	0.0281028	84.307	19		putative	Common in two disease groups		0.0817114	0	0.00605367	0.00712113	0	0.0452388	0.15445	0.00570075	0.0245914	0.051265	0.0354786	0.217772	0.0164352	0.0464425	0	0	0.00292321	0.00329762
SubName: Full=Putative uncharacterized protein;	Common in two disease groups		0.00441767	0	0.0147833	0.062162	0.0404826	0.0221913	0.102647	0.0160233	0.0606535	0.00968053	0	0.0142703	0	0.0148489	0.0133532	0.046403	0.028143	0.0202143	0.0319919	0.175128	0.0236902	0.033385	0.0409905	84.3404	18		oligopeptidase B	Common in two disease groups		0.00921478	0.00527754	0.0100264	0.0193254	0.0238034	0.155963	0.0209002	0.0240273	0.00369675	0.0678943	0.0267197	0.032862	0.0230896	0.0582773	0.0484573	0.0781278	0.0193798	0.00989285
putative type II secretion protein	Common in two disease groups		0.076006	0	0.0566771	0.038503	0.0120911	0.0288271	0.00892961	0.0174659	0.0605835	0.0770997	0.0671314	0.0294979	0.0200429	0.028128	0.00860646	0.0317605	0.0175394	0.0173925	0.0133121	0.0277058	0.0558789	0.0330085	0.0233425	84.3734	20		IS30 transposase encoded within prophage CP-933T	Common in two disease groups		0.0443636	0.0237609	0.00657916	0.0522372	0	0.0750571	0.0239477	0.0247543	0.0200107	0	0.0601911	0.0591025	0.007436	0.0252117	0.0124631	0.135541	0.0619287	0.0107046
SubName: Full=Cell-shape determining protein;	Common in two disease groups		0.013496	0	0.0320463	0.0308198	0.0173753	0.0350332	0	0.0250559	0.0221448	0.0587722	0.0361134	0.0592239	0.086355	0.0430194	0.0246687	0.0813521	0.0420144	0.0312093	0.0135029	0	0.0389259	0.0329109	0.0237675	84.4064	18		RecName: Full=Nif-specific regulatory protein;	Common in two disease groups		0	0.113909	0.0717192	0.002647	0.0138325	0.0323543	0.00129681	0.0791601	0.00455397	0.00704364	0.0354786	0.0824002	0.0932457	0.0375844	0	0.0211275	0.0192932	0.00268883
adhesin protein AP51-1	Common in two disease groups		0.0458775	0.133626	0.0254177	0.0263797	0.0422739	0.0133792	0.0439545	0.0172217	0.0190212	0.0335546	0.0102544	0	0	0.0123034	0.00529813	0	0.00449043	0.0143032	0	0.204715	0.0386177	0.0328899	0.0490801	84.4392	17		type IV pilus response regulator PilH	Common in two disease groups		0	0.0773481	0.021377	0.0503633	0.0174058	0.0710486	0.0556763	0	0.0216983	0.181016	0.0313338	0	0.038701	0	0.0405981	0	0.0413363	0.0232355
preprotein translocase SecY subunit	Common in two disease groups		0.0220663	0.237468	0.0225564	0.0128851	0.0154646	0.0178121	0.0195064	0.0382163	0.0169	0.0148825	0.00910797	0.0129025	0.010981	0.0109458	0.0235179	0.0540809	0.0239416	0.01586	0.0274591	0.0242283	0.0587411	0.0328345	0.0486831	84.4721	21		diaminopropionate ammonia-lyase	Common in two disease groups		0.0326008	0.0675811	0.00643202	0.0284611	0.0104896	0.0053583	0.0939322	0.0757932	0.104634	0.0163645	0.00471832	0	0.0145762	0.00824848	0.0122306	0.00511682	0.068468	0.019253
D-alanine:D-alanine ligase 2	Common in two disease groups		0.00448394	0	0.0770876	0.0433785	0.0525737	0.078556	0	0.0227478	0.035758	0.0328311	0.0180249	0.0341483	0.0289982	0.0434012	0.0186753	0.0204324	0.0527737	0.0566534	0.0408666	0	0.0258919	0.0327277	0.0228878	84.5048	18		capsular polysaccharide biosynthesis protein Cps4E	Common in two disease groups		0.0415363	0.0356055	0.0584347	0.0289764	0.0200571	0.0459955	0.0256336	0	0.0499865	0.0624925	0.0450717	0	0.0556855	0.0471957	0	0.019532	0.0654149	0.013368
SubName: Full=EwlA;	Common in two disease groups		0.0354518	0	0.0168338	0.0594196	0.0395273	0.0177315	0.0581725	0.0228144	0.0478794	0.048127	0.0406355	0.0336924	0.0327296	0.0326251	0.0420973	0.0115378	0.0327446	0.0283875	0.0332801	0	0.0511233	0.03261	0.016667	84.5374	19		glycosyl transferase CpsJ V	Common in two disease groups		0.0956732	0.0117252	0.0364481	0.0190912	0.0198265	0.0336428	0.069617	0.0381453	0.0411197	0.0548663	0	0	0.0403276	0	0.0153929	0.0578531	0.058724	0.0352084
flagellar basal body rod protein FlgC	Common in two disease groups		0.0397369	0	0	0.0144958	0	0.069529	0.053751	0.031625	0	0.027388	0.0587241	0.0533881	0	0.067711	0.152231	0	0.0178506	0.0283875	0.0401747	0	0.0269927	0.0324755	0.0364966	84.5699	14		hicB protein	Common in two disease groups		0	0.0850137	0.229094	0	0	0.0341541	0.0244881	0.0442669	0.0238682	0.159144	0.017231	0	0	0.0300532	0	0	0	0.0255185
multidrug efflux protein	Common in two disease groups		0.0213815	0	0.0295904	0.0300145	0.0288095	0.0317824	0.0290429	0.0654471	0.0469703	0.0386877	0.0131206	0.0172793	0.0218553	0.124943	0.00203774	0.0144747	0.0290767	0.0336904	0.0210655	0.0240573	0.0552184	0.0323117	0.0262711	84.6022	20		laminin-binding surface protein	Common in two disease groups		0.0286915	0.0122983	0.0212299	0.0600611	0.0553875	0.0176497	0.0531043	0.0239891	0.0517545	0.0719193	0.00623026	0	0.030758	0.0325994	0.0322739	0	0.108808	0.0253916
vancomycin response regulator	Common in two disease groups		0.0197249	0	0.0800681	0.0453591	0.0555591	0	0.0377991	0.0369957	0.0948497	0.0624583	0	0.0374765	0	0.0211703	0.0273297	0	0.0154498	0.0583562	0.0199442	0.0469174	0.0189786	0.0323065	0.0273168	84.6345	16		penicillin binding protein 2	Common in two disease groups		0.0604895	0.0437725	0.0671999	0.0316703	0.16426	0.00372218	0.0419734	0.00845548	0.0341012	0.0151465	0.00492686	0	0.008112	0.0372616	0.131746	0.0106738	0.00216534	0.0218911
glycosyl transferase CpsO V	Common in two disease groups		0.120094	0	0.041727	0.0308634	0.0673815	0.0164688	0	0.00530412	0.0140561	0.00689005	0	0	0.0304908	0.0379283	0.0946231	0.0642761	0.0276762	0.0550237	0.023809	0	0.0407313	0.0322545	0.0330351	84.6668	16		hypothetical protein SpyM3_0921	Common in two disease groups		0.0117279	0.0553544	0.027809	0.0594052	0.00564826	0.0650154	0.0217432	0.0458356	0.0211893	0.0412027	0.0178305	0	0.0425035	0.017788	0.0132072	0.0386238	0.0520981	0.0188979
twitching motility protein	Common in two disease groups		0.0223976	0.156568	0.0371966	0.0262708	0.0349297	0.0469885	0	0.0176434	0.0222847	0.0752738	0.0599342	0.0425828	0	0.0432739	0	0.040739	0.0105147	0.0230117	0.0090417	0	0.00647297	0.0321488	0.0353468	84.6989	17		putative integrase/recombinase	Common in two disease groups		0	0.0170983	0.0420604	0.00695716	0	0.0114529	0.0164262	0.0222674	0.0520224	0.0533834	0.00578711	0	0.0142594	0.020155	0.0299022	0.142006	0.00762199	0.0278268
hypothetical protein MW0697	Common in two disease groups		0.0060743	0	0.0101098	0.0167811	0.00791143	0.0904307	0	0.0547722	0.0423782	0	0.0163052	0.0462302	0.0393395	0.0196005	0.0926813	0.0553396	0.0142938	0.0284119	0.0122862	0.0868229	0.035095	0.0321364	0.0297395	84.731	18		acylphosphatase	Common in two disease groups		0	0.0200833	0	0.147084	0	0	0	0.0261316	0	0.0469753	0.0609992	0	0.0690787	0	0.0526892	0.0440432	0.154215	0.0602957
Hsp90	Common in two disease groups		0.0336406	0	0.018026	0.0224619	0.0465729	0.0284779	0.0124841	0.0170886	0.0442663	0.0554994	0.0435654	0.0350602	0.0421114	0.0209582	0.045094	0.0493399	0.0407918	0.0486504	0.0274114	0	0.0406873	0.0320089	0.0160594	84.7631	19		phospho-2-dehydro-3-deoxyheptonate aldolase	Common in two disease groups		0.0245378	0.0236653	0.00363641	0.0171235	0.236881	0.00906003	0.0378452	0	0	0.0246263	0	0	0.00656987	0.0278655	0.117237	0.0115266	0	0.0118461
hypothetical protein gbs0136	Common in two disease groups		0.0379257	0	0.0132573	0.0771148	0.0363329	0.0349257	0.0458618	0.00898815	0.0238465	0.0350015	0.0107003	0.0151821	0.0257999	0.051462	0.0221275	0.0272293	0.028143	0.0223792	0.016151	0.128211	0.0114928	0.0320063	0.0279105	84.7951	20		DNA-binding response regulator	Common in two disease groups		0.0393024	0.0168595	0.00582245	0.0137269	0.018962	0.0290207	0.0363971	0.0329037	0.0591212	0.059156	0.0469225	0	0.0395249	0.0893705	0	0.0600539	0	0.037948
SubName: Full=Periplasmic-binding protein;	Common in two disease groups		0.00934337	0	0.0439206	0.0209383	0.0242717	0.0122509	0.0267888	0.0210167	0.0371567	0.0613904	0	0.0266257	0	0	0.0193945	0.0212296	0.0191844	0.058867	0.0377413	0.191546	0.040379	0.0320022	0.0406877	84.8271	17		iron III transport system permease sfuB like	Common in two disease groups		0.0393722	0.0168833	0.0186655	0.0343641	0.00760785	0.00775113	0.0242936	0.0307611	0.0402892	0.0237259	0.044446	0.0419358	0.0401164	0.00896574	0.0354362	0.0148003	0.0338226	0.0304142
VanRE	Common in two disease groups		0	0	0.0297573	0.0185441	0.0349297	0	0.0385794	0.0982927	0.0133568	0.0196367	0.0179612	0.0127657	0	0	0	0.0305438	0.0434149	0.109828	0.149391	0.0479436	0	0.031664	0.0406757	84.8587	14		ferritin	Common in two disease groups		0.0265274	0.0222086	0	0.00904196	0.0250137	0	0.0799051	0.0577727	0.0155906	0.0779567	0.0224967	0	0.0416585	0.176625	0	0	0.0296651	0
RecName: Full=Rod shape-determining protein mreB;	Common in two disease groups		0.0434257	0	0.0303772	0.0249649	0.0178231	0.0556393	0.0262687	0.015291	0.0454784	0.0330034	0.0856022	0.0431755	0	0.0430194	0.00316449	0.0831982	0.0293212	0.0170763	0.0277215	0	0.0395424	0.0316235	0.0238574	84.8904	18		SubName: Full=Transcriptional regulator NifA family ;	Common in two disease groups		0.00869121	0.100512	0.105456	0.0106114	0.0167719	0.0192244	0.00268007	0.0411679	0	0.0305048	0.0376944	0.0463501	0.0547137	0.0394851	0.00976587	0.026547	0.0310726	0.00558058
ipid-A-disaccharide synthase	Common in two disease groups		0.0256667	0	0.018956	0.0206771	0.0166886	0.0449198	0.0737776	0.0481809	0.0127741	0.0375508	0.03433	0.040668	0	0.00687292	0.0889414	0.00973372	0.0578199	0.008003	0.015149	0.0152781	0.0863944	0.031542	0.0268384	84.9219	19		internalin A	Common in two disease groups		0.0219898	0.011773	0.0179088	0	0	0.0121687	0.0508781	0.00306081	0	0	0.151507	0.0294286	0	0.0583132	0	0.0129296	0.0141613	0.00352591
SubName: Full=Transcription factor; SubName: Full=Two component system response regulatory protein;	Common in two disease groups		0.0265281	0	0.0440637	0.0228754	0.0431098	0.0579767	0.0762051	0.00745684	0.0692783	0.0193955	0	0.0125834	0	0.0640624	0.00918182	0.0603323	0.00778045	0.0340796	0.0335187	0.0355159	0.0382654	0.0315338	0.0240859	84.9534	18		hypothetical protein STM1074	Common in two disease groups		0.0443287	0.0126565	0.0612724	0.134037	0	0.0109007	0.00912089	0	0.0355477	0.0592619	0	0	0.0158437	0	0.033204	0.0138924	0.0380667	0.166403
Ferrichrome transport system permease protein fhuB	Common in two disease groups		0.0513554	0	0.0296619	0.0231149	0.0348401	0.0312451	0	0.0251224	0.0533107	0.0326244	0.0717173	0.00424004	0.0577833	0.0575289	0.0463886	0.0406131	0.0341006	0.020871	0.0315863	0.0159622	0	0.031527	0.0204551	84.985	18		RecName: Full=Venom dipeptidyl peptidase 4; EC=3.4.14.5; AltName: Full=Venom dipeptidyl peptidase IV; AltName: Allergen=Ves v 3; Flags: Precursor;	Common in two disease groups		0.0396515	0.00971926	0.00670528	0.00395879	0	0.039042	0.0306047	0.0221143	0.0306723	0.0227197	0.0491904	0.0301644	0.0303777	0.0794365	0	0.079916	0.0154172	0.00730549
capsular polysaccharide biosynthesis protein Cps4D	Common in two disease groups		0.00678112	0.236663	0.00751085	0.0280556	0	0	0.155705	0.0228809	0.0337067	0	0	0	0	0.0436557	0.00939758	0.0308374	0	0.00632456	0.0136938	0.0241713	0.039102	0.0313564	0.0580691	85.0163	14		scaffold for	Common in two disease groups		0.0134731	0.0865659	0.0159539	0	0.0130256	0.0414144	0.0249203	0.0225352	0.0324135	0.0270095	0.0526053	0	0.0216531	0.0612181	0.0151604	0.0506455	0.00963576	0.0303381
putative periplasmic binding protein	Common in two disease groups		0.00505823	0	0.0894626	0.00696493	0.0197039	0.0176509	0.0290429	0.0056814	0.0100468	0.0774787	0.0124836	0.0288141	0	0.0162489	0.0174766	0.0229498	0.0118707	0.0424475	0.0255267	0.198216	0.0145752	0.0310333	0.0445597	85.0473	19		SubName: Full=dTDP-glucose 4,6-dehydratase; EC=4.2.1.46;	Common in two disease groups		0.038011	0.0309727	0.0315295	0.0106114	0	0.0252576	0.051613	0.0424304	0.068631	0.0152524	0.0330021	0.0404644	0.0244627	0.028798	0.00855676	0.0143051	0.0522496	0.0513921
polymerase V subunit	Common in two disease groups		0.0193052	0	0.0119697	0.016607	0.0093743	0.00314331	0	0.151622	0.0131936	0	0.0547752	0.0619138	0.0857154	0.0232067	0	0.00818136	0.150007	0.0235468	0.0182027	0	0	0.0309888	0.0458589	85.0783	15		type II protein secretion ATPase LspE	Common in two disease groups		0	0.0743392	0.139634	0.0155072	0.0429383	0.0207992	0.0109797	0.0446495	0.0374497	0.0178474	0.0386068	0.0473311	0.0262372	0.0505668	0.00999839	0.0104537	0.0241868	0.00286639
SubName: Full=Hydrophobe/amphiphile efflux-1 family protein;	Common in two disease groups		0.0473133	0.0511159	0.0274444	0.0171076	0.0472596	0.0307078	0.0420472	0.0229697	0.0477862	0.0317976	0.040954	0.0386163	0.00948839	0.0211703	0.0221275	0.0296207	0.0145606	0.031939	0.0191808	0.00524472	0.0503747	0.0308965	0.0138856	85.1092	21		Hsp90	Common in two disease groups		0.0247124	0.0397606	0.0457809	0.0107988	0.0239186	0.0289185	0.0209867	0.0413974	0.0297615	0.0185889	0.00805503	0.0988312	0.0555376	0.0515351	0	0.00872061	0.0540035	0.0179086
conjugal transfer protein	Common in two disease groups		0.00770883	0	0.023534	0.00265538	0	0.0471766	0.0721304	0.0429878	0.030723	0.0112652	0.0206362	0.00734029	0.049894	0.0124306	0.112843	0.0680941	0.029499	0.0207251	0.0331608	0	0.0555707	0.030875	0.029095	85.1401	18		DNA repair protein RadC, putative	Common in two disease groups		0.0276793	0.0474739	0.0861177	0.0193254	0.200571	0.0408826	0.00853733	0	0.0333243	0.0278038	0.0360521	0	0.0297017	0	0	0.0130121	0.0713479	0.00890357
ISPssy, transposase	Common in two disease groups		0	0	0.0104914	0.0294268	0.0123299	0.0207136	0	0.0266759	0.0141494	0.013849	0	0.265755	0	0.0152731	0.0131374	0	0.111372	0.0177088	0.0958086	0	0	0.0307948	0.0615118	85.1709	13		vancomycin response regulator	Common in two disease groups		0.0187437	0.100393	0.0166476	0.0686346	0	0.0138252	0.0549199	0.031335	0.0225555	0.0188007	0.0162665	0.0998121	0.0301454	0.0142017	0	0.00880314	0.077779	0.0602957
IS600 orfB	Common in two disease groups		0.0324478	0	0.0251554	0.0179129	0.0253166	0	0	0.014603	0.045222	0.0569463	0	0.0123554	0.0840096	0.0940996	0.0584472	0	0.0533961	0.0606671	0.0459242	0	0.0187144	0.0307246	0.0289797	85.2016	15		hypothetical protein gbs0095	Common in two disease groups		0.023037	0	0	0.0241275	0.0890465	0	0.0995733	0.0128554	0.0138762	0.127209	0.0300304	0	0.00618962	0.0349305	0.0259028	0.0108389	0.0132086	0.00740695
flagellar biosynthesis protein FlhA	Common in two disease groups		0.0087249	0	0.0374589	0.0129069	0.00844881	0.0282092	0.049503	0.0221486	0.0129605	0.0224616	0.103436	0.0499231	0.0563973	0.0243522	0.0670297	0.0295368	0.0359902	0.0162006	0.0176778	0.00758204	0.0342583	0.0307241	0.0242229	85.2323	20		SubName: Full=Flagellar motor switch protein FliG-2 ;	Common in two disease groups		0.0249218	0.0561425	0.0517084	0.0261186	0	0.0107371	0.0038472	0.0556684	0.0150013	0.0250499	0.0324808	0	0.0167099	0.0377996	0	0.0175788	0.0214369	0.00801575
capsular polysaccharide synthesis enzyme Cap8M	Common in two disease groups		0.0373735	0	0.045995	0.0429867	0.0756213	0.0217883	0	0.00934324	0	0.0728623	0	0	0.053732	0.0401344	0.0517826	0.0566822	0.0195178	0.0543182	0.0503854	0	0.0119772	0.0306905	0.0260533	85.263	15		SubName: Full=RND protein;	Common in two disease groups		0.0268066	0.00176714	0.00121914	0.0071914	0.234921	0.0187745	0.00317718	0	0.00249129	0.0413615	0.00537002	0	0	0.0124803	0.250332	0.0116366	0	0.00398251
chemosensation, adapter protein	Common in two disease groups		0.0279197	0.32521	0.0103006	0.0064208	0.0120911	0.0162808	0	0	0	0	0.0996144	0.0353793	0.0602353	0	0	0	0.0218742	0	0	0	0.0268606	0.0305803	0.071925	85.2936	11		RecName: Full=Flagellar P-ring protein; AltName: Full=Basal body P-ring protein; Flags: Precursor;	Common in two disease groups		0	0.0960941	0.160527	0.00826894	0.0463964	0.00615591	0.00376075	0.0477868	0.0150549	0.0489348	0.00518754	0	0.0136045	0.0328863	0	0.0259417	0	0.0239711
aldehyde dehydrogenase	Common in two disease groups		0.014247	0.0994144	0.0126373	0.0403095	0.0277945	0.00249853	0.0163854	0.00963175	0.0468071	0.00206702	0.0763031	0.0216561	0.0368875	0.00458194	0.0236857	0.00973372	0.0150718	0.0213089	0.0115228	0.132258	0.0164246	0.0305346	0.0335641	85.3242	21		hypothetical protein SMc02154	Common in two disease groups		0.0227577	0.118088	0.0337156	0.183486	0.021959	0.0140093	0.00842926	0.0101772	0.0342351	0.0137166	0.0247125	0	0.0555376	0.0172501	0.028135	0.01392	0	0.0278268
pyochelin biosynthesis protein PchD	Common in two disease groups		0.0549779	0	0.0265383	0.0457074	0.0293171	0.049299	0.016212	0.0285623	0.0168301	0.0371029	0.0452851	0.0375221	0.036461	0.0317766	0.035145	0.0192577	0.0231857	0.0381906	0.0341867	0	0.032541	0.0303856	0.014288	85.3545	19		transcriptional regulator	Common in two disease groups		0	0.00460889	0	0.0142188	0.026224	0	0	0.101963	0	0	0.0686893	0	0.0253922	0	0.0974727	0.0615119	0	0.161786
hypothetical protein HI1419	Common in two disease groups		0.0309016	0	0	0.0106651	0.020092	0	0	0.00869964	0.0461311	0.0451643	0	0.11749	0	0.149295	0	0	0	0.115496	0.0937092	0	0	0.030364	0.047206	85.3849	10		DNA-methyltransferase	Common in two disease groups		0.00767898	0.0328831	0.0908681	0	0	0.0226603	0.0189334	0.10269	0.00924188	0.100041	0.0133208	0	0	0.0116196	0.017253	0.0324616	0.00439564	0.0345489
hypothetical protein gbs0130	Common in two disease groups		0	0	0.0579886	0.0541959	0.0544844	0	0.0300832	0	0.0364807	0.0382742	0	0	0.0339024	0.0337282	0.00726395	0.0119154	0.00615767	0.0636105	0.0211848	0.186929	0	0.0302952	0.0422211	85.4152	14		RecName: Full=Periplasmic zinc-binding protein troA; AltName: Full=Tromp-1; Flags: Precursor;	Common in two disease groups		0.113963	0.0366562	0.0168788	0.0621459	0.0137748	0.0280595	0.0703519	0.023836	0.047147	0.0142991	0.0123823	0	0.0362927	0	0.0160439	0	0.0550646	0.0504282
bifunctional heptose 7-phosphate kinase/heptose 1-phosphate adenyltransferase	Common in two disease groups		0.0469598	0	0.0394618	0.0446844	0.0379151	0.0339854	0.0465553	0	0.0435204	0.0473347	0.0433106	0.0061549	0.0523461	0.0886691	0.0179561	0	0.00380131	0.0242036	0.0229263	0.0115726	0.0233379	0.0302236	0.0224876	85.4454	18		hypothetical protein BH3535	Common in two disease groups		0.0195465	0.0125849	0.00580143	0.0102366	0	0.00241328	0.00302589	0.00547119	0.0294401	0.0196481	0.00849818	0.156462	0.0957385	0.00742363	0.0110215	0.0965869	0.0602181	0.0251887
DegV family protein	Common in two disease groups		0	0	0.041727	0.0705635	0.0489911	0.018833	0.0618137	0.0242347	0.0321449	0.0235984	0.0143944	0.0102126	0	0	0.00745574	0.0367532	0.0316331	0.0603509	0.0435385	0.0768466	0.0310439	0.0301969	0.0239271	85.4756	17		RecName: Full=Major outer membrane protein P.IB; Short=Protein IB; Short=PIB; AltName: Full=Porin; Flags: Precursor;	Common in two disease groups		0	0	0	0	0.196018	0.00605366	0	0	0	0.0246792	0	0	0	0.0279731	0.380264	0	0	0
hypothetical protein MW0258	Common in two disease groups		0	0.551005	0	0	0	0	0.0452549	0	0	0	0	0	0	0	0	0.0358721	0	0	0	0	0	0.0301015	0.119982	85.5057	3		Fe containing superoxide dismutase	Common in two disease groups		0.0912403	0.00976702	0	0	0	0.0561395	0.0316854	0.0190918	0.0548887	0.0457572	0	0.121638	0.0183576	0.0345719	0	0.0536166	0	0.0403831
sensor histidine kinase	Common in two disease groups		0.0216466	0	0.0239632	0.032844	0.00564249	0.0302779	0	0.0194854	0.0215387	0.0379642	0.0347122	0.0164587	0.0840096	0.055747	0.0779376	0.0590736	0.0152497	0.0222333	0.048119	0	0.0249672	0.0300891	0.0236785	85.5358	18		energy providing	Common in two disease groups		0.0630026	0	0.00863909	0.0448819	0	0.102462	0.0563031	0	0.0203857	0.0557136	0.0343316	0	0.0285821	0.0705424	0	0	0.00970072	0.0560849
hypothetical protein gbs0118	Common in two disease groups		0.0586888	0	0.0675977	0.0680387	0.0305411	0.0369675	0.0539244	0.015868	0.0537303	0.0377575	0	0.00893601	0	0	0.0130176	0	0.0220743	0.0548534	0.0284849	0.0670412	0.0135624	0.0300516	0.0251842	85.5659	16		ATP-binding component of ferric enterobactin transport	Common in two disease groups		0.05665	0.034698	0.00479249	0.0649569	0.0781534	0.0119437	0.0424489	0	0.0292258	0.00810284	0.0281014	0	0.0564249	0.00613257	0.0181831	0.0798885	0.0278029	0.0442642
flagellum-specific ATP synthase	Common in two disease groups		0.0338835	0	0.0185029	0.0302322	0.0132255	0.0537319	0.0192463	0.0192857	0.0202567	0.0199467	0.0805068	0.0128569	0.0442436	0.0215521	0.0850577	0.00759398	0.0358123	0.0222819	0.0271251	0.0243994	0.0389699	0.0299386	0.0214291	85.5958	20		N-acetylmuramoyl-L-alanine amidase sporulation mother cell wall hydrolase	Common in two disease groups		0.0638054	0.0615394	0.0472523	0.0055751	0	0.0372832	0.00983414	0.0133528	0.0431823	0.0319877	0.0138421	0	0.0427781	0.0362575	0	0.022503	0.0182755	0.046192
ferrochelatase	Common in two disease groups		0.0049257	0.171862	0.0381265	0.0203724	0.0479761	0.0172211	0	0.0498454	0.0195807	0.00720011	0.0131843	0.028039	0	0	0.00680845	0.0112022	0.0375685	0.0436881	0.0472602	0.0614544	0	0.0298245	0.0379013	85.6256	17		low-specificity L-threonine aldolase	Common in two disease groups		0	0.00558798	0.0115818	0.00454441	0	0.00961222	0.0120603	0.0363471	0.031342	0.0261621	0.0565416	0.0694025	0.062868	0.108593	0	0.0796134	0.0186436	0.00418544
VAT B	Common in two disease groups		0.029002	0	0.00400579	0.0100121	0.014151	0.0697708	0	0.016334	0.0144291	0.0317976	0	0.0275831	0.0469089	0.0233764	0.100497	0.0495077	0.0170503	0	0.0513158	0.0776447	0.0418321	0.0297723	0.0279808	85.6554	17		sensor histidine kinase	Common in two disease groups		0.0616413	0.031713	0	0.00859689	0.0119305	0.0728279	0.0570812	0.0137736	0.0148406	0.0247322	0.0588877	0	0.038025	0.0373692	0	0.0463815	0.0406001	0.0337372
hemin transport system ATP-binding protein	Common in two disease groups		0.0434036	0	0.0288274	0.0798573	0.0263316	0.02023	0.0332043	0	0.0287883	0.0169151	0.0309543	0.0109876	0.0374205	0.0372919	0.0400836	0	0.0136047	0	0.0438725	0.123878	0.00832239	0.029713	0.029046	85.6851	17		transposase OrfAB, subunit B	Common in two disease groups		0	0.012967	0	0.0184821	0.350711	0.020472	0.0233426	0	0.0455129	0	0	0	0.004056	0	0	0	0.0303147	0.0340923
3-deoxy-D-manno-octulosonic-acid transferase	Common in two disease groups		0.0417028	0	0.0280882	0.0149964	0.0211369	0.0316212	0.0208069	0.00406131	0.0468771	0.015916	0.0775133	0.0482362	0.0469089	0.105045	0	0	0.0106481	0.0135248	0.00365008	0.0387083	0.0521801	0.029601	0.0272028	85.7147	18		putative deoxycytidine triphosphate deaminase	Common in two disease groups		0	0	0.0346825	0.102155	0.022593	0	0.0288972	0	0.0915883	0.0235141	0.0101665	0	0	0.0177522	0.0526892	0	0.0905112	0.082897
ferritin, iron storage	Common in two disease groups		0.0372189	0	0.0206012	0.0385248	0.036303	0.065123	0	0.0419003	0	0	0.0498072	0.0353793	0	0.0299948	0.0128977	0	0.0820282	0.0304309	0.11289	0	0.0268606	0.0295219	0.0301867	85.7442	14		bifunctional adhesin/ABC transporter aspartate/glutamate-binding protein	Common in two disease groups		0.050786	0.0145192	0.0050237	0.0827129	0.0327368	0.00417211	0.0313612	0.00470599	0.00508973	0.0934209	0	0	0	0.0128389	0.133281	0	0.00485036	0.147124
phospho-2-dehydro-3-deoxyheptonate aldolase	Common in two disease groups		0.00430723	0.15053	0.0595623	0.0193059	0.039169	0.00752246	0.0742111	0.00969833	0.038532	0	0.0115283	0	0	0.0415769	0.0596219	0.0195933	0.00758038	0.0281443	0.00870771	0.0153351	0.0248351	0.0295125	0.0350443	85.7737	18		dTDP-4-dehydrorhamnose reductase	Common in two disease groups		0.0147297	0.018937	0	0	0.0639751	0.0326202	0.0181769	0.0164136	0.0132869	0	0.0191861	0.314151	0.0276315	0.0223068	0.0248332	0.0138374	0.00422241	0.0142051
tetrathionate reductase complex subunit B	Common in two disease groups		0.0184659	0	0.034073	0.0424643	0.0400348	0	0.0353717	0.00692421	0	0.0360005	0.164708	0.0117171	0	0.0594804	0.0426248	0.0279845	0.0144716	0.0287524	0.0559917	0	0	0.0294793	0.0366255	85.8032	15		hypothetical protein MW0263	Common in two disease groups		0.0327055	0.00893122	0.0220286	0.0804407	0.0431112	0.0109825	0.0940835	0.00830244	0.0366996	0.0596856	0.00388414	0	0.00876687	0.0191508	0.0602229	0	0.0170412	0.0698841
Dihydrofolate reductase DHFR	Common in two disease groups		0.0762932	0	0.0527906	0.0230278	0.0123896	0.0333675	0.0547914	0.0107414	0.0616791	0.0975976	0	0.0181456	0	0.061432	0	0.0433822	0	0.0178304	0.0192762	0.0340337	0	0.0293704	0.0287834	85.8326	15		putative ion:amino acid symporter	Common in two disease groups		0.0506464	0.0217072	0.0218184	0.044999	0.0178093	0.0294707	0.0241639	0.010292	0.0387891	0.00921499	0.0299783	0	0.0407501	0.0279014	0.0103704	0.0303158	0.0646137	0.0266853
integrase INTI1	Common in two disease groups		0.0182892	0	0.0202435	0.00315598	0.0118821	0.0399765	0.0525373	0.0257216	0.0181821	0.0200501	0	0.0521115	0	0.0441649	0.113994	0.114371	0.021474	0.0128194	0.018489	0	0.0263763	0.0292304	0.0324882	85.8618	17		SubName: Full=Transcriptional regulatory protein;	Common in two disease groups		0.0755682	0.0161908	0.0112035	0.0593349	0.118613	0.00930545	0	0.0210813	0.0113581	0.0379191	0.0163968	0	0.0227939	0.0214819	0.14872	0	0.0135334	0.0304142
SubName: Full=Rod shape-determining protein MreB;	Common in two disease groups		0	0	0.0249408	0.0185441	0.0178828	0.0635379	0	0.0150024	0.00888123	0.0131945	0.0729911	0.0858951	0.0296379	0.0575289	0.025244	0.0206003	0.0161611	0.0273902	0.0506717	0	0.0649059	0.0291909	0.0261281	85.891	17		succinic-semialdehyde dehydrogenase, putative	Common in two disease groups		0.018988	0.0284653	0.0168578	0.140713	0.215383	0	0.0117145	0	0.014278	0.038078	0.0082375	0	0.00509112	0.00717259	0.0746857	0	0.01087	0.032063
glutaminase A	Common in two disease groups		0.0934779	0	0.0081308	0.0225272	0.0353178	0.018833	0.0210669	0.0403246	0.11816	0.0554994	0	0	0	0.0236734	0.0226309	0.0412005	0.0212962	0.0388717	0.0155784	0	0.0363719	0.0291886	0.0303598	85.9202	16		DegV family protein	Common in two disease groups		0.030681	0.0197251	0	0.0214102	0.0888736	0.0113302	0.0828445	0.0342428	0.018457	0.0846296	0.00664735	0	0.0452497	0	0.0345061	0	0.0483087	0.019735
anaerobic dimethyl sulfoxide reductase subunit A	Common in two disease groups		0.0142249	0.0664104	0.0104914	0.109872	0.0419156	0.0132718	0.0162987	0.0106748	0.0744998	0.0415815	0.0659213	0.0252123	0	0.00610926	0.00788726	0.00864288	0.00891418	0.022136	0.0421548	0.00336346	0.0218848	0.0291175	0.0287875	85.9493	20		twitching motility protein	Common in two disease groups		0.012775	0.0437725	0.0850456	0.0222535	0.0492781	0.0329679	0.0196899	0.0213491	0.0690864	0.0255795	0.0581578	0	0.0222446	0.0048415	0.0860792	0.0119943	0.00913773	0.00410934
ferritin	Common in two disease groups		0.00907831	0	0.0100622	0.0564377	0.0236447	0.0159046	0	0.0409238	0.0180888	0.0265612	0	0.0950135	0.0587428	0.0585471	0.0566492	0	0.0533961	0.0254685	0.0322543	0	0.0262001	0.0289035	0.0261596	85.9782	16		tetraacyldisaccharide 4`-kinase	Common in two disease groups		0.0270161	0.0115819	0.0260014	0.0141486	0.0391343	0.00664675	0.0208354	0.00753724	0.0487542	0.0812931	0	0.0721002	0.0181041	0.0102209	0.0455741	0.00635476	0.0231908	0.00433763
mannose-1-phosphate guanylyltransferase/mannose-6-phosphate isomerase	Common in two disease groups		0.0288474	0	0.0177399	0.0243337	0.0458564	0.0336361	0.0183794	0.039681	0.0303034	0.0632507	0.0257316	0.0243917	0	0.0206612	0.0621631	0.0146006	0.0602652	0.0359284	0.0194432	0	0.041612	0.0288964	0.0187925	86.0071	18		single strand binding helix destabilising protein	Common in two disease groups		0.0309952	0.03988	0.0091856	0	0	0.00762842	0.00957477	0.0345871	0.093276	0.0310873	0.0134511	0	0.0332507	0.0234902	0.0697097	0.0145802	0.186414	0
GntR family transcriptional regulator	Common in two disease groups		0.00660442	0.129601	0.0374589	0.0387207	0.0606344	0.00650156	0.0426541	0.00417228	0.0242194	0.0189132	0	0.0186927	0	0.0179459	0.0154389	0	0.0246529	0.0286551	0.00374551	0.116353	0.0107002	0.0288411	0.0351991	86.036	18		ribosomal protection tetracycline resistance protein	Common in two disease groups		0.00687618	0.0412412	0.0346194	0.028789	0.0199418	0.0583482	0.0508998	0.0268586	0.0268952	0.0138225	0.00745546	0	0.018421	0.0208364	0.0309253	0.0500678	0.0373737	0.0398251
TerD	Common in two disease groups		0.10006	0	0.026586	0.00552841	0	0.00701201	0	0	0.0796514	0.0468179	0.0856658	0.0152277	0	0.0257946	0.0110997	0.0546263	0.00940323	0.01496	0.00808743	0.114244	0	0.0287983	0.0365315	86.0648	15		aromatic amino acid aminotransferase	Common in two disease groups		0	0.00475217	0.00327907	0.00773017	0.251693	0	0.0359216	0	0.0200107	0.0166823	0.00482259	0	0.00595725	0.0546193	0.205734	0	0	0
scaffold for	Common in two disease groups		0.0141807	0	0	0.0326046	0.0123	0.0495945	0.0678824	0.0106304	0.0141027	0.00689005	0.0631825	0.0269448	0.0610882	0.030419	0.026179	0.0430046	0.0277651	0.0176601	0.0143379	0.0168743	0.0681203	0.0287505	0.0219173	86.0935	19		alcohol dehydrogenase	Common in two disease groups		0	0	0	0.0197471	0.0425348	0.210487	0.0155185	0	0	0.0126044	0	0	0	0.0190791	0.0565955	0.153752	0.0216101	0.0121504
IS1480 transposase	Common in two disease groups		0	0.311928	0.00989525	0.00615961	0	0	0	0	0	0	0.0238845	0	0.0577833	0	0.0494812	0.0203066	0.020985	0	0	0	0.103039	0.0287363	0.0699718	86.1222	9		Daunorubicin resistance transmembrane protein. Belongs to the ABC-2 integral membrane protein family.	Common in two disease groups		0.0464928	0	0.0229535	0.19473	0.0149852	0	0.00717568	0.00864678	0.102598	0.0155702	0.00672556	0	0.00416162	0.0117631	0.0523172	0	0.0310726	0.0972797
hypothetical protein MW0263	Common in two disease groups		0.0798494	0	0.0577978	0.0479057	0.028511	0.0109613	0.0359785	0.00235245	0.0644064	0.0282148	0.0056049	0.00893601	0	0.0100972	0.0151752	0.0166145	0.00920316	0.0287767	0.00579718	0.122966	0.0240865	0.0287255	0.0310059	86.151	19		RecName: Full=Flagellar filament 31 kDa core protein; AltName: Full=Class B;	Common in two disease groups		0.0153929	0.0395935	0.0205152	0.010752	0	0.0132526	0.0189983	0.0858556	0.0185105	0	0.00667342	0	0.028899	0.0583132	0.0172995	0	0.0132302	0.0198111
capsular polysaccharide biosynthesis protein Cps4E	Common in two disease groups		0	0	0.00805926	0.0150834	0.0852941	0.0382302	0	0.0328012	0.0217485	0.0319698	0.0194898	0.0138599	0.0471221	0.0469649	0.0151512	0	0.0856294	0.0272443	0.0442065	0.0259956	0.0420523	0.0286144	0.0246032	86.1796	17		SubName: Full=Putative uncharacterized protein;	Common in two disease groups		0.00628281	0.0280593	0.0190018	0.0143594	0	0.00631953	0.0842278	0.0310289	0.0198499	0.121066	0.025677	0.0671954	0.0298707	0.0297663	0.0286	0.015378	0.00729719	0.0145856
hypothetical protein MW1801	Common in two disease groups		0.0103594	0	0.0229618	0.0250302	0.0404528	0.036269	0	0.0350205	0.0103265	0.0151581	0.0277697	0.0788284	0	0.06682	0.0574643	0	0.0365459	0.00968144	0	0.0369981	0.0896969	0.0285421	0.0267058	86.2081	16		glycosyl transferase CpsO V	Common in two disease groups		0.0536831	0.0230206	0.0178878	0.0585385	0.0129679	0.110663	0.0165775	0	0.0080632	0.0134518	0.0116524	0	0.0395882	0.0356119	0.0151138	0.0567802	0.0576413	0.047511
TEM-1 beta-lactamase	Common in two disease groups		0	0.574349	0	0	0	0	0	0	0	0.00799246	0.0146492	0	0	0	0	0	0	0	0	0	0	0.0284281	0.125137	86.2366	3		RecName: Full=Outer membrane protein P6; Short=OMP P6; AltName: Full=P6-like; AltName: Full=Peptidoglycan-associated lipoprotein; Flags: Precursor;	Common in two disease groups		0	0.0500053	0	0	0.014063	0.035872	0.018004	0	0	0	0	0.310963	0.0390812	0	0.0327854	0.0136999	0	0.00938552
microcin transport protein MchF	Common in two disease groups		0.0307249	0	0.0267291	0.0211995	0.0057022	0.0614155	0.0252283	0.0247008	0.0349422	0	0.0470048	0.00834331	0.113541	0.0282977	0.0972842	0	0.0103147	0.0163952	0.0310615	0	0.0126377	0.0283582	0.0303539	86.2649	17		SubName: Full=Arginine repressor;	Common in two disease groups		0.0586744	0.0251698	0.00870215	0.0102366	0	0.0144388	0.0452803	0.0655013	0.0706401	0	0	0	0.0708321	0.066741	0	0.0344973	0.0420292	0.0566683
RNA polymerase sigma factor SigF	Common in two disease groups		0.029488	0	0.0685514	0.0447497	0.0460057	0.0515826	0	0.0199071	0.0498841	0.0258722	0	0.0112156	0	0.0190066	0.0245008	0.0134258	0.00693572	0.0688647	0.0804687	0	0.0339941	0.0283073	0.0252629	86.2932	16		aldehyde dehydrogenase	Common in two disease groups		0.0162306	0.0278683	0.0264638	0.0467793	0.105934	0.0189995	0.0238181	0.0135823	0.0268684	0.00815579	0.0158754	0	0.0446371	0.0184694	0.10961	0.00764772	0.0116279	0.0326718
CP4-6 prophage; predicted sugar transporter	Common in two disease groups		0.122325	0	0.0334054	0.0416155	0.0610225	0.0175972	0	0.0037728	0.0917028	0.0734824	0.00898058	0.019103	0	0.0107761	0.0278571	0.0152299	0.00786937	0.0125275	0.0254074	0	0.0193309	0.0281907	0.033005	86.3214	17		RecName: Full=Protein-export membrane protein secF;	Common in two disease groups		0.0333687	0.0360592	0.0241516	0.0957839	0.0226507	0.0254213	0.0383423	0.0293072	0.0222877	0.0428444	0.0043273	0	0.0225615	0.0102209	0	0	0.0186869	0.0703914
RecName: Full=Peroxiredoxin-4; EC=1.11.1.15; Flags: Fragments;	Common in two disease groups		0	0	0	0	0	0	0.479771	0	0	0	0.111716	0	0	0	0	0	0	0	0	0	0	0.0281661	0.106302	86.3496	2		hypothetical protein MW0697	Common in two disease groups		0.0346601	0.00742676	0.0307938	0.0483956	0.0167142	0.0234579	0.0588319	0.0435017	0.0104206	0.0173708	0.0376162	0.092455	0.0116187	0.0262876	0.0584557	0	0.0322635	0.0111612
capsular polysaccharide biosynthesis protein Cps4A	Common in two disease groups		0.0128112	0	0.00710551	0.0641427	0.0333474	0.0336361	0.0920703	0	0.0669706	0.0281114	0	0.0365647	0	0.0309705	0.0177643	0.0218589	0.0112928	0.0149843	0.0275307	0.0914976	0	0.0281266	0.028533	86.3777	16		ribose operon repressor RbsR	Common in two disease groups		0.0267717	0.0114625	0.0257701	0.102741	0.0387885	0.00658539	0	0.0223821	0.0080632	0.0268506	0.0116263	0	0.0071825	0.0507102	0.0150673	0	0.0421375	0.101211
type I restriction-modification system specificity subunit	Common in two disease groups		0.0131647	0	0.0476403	0.0211995	0.0159721	0.0307078	0.0403133	0.0780527	0.0139862	0.0423394	0.0235024	0.023343	0.0454164	0.0452255	0.00973321	0.0199709	0.0453934	0.0155925	0.0186321	0.0250834	0.0151917	0.0281172	0.0178935	86.4058	20		formate transporter	Common in two disease groups		0.0307857	0.0330025	0.0319079	0	0	0.00756707	0.0332415	0.0171788	0.0277792	0.061751	0.0735119	0	0.0330184	0.0583132	0.0345991	0.0217052	0.0286474	0
methylglyoxal synthase	Common in two disease groups		0.0100944	0	0.0335485	0.00696493	0	0.0176509	0.115998	0.0113628	0.0200935	0.0295239	0.08108	0.0191942	0.0653526	0	0	0.0459415	0.0474608	0.0188764	0.0510295	0	0.0145752	0.0280356	0.0305704	86.4339	16		anthranilate phosphoribosyltransferase	Common in two disease groups		0.0178013	0.010173	0.0263587	0.0952451	0.0916977	0.00292457	0.0402875	0.00661899	0.0285561	0.0476108	0.0205938	0	0.019097	0.0269689	0.0667334	0.00277849	0.00679916	0.0458369
cold shock-like protein cspB	Common in two disease groups		0	0	0	0	0	0	0	0.07246	0	0	0	0	0.277615	0.069111	0	0	0	0.0601563	0.0433715	0	0.0618675	0.0278372	0.0633054	86.4617	6		IS5 transposase and trans-activator	Common in two disease groups		0	0.0723811	0.153864	0.0181308	0	0.0878803	0	0.0217317	0	0.0130281	0.039467	0	0.0591922	0.0196888	0	0.0366431	0	0.073131
IS5 transposase and trans-activator	Common in two disease groups		0.0045502	0	0.0226995	0.0157146	0.0177932	0.131536	0	0.0102532	0.0158743	0.0666268	0.0243941	0.0433123	0.0884873	0	0.00630501	0.0207261	0.0053574	0.068135	0	0	0.0394103	0.027675	0.0347189	86.4894	16		RecName: Full=S-ribosylhomocysteine lyase; EC=4.4.1.21; AltName: Full=AI-2 synthesis protein; AltName: Full=Autoinducer-2 production protein luxS;	Common in two disease groups		0.054067	0	0	0	0.0379816	0.0129049	0.0581403	0.0155336	0.0157782	0.0542307	0.0241911	0	0.00703462	0.0198681	0.117888	0	0.0159585	0.00897966
SubName: Full=Transcriptional regulator NifA family ;	Common in two disease groups		0.00609639	0	0.0101337	0.0136687	0.0257644	0.0346571	0.0525373	0.0223039	0.00454551	0.0267334	0.0937547	0.0579473	0.0394461	0.0294432	0.0232303	0.0311731	0.014316	0.0227684	0.0385048	0	0.0307796	0.0275145	0.0218198	86.5169	19		SubName: Full=EwlA;	Common in two disease groups		0	0.0773481	0.0748301	0.0201453	0	0.042621	0.051224	0.0402496	0.0564424	0	0.0156669	0	0.0309692	0.0109382	0	0.00679492	0.0723223	0.0418036
reponse regulator	Common in two disease groups		0.0133193	0.232638	0.0147594	0.0229843	0.0259734	0	0	0	0.00662013	0.0827495	0	0.0126745	0	0	0.00922977	0	0.0625993	0.0342256	0.0370256	0	0.0191988	0.0273332	0.0519596	86.5442	13		ribosomal protection-like tetracycline resistance protein	Common in two disease groups		0.0134731	0.00866853	0.0209776	0.0494028	0.00651278	0.0348494	0.0187173	0.0112867	0.0446289	0.0338413	0.0292744	0	0.0280117	0.0408838	0.0151604	0.0649782	0.0193148	0.0455578
hypothetical protein CKO_01083	Common in two disease groups		0.0301948	0	0.0167146	0.0251826	0.0228984	0.0352212	0.0144781	0.0113184	0.0400705	0.0331067	0.00675136	0.0143614	0.0488279	0.032413	0.0557862	0.0429207	0.045838	0.0211629	0.0330654	0	0.0435495	0.0273267	0.0160118	86.5715	19		SubName: Full=Serine protease Dentilisin from Treponema denticola; Flags: Precursor;	Common in two disease groups		0	0.0247877	0.00630591	0	0	0.0179769	0.00564112	0.0322533	0.018323	0	0.0303953	0.0973598	0.0293849	0.0692155	0	0.00572204	0.0034862	0.0068489
RecName: Full=Iron-regulated protein frpC;	Common in two disease groups		0	0	0.110302	0.0128198	0.00767259	0.0302779	0.0291296	0.00665789	0.00167834	0.0271468	0.0700613	0.00802417	0	0.0707232	0.0011747	0.0441794	0.0396803	0.0437854	0.000429421	0	0.0693973	0.0272924	0.0312511	86.5988	17		modification methylase very EcoRII cytosine-specificmethyltransferase	Common in two disease groups		0.0543463	0.0174803	0.00401476	0.0189741	0	0.0150523	0.0251581	0.0530667	0.0490489	0	0.0235916	0.144936	0.0236811	0.0102927	0	0.0127645	0.02724	0.0699602
VI polysaccharide biosynthesis epimerase	Common in two disease groups		0.00885743	0	0.00979988	0.0305369	0.00576191	0.0116061	0.101694	0.044852	0.013217	0.0258722	0.0710804	0.0420813	0.0572502	0.0427648	0.0061372	0.0302081	0.00520179	0.00413529	0.0223776	0	0.0383094	0.0272259	0.0262664	86.6261	19		TnpA	Common in two disease groups		0.0987448	0.018149	0	0	0	0	0.164695	0.078701	0	0	0.0980159	0	0	0.0588153	0	0.0530664	0.00807671	0.0136217
putative integrase/recombinase	Common in two disease groups		0.00466064	0	0.0826909	0.0703893	0.0182112	0.00816724	0	0.0393925	0.0510962	0	0.0249673	0	0	0.0300796	0.00647283	0	0.00549078	0.120021	0.0896536	0	0.0202115	0.0272145	0.0355481	86.6533	14		tryptophan synthase alpha chain	Common in two disease groups		0.0856207	0	0.00506574	0.0209183	0.0827066	0.00421302	0.0475713	0.0286568	0.0309134	0.0859536	0.0148849	0	0	0	0.0578047	0.0160932	0.00491532	0.0771896
ISRSO18-transposase protein	Common in two disease groups		0.0167871	0	0.0318794	0.00992503	0.0436771	0.0839292	0	0.0270088	0.0143125	0.0420982	0.0128658	0.0182368	0.0930716	0	0	0.0327255	0	0.0874249	0	0	0.0553505	0.0271092	0.0304632	86.6804	14		SubName: Full=Nucleotide sugar epimerase;	Common in two disease groups		0.0393373	0.0599156	0.0551557	0.00459126	0	0.0332951	0.0207489	0.0308759	0.00790247	0.0271154	0.0398059	0.0701383	0.0249909	0.0712597	0	0.0128471	0.00788183	0.0236921
TetT	Common in two disease groups		0.0390964	0	0.0551034	0.0155405	0.0184799	0.0165763	0.0408335	0.0306707	0.0318419	0.0329	0.0317187	0.0247564	0.030704	0.0458194	0.0262509	0.0107826	0.0278318	0.0431773	0.0179641	0.00843716	0.0205198	0.0270955	0.0134721	86.7075	20		SubName: Full=Flagellin;	Common in two disease groups		0	0.0706139	0.0443515	0.00522372	0	0.0275073	0.0167072	0.0751811	0	0	0.0452802	0.0799478	0.0521999	0	0.0104169	0.014085	0.0214369	0.00963919
RecName: Full=Protein-export protein secB;	Common in two disease groups		0	0.317563	0.0231287	0	0.0135838	0.0347377	0.0599931	0	0	0	0.0252221	0	0	0	0.014456	0.0428368	0	0.00943819	0	0	0.0271689	0.0270537	0.0687418	86.7345	10		glucan biosynthesis protein G	Common in two disease groups		0	0.152308	0.218962	0.0128368	0	0.00200425	0	0.0205074	0.0245646	0.0287042	0.0194989	0	0.0164352	0.018577	0.0137652	0.0115266	0	0
modification methylase very EcoRII cytosine-specificmethyltransferase	Common in two disease groups		0.0595944	0	0.0263953	0.00657315	0.0310188	0.00832844	0.0821871	0.0214606	0.0593015	0.00695895	0.0127384	0.0271728	0	0.092148	0.0132094	0.0759398	0.00840289	0.0267334	0.00963812	0	0	0.0270381	0.0291225	86.7616	17		pyochelin biosynthesis protein PchD	Common in two disease groups		0.00802803	0.0430561	0.030941	0.0686814	0.00778076	0.0424983	0.0260226	0.0425835	0.0555852	0.0160998	0.0104533	0	0.0570797	0.0121934	0.0451555	0.0075652	0.0356631	0.0555775
ribose operon repressor RbsR	Common in two disease groups		0.0516426	0	0.0753947	0.100447	0.0366314	0.0164151	0	0.00528193	0.100468	0.0412025	0	0.0267624	0	0.00755172	0.0064968	0.0106987	0.00826951	0.0263199	0.0237374	0.0167603	0.0135624	0.0270306	0.0310219	86.7886	17		RecName: Full=Segregation and condensation protein A;	Common in two disease groups		0.037627	0	0.0167107	0.0197002	0.054523	0.00462205	0.0870807	0.0210048	0.0226359	0.0566139	0.0163447	0	0.0252232	0.0285111	0.0846375	0.00885816	0.0430902	0.0363245
transcriptional regulator ComX1, putative	Common in two disease groups		0	0	0	0.0808585	0.0554098	0	0	0.0119842	0	0	0	0	0	0	0	0.121168	0	0	0.0215426	0.228145	0.0461034	0.0269149	0.0565071	86.8155	7		Tellurite resistance protein tehB homolog	Common in two disease groups		0.107366	0	0.0090805	0.0107051	0.192617	0	0.0568002	0	0.00460754	0.0154113	0	0	0	0.0116196	0.146628	0	0.00879128	0.00494643
SrmB	Common in two disease groups		0.0588875	0	0.0310449	0.0232237	0.0109267	0.00491647	0.0322506	0.0252556	0.0432407	0.0450954	0.00751567	0.0106685	0	0.0451831	0.0330114	0.0223204	0.00824728	0.0628807	0.00849299	0.0400195	0.0485253	0.0267479	0.0193925	86.8423	19		D-specific alpha-keto acid dehydrogenase	Common in two disease groups		0.0203842	0.00582678	0.0241516	0.0142188	0	0.00335405	0.012579	0.0379157	0.0245379	0.0272742	0.0560463	0.0723454	0.0364406	0	0	0.0734512	0.02724	0.0437315
iron-enterobactin transporter subunit	Common in two disease groups		0.0534538	0	0.0910125	0.0174123	0.00606045	0.00408362	0.0132644	0.0104973	0.0421451	0	0.0456035	0.0196501	0.0367809	0	0.0393404	0.0129224	0.0100034	0.0291659	0	0.127413	0	0.0266099	0.0327167	86.8689	16		SubName: Full=Probable-export membrane transmembrane protein;	Common in two disease groups		0.0136127	0.00585066	0	0.00475523	0.283047	0.0067081	0.0147188	0	0	0.0136636	0.0118349	0	0.00365462	0.0103285	0.19927	0	0.00389761	0
ATP-binding component of ferric enterobactin transport	Common in two disease groups		0.0085261	0	0.0723188	0.0293833	0	0.0297943	0.0325974	0.0255663	0.0113055	0.016605	0.0303811	0.0216106	0.0367809	0.0548985	0.0393404	0.0129224	0.033367	0.0689863	0.0172246	0	0.0163806	0.0265709	0.0203176	86.8954	18		putative periplasmic solute binding protein	Common in two disease groups		0	0	0.0222598	0.104873	0.15965	0.00740346	0.0162317	0.00837896	0.0316367	0.0150935	0.00651701	0	0	0.022773	0.11826	0	0.0215018	0.0314288
cytosolic leucyl aminopeptidase	Common in two disease groups		0.0183996	0	0.0241778	0.042029	0.0224207	0.0361884	0.026442	0.0168223	0.0160142	0.00337613	0.0399986	0.0218385	0.0297445	0.0296129	0.0621152	0.0209359	0.0202514	0.00965711	0.0220675	0.0246274	0.0696175	0.0264922	0.0167209	86.9219	20		phosphoglycerate mutase family protein	Common in two disease groups		0	0	0	0.0133053	0.0920435	0.0187541	0.155855	0.0106363	0	0.133829	0.00826357	0	0.020449	0.0288697	0.0428768	0	0.0136416	0.00613864
respiratory nitrate reductase subunit delta NarJ	Common in two disease groups		0.0688273	0	0.0508115	0.0158235	0.0696206	0.0133792	0	0	0.0380425	0.0391355	0	0	0	0	0	0	0.00898087	0.0107274	0.0309183	0.163783	0.0441219	0.0263891	0.0392897	86.9483	12		putative GDP-mannose pyrophosphorylase	Common in two disease groups		0	0.0297309	0.0506785	0.0161397	0.0536008	0.0500654	0.00427947	0.0154953	0.00557191	0.0185359	0.0321158	0.049293	0.0297651	0.0210157	0.0104169	0.0826119	0.021177	0.00892893
D-alanine:D-lactate ligase	Common in two disease groups		0.0314317	0	0.00994294	0.0155187	0.0233462	0.00784485	0	0.0202178	0.0403036	0.0262511	0	0.017097	0	0.0144671	0.0186753	0.0204324	0.0316553	0.00420826	0.00453278	0.240402	0.0258919	0.0262961	0.0504514	86.9746	17		thymidine kinase	Common in two disease groups		0.0772087	0	0.00687344	0.0053877	0	0.00380399	0.0476793	0.0430809	0.0185909	0	0.0335235	0	0.0207025	0.0702197	0.0347386	0.0217878	0.0176908	0.0397743
hypothetical protein gbs0181	Common in two disease groups		0.012502	0	0.0415601	0.00864087	0.0243911	0.054699	0	0.0211277	0.043567	0.0685905	0.016751	0	0.0809179	0	0.0346656	0	0.00735809	0.0701296	0.0379322	0	0.0270368	0.0261843	0.0258539	87.0008	15		MobA protein	Common in two disease groups		0	0	0	0	0	0	0	0	0	0	0	0	0	0.430499	0	0	0	0.137105
TerE	Common in two disease groups		0.0362028	0	0.0267291	0.00555018	0	0.0351944	0	0.0362189	0.0320284	0.0176385	0.0430558	0	0	0.0647836	0.0111476	0	0.00944769	0.00751649	0	0.20101	0.0232058	0.0261776	0.044055	87.027	14		glutaminase A	Common in two disease groups		0.176652	0	0	0.00456783	0	0.00257689	0.00726213	0.0246778	0.0188856	0.00524301	0	0	0.00280962	0.0119065	0.0117655	0	0.0118227	0.0691739
SubName: Full=Flagellin;	Common in two disease groups		0.0105141	0.113501	0.0199336	0.0213083	0	0.00918815	0	0.0118289	0.0287649	0.0153648	0.0562401	0.0848921	0	0.0423406	0.00728792	0.0119574	0.0246974	0.00737054	0.00532005	0	0.0757822	0.0260139	0.0313967	87.053	17		alginate biosynthesis regulatory protein AlgR	Common in two disease groups		0.0530199	0.0303279	0.0052339	0.0401032	0	0.128354	0.0163614	0	0.0212697	0	0	0	0.0142171	0.0267896	0.00995189	0.0581832	0.0253128	0.0170715
energy providing	Common in two disease groups		0.0536526	0	0.0113259	0.0289262	0.0274959	0	0.0531442	0	0.0101866	0	0.151969	0	0	0.0680928	0.0429604	0.0185025	0.0139604	0.0162492	0.0223538	0	0.0266845	0.0259764	0.0353181	87.079	14		putative dipeptidase protein	Common in two disease groups		0.0259689	0.0111282	0.0153864	0.00452098	0	0.0671219	0.0520885	0.00723116	0.031342	0	0.039467	0.0691573	0.0313495	0	0	0.0916627	0.0186003	0.0125309
single strand binding helix destabilising protein	Common in two disease groups		0.0108896	0	0.0542212	0.0750689	0.042453	0.038069	0	0.0367294	0	0	0.0291073	0.0206987	0	0.0350434	0	0.0495077	0.0767153	0.0305038	0.0439918	0	0	0.0258571	0.0254556	87.1048	13		RecName: Full=RNA polymerase sigma factor;	Common in two disease groups		0.0144854	0.021731	0.0364692	0	0.167834	0.00891687	0.0178744	0.00807288	0.0138762	0.014511	0.0125648	0	0.0256035	0.0438963	0.113982	0.00679492	0.00415745	0
CP4-6 prophage; predicted DNA-binding transcriptional regulator	Common in two disease groups		0.00519076	0.140066	0.0338108	0.0168464	0	0.0320511	0	0.0272973	0.0119815	0.0178452	0	0.0232063	0.0395527	0.0129397	0.0280489	0.0138873	0.0215185	0.0322796	0.0370256	0	0.046808	0.0257312	0.0297654	87.1306	17		GDP-D-mannose dehydratase	Common in two disease groups		0.0172777	0.0148296	0.0358386	0.00402906	0	0.009919	0.0213325	0.090026	0.0346637	0.0115452	0.0525271	0	0.0339901	0.104792	0	0.0162583	0.00329131	0.0111358
putative modification enzyme transmembrane protein	Common in two disease groups		0.0146667	0	0.0373397	0.0293398	0.0419455	0.0282092	0.0337244	0.00330675	0.0248022	0.01285	0.0156683	0.0278566	0.0189768	0.0283402	0.00812699	0.0266838	0.0241194	0.00274875	0.00889856	0.109854	0.0422725	0.0257014	0.0229873	87.1563	20		copper resistance protein	Common in two disease groups		0.0530199	0.018937	0.0314244	0.0308504	0	0.0369764	0.0218296	0.0098711	0.0638359	0	0.0230181	0	0.0331874	0.0402024	0.0596648	0.0166159	0.0253128	0.034143
hypothetical protein SAG0142	Common in two disease groups		0.0422108	0	0	0.0481016	0.0381838	0.0128419	0.0632875	0.0206617	0.0219117	0	0	0.00697556	0.0237743	0.0473043	0.0152471	0.0417459	0.0345007	0.0102896	0.0278169	0.0523902	0.0317484	0.0256663	0.0192954	87.1819	17		TetT	Common in two disease groups		0.0202446	0.0434143	0.031004	0.0153198	0.0261088	0.0506789	0.0208354	0.0112867	0.0324939	0.0338942	0.0542215	0	0.0307791	0.0306987	0.0303672	0.0174687	0.0338442	0.00433763
UDP-glucuronic acid decarboxylase EC 4.1.1.- and UDP-4-amino-4-deoxy-L-arabinose formyltransferase EC 2.1.2.-	Common in two disease groups		0.00585341	0.0817049	0.0103483	0.0290351	0.00609031	0.0163614	0	0.063139	0.00696979	0.00341058	0.00624182	0.0488745	0.0453097	0.0225703	0.0242851	0.0159432	0.0329669	0.0152762	0.0519838	0.0167033	0.0336859	0.0255597	0.0218662	87.2075	20		ISSod5, transposase	Common in two disease groups		0.01096	0.0187699	0.00649508	0.0229329	0	0.0242555	0.0338035	0.00612161	0.0197696	0	0.0142592	0.1751	0.0381729	0.0166046	0	0.0128746	0.0501709	0.0158539
SubName: Full=Phosphoenolpyruvate:sugar phosphotransferase system enzyme I;	Common in two disease groups		0.0545803	0	0.0483556	0.0376324	0.0638288	0	0	0.00301824	0.0325878	0.0119542	0	0.00779621	0	0	0.018915	0	0	0.0178547	0.0193239	0.204544	0.0157641	0.0255312	0.0455689	87.233	13		carbonic anhydrase-related protein	Common in two disease groups		0.0265274	0	0.00786136	0.0462639	0.0512377	0	0.0818503	0	0	0.212845	0.0115221	0	0	0	0.089474	0	0	0.0255946
SubName: Full=RNA polymerase sigma-54 factor rpon;	Common in two disease groups		0.0207189	0	0.00982372	0.00816203	0.0134644	0.0465855	0.0169923	0.0166669	0.0206063	0.017294	0.031655	0.0449992	0.01919	0.0762809	0.0286962	0.0740518	0.0347675	0.0165898	0.0359044	0	0	0.0253547	0.0212465	87.2584	18		glycosyl transferase	Common in two disease groups		0	0.00680587	0	0.0105411	0	0.132976	0.00490626	0.00887634	0	0.00720252	0.0413961	0	0.038363	0.01205	0.0119981	0.067234	0.00454721	0
HmsT protein	Common in two disease groups		0.0138273	0	0.0175015	0.0204377	0.0102699	0.0345496	0	0.0222374	0.0255481	0.0231161	0.105729	0.0413062	0.0255867	0.0254552	0.0164218	0	0.051062	0.0147654	0.015984	0	0.0683845	0.025342	0.0251234	87.2837	17		transcription regulator ArsR	Common in two disease groups		0.222725	0.0319995	0.033148	0	0	0	0.132145	0	0	0	0	0	0	0.0292642	0.0961241	0	0	0
SubName: Full=Transcriptional regulatory protein;	Common in two disease groups		0.0298414	0	0.0623997	0.00457074	0.0560368	0.0116061	0	0.0149359	0.0593714	0.0387566	0.0177701	0.0125834	0.0428577	0	0.0551149	0.0150621	0.0155831	0.0619563	0.0335187	0	0	0.0253317	0.0230595	87.3091	16		putative D-glycero-d-manno-heptose 1,7-bisphosphate phosphatase	Common in two disease groups		0.0231766	0.00993419	0	0.0242681	0	0.0427642	0.0643433	0.0129319	0.0278864	0.0464986	0.0201245	0	0.040391	0.0526827	0.0521311	0.0108939	0.0132735	0.0298307
ribosomal protection-like tetracycline resistance protein	Common in two disease groups		0.0508695	0	0.0772783	0.0146917	0.0215251	0.0310302	0.0272223	0.0279631	0.0141261	0.00344503	0.0126747	0.0180088	0.015352	0.0495529	0.0311415	0.0268936	0.0291878	0.0254199	0.026314	0.00843716	0.0204757	0.0253147	0.0173619	87.3344	20		periplasmic component of efflux system	Common in two disease groups		0.0429325	0.055235	0.0588341	0.0262357	0	0.0079352	0.0165775	0.0239508	0.0549155	0.0484581	0.0186387	0.0571406	0.002873	0.0162818	0.0241357	0.00503429	0	0.0276492
prophage Lp2 protein 6	Common in two disease groups		0.00437349	0	0.024154	0.00903265	0.00567234	0.00762992	0	0.117889	0	0.0286971	0.105092	0	0.028252	0.0702989	0.0302305	0.0099435	0.0359012	0.0142789	0	0	0.037781	0.0252013	0.0338202	87.3596	15		VAT B	Common in two disease groups		0.0206635	0.00885957	0.0091856	0.0144297	0.0399412	0.139889	0.0255039	0.0115163	0.0124297	0	0.0134511	0	0.00553475	0.0313442	0	0.0777427	0.0355116	0.0199633
putative response regulator	Common in two disease groups		0.118592	0	0.0603491	0.0331705	0.00832939	0	0.0368455	0.00721271	0.0191378	0.0515376	0.03433	0.0182823	0	0	0.0177643	0	0	0.0149843	0.0323974	0.0571789	0.0184942	0.0251717	0.0289101	87.3847	15		ABC transporter, ATP-binding and membrane protein	Common in two disease groups		0.00785351	0.026913	0.0290492	0.0314829	0.018962	0.0202879	0.0108932	0.0437695	0.0236003	0.02362	0.0272672	0.0836264	0.018928	0.0237771	0.0176716	0.0184591	0.0258325	0.0252648
RecName: Full=Protein-export membrane protein secF;	Common in two disease groups		0.0628855	0	0.0169054	0.0387642	0.0524543	0.0558274	0.0200266	0.0164228	0.0240796	0.0268023	0.00936274	0.022568	0.0325164	0.0148913	0.00328436	0.0111183	0.026787	0.043007	0.0259084	0.0124277	0.00942324	0.025022	0.0172106	87.4098	20		aminopeptidase N	Common in two disease groups		0.0101223	0.0389965	0.00449821	0.00880771	0.153771	0.011187	0.00702438	0	0.00305384	0.0304518	0.0307082	0.0539525	0.0318565	0.0383016	0.102309	0.00951839	0	0
RecName: Full=Outer membrane porin F; AltName: Full=Root adhesin; Flags: Precursor;	Common in two disease groups		0.0236124	0	0.0261568	0.00652962	0	0.0330451	0.108542	0	0	0.00689005	0.012611	0	0	0	0.104716	0.107449	0	0.0176601	0.0143379	0.0337486	0.0272569	0.0248836	0.0362431	87.4346	13		RecName: Full=Manganese-binding lipoprotein mntA; Flags: Precursor;	Common in two disease groups		0.0430023	0.0307339	0.00849195	0.067557	0.0138325	0.0105939	0.0132707	0	0.034503	0.014405	0.00623026	0.0765145	0.0442146	0.0325994	0.0483643	0.0134798	0.0307911	0.00461666
protein kinase-like protein	Common in two disease groups		0.0436687	0	0.0589423	0.0470786	0.0532305	0.00478214	0.0313837	0	0.0461778	0.0338991	0	0.00779621	0	0.00878206	0.0037878	0.00620944	0.0112261	0.0293362	0.0151729	0.0974264	0.0236021	0.024881	0.0256677	87.4595	17		hypothetical protein alr3495	Common in two disease groups		0.0471559	0.0134923	0	0	0	0.131565	0.0388178	0.0175614	0.0189124	0	0	0	0	0.0357554	0	0.0739188	0.0135117	0.0101211
RecName: Full=Acetoacetate metabolism regulatory protein AtoC; AltName: Full=Ornithine/arginine decarboxylase inhibitor; AltName: Full=Ornithine decarboxylase antizyme;	Common in two disease groups		0.026749	0	0.0148071	0.0242249	0	0.029257	0.0192463	0.0376393	0.0249654	0.0244252	0.0357949	0.0190574	0	0.0215521	0.0509675	0.0190059	0.0393024	0.02812	0.0371926	0.0477156	0.0192868	0.024729	0.014103	87.4843	18		ferrichrome transport ATP-binding protein FhuC	Common in two disease groups		0.0166145	0.0106745	0.00981619	0.0433827	0.0321028	0.0204311	0.028184	0	0.0199839	0.0333117	0.036	0	0.024505	0.0125879	0.0934268	0.0234384	0.0142263	0.032063
type IV pilus assembly protein	Common in two disease groups		0.0165884	0.096597	0.0260138	0.0171729	0.0179724	0.00967174	0.0475957	0	0.0192543	0.024253	0.0370051	0.0104861	0.0179107	0.0845963	0.0344498	0.0188801	0.00324556	0.0103382	0.00279124	0	0.0239104	0.0247016	0.0251017	87.509	19		CDP-glucose 4,6-dehydratase	Common in two disease groups		0.0246077	0.0289906	0.030962	0.0300306	0	0.00605366	0.00948832	0.0720437	0.0443878	0.0123396	0.00534395	0.131203	0.0280329	0	0.0138117	0.0115541	0.0140747	0.0534214
flagellar protein FliS	Common in two disease groups		0	0	0.0128519	0.0240508	0.0151063	0.0806784	0	0.0261655	0	0	0.112162	0	0.0751609	0	0.0643687	0.0256349	0.0140715	0	0	0	0.0680323	0.0246801	0.0340811	87.5336	11		HmsT protein	Common in two disease groups		0	0.118255	0.0933905	0	0.0108931	0.0221695	0.00347977	0.0251369	0.0271095	0.0226138	0.019551	0	0.0241459	0.0256062	0	0.0158732	0.00645271	0.0181115
acetate kinase	Common in two disease groups		0.00775301	0	0	0.0803579	0.0454385	0	0.0669287	0.00437201	0.02704	0	0	0.00738588	0	0.0249886	0	0.0441374	0.0136936	0.0144978	0.0039125	0.166235	0.0111846	0.0246631	0.0398983	87.5583	14		S-adenosylmethionine-6-N`,N`-adenosyl rRNA dimethyltransferase	Common in two disease groups		0.0645035	0.0483814	0.00954294	0.0253222	0.0467422	0.0396964	0.0248771	0.0360027	0.0291186	0.0162057	0.0210108	0.0860788	0	0.0122293	0.0181366	0	0.0323285	0.0155749
RecName: Full=DNA protection during starvation protein; EC=1.16.-.-; AltName: Full=Bacterioferritin; AltName: Full=HP-NAP; AltName: Full=Neutrophil-activating protein A; Short=NAP A;	Common in two disease groups		0.0106466	0.372301	0	0	0	0	0	0	0.0212124	0	0	0	0.0688708	0.0343222	0	0	0	0.00994902	0	0	0	0.0246334	0.0813783	87.5829	6		site-specific recombinase, phage integrase family	Common in two disease groups		0	0.0651215	0.145751	0.00761305	0.0316418	0.0159931	0.0137894	0.0699394	0	0.0109627	0.0419956	0	0.0142805	0.0161742	0	0.0100136	0.00643106	0.00720402
DNA invertase-like protein	Common in two disease groups		0	0.290193	0.00920378	0	0.0323921	0.058111	0	0.0280519	0.00827517	0	0	0	0	0	0	0.0188801	0.00975891	0.0232792	0.00839757	0.0296441	0	0.0245803	0.0627827	87.6075	11		SubName: Full=Flagellar motor switch protein FliY ; SubName: Full=FliY;	Common in two disease groups		0.0126005	0.0567872	0.00748301	0	0	0.0155227	0.00778085	0.0422391	0.0303509	0.0126574	0.0328457	0	0.01352	0.0382299	0.0141838	0.0237134	0	0.00811721
SubName: Full=ROD SHAPE-DETERMINING PROTEIN MREB MreB ;	Common in two disease groups		0.0111325	0	0.0123273	0.0122975	0.023167	0.0661977	0	0.0150246	0.0132869	0.0227716	0.0119104	0.0677039	0.028785	0.0143398	0.0431761	0.0303759	0.05493	0.0166385	0.0157454	0.0159052	0.0385296	0.0244879	0.0193654	87.632	19		putative DNA wielding protein; mobile element region	Common in two disease groups		0.114382	0.0627812	0	0	0.00881819	0.0202675	0.0508349	0.0102154	0	0.036754	0.0119131	0.097605	0.0343492	0.00692155	0.0308788	0	0.0380017	0.00588498
hypothetical protein gbs0095	Common in two disease groups		0.0161687	0	0.00896534	0.0614002	0.0315561	0.0565797	0.0464686	0.0182204	0.048299	0	0	0	0	0	0	0.0552137	0.00951438	0.00756514	0.0408904	0.0865949	0.0233379	0.0243226	0.0260972	87.6563	14		hypothetical protein BT_2582	Common in two disease groups		0	0.179508	0	0	0	0.0176701	0.014762	0.0400583	0.0143852	0	0.0103751	0	0.0192449	0	0	0.112488	0.0376769	0
GDP-D-mannose dehydratase	Common in two disease groups		0.00808434	0.141273	0	0.00837968	0.0210474	0.00706574	0.0232343	0.0614523	0.0161074	0.0118164	0.0216553	0.046139	0	0	0	0.0276069	0.0237637	0.0189007	0.0367871	0	0.0350069	0.0242057	0.0315105	87.6805	16		xenobiotic reductase, putative	Common in two disease groups		0.00600357	0.00513425	0.0675152	0.094191	0.0115847	0.010328	0.0222187	0.013391	0.0216447	0.0120219	0.0104272	0	0.00965412	0.00907333	0.0404586	0	0.0223246	0.0907098
RecName: Full=Nif-specific regulatory protein;	Common in two disease groups		0.00295984	0	0.0142349	0.0144958	0.00988182	0.0278062	0	0.0342216	0.00282055	0.0227372	0.0756025	0.0651052	0.0730287	0.0229097	0.0222953	0.0442633	0.02263	0.0253712	0.0152206	0	0.0123295	0.0241864	0.0229261	87.7047	18		respiratory nitrate reductase subunit delta NarJ	Common in two disease groups		0.0217804	0	0.00645304	0.114079	0.052621	0.0053583	0.00672179	0	0.0262255	0.0218724	0.0094627	0	0.00585162	0.0330298	0.0490154	0	0.0312025	0.129749
major tail protein, putative	Common in two disease groups		0.0163675	0	0	0	0	0.128903	0.0940643	0	0	0.00399623	0.0145855	0.0103949	0	0.0527772	0.0529333	0.124189	0.00642443	0	0	0	0	0.0240302	0.0418292	87.7287	10		adhesin protein AP51-2	Common in two disease groups		0.0108553	0.0232355	0.0192751	0.100281	0.0419008	0.0186723	0.0117145	0.0120902	0.0260916	0.0217664	0.0188211	0	0.0189069	0.00821262	0.0609669	0.0255016	0.0186219	0.0855097
ABC transport protein	Common in two disease groups		0.086741	0	0.0245355	0.0275332	0.0214056	0.0476333	0.0109236	0.0456065	0.00503503	0.00926712	0.0101907	0.0216561	0.0164181	0.0101821	0.0140245	0.0172858	0.007447	0.018925	0.0294392	0.0542144	0.0255837	0.0240023	0.020173	87.7528	20		D,D-heptose 1-phosphate adenosyltransferase/7-phosphate kinase	Common in two disease groups		0.0571735	0.0347219	0.043742	0.00997895	0	0.0328247	0.0264549	0.0319089	0.0458611	0.0382369	0.04137	0	0.0383207	0	0.0321344	0.0044841	0.0109133	0.0260765
alcohol dehydrogenase	Common in two disease groups		0.0441325	0	0.00977603	0.0121886	0.00573205	0.108082	0.0254017	0.00497122	0	0.0064422	0.0354128	0.00838891	0	0	0.0703141	0.1004	0	0.00824625	0.00446121	0.0315253	0.0254516	0.0238536	0.032208	87.7766	16		putative modification enzyme transmembrane protein	Common in two disease groups		0.00834217	0.0429845	0.0569213	0.0247834	0.0161379	0.023642	0.0515482	0.0279681	0.0150817	0.0460749	0.0362607	0	0.0111962	0.031667	0	0.0039339	0.0167381	0.00268883
type IV pilus response regulator PilH	Common in two disease groups		0.037992	0	0	0.0218525	0.0823386	0	0	0.028518	0.0251985	0.0555338	0.0677684	0.0240725	0	0.0408132	0.0526217	0	0.0148718	0.0354905	0.0128111	0	0	0.0238039	0.0250852	87.8004	13		CP4-6 prophage; predicted sugar transporter	Common in two disease groups		0.0286566	0.0122745	0.0367634	0.1383	0	0.00235193	0.00883992	0.0106363	0.0488346	0.0287571	0.0124345	0	0.00255612	0.0144886	0.0107425	0	0.0205058	0.0752871
internalin A	Common in two disease groups		0.0154398	0	0.00641403	0.00200242	0	0.0522811	0.011097	0.112896	0.0038462	0.0338302	0.00515906	0.0439962	0	0.0124306	0.0106921	0.0570178	0.0702464	0.00900033	0.0526518	0	0	0.0237619	0.0303788	87.8242	16		SubName: Full=Transcription factor; SubName: Full=Two component system response regulatory protein;	Common in two disease groups		0.0377666	0.0324055	0	0.0230734	0.0547535	0.0046425	0.0204031	0	0.0227431	0.0189596	0.00821143	0.100793	0.0253289	0.0143093	0.0212524	0.00888567	0.0324584	0.0151944
formate transporter	Common in two disease groups		0.0216024	0	0.0179545	0.00744377	0	0.00945681	0	0.00608087	0.0134267	0	0.0722905	0.0102582	0.0699369	0	0.0598616	0.024586	0.0666451	0.0151546	0.0382185	0	0.0623079	0.0235821	0.0263601	87.8478	15		transcription regulator Fur family homolog	Common in two disease groups		0.0590933	0.0379935	0.0175094	0.0103069	0	0.00728075	0.0729455	0	0.0355477	0	0.0128255	0	0.0237656	0.0223785	0.033204	0.0277849	0.0507555	0.00951236
capsule polysaccharide export ATP-binding protein CtrD	Common in two disease groups		0	0	0.00789236	0.0098162	0.0463042	0	0	0.024035	0.00708634	0.0624583	0.0190439	0	0.138168	0.068814	0.00985308	0	0.0250975	0.0332526	0.0215903	0	0.0205198	0.0235206	0.0332584	87.8713	14		SubName: Full=Cell-shape determining protein;	Common in two disease groups		0.0507511	0.0329786	0.0563748	0.00442728	0.024495	0.0202879	0.0119955	0.0212343	0.0541922	0.0254736	0.0167096	0.0676859	0.0170056	0.0195453	0.0142768	0.00894069	0.021805	0.0326718
CfxA2-like beta-lactamase	Common in two disease groups		0.0527691	0.167837	0	0.00330834	0.0499166	0.0461557	0.0275691	0	0	0.0140213	0	0.00455919	0	0.0309281	0	0.0381797	0.0112705	0.00447584	0	0	0.0415239	0.0234531	0.0382746	87.8947	13		putative helicase protein	Common in two disease groups		0.00750446	0.098315	0.00334213	0.0314829	0.00726204	0.0143365	0.00695954	0.0125876	0.0181087	0.0226138	0.031021	0.0399739	0.0625089	0.0284752	0.0422723	0.0159007	0.00376769	0.0169447
catalase	Common in two disease groups		0	0	0.003362	0.0062902	0.0237343	0	0.0175124	0	0.0378327	0	0	0.0173249	0.0197231	0.0294008	0.00421932	0.0138454	0.00357901	0.0056921	0	0.309324	0	0.023421	0.066454	87.9181	13		DAK2 domain-containing protein	Common in two disease groups		0.05665	0.0173371	0.00958498	0.0028344	0.0312959	0.0268938	0.0399633	0.0248308	0.0389498	0.0284394	0.00351919	0	0.0173647	0.00613257	0.0272979	0.00762022	0.111233	0.0104255
flagellar motor switch protein FliN	Common in two disease groups		0	0.490632	0	0	0	0	0	0	0	0	0	0	0	0	0	0	0	0	0	0	0	0.0233634	0.107065	87.9415	1		N-acetylmannosamine-6-phosphate 2-epimerase	Common in two disease groups		0.0194069	0.00831033	0.00861807	0.114664	0	0.032293	0.065143	0.0108276	0.0583444	0.0183241	0.00841998	0	0	0.0147038	0.0218104	0	0.0557358	0.0187203
RecName: Full=Carbamate kinase; EC=2.7.2.2; AltName: Full=Carbamate kinase-like carbamoylphosphate synthase;	Common in two disease groups		0.0171626	0.17146	0.0434437	0.0169117	0.0127478	0.0257376	0	0	0.0512361	0.0143313	0	0.0465949	0.0317701	0.0157823	0	0.0223204	0.00575753	0.00917061	0.0049622	0	0	0.0233042	0.037541	87.9648	15		putative iron-regulated outer membrane virulence protein	Common in two disease groups		0.0128798	0.00828645	0.0152813	0.00224878	0.0248984	0.0412508	0.00795376	0.0251751	0.0155103	0	0.0503635	0	0.0319832	0.065952	0	0.0803011	0.00922434	0.0103748
microcin H47 secretion ATP-binding protein	Common in two disease groups		0.0536968	0	0.0097045	0.00605078	0.0199428	0.0344959	0.0377991	0.0616743	0.0174361	0.00320387	0.017579	0.016641	0.0141793	0.0282553	0.0470598	0.0299144	0.0424813	0.00717594	0.0354511	0	0.00634087	0.0232896	0.0181742	87.9881	19		iron III dicitrate transport system permease fecD like	Common in two disease groups		0	0.0414084	0.0429222	0.0312955	0.159995	0.0203697	0.0255471	0.0153806	0.0124564	0	0	0	0.0148086	0.0209081	0.0310183	0.0129846	0.00394092	0.0310991
putative integrase/recombinase protein	Common in two disease groups		0.0128775	0	0	0.0133204	0.0167483	0	0.0370189	0.00723491	0	0.00940492	0	0.0489657	0.208212	0.0621957	0.00891812	0	0.00755815	0.0240576	0.0325406	0	0	0.0232882	0.0459011	88.0114	13		ligase	Common in two disease groups		0.0125656	0.0538261	0	0.00876086	0.0485289	0.0370582	0.039812	0.0210048	0.00758102	0	0.00544822	0.0671954	0.0134777	0.0190791	0.0282745	0.0709203	0.0252045	0.00809184
hypothetical protein gbs0103	Common in two disease groups		0.0055	0	0.036529	0.0189577	0.0214355	0	0.0315571	0.00619184	0.0109325	0.00802691	0	0	0	0.0531166	0.0228467	0.0125028	0.00646889	0.0128437	0.0138846	0.196221	0.0317044	0.0232723	0.0420922	88.0347	16		hypothetical protein lmo1829	Common in two disease groups		0.0385345	0.0429606	0.00685242	0.00269385	0	0.0284685	0.0356839	0.0387192	0.00926866	0	0.0167357	0	0.0248007	0.0233827	0.00864977	0.0326266	0.117015	0.00621474
hypothetical protein gbs0128	Common in two disease groups		0	0	0.0140203	0.0611608	0.0905784	0.0221375	0.0727373	0.0142479	0.0882063	0.037034	0	0	0	0	0	0.0143908	0.0148718	0	0.0128111	0.0452072	0	0.0232097	0.0304967	88.0579	12		clindamycin resistance determinant ermFS	Common in two disease groups		0.115394	0	0	0	0	0	0	0	0.0496115	0.0165234	0	0.0880407	0	0	0	0	0	0.0530663
integral membrane efflux protein	Common in two disease groups		0.0932349	0	0.0458758	0.010208	0.0115537	0.00518513	0	0	0	0.0129878	0	0.0056078	0	0.00954572	0.0122984	0.00671291	0.00695795	0.0248847	0.00897013	0.232364	0	0.0231613	0.0524525	88.081	14		pilus assembly protein PilG	Common in two disease groups		0	0.0137789	0.0190438	0.00374796	0.0724475	0.010553	0.00330686	0	0.0257701	0.0215016	0	0.114281	0.017238	0.00810503	0.120446	0.0151029	0	0
Small GTP-binding protein domain	Common in two disease groups		0.0238333	0	0.0105629	0.014844	0.0154945	0.0292033	0.0410935	0.0268313	0.0142426	0.0383431	0.0255405	0.0181456	0	0.0461588	0.0232063	0.0325576	0.0210517	0.0167114	0.0265048	0.051136	0.0103039	0.0231317	0.0135917	88.1042	19		flagellar basal body rod modification protein	Common in two disease groups		0	0.0713781	0.104111	0	0	0.0346654	0.00570596	0.0206222	0.00557191	0.00926795	0.0466357	0.0794573	0.0129707	0.0112968	0	0.0173862	0.0105885	0.0118968
cold shock-like protein cspI	Common in two disease groups		0	0	0	0.0148005	0	0.0375317	0.246561	0	0	0.0313497	0	0	0	0	0.0297271	0	0	0.020044	0.0433715	0	0.0618675	0.0231073	0.0543986	88.1273	8		SubName: Full=ROD SHAPE-DETERMINING PROTEIN MREB MreB ;	Common in two disease groups		0.0380459	0.0163102	0	0	0.0122763	0.0593299	0	0.0283125	0.0534422	0.0254736	0.0661086	0	0.027209	0.0192225	0.0142768	0.0357903	0.00727554	0.0367557
type II protein secretion ATPase LspE	Common in two disease groups		0.006251	0	0.0570348	0.0258355	0.0284214	0.00545378	0.00892961	0.00350649	0.0217485	0.0364828	0.0166873	0.0533881	0	0.0402193	0.010812	0.00709051	0.0293434	0.0481153	0.0236659	0.0222901	0.0360197	0.0229188	0.0174733	88.1502	19		LacI family sugar-binding transcriptional regulator	Common in two disease groups		0.052252	0.00561186	0.0174043	0.0364724	0.0126221	0.00321089	0.0322473	0	0.0314492	0.0392961	0	0	0.0104991	0	0.0881254	0	0.0355332	0.0840892
RecName: Full=Integration host factor subunit beta; Short=IHF-beta;	Common in two disease groups		0	0	0.0505969	0	0	0.114691	0.0845278	0	0.0323547	0	0	0	0	0	0.0787048	0.0743875	0	0	0	0	0.0424486	0.0227481	0.0364476	88.1729	7		hypothetical protein BT_2323	Common in two disease groups		0	0.00425069	0.00294276	0.00346687	0	0.00977583	0.0628736	0.072082	0.0119475	0.0698009	0.0323504	0	0.045292	0.0225937	0	0.0210175	0.0113897	0.00958845
hypothetical protein blr1627	Common in two disease groups		0	0	0.00629481	0.0156711	0.0295559	0.0894098	0	0.0127831	0	0.016605	0.0303811	0.0431755	0	0	0	0.0258447	0.033367	0.0318417	0.0114751	0	0.131045	0.0227357	0.0328813	88.1957	13		hypothetical protein gbs0107	Common in two disease groups		0.00712051	0.0366562	0.00422496	0.00496605	0	0.0526014	0.00879669	0.0079581	0	0.0142991	0.0123823	0.076024	0.0534885	0.0323843	0.0160439	0.0200822	0.0367241	0
invertase/recombinase protein	Common in two disease groups		0	0.285766	0.0361952	0	0.0531409	0	0	0.00921008	0.0081353	0.0119542	0	0	0	0	0.0113155	0	0	0.0458287	0	0.014594	0	0.0226733	0.0623441	88.2184	9		type 4 fimbrial biogenesis protein PilB	Common in two disease groups		0	0.0349607	0.0505944	0.0108457	0.0900263	0.0152773	0.00719729	0.0324828	0.00466112	0.0194892	0.0202288	0.0414453	0.0249909	0.0235261	0.0174856	0.018239	0.0122342	0
ORF B protein	Common in two disease groups		0.0147108	0	0.0500724	0.0141475	0.0177932	0.0128688	0.126835	0	0.042891	0.069934	0	0.0129937	0	0.0660564	0	0.0155656	0	0.0171979	0.0148627	0	0	0.0226633	0.0321937	88.241	13		Ferrichrome transport ATP-binding protein fhuC	Common in two disease groups		0.00806293	0.0207281	0.0262746	0	0	0.0209015	0.019906	0	0.00969727	0	0.0070123	0.0860788	0.0585162	0	0	0.00379635	0.0346238	0.0181623
RecName: Full=DNA-binding protein HU-1;	Common in two disease groups		0	0	0.093993	0.0117098	0	0	0	0	0.0337767	0.0248042	0.0908886	0	0	0	0.0470359	0.0385992	0.0199402	0.0317201	0.0343298	0	0.0489656	0.0226554	0.0290622	88.2637	11		twitching motility protein PilG	Common in two disease groups		0	0.0277489	0	0.039541	0.156364	0.0239078	0	0	0	0.0974459	0.0281014	0	0.0433907	0.0490605	0	0.0152129	0	0.0104255
Ferrichrome transport ATP-binding protein fhuC	Common in two disease groups		0.0113092	0	0.0187891	0.0292745	0.0220923	0.0198002	0.0650214	0.0185089	0	0.0248042	0.0303174	0.0107597	0.0365676	0.0182429	0.00783931	0.0385992	0.0166279	0.0185115	0.0389819	0	0.0489656	0.0226197	0.0165101	88.2863	18		prophage Lp2 protein 6	Common in two disease groups		0.012426	0.0213251	0.0184132	0	0	0	0.01152	0.0624405	0.0149745	0.0124985	0.102578	0	0.0466862	0.0565559	0.027949	0.0233833	0.0142479	0.0140022
DNA-binding transcriptional regulator SoxS	Common in two disease groups		0.0858353	0	0	0.0394825	0	0.0250122	0	0	0.0284619	0	0.0382789	0	0	0	0	0	0.0672453	0.120313	0.0289144	0	0.0412597	0.0226097	0.0336362	88.3089	9		ribokinase	Common in two disease groups		0.0289707	0.0124177	0.0214401	0.0202156	0	0.00355857	0.0781976	0.00807288	0.00870612	0.014511	0	0	0.0233009	0.0219481	0	0	0.0145078	0.032621
peptide ABC transporter, ATP-binding protein	Common in two disease groups		0.0567671	0	0.0127565	0.0232455	0.0149869	0.0230241	0.0424807	0.0148027	0.0233103	0.0276636	0.0154135	0.0109421	0.0478684	0	0.0591904	0	0.0241416	0.0299687	0.00873156	0	0.0379572	0.0225357	0.0180246	88.3314	17		still frameshift type 4 fimbrial biogenesis protein PilC	Common in two disease groups		0.0117279	0.0754855	0.060852	0.0204733	0.0567131	0.00867145	0.00363107	0.00654247	0.0141173	0.0235671	0.0203852	0.0625359	0.050362	0.00889401	0.0396215	0.0165609	0	0.00377958
tetraacyldisaccharide 4`-kinase	Common in two disease groups		0.0260643	0	0.00524568	0.00326481	0.0246598	0.0248779	0.0816669	0.0373508	0.00944068	0.038102	0	0.027036	0.0613014	0	0.00985308	0.0215652	0.0111372	0.00885438	0.031133	0.0169313	0.0341703	0.0225074	0.0207228	88.3539	18		iron-enterobactin transporter subunit	Common in two disease groups		0.0460041	0	0.00784034	0.0448584	0.0514107	0	0.019236	0.0164518	0.0357888	0.0324643	0.00703837	0	0.00433062	0	0.0824053	0	0.0231691	0.0648616
putative helicase protein	Common in two disease groups		0.0257329	0.046286	0.0226518	0.00774849	0.00856823	0.028854	0	0.0170886	0.0406998	0.0135045	0.0512084	0.0250755	0.0597023	0.0297402	0.00548991	0.0239987	0.00308995	0.0388231	0.0113319	0.00473165	0.00761785	0.0224735	0.0170879	88.3764	20		PTS system, IIABC components	Common in two disease groups		0.0130194	0.00138505	0.0105939	0.051066	0.025129	0.00079761	0.0411305	0.00363471	0.0254219	0.0587323	0.00281535	0	0.00872462	0.00986231	0.0658034	0.00305359	0.0521414	0.0784833
transcriptional regulator	Common in two disease groups		0.00954217	0	0.0231287	0	0	0.0780993	0	0.0314918	0	0.0615971	0	0.0451816	0.0358214	0	0.0132094	0	0.0130045	0.0222089	0.0704489	0.0680673	0	0.0224667	0.0270825	88.3989	12		enterochelin transporter uptake	Common in two disease groups		0.0179758	0.103234	0.0479039	0.0216445	0.0346964	0	0.00555467	0.0746837	0	0	0.0251557	0	0.0310749	0.0408479	0.0651523	0.0145802	0.00515351	0
capsular polysaccharide biosynthesis protein Cps4B	Common in two disease groups		0	0	0	0.0786384	0.0658589	0	0.127355	0.0142479	0.0189047	0	0	0	0	0	0.00877427	0.0143908	0	0.00591103	0.0063936	0.11299	0.018274	0.0224637	0.038836	88.4213	11		flagellar hook protein FlgE	Common in two disease groups		0.0101572	0.0239758	0.0264217	0.00887799	0.0803436	0.0118823	0.00157778	0.011325	0.0091883	0.0356948	0.0342013	0.0671954	0.0190547	0.0269331	0.010696	0.00596963	0.00736215	0.0147124
xenobiotic reductase, putative	Common in two disease groups		0.0547128	0	0.027969	0.0334099	0.0164199	0.0110419	0	0.0142257	0.0418887	0.0061666	0.022547	0.00802417	0.0544783	0	0.049577	0.0095659	0.0148495	0.0177088	0.019157	0.0300431	0.036416	0.0222953	0.0174065	88.4436	18		Ferrichrome transport system permease protein fhuB	Common in two disease groups		0.063596	0.0381845	0.0207254	0.00887799	0.0184433	0.018795	0.0431837	0.00711638	0.0229574	0.0127633	0.00552643	0.0679311	0.0170479	0.0240999	0	0.00596963	0.0546532	0.0307186
LacI family sugar-binding transcriptional regulator	Common in two disease groups		0.0664639	0	0.0228425	0.0442926	0.0417365	0.00800605	0	0.0103197	0.0570171	0.0402035	0	0.00870805	0	0.014764	0.0127059	0.020852	0.0215407	0.0257118	0.00694231	0.0327225	0.0330694	0.0222809	0.0193434	88.4659	17		EC 3.5.2.6 Putative beta-lactamase hcpE precursor	Common in two disease groups		0	0.0265071	0.0183081	0	0	0.0334792	0.00382559	0	0	0.0620158	0.0375901	0.131938	0.00331662	0.0374768	0	0	0.00355116	0.0537258
flagellar synthesis regulator FleN	Common in two disease groups		0.022	0	0.0243447	0.00759613	0	0.009618	0	0.0433207	0.0164105	0.0160883	0.0588515	0.0104405	0.106718	0.0176914	0.0228467	0.0250056	0.0387689	0.0205548	0.0111172	0	0.0158522	0.0222488	0.0244523	88.4882	17		hypothetical protein blr1627	Common in two disease groups		0	0.0832704	0.028776	0	0	0.0159317	0.0499488	0.0180588	0	0	0.0140507	0.172648	0.0433907	0.0245303	0	0.0152129	0	0
RecName: Full=Alanine racemase, biosynthetic; EC=5.1.1.1;	Common in two disease groups		0.0407751	0.299853	0.00474495	0.00888029	0.00835924	0.00376123	0	0.00483807	0.0106761	0	0	0.0163219	0	0.020746	0.0118908	0.00977568	0	0.00802732	0	0.0153351	0	0.0220945	0.0643736	88.5103	14		3-hydroxydecanoyl- acyl carrier protein dehydratase	Common in two disease groups		0.0254454	0.0109133	0	0	0.245814	0.00625817	0	0	0	0.0255266	0	0	0.00682337	0.0192943	0.143093	0	0	0
penicillin binding protein 2	Common in two disease groups		0.0504277	0	0.0440637	0.0256397	0.0327802	0.0139166	0.0152584	0.0149359	0.0224478	0.0368273	0.0142033	0.0176441	0	0.0769173	0.0183636	0.00604162	0.0202736	0.00992469	0.00803972	0.0189266	0.0153238	0.0219979	0.0180754	88.5323	19		RecName: Full=DNA-binding protein HU-beta; AltName: Full=HU-1; AltName: Full=NS1;	Common in two disease groups		0	0.04148	0	0	0	0	0	0	0	0.0970751	0	0.257991	0.0129707	0.0733398	0	0	0	0
CP4-6 prophage; predicted ferric trasnporter subunit	Common in two disease groups		0.0255341	0	0.0636157	0.0572648	0.0331981	0.0670036	0	0	0.0190678	0.0280081	0	0	0	0	0	0.0290333	0.0150052	0.0596455	0.025813	0	0.0368123	0.0219048	0.0237579	88.5542	12		hypothetical protein HI1419	Common in two disease groups		0	0.0377547	0.0130322	0	0	0	0	0.0982519	0	0.0441684	0.0382158	0	0.0236177	0	0	0	0	0.0425139
transcription regulator Fur family homolog	Common in two disease groups		0	0	0.0229618	0.00716082	0.0269586	0.036269	0	0.0116735	0.0103265	0	0.0277697	0.0196957	0	0.133598	0.0215521	0.0471582	0.0243639	0.0290686	0.0104731	0	0.029899	0.0218537	0.029131	88.576	15		SubName: Full=Hydrophobe/amphiphile efflux-1 family protein;	Common in two disease groups		0.0414665	0.00534918	0.0360488	0.00716798	0.00403447	0.0230898	0.0583132	0.0195892	0.0325207	0.0208132	0.00727299	0.0223167	0.0134144	0.0142735	0.0139047	0.0186516	0.0225845	0.0348025
WD-40 repeat-containing protein	Common in two disease groups		0.0131426	0	0.0548888	0.000696493	0	0.00177315	0	0	0.0161074	0	0	0.0403944	0.189768	0	0.00419535	0.00692269	0.00117818	0.0850896	0	0.043326	0	0.0217849	0.0448945	88.5978	12		hypothetical protein SAG0142	Common in two disease groups		0.0627233	0.00448949	0.00308989	0.0547437	0.0252442	0.00257689	0.0580754	0.00581553	0.0188856	0.0944272	0	0	0.00840775	0	0.0352966	0.009821	0.0254427	0.0269136
glycosyl transferase	Common in two disease groups		0.0167209	0	0.00557949	0	0	0.0975502	0	0.0781636	0	0.016295	0	0.0212002	0	0.00810325	0.0567211	0.080471	0.0327668	0	0.0307275	0	0.0107883	0.0216708	0.030563	88.6195	12		molybdenum cofactor biosynthesis protein A, putative	Common in two disease groups		0	0.0379696	0.0888292	0.0689625	0.0263393	0.00167703	0.0147188	0	0.00409857	0.0068318	0.00591745	0.0725907	0.0109639	0.0309856	0.0153464	0	0.0565803	0.0175535
KpLE2 phage-like element; iron-dicitrate transporter subunit	Common in two disease groups		0	0.169045	0	0	0	0.00811351	0.0278292	0.0490686	0	0	0.01242	0.0820654	0.0313437	0.0149337	0	0	0.0225189	0.00452449	0.0195864	0	0.0133863	0.0216588	0.0394701	88.6411	12		cold shock-like protein cspB	Common in two disease groups		0.0611177	0	0.0362169	0.0426799	0.0590761	0.0150523	0.0566057	0	0.0735868	0.0613273	0	0	0	0	0	0	0.0525311	0.0196842
SubName: Full=Putative epimerase/dehydratase WbiI;	Common in two disease groups		0.0121044	0.0845223	0.0053649	0.0058549	0.00788157	0.0677559	0.0138712	0.00545947	0.0072262	0.0212214	0.0194261	0.0276287	0.0313437	0.0311827	0.0218158	0.0220267	0.0170725	0.0226225	0.00734787	0.00866519	0.0139587	0.0216358	0.0201058	88.6628	21		AP65-3 adhesin	Common in two disease groups		0.0232464	0.00331936	0.0241096	0.114945	0.00749258	0.0104916	0.0167505	0	0.0163139	0.0233552	0.00336278	0	0.00623187	0.00294076	0.00437139	0	0.055476	0.0997656
RecName: Full=Fine tangled pili major subunit; AltName: Full=24 kDa surface protein;	Common in two disease groups		0	0	0	0	0.0105685	0	0.0467287	0	0.0323547	0	0	0	0	0	0	0	0	0.0152033	0	0.348204	0	0.0215742	0.0758435	88.6843	5		SubName: Full=Flagellin; SubName: Full=Possible hook-associated protein, flagellin family;	Common in two disease groups		0	0.157275	0.111026	0.0055751	0	0.0039267	0.014762	0.0222291	0	0.0319877	0.0173092	0	0.049179	0.0241716	0	0.0299857	0	0.00512399
N-acetylneuraminate lyase, putative	Common in two disease groups		0.0103373	0	0.0171677	0.0178259	0.0201518	0.0271077	0.089036	0.0348873	0.012844	0.0302129	0.0207636	0.00980225	0	0.0333039	0	0	0.0182063	0.0193142	0.0469978	0	0.0446943	0.0215549	0.0210629	88.7059	16		Small GTP-binding protein domain	Common in two disease groups		0.00680637	0.0131103	0.0211248	0.00948703	0.0197113	0.0451774	0.0146972	0.0075755	0.00409857	0.0136106	0.0206459	0	0.0109216	0.0463349	0.00762668	0.0734512	0.045732	0.00984212
ISSod5, transposase	Common in two disease groups		0.0153735	0	0.0085123	0.0145828	0.0249882	0	0.0331176	0.00215272	0.00764579	0.0561884	0.0102544	0.0365191	0.0496808	0.0495105	0.0106442	0.0174955	0.00451266	0.0107761	0.0116659	0	0.0886841	0.0215383	0.0230609	88.7274	18		UDP-glucuronic acid decarboxylase EC 4.1.1.- and UDP-4-amino-4-deoxy-L-arabinose formyltransferase EC 2.1.2.-	Common in two disease groups		0	0.0299697	0.06411	0.00349029	0.0193078	0.0196744	0.00821312	0.0705899	0.0200375	0.0334176	0.0303693	0	0.0321522	0.035325	0.00748717	0.0219253	0.0133601	0.00213077
hypothetical protein gbs0107	Common in two disease groups		0.010006	0	0.0221511	0.0137993	0.00650827	0.0349794	0.0574789	0.0281407	0.0248721	0.0146069	0	0.0570354	0.064713	0	0.00692832	0	0.0117596	0.0280227	0.070759	0	0	0.0215124	0.0231037	88.749	15		ferrichrome ABC transporter permease	Common in two disease groups		0.0271557	0	0	0.0663858	0.0525057	0.0133753	0.0607987	0	0.0327082	0.0681591	0	0	0	0.0102927	0.0305532	0	0	0.0962143
RecName: Full=Manganese-binding lipoprotein mntA; Flags: Precursor;	Common in two disease groups		0.0100723	0	0.0445882	0.0694534	0.0163602	0.0572244	0.0578257	0.00565921	0.0325412	0.0147103	0.0538835	0.0382516	0	0	0.0139525	0	0	0.0141086	0.00508148	0.0179575	0	0.0215081	0.0229138	88.7705	15		SubName: Full=Putative uncharacterized protein secD2;	Common in two disease groups		0.0234558	0.0234504	0.0378144	0.00363084	0.00501427	0.0275687	0.0305399	0.0145388	0.0219394	0.0156761	0.0441071	0	0.0363139	0.0769978	0.0175786	0.0416498	0.00298817	0.0184413
putative	Common in two disease groups		0.0286707	0	0	0.007422	0.00931459	0.0438989	0	0.0120952	0.0267603	0.115271	0	0.013632	0.0463759	0.0462013	0.0049625	0.00813941	0.0337005	0	0.0344253	0	0.0206959	0.0215031	0.0270571	88.792	15		RecName: Full=Carbamate kinase; EC=2.7.2.2; AltName: Full=Carbamate kinase-like carbamoylphosphate synthase;	Common in two disease groups		0.0069809	0.0119879	0.0165635	0.0122043	0	0.00343586	0.0129465	0.00780506	0.100911	0.04205	0.00607385	0	0.0187379	0.0105796	0	0.00657484	0.0160019	0.110191
glutathione reductase	Common in two disease groups		0	0	0	0.0710641	0	0	0.295891	0.028984	0.0512361	0	0	0	0	0	0	0	0	0	0	0	0	0.021294	0.0657817	88.8133	4		acetate kinase	Common in two disease groups		0.044224	0	0.00655814	0.00773017	0.0534279	0.00544011	0.0836226	0	0.00999194	0.0832527	0	0	0.00889362	0.00839193	0.0248797	0	0.0221731	0.0213584
twitching motility protein PilH	Common in two disease groups		0.145629	0	0.0280405	0.0174776	0.0164797	0.0443019	0	0	0.0378094	0	0	0	0	0.0815841	0.0175485	0.0576052	0	0	0	0	0	0.0212607	0.0365739	88.8345	9		putative two-component system sensor kinase	Common in two disease groups		0.0173126	0	0.0231006	0.145163	0	0.00427437	0.0106987	0.0193213	0.0208679	0.0173708	0.0150413	0	0.0139425	0.0262876	0.0292511	0	0.034732	0.0753125
N-acetylmuramoyl-L-alanine amidase sporulation mother cell wall hydrolase	Common in two disease groups		0.00558835	0	0.00619943	0.021243	0	0.0195853	0.0321639	0.031514	0.00557117	0	0.0449666	0.0106229	0.072389	0.0811598	0.0232542	0	0	0	0.0480952	0	0.040379	0.0210825	0.0245719	88.8556	14		DNA topoisomerase I	Common in two disease groups		0.0366846	0.0128715	0.0189387	0.00990868	0	0.00349721	0.0441996	0.00837896	0.0303776	0.0536482	0.0109746	0	0.0232797	0.033496	0	0.00844551	0.026049	0.0310483
putative iron-regulated outer membrane virulence protein	Common in two disease groups		0.0226185	0	0.00500724	0.00467956	0.00295559	0.0336361	0.0260086	0.0509329	0.0123778	0.00661445	0.024203	0.0344219	0.0292115	0.0582925	0.0140964	0.0334387	0.0332336	0.0137438	0.0239999	0	0.013034	0.0210717	0.0161555	88.8767	19		RecName: Full=Major fimbrial subunit protein type Ib; AltName: Full=Fimbrillin; Short=Fimbrilin; Flags: Precursor;	Common in two disease groups		0	0	0.0187285	0.00883114	0	0	0	0.172897	0.00760781	0	0.016475	0	0.0305256	0.0191867	0	0.160575	0	0
D-Ala:D-Ser ligase	Common in two disease groups		0.00883534	0	0.0342161	0.0213301	0.017226	0.00771052	0	0.0397476	0	0.0064422	0.0472595	0.0251667	0.0285718	0.0142125	0.0244529	0.0401516	0.0492836	0.0474342	0.00446121	0	0.0254516	0.0210454	0.0170618	88.8977	17		beta-1,4-glucosyltransferase	Common in two disease groups		0.086982	0	0	0.0182245	0.0168295	0.0214128	0.0644298	0.00971806	0.0209483	0.0698539	0.0151195	0	0.00699237	0	0	0	0	0.0755915
streptogramin A acetyltransferase	Common in two disease groups		0	0	0.0562241	0.0400266	0	0.038069	0	0.032668	0.0144291	0.0106107	0.0194261	0.0275831	0	0.0242673	0.056841	0.0336485	0.00844735	0.0474342	0.010998	0	0.0209161	0.0210281	0.019085	88.9187	15		SubName: Full=Lipopolysaccharide biosynthesis protein O-antigen-related ;	Common in two disease groups		0	0.0167401	0.0303524	0.0204498	0.0141206	0.00719894	0.00300427	0.0435782	0.0646128	0.00979755	0.00847212	0.0259953	0.00392925	0.0221992	0.010975	0.0137549	0.00558657	0.0565414
putative GDP-mannose pyrophosphorylase	Common in two disease groups		0.0227289	0	0	0.0134293	0.00420948	0.0283973	0.0372789	0.0365296	0.0161541	0.00237707	0.0694881	0.0246652	0.0420048	0.0574864	0.0179801	0.0147684	0.0114484	0.0106058	0.00329223	0	0.0280936	0.020997	0.0191631	88.9397	18		hypothetical protein BT_2652	Common in two disease groups		0	0	0	0.0159991	0	0.0225785	0.0849194	0	0.0275917	0	0.0796379	0	0	0.0695024	0	0	0	0
RecName: Full=Regulatory protein vanRB	Common in two disease groups		0.00697992	0	0.0386988	0.028948	0.0409006	0	0	0.019663	0.0278325	0.0919822	0.0187255	0.0265801	0.0452031	0	0.00968526	0	0.0164279	0	0.031801	0.0249694	0.0100837	0.02088	0.0220502	88.9606	15		hypothetical protein gbs0136	Common in two disease groups		0.0568594	0.0487635	0.00674732	0.0118998	0.0110083	0.00840558	0.0280759	0.0190535	0.0205196	0.0913025	0.00247646	0	0.0213574	0.00860711	0.0127886	0.0267395	0.0162833	0.0439344
YsaN	Common in two disease groups		0.0248715	0	0.0422277	0.0308851	0.0107775	0.00580304	0.0380592	0.00372842	0.042891	0.0266645	0.0088532	0.031504	0	0.0106912	0.0183636	0.0301662	0.00195623	0.0371689	0.0201112	0.0236582	0.028666	0.0208118	0.0141889	88.9814	19		DNA polymerase V subunit UmuC	Common in two disease groups		0.0258991	0.0444173	0	0.00360741	0.0600559	0.00255644	0.00639759	0.0173318	0.00624162	0.0103801	0.0269804	0	0.019435	0.031416	0.0524102	0.0340846	0.00296651	0.0166656
hypothetical protein gbs0188	Common in two disease groups		0.0221767	0	0.0245593	0.0203942	0	0.0387944	0	0.0166447	0.00736606	0.027009	0.059361	0.0140423	0	0.0476437	0.0409706	0.0252154	0	0.0276335	0.0224253	0	0.0426248	0.0208029	0.0178568	89.0022	15		DNA methylase HsdM, putative	Common in two disease groups		0.0166145	0.0570499	0.0681668	0	0.00536008	0.0463841	0	0	0.0300294	0.0222431	0.033706	0	0.0312227	0.0125879	0.109099	0.00261343	0.0015807	0.0178325
ligase	Common in two disease groups		0	0	0.0244162	0.0289045	0.0171962	0.00386869	0.025315	0	0.0263407	0.0450954	0.0353491	0.0335556	0.0142859	0	0.0427446	0.0300822	0.0440818	0.0164682	0.0133836	0	0.0352271	0.0207769	0.0157979	89.023	16		RecName: Full=Type 4 prepilin-like proteins leader peptide-processing enzyme; Includes: RecName: Full=Leader peptidase; EC=3.4.23.43; AltName: Full=Prepilin peptidase; RecName: Full=N-methyltransferase; EC=2.1.1.-;	Common in two disease groups		0	0.017743	0.0145246	0.0387914	0.102937	0.008017	0.00808344	0.00730768	0.00924188	0.0461809	0.0131904	0	0.0140059	0.00993404	0.137978	0.0143051	0.00467713	0.00487033
transporter protein	Common in two disease groups		0.00510241	0	0.0150456	0.0140605	0.0176738	0.0178121	0.0195064	0.00381719	0.02366	0.00496084	0.0272602	0	0	0	0.0305661	0.00771985	0	0.00951116	0	0.199926	0.0391901	0.020753	0.0426314	89.0438	15		SubName: Full=Nudix hydrolase; Flags: Fragment;	Common in two disease groups		0.0291452	0	0	0	0.0844933	0	0.0269952	0	0	0.0292338	0.0379811	0	0	0.0883663	0.163927	0	0	0
SubName: Full=Nucleotide sugar epimerase;	Common in two disease groups		0.00479317	0.160995	0.0185983	0.0374147	0.0244806	0.00805978	0	0.0261211	0.00937075	0	0.0369414	0.0263065	0	0.0154428	0.00664064	0.0215652	0.0110482	0.00851383	0.016986	0	0	0.0206323	0.0342567	89.0644	16		major tail protein, putative	Common in two disease groups		0.0155674	0	0	0	0	0.222042	0.00479819	0	0	0	0	0	0	0.0117989	0	0.160905	0	0
DNA topoisomerase I	Common in two disease groups		0.0304598	0	0.0167146	0.0195889	0.0300634	0.0225405	0	0.0631168	0.0253616	0.0333823	0.00668767	0.0149997	0	0.00848508	0.0159184	0.00566402	0.0351454	0.0205062	0.0128826	0.0266797	0.0439458	0.0205782	0.0157214	89.085	18		putative maturase/reverse transcriptase	Common in two disease groups		0	0.035701	0.00214401	0.0315766	0	0	0.0122981	0.0161458	0.0522903	0	0.0062824	0.0385025	0.0058305	0	0.0244147	0.195732	0.0186652	0.00700109
CP4-6 prophage; predicted dehydratase	Common in two disease groups		0.028251	0	0.0482364	0.0235719	0.0245105	0.00617916	0	0.00794508	0.0234269	0.0309708	0.0315276	0.0134496	0	0	0.00978116	0.016069	0.013827	0.0286065	0.0178448	0.079868	0.0271689	0.020535	0.0187203	89.1055	17		CP4-6 prophage; predicted DNA-binding transcriptional regulator	Common in two disease groups		0.0228624	0.037301	0.0876311	0.0220427	0	0.0128436	0	0.0291159	0	0.0404083	0.00755973	0	0	0.0395568	0.0128816	0.0245387	0.0263305	0.0223984
transposase insF	Common in two disease groups		0.0184659	0	0.00627097	0.0403531	0	0.0296869	0	0.0260324	0.0275528	0	0.0151587	0	0	0.00912146	0.0235179	0	0.187931	0.00574075	0.018656	0.021948	0	0.020497	0.040343	89.126	13		hypothetical protein c1194	Common in two disease groups		0.0243982	0.0174326	0.00964804	0.00566879	0.0786145	0.063093	0.00501433	0.00455295	0.0391641	0.0163116	0.00706444	0	0.0130975	0.0308421	0.0686401	0.0172211	0.00116928	0.00786355
SubName: Full=Putative uncharacterized protein secD2;	Common in two disease groups		0.0146225	0	0.024297	0.0138863	0.0214056	0.0207942	0.0314704	0.0380831	0.00909103	0.0240463	0.0391706	0.0208355	0	0.0147216	0.0202575	0.02081	0.040814	0.0179277	0.0314193	0	0.0263763	0.0204776	0.0120039	89.1465	18		carbon storage regulator RsmA	Common in two disease groups		0	0.0955688	0.0990448	0	0	0.013723	0	0.0621726	0.0335386	0.0559254	0.0241911	0	0.0149354	0.0422466	0	0	0	0
DNA methylase HsdM, putative	Common in two disease groups		0.036004	0.0680204	0.0226279	0.00670375	0.0177037	0.0391437	0	0.0021971	0.0213056	0.0227372	0.0260501	0.00738588	0.0377404	0.0187945	0.0134731	0.00885265	0.0034234	0.0163709	0	0.0486277	0.0112286	0.0203995	0.0174693	89.1669	19		glucose/galactose transporter gluP	Common in two disease groups		0	0	0	0.00751935	0.130256	0.0026587	0.00998543	0	0.00648271	0.043321	0	0.0576311	0	0.0245303	0.0849166	0.0050618	0.00309643	0.0330015
type I restriction enzyme HsdR, putative	Common in two disease groups		0.0218896	0	0.0167146	0.0104256	0.0333773	0.0264092	0.0260086	0.00170886	0.010513	0.0154682	0.0121015	0.020106	0	0.0194733	0.00628104	0.027481	0.00886972	0.0514965	0.00610732	0.107802	0.00435935	0.0203139	0.0236376	89.1872	19		RecName: Full=General secretion pathway protein G; AltName: Full=PilD-dependent protein pddA; Flags: Precursor;	Common in two disease groups		0	0.0395935	0.11399	0.010752	0.0148699	0.00378353	0	0.0343576	0.0370479	0	0.0534656	0	0.0619174	0	0	0	0	0
SubName: Full=Group B streptococcal R4 surface protein; SubName: Full=Surface protein Rib;	Common in two disease groups		0.0300843	0	0	0.115944	0.0586938	0.0263286	0	0.0508219	0	0	0	0	0	0	0	0.102708	0.0265202	0	0.0152206	0	0	0.020301	0.0345675	89.2075	8		transporter protein	Common in two disease groups		0.0387091	0	0.00573837	0.00674633	0.121495	0.00476521	0.0865836	0.00539467	0.0116528	0.0291278	0	0	0	0.00731604	0	0	0.00554327	0.0436046
hyaluronidase	Common in two disease groups		0.0238775	0	0.0103006	0.0529117	0.0370195	0.00556125	0.033291	0.0130495	0.0315622	0.0065111	0.0157319	0.00779621	0	0.0343646	0.0337786	0.0217331	0.00691349	0.00914628	0.0030298	0.0395634	0.0374728	0.0201721	0.0155914	89.2277	19		Bcs1	Common in two disease groups		0.013892	0.0198684	0.0219656	0.00323262	0.0357915	0.0136821	0.0314692	0.0103302	0.0139298	0	0.0402491	0	0.00745712	0.0386244	0.0521311	0.00872061	0.0291888	0.0179086
putative superoxide dismutase	Common in two disease groups		0	0	0.00886996	0.0165635	0.0104192	0.0279943	0.0459485	0.0180207	0	0	0.0214005	0.0913205	0	0	0.0332751	0.0546263	0.00940323	0.0224279	0.0161749	0	0.0461915	0.0201255	0.0235063	89.2478	14		YsaN	Common in two disease groups		0.0188833	0.0303757	0.0279772	0.0230734	0.00910637	0.0302274	0.0539256	0.0210813	0.0511652	0.0473989	0.00409268	0	0.012675	0.0143093	0	0.0133147	0.0392143	0.0121504
SubName: Full=DpsA;	Common in two disease groups		0	0.331247	0	0	0	0	0	0	0	0	0.0253494	0	0	0	0.0656632	0	0	0	0	0	0	0.0201076	0.0728657	89.2679	3		hypothetical protein PP_2485	Common in two disease groups		0.0134033	0.00575514	0	0.00468495	0.285237	0	0	0	0	0.0134518	0	0	0	0	0.105657	0	0.00383265	0.0172744
site-specific recombinase, phage integrase family	Common in two disease groups		0.00402008	0	0.02506	0.0341064	0.0102102	0.04629	0.0107502	0.0107858	0	0.0111963	0.10057	0.0145894	0.0484015	0.0129397	0	0	0.0178061	0.0105815	0.0344968	0	0.0276532	0.0199741	0.0237217	89.2879	16		SubName: Full=RND pump protein;	Common in two disease groups		0.00642242	0.00735512	0.00571735	0	0.0331403	0.0385102	0.00263685	0.0167579	0.0206268	0.00428974	0.0502592	0.0456144	0.0241459	0.0536151	0	0.0624748	0	0.0041347
Tellurite resistance protein tehB homolog	Common in two disease groups		0	0	0	0.007422	0.0209877	0.0282361	0.123714	0.00605868	0.0321449	0	0	0.0153645	0	0.0520136	0	0.0122511	0.00633551	0.0100706	0	0.0576349	0.0465878	0.0199439	0.0300337	89.3078	13		capsular polysaccharide biosynthesis protein Cps4B	Common in two disease groups		0.126284	0	0	0.0188804	0.0435723	0	0.10301	0	0.0108492	0.0542837	0	0	0	0.0273634	0.0405981	0	0.0155038	0
DNA helicase related protein	Common in two disease groups		0.0666626	0	0.048451	0.0481451	0.0306904	0.0109344	0.0159519	0.00350649	0.0704671	0.0213247	0	0.00396649	0	0.0335585	0.0110518	0.0165725	0.00611321	0.0110193	0.016151	0	0.00400708	0.0199321	0.0217822	89.3278	17		pyochelin biosynthetic protein PchC	Common in two disease groups		0	0.0599156	0.0957236	0.0274304	0	0.00858965	0	0	0.0315295	0.0175297	0.0227574	0	0.0234276	0.0132334	0	0	0	0.0955802
putative transcription regulator protein	Common in two disease groups		0.026749	0	0.0454228	0.00922853	0	0.0350869	0	0.00752342	0.0170865	0.00978388	0	0.0254403	0.0432841	0.0215521	0.00925374	0.0152299	0.031433	0.0187547	0.033805	0	0.0687808	0.0199245	0.0183286	89.3477	16		Dihydrofolate reductase DHFR	Common in two disease groups		0.0543463	0	0.0563538	0.0284611	0	0.0735642	0.0335441	0	0.0245379	0.0545485	0.0118088	0	0.00728812	0.0412065	0	0.0255566	0.0155688	0.0175027
hypothetical protein gbs0186	Common in two disease groups		0.0394719	0	0.0312118	0.0155623	0.0220027	0.0197196	0	0.0190416	0.0280423	0.00823361	0.015095	0.0107141	0.072922	0	0.00781534	0.0641083	0.013249	0.00527857	0.0285088	0	0.0162485	0.0198679	0.0196037	89.3675	17		hemoglobin receptor	Common in two disease groups		0.0166843	0	0	0	0.193309	0.00137025	0.00343654	0	0.00334851	0.0111745	0.00119913	0	0	0.0168556	0.175042	0	0	0
TetM	Common in two disease groups		0.0253353	0	0.016047	0.0233108	0.031377	0.0295525	0.0138712	0.0163118	0.0396276	0.0211869	0.0064329	0.00227959	0	0.0155701	0.0217439	0.0329352	0.0269426	0.0191683	0.0097574	0.0517061	0.0139147	0.0198605	0.0130333	89.3874	19		putative permease	Common in two disease groups		0	0.00656707	0.0136208	0.0080347	0.208813	0.0113711	0.0142649	0.0342428	0.00924188	0.0154113	0.0167878	0	0.008281	0.0232392	0.017253	0.00720757	0.0311809	0.00246053
DAK2 domain-containing protein	Common in two disease groups		0.00567671	0	0.0235817	0.0391995	0.0369299	0.0173823	0.0162987	0	0.0282521	0.0207735	0.0152224	0.0216106	0	0.0182854	0.0157266	0.0258447	0.0166946	0.0291903	0.0172246	0.0608274	0.00819029	0.0198529	0.0144087	89.4073	18		ATP-binding component of hydroxymate-dependent iron transport	Common in two disease groups		0.0165447	0.0425785	0.0683981	0.0112673	0.00760785	0.0214946	0.00970446	0.0180205	0.00945618	0	0.0143635	0	0	0.0119065	0.0902645	0.0466841	0.00474209	0.0106538
ferrichrome ABC transporter permease	Common in two disease groups		0.0143133	0	0.0211258	0.097052	0.0123896	0	0.0136978	0.0053707	0.0877867	0.0174318	0.0255405	0	0	0.030716	0.0264187	0	0.00560193	0.00445152	0.00963812	0.0170453	0.0275211	0.0198143	0.0261645	89.4271	16		SubName: Full=Phosphoenolpyruvate:sugar phosphotransferase system enzyme I;	Common in two disease groups		0.0233162	0.00666259	0.0230376	0.0882177	0.0525634	0.00574688	0.0167288	0.0130084	0.00468791	0.00778508	0.00338885	0	0.00416162	0	0.061246	0	0.025616	0.0813497
cleaves single stranded RNA	Common in two disease groups		0.0115301	0	0	0.0238549	0	0.0907531	0	0	0	0.0336924	0	0	0.149149	0	0	0	0.0270982	0	0.0116659	0	0.0664911	0.0197255	0.0383662	89.4468	8		tcr3	Common in two disease groups		0.017173	0	0.0241516	0.146733	0.00829948	0.00210651	0.011909	0	0.0361371	0	0.00372773	0	0	0.0130183	0.00483643	0	0.0294919	0.114605
hypothetical protein STM1074	Common in two disease groups		0.0311004	0	0.091847	0.0715429	0.0269586	0.0181345	0	0	0.0361077	0	0	0	0	0.0333888	0.0143601	0.0117896	0.012182	0.0339094	0.0314432	0	0	0.0196554	0.0250148	89.4665	12		thioredoxin family protein	Common in two disease groups		0.0407684	0	0	0.0142188	0.0787298	0	0.0817638	0	0.0245379	0.0613273	0	0	0	0.030878	0.0916597	0	0	0.0131144
RecName: Full=Flagellar P-ring protein; AltName: Full=Basal body P-ring protein; Flags: Precursor;	Common in two disease groups		0.0452369	0	0.0166193	0.0105998	0	0.0153673	0	0.0189528	0.0269001	0.00658	0.0355402	0.0480083	0.0830501	0	0.00623309	0	0.0149385	0.00793002	0.00854071	0	0.067724	0.0196296	0.0236168	89.4861	15		RecName: Full=DNA-binding protein HU-alpha;	Common in two disease groups		0	0	0.0420604	0.0165145	0.0467422	0	0.0292214	0	0.143664	0	0	0	0.0126961	0	0	0	0.013555	0.10664
[truncated: 2,678 more rows]
[truncated: 7 more columns]
