# Supplementary material for: Discriminating Microbial Community Structure Between Peri-Implantitis and Periodontitis With Integrated Metagenomic, Metatranscriptomic, and Network Analysis
Source: Front Cell Infect Microbiol. 2020 Dec 11;10:596490. doi: 10.3389/fcimb.2020.596490 (PMC7793907; doi:10.3389/fcimb.2020.596490)
Supplement: Supplementary file 12 [file Table_11.xlsx]

## Sheet: Supplementary_Table_S11
Supplementary Table S11. SparCC coefficients among CDS-based taxonomic abundances in peri-implantitis microbiome of DNA.
Taxa at the species level
	Abiotrophia defectiva	Actinobaculum sp.	Actinomyces cardiffensis	Actinomyces gerencseriae	Actinomyces israelii	Actinomyces naeslundii	Actinomyces sp.	Alloprevotella rava	Alloprevotella tannerae	Anaeroglobus geminatus	Atopobium sp.	Bacteroidales sp.	Bacteroidetes sp.	Campylobacter concisus	Campylobacter gracilis	Campylobacter rectus	Campylobacter sp.	Catonella morbi	Corynebacterium matruchotii	Dialister invisus	Eikenella corrodens	Eubacterium brachy	Eubacterium nodatum	Eubacterium saphenum	Filifactor alocis	Fretibacterium fastidiosum	Fusobacterium nucleatum subsp. vincentii	Fusobacterium sp.	Gemella morbillorum	Granulicatella adiacens	Haemophilus parainfluenzae	Lachnospiraceae sp.	Lautropia mirabilis	Leptotrichia sp.	Mogibacterium timidum	Neisseria subflava	Olsenella sp.	Oribacterium sp.	Parvimonas micra	Parvimonas sp.	Peptostreptococcaceae sp.	Peptostreptococcus stomatis	Porphyromonas endodontalis	Porphyromonas gingivalis	Porphyromonas sp.	Prevotella baroniae	Prevotella buccae	Prevotella denticola	Prevotella intermedia
Abiotrophia defectiva	1	-0.417	-0.25	-0.03	-0.152	0.145	0.11	0.131	-0.19	0.028	0.045	-0.087	0.251	0.432	0.26	0.157	0.441	0.409	0.058	-0.236	-0.054	0.053	-0.48	-0.367	-0.265	-0.38	0.107	0.265	0.185	0.242	0.152	-0.295	0.304	0.083	0.163	0.187	-0.083	-0.196	0.023	0.242	-0.337	0.251	-0.385	-0.129	-0.425	-0.117	-0.138	0.002	-0.08
Actinobaculum sp.	-0.417	1	0.389	0.217	0.071	0.227	0.237	-0.144	-0.041	0.105	0.188	-0.165	-0.075	-0.328	-0.102	-0.426	0.203	-0.457	0.416	0.32	0.124	-0.412	-0.179	0.175	0.206	0.073	-0.325	-0.487	-0.067	-0.071	0.315	-0.173	0.115	0.192	-0.457	-0.153	0.303	-0.084	-0.361	-0.112	-0.105	0.097	0.145	-0.352	0.039	0.06	0.265	0.266	-0.166
Actinomyces cardiffensis	-0.25	0.389	1	-0.185	0.192	-0.045	-0.076	0.187	-0.4	-0.01	-0.023	-0.144	0.411	-0.216	-0.296	-0.219	-0.11	-0.202	-0.175	-0.085	-0.239	-0.231	0.198	0.405	0.496	0.233	-0.308	-0.438	0.33	0.138	0.075	0.034	-0.151	-0.376	-0.325	-0.193	0.222	0.019	-0.305	-0.251	0.057	0.019	0.43	0.031	0.326	0.186	0.046	-0.157	-0.09
Actinomyces gerencseriae	-0.03	0.217	-0.185	1	0.004	0.335	0.059	0	0.403	0.146	0.311	-0.063	-0.474	0.026	0.439	0.012	0.491	-0.189	0.48	0.265	0.154	0.328	-0.311	-0.244	-0.234	-0.418	0.255	0.167	0	-0.001	-0.192	-0.338	0.446	0.365	-0.146	0.114	0.039	0.535	0.246	0.126	-0.083	-0.06	-0.174	-0.574	-0.45	0.211	0.015	0.359	-0.266
Actinomyces israelii	-0.152	0.071	0.192	0.004	1	0.032	0.323	-0.134	-0.081	0.11	-0.052	-0.072	-0.055	0.055	-0.07	0.061	-0.283	-0.187	-0.167	0.228	-0.13	0.122	-0.162	0.114	-0.158	-0.215	-0.208	-0.141	-0.001	-0.077	-0.181	-0.209	0.07	-0.005	-0.014	-0.129	0.019	0.106	-0.032	-0.211	-0.259	-0.43	0.06	0.151	0.159	0.11	0.361	0.388	0.108
Actinomyces naeslundii	0.145	0.227	-0.045	0.335	0.032	1	0.405	-0.394	0.268	0.216	0.619	-0.019	-0.071	-0.05	0.508	-0.329	0.606	-0.318	0.328	0.517	0.096	-0.16	-0.488	-0.203	-0.492	-0.567	-0.012	-0.09	0.069	0.2	-0.043	-0.392	0.071	0.203	-0.269	0.055	0.361	-0.116	0.104	0.309	-0.418	-0.009	-0.519	-0.507	-0.572	-0.468	0.25	0.275	0.204
Actinomyces sp.	0.11	0.237	-0.076	0.059	0.323	0.405	1	0.052	-0.082	-0.096	0.163	-0.07	-0.114	0.333	0.167	-0.057	0.196	-0.071	0.012	0.522	-0.256	-0.153	-0.402	0.139	-0.379	-0.281	-0.135	-0.055	0.056	-0.087	-0.102	0.084	0.214	0.339	0.035	-0.126	-0.065	-0.158	0.072	-0.055	-0.428	-0.201	-0.491	0.051	-0.336	-0.31	0.197	0.36	-0.022
Alloprevotella rava	0.131	-0.144	0.187	0	-0.134	-0.394	0.052	1	-0.228	0.131	-0.491	-0.102	-0.054	0.176	-0.367	0.228	-0.294	0.308	-0.104	-0.074	-0.344	0.189	0.261	0.241	0.404	0.255	0.146	-0.011	0.169	-0.301	-0.387	0.388	0.354	-0.095	0.091	-0.076	0.111	0.229	-0.189	-0.394	0.232	-0.014	0.286	0.217	0.232	0.287	-0.443	-0.118	-0.225
Alloprevotella tannerae	-0.19	-0.041	-0.4	0.403	-0.081	0.268	-0.082	-0.228	1	0.482	0.132	0.17	-0.231	-0.369	0.229	-0.159	0.089	-0.214	0.214	0.513	0.059	0.034	-0.056	-0.081	-0.181	-0.169	0.32	0.086	-0.29	-0.271	-0.211	-0.034	0.056	0.21	0.136	0.023	0.347	0.525	0.091	-0.004	0.08	-0.151	-0.111	-0.185	-0.131	-0.281	0.142	0.266	0.107
Anaeroglobus geminatus	0.028	0.105	-0.01	0.146	0.11	0.216	-0.096	0.131	0.482	1	0.149	-0.153	-0.113	-0.176	0.204	-0.373	0.129	-0.317	0.343	0.383	-0.407	-0.251	0.084	-0.374	-0.012	-0.161	-0.116	-0.202	-0.214	-0.267	-0.204	-0.054	0.263	-0.083	0.086	-0.281	0.707	0.432	-0.259	-0.351	-0.15	-0.19	0.001	-0.032	0.04	-0.235	0.215	0.212	0.327
Atopobium sp.	0.045	0.188	-0.023	0.311	-0.052	0.619	0.163	-0.491	0.132	0.149	1	-0.228	-0.281	0.204	0.378	-0.44	0.666	-0.485	0.206	0.335	-0.008	-0.314	-0.138	-0.395	-0.56	-0.494	-0.272	-0.287	-0.2	0.442	0.075	-0.174	0.085	0.204	-0.361	0.102	0.195	-0.071	0.036	0.387	-0.6	0.153	-0.487	-0.435	-0.483	-0.174	0.559	0.343	0.306
Bacteroidales sp.	-0.087	-0.165	-0.144	-0.063	-0.072	-0.019	-0.07	-0.102	0.17	-0.153	-0.228	1	0.309	-0.255	0.053	-0.073	-0.147	0.329	0.315	0.104	0.255	0.128	0.002	0.264	-0.043	-0.023	0.148	0.284	0.157	-0.368	-0.163	0.004	-0.081	0.278	0.06	0.097	-0.021	0.012	0.346	0.146	0.237	-0.318	-0.02	0.063	0.079	-0.268	-0.17	-0.101	-0.144
Bacteroidetes sp.	0.251	-0.075	0.411	-0.474	-0.055	-0.071	-0.114	-0.054	-0.231	-0.113	-0.281	0.309	1	-0.344	0.019	-0.111	0.019	0.257	-0.206	-0.327	-0.153	-0.22	-0.004	0.267	0.321	0.26	0.093	0.197	0.389	0.095	0.177	0.023	-0.488	-0.366	0.212	-0.21	0.006	-0.192	0.1	0.016	0.312	0.174	0.107	0.279	0.195	-0.279	-0.251	-0.4	0.016
Campylobacter concisus	0.432	-0.328	-0.216	0.026	0.055	-0.05	0.333	0.176	-0.369	-0.176	0.204	-0.255	-0.344	1	0.024	0.41	0.05	0.202	-0.016	-0.189	-0.15	0.2	-0.117	-0.316	-0.409	-0.263	-0.128	0.193	-0.062	0.224	-0.079	-0.024	0.402	0.102	0.23	-0.006	-0.338	-0.129	0.15	0.101	-0.485	-0.049	-0.405	0.192	-0.256	0.158	0.069	0.084	-0.132
Campylobacter gracilis	0.26	-0.102	-0.296	0.439	-0.07	0.508	0.167	-0.367	0.229	0.204	0.378	0.053	0.019	0.024	1	-0.079	0.655	-0.014	0.457	0.008	0.05	0.183	-0.346	-0.615	-0.264	-0.449	0.135	0.523	0.254	0.08	0.045	-0.423	-0.025	-0.01	0.348	0.074	-0.104	0.222	0.617	0.39	-0.128	-0.197	-0.497	-0.243	-0.578	-0.562	-0.134	-0.12	0.121
Campylobacter rectus	0.157	-0.426	-0.219	0.012	0.061	-0.329	-0.057	0.228	-0.159	-0.373	-0.44	-0.073	-0.111	0.41	-0.079	1	-0.364	0.657	-0.159	-0.481	0.223	0.802	-0.057	-0.063	0.019	0.111	0.313	0.49	-0.099	0.08	0.013	-0.073	0.022	-0.009	0.338	-0.085	-0.507	0.253	0.169	-0.08	0.153	-0.27	0.063	0.161	-0.013	0.256	-0.426	-0.074	-0.195
Campylobacter sp.	0.441	0.203	-0.11	0.491	-0.283	0.606	0.196	-0.294	0.089	0.129	0.666	-0.147	0.019	0.05	0.655	-0.364	1	-0.204	0.493	0.126	0.092	-0.13	-0.609	-0.5	-0.318	-0.614	-0.003	0.061	0.145	0.347	0.264	-0.521	0.246	0.297	-0.275	0.12	0.095	0.032	0.119	0.332	-0.465	0.148	-0.526	-0.71	-0.782	-0.32	0.146	0.192	-0.063
Catonella morbi	0.409	-0.457	-0.202	-0.189	-0.187	-0.318	-0.071	0.308	-0.214	-0.317	-0.485	0.329	0.257	0.202	-0.014	0.657	-0.204	1	0.013	-0.44	0.336	0.517	-0.084	0.079	0.19	-0.039	0.063	0.377	0.236	-0.232	-0.01	0.127	0.04	0.171	0.373	0.083	-0.462	0.105	0.113	0.079	0.139	-0.175	-0.057	0.187	-0.095	-0.149	-0.52	-0.23	-0.281
Corynebacterium matruchotii	0.058	0.416	-0.175	0.48	-0.167	0.328	0.012	-0.104	0.214	0.343	0.206	0.315	-0.206	-0.016	0.457	-0.159	0.493	0.013	1	0.166	0.321	0.067	-0.367	-0.422	-0.093	-0.382	-0.087	0.085	-0.13	-0.21	0.171	-0.443	0.431	0.473	-0.088	-0.09	0.209	0.269	0.012	0.007	-0.204	-0.316	-0.234	-0.513	-0.428	-0.231	-0.003	0.22	-0.293
Dialister invisus	-0.236	0.32	-0.085	0.265	0.228	0.517	0.522	-0.074	0.513	0.383	0.335	0.104	-0.327	-0.189	0.008	-0.481	0.126	-0.44	0.166	1	-0.09	-0.243	-0.139	0.191	-0.349	-0.321	-0.073	-0.395	-0.171	-0.227	-0.348	0.108	0.266	0.455	-0.35	0.011	0.498	0.062	-0.156	-0.149	-0.31	-0.221	-0.24	-0.252	-0.177	-0.271	0.51	0.635	0.238
Eikenella corrodens	-0.054	0.124	-0.239	0.154	-0.13	0.096	-0.256	-0.344	0.059	-0.407	-0.008	0.255	-0.153	-0.15	0.05	0.223	0.092	0.336	0.321	-0.09	1	0.322	-0.251	0.077	0.082	-0.222	-0.082	0.001	0.134	-0.037	0.28	-0.265	0.097	0.441	-0.191	0.565	-0.351	-0.173	0.06	0.476	0.01	0.091	0.038	-0.367	-0.172	0.061	0.013	0.081	-0.329
Eubacterium brachy	0.053	-0.412	-0.231	0.328	0.122	-0.16	-0.153	0.189	0.034	-0.251	-0.314	0.128	-0.22	0.2	0.183	0.802	-0.13	0.517	0.067	-0.243	0.322	1	-0.059	-0.135	-0.001	-0.115	0.489	0.579	-0.003	0.062	-0.233	-0.193	0.063	0.131	0.227	0.065	-0.429	0.463	0.397	-0.094	0.26	-0.488	0.058	-0.089	-0.163	0.185	-0.382	0.049	-0.211
Eubacterium nodatum	-0.48	-0.179	0.198	-0.311	-0.162	-0.488	-0.402	0.261	-0.056	0.084	-0.138	0.002	-0.004	-0.117	-0.346	-0.057	-0.609	-0.084	-0.367	-0.139	-0.251	-0.059	1	0.232	0.441	0.634	-0.01	-0.045	0.002	-0.028	-0.21	0.688	-0.377	-0.472	0.159	-0.093	-0.003	0.058	0.058	-0.073	0.553	0.084	0.563	0.578	0.715	0.24	-0.122	-0.441	0.385
Eubacterium saphenum	-0.367	0.175	0.405	-0.244	0.114	-0.203	0.139	0.241	-0.081	-0.374	-0.395	0.264	0.267	-0.316	-0.615	-0.063	-0.5	0.079	-0.422	0.191	0.077	-0.135	0.232	1	0.341	0.431	0.047	-0.265	0.276	-0.295	-0.227	0.471	-0.212	-0.026	-0.143	0.108	0.038	-0.215	-0.096	-0.059	0.363	0.159	0.4	0.301	0.495	0.177	-0.022	-0.105	-0.233
Filifactor alocis	-0.265	0.206	0.496	-0.234	-0.158	-0.492	-0.379	0.404	-0.181	-0.012	-0.56	-0.043	0.321	-0.409	-0.264	0.019	-0.318	0.19	-0.093	-0.349	0.082	-0.001	0.441	0.341	1	0.59	0.01	-0.028	0.42	-0.184	0.161	0.298	-0.201	-0.407	0.174	0	-0.08	0.097	-0.134	-0.222	0.623	0.18	0.697	0.274	0.549	0.169	-0.412	-0.517	-0.209
Fretibacterium fastidiosum	-0.38	0.073	0.233	-0.418	-0.215	-0.567	-0.281	0.255	-0.169	-0.161	-0.494	-0.023	0.26	-0.263	-0.449	0.111	-0.614	-0.039	-0.382	-0.321	-0.222	-0.115	0.634	0.431	0.59	1	0.217	0.095	-0.079	-0.046	0.19	0.4	-0.482	-0.495	0.177	-0.194	0.037	-0.117	-0.06	-0.237	0.777	0.257	0.647	0.554	0.771	0.256	-0.405	-0.53	0.164
Fusobacterium nucleatum subsp. vincentii	0.107	-0.325	-0.308	0.255	-0.208	-0.012	-0.135	0.146	0.32	-0.116	-0.272	0.148	0.093	-0.128	0.135	0.313	-0.003	0.063	-0.087	-0.073	-0.082	0.489	-0.01	0.047	0.01	0.217	1	0.675	-0.01	0.038	-0.168	-0.086	-0.226	-0.152	0.157	-0.07	0.01	0.251	0.4	-0.088	0.49	-0.039	-0.027	-0.022	-0.052	0.028	-0.441	-0.143	-0.001
Fusobacterium sp.	0.265	-0.487	-0.438	0.167	-0.141	-0.09	-0.055	-0.011	0.086	-0.202	-0.287	0.284	0.197	0.193	0.523	0.49	0.061	0.377	0.085	-0.395	0.001	0.579	-0.045	-0.265	-0.028	0.095	0.675	1	0.196	0.026	-0.031	-0.166	-0.196	-0.195	0.658	-0.076	-0.41	0.221	0.766	0.141	0.404	-0.189	-0.14	0.242	-0.147	-0.165	-0.573	-0.428	-0.052
Gemella morbillorum	0.185	-0.067	0.33	0	-0.001	0.069	0.056	0.169	-0.29	-0.214	-0.2	0.157	0.389	-0.062	0.254	-0.099	0.145	0.236	-0.13	-0.171	0.134	-0.003	0.002	0.276	0.42	-0.079	-0.01	0.196	1	-0.135	-0.139	0.026	0.015	-0.29	0.229	0.448	-0.309	-0.231	0.423	0.383	0.173	0.299	0.127	0.174	0.076	-0.012	-0.197	-0.426	-0.239
Granulicatella adiacens	0.242	-0.071	0.138	-0.001	-0.077	0.2	-0.087	-0.301	-0.271	-0.267	0.442	-0.368	0.095	0.224	0.08	0.08	0.347	-0.232	-0.21	-0.227	-0.037	0.062	-0.028	-0.295	-0.184	-0.046	0.038	0.026	-0.135	1	0.407	-0.311	-0.161	-0.065	-0.363	0.039	-0.19	-0.187	-0.051	0.207	-0.167	0.25	0.062	-0.292	-0.14	0.201	0.159	0.003	0.194
Haemophilus parainfluenzae	0.152	0.315	0.075	-0.192	-0.181	-0.043	-0.102	-0.387	-0.211	-0.204	0.075	-0.163	0.177	-0.079	0.045	0.013	0.264	-0.01	0.171	-0.348	0.28	-0.233	-0.21	-0.227	0.161	0.19	-0.168	-0.031	-0.139	0.407	1	-0.399	-0.044	0.067	-0.173	-0.033	-0.178	-0.251	-0.309	0.154	-0.038	0.296	0.132	-0.218	-0.066	-0.003	-0.052	-0.191	-0.042
Lachnospiraceae sp.	-0.295	-0.173	0.034	-0.338	-0.209	-0.392	0.084	0.388	-0.034	-0.054	-0.174	0.004	0.023	-0.024	-0.423	-0.073	-0.521	0.127	-0.443	0.108	-0.265	-0.193	0.688	0.471	0.298	0.4	-0.086	-0.166	0.026	-0.311	-0.399	1	-0.299	-0.174	0.201	-0.097	-0.003	-0.04	-0.002	-0.105	0.276	0.068	0.182	0.562	0.414	-0.088	-0.039	-0.202	0.233
Lautropia mirabilis	0.304	0.115	-0.151	0.446	0.07	0.071	0.214	0.354	0.056	0.263	0.085	-0.081	-0.488	0.402	-0.025	0.022	0.246	0.04	0.431	0.266	0.097	0.063	-0.377	-0.212	-0.201	-0.482	-0.226	-0.196	0.015	-0.161	-0.044	-0.299	1	0.548	-0.244	0.304	0.056	0.157	-0.271	0.016	-0.487	-0.063	-0.076	-0.382	-0.26	0.293	0.189	0.449	-0.427
Leptotrichia sp.	0.083	0.192	-0.376	0.365	-0.005	0.203	0.339	-0.095	0.21	-0.083	0.204	0.278	-0.366	0.102	-0.01	-0.009	0.297	0.171	0.473	0.455	0.441	0.131	-0.472	-0.026	-0.407	-0.495	-0.152	-0.195	-0.29	-0.065	0.067	-0.174	0.548	1	-0.462	0.209	-0.075	0.111	-0.217	0.054	-0.415	-0.3	-0.272	-0.56	-0.434	-0.047	0.27	0.611	-0.277
Mogibacterium timidum	0.163	-0.457	-0.325	-0.146	-0.014	-0.269	0.035	0.091	0.136	0.086	-0.361	0.06	0.212	0.23	0.348	0.338	-0.275	0.373	-0.088	-0.35	-0.191	0.227	0.159	-0.143	0.174	0.177	0.157	0.658	0.229	-0.363	-0.173	0.201	-0.244	-0.462	1	-0.132	-0.318	0.2	0.585	0.091	0.272	-0.173	-0.123	0.68	0.133	-0.397	-0.426	-0.532	-0.016
Neisseria subflava	0.187	-0.153	-0.193	0.114	-0.129	0.055	-0.126	-0.076	0.023	-0.281	0.102	0.097	-0.21	-0.006	0.074	-0.085	0.12	0.083	-0.09	0.011	0.565	0.065	-0.093	0.108	0	-0.194	-0.07	-0.076	0.448	0.039	-0.033	-0.097	0.304	0.209	-0.132	1	-0.279	-0.357	0.208	0.722	-0.052	0.428	0.071	-0.194	-0.038	0.26	0.145	0.041	-0.255
Olsenella sp.	-0.083	0.303	0.222	0.039	0.019	0.361	-0.065	0.111	0.347	0.707	0.195	-0.021	0.006	-0.338	-0.104	-0.507	0.095	-0.462	0.209	0.498	-0.351	-0.429	-0.003	0.038	-0.08	0.037	0.01	-0.41	-0.309	-0.19	-0.178	-0.003	0.056	-0.075	-0.318	-0.279	1	0.089	-0.401	-0.342	-0.084	0.007	0.008	-0.18	0.064	-0.162	0.197	0.298	0.308
Oribacterium sp.	-0.196	-0.084	0.019	0.535	0.106	-0.116	-0.158	0.229	0.525	0.432	-0.071	0.012	-0.192	-0.129	0.222	0.253	0.032	0.105	0.269	0.062	-0.173	0.463	0.058	-0.215	0.097	-0.117	0.251	0.221	-0.231	-0.187	-0.251	-0.04	0.157	0.111	0.2	-0.357	0.089	1	0.048	-0.417	0.152	-0.516	0.098	-0.132	-0.116	-0.036	-0.198	0.13	-0.085
Parvimonas micra	0.023	-0.361	-0.305	0.246	-0.032	0.104	0.072	-0.189	0.091	-0.259	0.036	0.346	0.1	0.15	0.617	0.169	0.119	0.113	0.012	-0.156	0.06	0.397	0.058	-0.096	-0.134	-0.06	0.4	0.766	0.423	-0.051	-0.309	-0.002	-0.271	-0.217	0.585	0.208	-0.401	0.048	1	0.462	0.289	-0.117	-0.243	0.255	-0.118	-0.189	-0.264	-0.357	-0.055
Parvimonas sp.	0.242	-0.112	-0.251	0.126	-0.211	0.309	-0.055	-0.394	-0.004	-0.351	0.387	0.146	0.016	0.101	0.39	-0.08	0.332	0.079	0.007	-0.149	0.476	-0.094	-0.073	-0.059	-0.222	-0.237	-0.088	0.141	0.383	0.207	0.154	-0.105	0.016	0.054	0.091	0.722	-0.342	-0.417	0.462	1	-0.086	0.491	-0.189	-0.126	-0.194	-0.011	0.136	-0.19	-0.074
Peptostreptococcaceae sp.	-0.337	-0.105	0.057	-0.083	-0.259	-0.418	-0.428	0.232	0.08	-0.15	-0.6	0.237	0.312	-0.485	-0.128	0.153	-0.465	0.139	-0.204	-0.31	0.01	0.26	0.553	0.363	0.623	0.777	0.49	0.404	0.173	-0.167	-0.038	0.276	-0.487	-0.415	0.272	-0.052	-0.084	0.152	0.289	-0.086	1	0.091	0.636	0.368	0.613	0.133	-0.615	-0.606	0.023
Peptostreptococcus stomatis	0.251	0.097	0.019	-0.06	-0.43	-0.009	-0.201	-0.014	-0.151	-0.19	0.153	-0.318	0.174	-0.049	-0.197	-0.27	0.148	-0.175	-0.316	-0.221	0.091	-0.488	0.084	0.159	0.18	0.257	-0.039	-0.189	0.299	0.25	0.296	0.068	-0.063	-0.3	-0.173	0.428	0.007	-0.516	-0.117	0.491	0.091	1	0.155	0.019	0.184	0.32	0.056	-0.272	0.076
Porphyromonas endodontalis	-0.385	0.145	0.43	-0.174	0.06	-0.519	-0.491	0.286	-0.111	0.001	-0.487	-0.02	0.107	-0.405	-0.497	0.063	-0.526	-0.057	-0.234	-0.24	0.038	0.058	0.563	0.4	0.697	0.647	-0.027	-0.14	0.127	0.062	0.132	0.182	-0.076	-0.272	-0.123	0.071	0.008	0.098	-0.243	-0.189	0.636	0.155	1	0.217	0.798	0.547	-0.165	-0.302	-0.084
Porphyromonas gingivalis	-0.129	-0.352	0.031	-0.574	0.151	-0.507	0.051	0.217	-0.185	-0.032	-0.435	0.063	0.279	0.192	-0.243	0.161	-0.71	0.187	-0.513	-0.252	-0.367	-0.089	0.578	0.301	0.274	0.554	-0.022	0.242	0.174	-0.292	-0.218	0.562	-0.382	-0.56	0.68	-0.194	-0.18	-0.132	0.255	-0.126	0.368	0.019	0.217	1	0.653	-0.064	-0.192	-0.506	0.263
Porphyromonas sp.	-0.425	0.039	0.326	-0.45	0.159	-0.572	-0.336	0.232	-0.131	0.04	-0.483	0.079	0.195	-0.256	-0.578	-0.013	-0.782	-0.095	-0.428	-0.177	-0.172	-0.163	0.715	0.495	0.549	0.771	-0.052	-0.147	0.076	-0.14	-0.066	0.414	-0.26	-0.434	0.133	-0.038	0.064	-0.116	-0.118	-0.194	0.613	0.184	0.798	0.653	1	0.399	-0.057	-0.357	0.174
Prevotella baroniae	-0.117	0.06	0.186	0.211	0.11	-0.468	-0.31	0.287	-0.281	-0.235	-0.174	-0.268	-0.279	0.158	-0.562	0.256	-0.32	-0.149	-0.231	-0.271	0.061	0.185	0.24	0.177	0.169	0.256	0.028	-0.165	-0.012	0.201	-0.003	-0.088	0.293	-0.047	-0.397	0.26	-0.162	-0.036	-0.189	-0.011	0.133	0.32	0.547	-0.064	0.399	1	0.104	0.14	-0.241
Prevotella buccae	-0.138	0.265	0.046	0.015	0.361	0.25	0.197	-0.443	0.142	0.215	0.559	-0.17	-0.251	0.069	-0.134	-0.426	0.146	-0.52	-0.003	0.51	0.013	-0.382	-0.122	-0.022	-0.412	-0.405	-0.441	-0.573	-0.197	0.159	-0.052	-0.039	0.189	0.27	-0.426	0.145	0.197	-0.198	-0.264	0.136	-0.615	0.056	-0.165	-0.192	-0.057	0.104	1	0.69	0.191
Prevotella denticola	0.002	0.266	-0.157	0.359	0.388	0.275	0.36	-0.118	0.266	0.212	0.343	-0.101	-0.4	0.084	-0.12	-0.074	0.192	-0.23	0.22	0.635	0.081	0.049	-0.441	-0.105	-0.517	-0.53	-0.143	-0.428	-0.426	0.003	-0.191	-0.202	0.449	0.611	-0.532	0.041	0.298	0.13	-0.357	-0.19	-0.606	-0.272	-0.302	-0.506	-0.357	0.14	0.69	1	-0.012
Prevotella intermedia	-0.08	-0.166	-0.09	-0.266	0.108	0.204	-0.022	-0.225	0.107	0.327	0.306	-0.144	0.016	-0.132	0.121	-0.195	-0.063	-0.281	-0.293	0.238	-0.329	-0.211	0.385	-0.233	-0.209	0.164	-0.001	-0.052	-0.239	0.194	-0.042	0.233	-0.427	-0.277	-0.016	-0.255	0.308	-0.085	-0.055	-0.074	0.023	0.076	-0.084	0.263	0.174	-0.241	0.191	-0.012	1
Prevotella maculosa	-0.03	0.227	-0.279	0.372	0.06	0.432	-0.035	-0.445	0.511	0.379	0.498	0.087	-0.278	-0.249	0.188	-0.454	0.407	-0.455	0.335	0.549	0.166	-0.163	-0.319	-0.228	-0.459	-0.429	0.003	-0.262	-0.347	-0.032	-0.108	-0.267	0.128	0.337	-0.428	0.118	0.523	0.013	-0.083	0.074	-0.365	-0.009	-0.348	-0.516	-0.32	-0.104	0.618	0.686	0.182
Prevotella melaninogenica	0.08	-0.184	0.077	-0.074	0.139	-0.143	-0.073	-0.036	-0.44	-0.141	0.32	-0.323	-0.025	0.361	0.098	0.245	0.047	0.033	-0.241	-0.338	-0.222	0.175	0.264	-0.352	-0.202	0.111	-0.115	0.08	-0.214	0.546	0.103	0.025	-0.237	-0.117	-0.082	-0.236	-0.161	0.022	0.042	-0.042	-0.048	0.023	-0.046	0.124	0.025	0.199	-0.02	-0.035	0.488
Prevotella nigrescens	-0.165	0.085	0.08	-0.061	0.142	-0.295	0.179	0.62	-0.11	0.177	-0.31	-0.05	-0.286	0.202	-0.485	0.231	-0.423	0.05	0.063	0.189	-0.328	0.161	0.169	0.177	0.02	0.3	-0.027	-0.195	-0.475	-0.135	-0.208	0.243	0.331	0.244	-0.173	-0.351	0.305	0.229	-0.396	-0.612	0.052	-0.422	0.264	0.08	0.273	0.276	-0.149	0.241	-0.104
Prevotella oris	0.055	-0.359	-0.421	0.227	0.303	0.315	0.378	-0.312	0.372	0.075	0.234	0.191	-0.052	0.172	0.478	0.075	0.121	-0.162	-0.059	0.331	-0.265	0.241	-0.18	-0.183	-0.588	-0.289	0.42	0.492	-0.089	-0.075	-0.401	-0.07	-0.212	-0.042	0.313	-0.176	-0.002	0.194	0.601	0.025	-0.143	-0.353	-0.581	0.15	-0.303	-0.343	0.171	0.239	0.356
Prevotella pleuritidis	-0.221	0.474	0.322	0.212	-0.043	-0.214	-0.165	-0.038	-0.301	-0.351	-0.196	0.252	0.143	-0.257	-0.073	0.128	0.02	0.186	0.407	-0.293	0.466	0.189	-0.107	0.137	0.398	0.154	-0.118	-0.016	0.111	0.092	0.455	-0.288	0.125	0.291	-0.343	0.066	-0.3	0.089	-0.098	0.054	0.224	-0.089	0.406	-0.358	0.057	0.309	-0.18	-0.051	-0.474
Prevotella salivae	0.085	-0.035	0.211	-0.473	0.249	-0.204	0.165	-0.128	-0.445	-0.208	0.139	-0.354	0.307	0.153	-0.221	-0.061	-0.152	-0.055	-0.607	-0.184	-0.222	-0.342	0.214	0.176	-0.007	0.233	-0.313	-0.223	0.083	0.209	0.072	0.329	-0.428	-0.375	0.075	-0.102	-0.117	-0.412	-0.075	0.023	-0.114	0.404	-0.039	0.501	0.299	0.097	0.29	-0.047	0.401
Prevotella sp.	0.319	-0.416	-0.089	0.066	0.027	0.095	0.012	-0.063	-0.003	0.161	-0.012	0.175	0.408	0.166	0.687	0.258	0.236	0.284	0.19	-0.364	-0.288	0.322	-0.113	-0.457	-0.103	-0.118	0.293	0.715	0.159	0.034	-0.088	-0.204	-0.285	-0.364	0.62	-0.348	-0.118	0.332	0.613	0.05	0.099	-0.373	-0.337	0.189	-0.287	-0.498	-0.422	-0.365	0.105
Prevotella veroralis	0.237	-0.171	0.372	-0.361	0.003	-0.263	-0.23	0.128	-0.542	-0.221	0.164	-0.382	0.183	0.404	-0.35	0.25	-0.112	0.156	-0.366	-0.532	-0.058	-0.057	0.178	0.017	0.059	0.137	-0.255	-0.232	-0.076	0.434	0.14	0.155	-0.171	-0.264	-0.081	-0.079	-0.105	-0.203	-0.233	0.078	-0.198	0.3	0.088	0.152	0.141	0.291	0.046	-0.151	0.02
Pseudoramibacter alactolyticus	-0.087	-0.384	0.076	-0.406	0.178	-0.279	-0.016	-0.06	-0.044	0.155	0.097	-0.027	0.088	0.323	-0.073	0.078	-0.391	0.062	-0.309	-0.15	-0.349	-0.099	0.544	-0.115	0.001	0.093	-0.282	0.039	0.022	-0.009	-0.186	0.448	-0.232	-0.392	0.488	-0.203	-0.207	0.072	0.159	0.03	-0.1	-0.135	0.009	0.666	0.331	-0.152	0.24	-0.224	0.303
Rothia mucilaginosa	0.229	-0.056	-0.088	-0.088	0.061	0.135	0.401	-0.141	-0.184	-0.33	0.298	-0.398	-0.124	0.297	0.08	0.209	0.23	-0.072	-0.29	0.018	-0.108	-0.025	-0.275	-0.1	-0.35	0.04	-0.016	-0.054	-0.308	0.559	0.401	-0.111	0.031	0.181	-0.168	0.095	-0.154	-0.211	-0.107	0.143	-0.261	0.146	-0.245	-0.155	-0.273	0.053	0.076	0.155	0.135
Selenomonas sputigena	-0.435	0.208	-0.173	-0.022	0.039	-0.254	-0.124	-0.005	0.236	0.231	-0.289	0.227	-0.272	-0.11	0.001	0.098	-0.32	-0.045	0.398	0.149	0.155	0.226	0.198	-0.076	0.251	0.21	0.124	0.143	-0.29	-0.466	0.036	0.079	-0.027	0.017	0.164	-0.213	0.116	0.214	0.034	-0.353	0.194	-0.48	0.101	0.126	0.133	-0.08	0.004	0.109	-0.004
Slackia exigua	-0.044	0.061	-0.135	-0.231	-0.196	-0.057	0.168	0.417	0.187	0.309	-0.127	-0.134	-0.116	-0.064	-0.366	-0.206	-0.307	-0.049	-0.152	0.353	-0.25	-0.352	0.249	0.334	0.083	0.334	-0.087	-0.325	-0.237	-0.381	-0.279	0.599	0.027	-0.019	0.101	-0.038	0.494	-0.13	-0.297	-0.222	0.13	0.182	0.027	0.308	0.276	-0.157	-0.058	0.047	0.193
Solobacterium moorei	0.349	-0.056	-0.086	0.133	0.353	0.505	0.496	0.031	0.189	0.388	0.28	-0.188	-0.216	0.376	0.102	0.129	0.223	-0.055	0.127	0.474	-0.262	0.083	-0.475	-0.236	-0.586	-0.498	-0.009	-0.147	-0.39	0.109	-0.213	-0.227	0.34	0.311	-0.097	-0.25	0.415	0.146	-0.221	-0.257	-0.611	-0.357	-0.489	-0.231	-0.439	-0.254	0.305	0.625	0.132
Streptococcus constellatus	0.087	-0.288	0.15	0.17	0.02	-0.048	-0.04	0.151	-0.079	-0.025	-0.154	0.02	0.364	0.013	0.482	0.128	0.079	0.031	-0.186	-0.332	-0.376	0.24	0.161	-0.072	0.178	0.147	0.405	0.618	0.518	0.033	-0.234	0.013	-0.307	-0.614	0.501	-0.032	-0.183	0.202	0.711	0.195	0.403	0.001	0.058	0.269	0.043	-0.045	-0.406	-0.47	0.008
Streptococcus sp.	0.327	-0.156	0.138	0.142	0.147	0.247	0.266	-0.204	-0.175	-0.148	0.214	-0.162	0.345	0.21	0.614	0.132	0.434	-0.07	-0.123	-0.278	-0.31	0.127	-0.24	-0.31	-0.167	-0.141	0.195	0.517	0.331	0.454	0.174	-0.36	-0.189	-0.357	0.305	-0.08	-0.324	0.074	0.527	0.22	-0.059	0.002	-0.234	0.041	-0.289	-0.178	-0.128	-0.254	0.071
Streptococcus vestibularis	0.258	-0.159	0.024	0.045	0.239	0.286	0.154	-0.461	-0.133	-0.232	0.506	-0.307	0.064	0.343	0.207	0.188	0.376	-0.069	-0.214	-0.079	0.031	0.138	-0.35	-0.299	-0.48	-0.405	0.014	0.01	-0.147	0.61	0.181	-0.305	-0.165	0.012	-0.191	-0.061	-0.233	-0.042	0.035	0.179	-0.527	0.01	-0.452	-0.224	-0.453	-0.04	0.41	0.36	0.259
TM7 sp.	0.172	0.171	-0.18	0.195	0.122	0.647	0.37	-0.116	0.466	0.71	0.416	-0.066	-0.257	0.019	0.268	-0.373	0.406	-0.294	0.428	0.74	-0.118	-0.234	-0.375	-0.308	-0.41	-0.537	-0.146	-0.303	-0.263	-0.132	-0.161	-0.183	0.378	0.332	-0.194	-0.066	0.617	0.096	-0.254	-0.1	-0.569	-0.248	-0.433	-0.387	-0.418	-0.47	0.45	0.596	0.249
Tannerella forsythia	0.062	-0.401	-0.227	-0.452	0.033	-0.514	-0.138	-0.024	0.025	-0.086	-0.598	0.227	0.44	-0.085	-0.025	0.214	-0.51	0.275	-0.319	-0.335	-0.097	0.089	0.31	0.14	0.35	0.469	0.31	0.544	0.235	-0.301	-0.027	0.26	-0.423	-0.466	0.72	-0.044	-0.301	-0.112	0.412	0.003	0.519	0.014	0.231	0.737	0.49	-0.103	-0.225	-0.456	0.101
Treponema denticola	0.061	-0.052	-0.023	-0.371	-0.02	-0.327	-0.232	-0.108	-0.038	-0.173	-0.481	0.421	0.343	-0.081	-0.034	0.249	-0.314	0.477	0.172	-0.388	0.442	0.111	0.076	0.135	0.465	0.264	-0.033	0.308	0.314	-0.257	0.4	-0.045	-0.075	-0.118	0.488	0.129	-0.351	-0.128	0.134	0.137	0.3	-0.003	0.275	0.4	0.333	-0.091	-0.188	-0.408	-0.285
Treponema lecithinolyticum	0.078	-0.183	-0.195	-0.243	-0.43	-0.1	-0.25	-0.091	0.138	-0.297	-0.284	0.128	0.335	-0.129	-0.033	0.223	-0.171	0.235	-0.162	-0.376	0.243	0.017	0.223	0.193	0.344	0.492	0.374	0.465	0.172	0.1	0.326	0.104	-0.403	-0.293	0.45	0.079	-0.218	-0.18	0.246	0.244	0.556	0.424	0.236	0.354	0.256	-0.097	-0.433	-0.642	0.027
Treponema maltophilum	-0.284	0.145	0.472	-0.205	-0.051	0.152	-0.099	0.027	-0.135	-0.183	-0.078	0.36	0.456	-0.45	-0.21	-0.242	-0.164	-0.22	-0.216	0.071	-0.169	-0.158	0.207	0.523	0.135	0.466	0.304	-0.036	0.08	0.06	-0.058	0.096	-0.488	-0.292	-0.318	-0.13	0.409	-0.213	0.071	-0.091	0.43	0.082	0.249	0.035	0.281	0.004	-0.186	-0.19	0.175
Treponema socranskii	-0.154	-0.273	-0.295	-0.17	0.182	-0.407	-0.086	-0.015	0.374	0.374	-0.404	0.192	0.101	-0.074	0.109	0.206	-0.479	0.185	0.002	-0.052	-0.211	0.183	0.208	-0.132	0.154	0.171	0.094	0.351	-0.166	-0.574	-0.224	0.213	-0.221	-0.287	0.687	-0.305	-0.029	0.399	0.261	-0.253	0.205	-0.501	-0.018	0.534	0.248	-0.355	-0.045	-0.079	0.107
Treponema sp.	-0.1	-0.117	-0.127	-0.264	-0.228	-0.345	-0.261	0.091	0.084	-0.058	-0.47	0.551	0.214	-0.142	0.019	0.221	-0.329	0.564	0.248	-0.239	0.403	0.234	0.251	0.156	0.526	0.276	0.083	0.354	0.183	-0.536	0.125	0.245	-0.169	-0.012	0.515	0.015	-0.186	0.089	0.214	-0.026	0.429	-0.197	0.147	0.398	0.222	-0.262	-0.361	-0.375	-0.164
Veillonellaceae sp.	0.219	-0.029	-0.213	-0.043	0.344	0.196	0.501	0.013	0.072	0.404	0.149	-0.241	-0.222	0.529	0.182	0.148	0.032	-0.063	0.151	0.275	-0.408	-0.018	-0.275	-0.3	-0.444	-0.2	-0.061	0.052	-0.432	-0.158	-0.156	-0.068	0.102	-0.002	0.278	-0.445	0.288	0.093	-0.058	-0.342	-0.465	-0.351	-0.539	0.189	-0.249	-0.348	0.215	0.378	0.254
SparCC coefficients among CDS-based taxonomic abundances in periodontitis microbiome of DNA.
Taxa at the species level
	Actinobaculum sp.	Actinomyces cardiffensis	Actinomyces gerencseriae	Actinomyces israelii	Actinomyces naeslundii	Actinomyces sp.	Alloprevotella rava	Alloprevotella tannerae	Anaeroglobus geminatus	Atopobium sp.	Bacteroidales sp.	Bacteroidetes sp.	Campylobacter concisus	Campylobacter gracilis	Campylobacter rectus	Campylobacter sp.	Catonella morbi	Corynebacterium matruchotii	Dialister invisus	Eikenella corrodens	Eubacterium brachy	Eubacterium nodatum	Eubacterium saphenum	Filifactor alocis	Fretibacterium fastidiosum	Fusobacterium nucleatum subsp. vincentii	Fusobacterium sp.	Gemella morbillorum	Granulicatella adiacens	Haemophilus parainfluenzae	Lachnospiraceae sp.	Lautropia mirabilis	Leptotrichia sp.	Mogibacterium timidum	Neisseria elongata	Neisseria subflava	Olsenella sp.	Oribacterium sp.	Parvimonas micra	Peptostreptococcaceae sp.	Peptostreptococcus stomatis	Porphyromonas endodontalis	Porphyromonas gingivalis	Porphyromonas sp.	Prevotella baroniae	Prevotella denticola	Prevotella intermedia	Prevotella maculosa	Prevotella melaninogenica
Actinobaculum sp.	1	0.075	0.424	-0.11	0.509	-0.122	0.081	-0.344	-0.433	0.14	0.164	-0.445	0.375	0.03	-0.211	0.612	0.088	0.419	-0.482	0.144	0.106	-0.35	-0.073	-0.123	-0.221	-0.323	-0.29	0.088	0.459	0.307	-0.373	0.42	0.066	-0.255	0.39	0.122	0.084	0.018	-0.39	-0.455	-0.136	-0.121	-0.549	-0.117	0.044	-0.297	-0.064	0.283	0.156
Actinomyces cardiffensis	0.075	1	0.337	0.105	-0.057	0.387	0.026	-0.185	-0.03	0.175	-0.465	0.113	-0.177	-0.376	-0.049	-0.139	0.094	-0.219	0.029	-0.408	-0.026	0.057	0.064	0.245	0.039	-0.055	-0.08	-0.072	-0.161	-0.467	0.016	-0.342	0.281	0.118	-0.23	-0.313	0.15	0.032	-0.05	-0.038	-0.057	0.313	-0.101	0.233	0.074	0.232	0.465	-0.039	-0.102
Actinomyces gerencseriae	0.424	0.337	1	0.032	0.538	0.335	-0.225	-0.21	-0.092	0.294	-0.135	-0.492	-0.018	0.046	-0.315	0.111	0.014	0.266	-0.155	0.268	0.212	-0.568	-0.336	-0.423	-0.465	-0.026	-0.235	0.39	0.36	0.101	-0.293	0.216	0.479	-0.458	0.31	0.058	0.129	0.299	-0.114	-0.492	-0.249	-0.16	-0.6	-0.448	0.12	0.146	0.194	0.35	-0.031
Actinomyces israelii	-0.11	0.105	0.032	1	-0.017	0.015	-0.314	0.243	0.464	0.278	-0.236	-0.1	-0.296	-0.08	0.123	0.108	-0.092	-0.211	0.326	-0.298	-0.011	0.054	0.068	-0.047	0.134	0.084	0.279	0	-0.349	-0.419	0.297	-0.385	0.103	0.129	-0.305	-0.566	0.511	0.349	0.124	0.013	-0.18	0.021	-0.074	0.066	0.094	0.271	0.213	0.191	-0.157
Actinomyces naeslundii	0.509	-0.057	0.538	-0.017	1	0.193	-0.213	-0.112	-0.029	0.419	0.28	-0.481	0.282	0.016	-0.395	0.213	-0.159	0.658	-0.221	0.372	-0.225	-0.575	-0.463	-0.462	-0.437	-0.35	-0.346	0.152	0.446	0.253	-0.209	0.372	0.51	-0.596	0.512	0.127	0.401	-0.006	-0.518	-0.534	-0.13	-0.188	-0.632	-0.363	-0.064	-0.115	-0.24	0.664	0.201
Actinomyces sp.	-0.122	0.387	0.335	0.015	0.193	1	0.042	-0.032	0.204	0.227	-0.307	-0.436	-0.061	-0.068	-0.307	-0.361	0.36	0.264	0.311	-0.084	-0.195	0.016	-0.381	-0.426	-0.348	-0.296	-0.246	0.128	0.279	-0.209	0.33	0.043	0.317	-0.373	-0.021	0.043	0.039	0.305	-0.322	-0.385	-0.054	-0.228	-0.123	-0.097	-0.047	0.255	0.608	0.228	0.288
Alloprevotella rava	0.081	0.026	-0.225	-0.314	-0.213	0.042	1	0.233	0.101	-0.082	-0.155	0.137	0.28	-0.333	-0.222	-0.146	0.215	0.134	0.188	0.073	-0.255	0.165	0.052	-0.013	-0.033	-0.146	-0.122	0.049	0.159	0.06	0.143	0.357	0.042	0.119	0.14	-0.076	0.022	-0.243	-0.092	0.041	0.274	-0.25	-0.06	0.015	0.026	-0.245	0.167	-0.203	-0.074
Alloprevotella tannerae	-0.344	-0.185	-0.21	0.243	-0.112	-0.032	0.233	1	0.649	0.275	-0.281	0.252	-0.064	-0.149	-0.212	-0.269	-0.142	0.1	0.521	0.098	-0.148	-0.169	-0.023	-0.252	-0.073	-0.173	0.036	0.109	-0.111	-0.065	0.296	0.154	0.168	0.001	0.153	-0.206	0.513	0.256	0.024	0.034	-0.082	-0.294	-0.174	-0.299	0.154	0.082	-0.228	0.231	-0.409
Anaeroglobus geminatus	-0.433	-0.03	-0.092	0.464	-0.029	0.204	0.101	0.649	1	0.311	-0.384	0.135	-0.285	-0.395	-0.236	-0.375	-0.073	0.101	0.608	-0.041	-0.2	-0.138	-0.175	-0.32	-0.14	-0.092	-0.066	0.014	-0.071	-0.214	0.344	0.169	0.286	-0.085	0.068	-0.25	0.446	0.321	0.042	-0.094	-0.189	-0.369	-0.065	-0.282	0.205	0.433	0.187	0.225	-0.196
Atopobium sp.	0.14	0.175	0.294	0.278	0.419	0.227	-0.082	0.275	0.311	1	-0.193	-0.152	-0.185	-0.338	-0.474	0.033	-0.272	0.362	0.407	0.093	-0.287	-0.472	-0.48	-0.394	-0.519	-0.184	-0.104	0.047	0.359	0.148	-0.098	0.189	0.561	-0.276	0.261	0.031	0.446	0.618	-0.08	-0.235	0.016	-0.145	-0.578	-0.149	0.01	0.291	-0.106	0.866	0.009
Bacteroidales sp.	0.164	-0.465	-0.135	-0.236	0.28	-0.307	-0.155	-0.281	-0.384	-0.193	1	-0.116	0.34	0.309	0.457	0.082	-0.061	0.033	-0.378	0.156	-0.012	-0.104	0.114	0.162	0.193	0.263	0.337	-0.109	0.207	0.343	-0.139	0.145	-0.352	-0.036	-0.007	0.378	-0.252	-0.278	-0.044	-0.039	0.051	-0.227	0.174	-0.091	-0.318	-0.396	-0.449	0.05	0.378
Bacteroidetes sp.	-0.445	0.113	-0.492	-0.1	-0.481	-0.436	0.137	0.252	0.135	-0.152	-0.116	1	-0.086	-0.104	0.158	-0.083	-0.188	-0.362	0.106	-0.17	-0.099	0.298	0.244	0.607	0.362	0.167	0.065	-0.126	-0.309	-0.028	-0.208	-0.115	-0.22	0.471	-0.026	-0.021	-0.01	-0.321	0.12	0.48	0.237	0.392	0.515	0.302	0.003	-0.064	-0.14	-0.399	-0.125
Campylobacter concisus	0.375	-0.177	-0.018	-0.296	0.282	-0.061	0.28	-0.064	-0.285	-0.185	0.34	-0.086	1	0.36	0.03	0.288	0.111	0.56	-0.41	0.19	-0.102	-0.066	-0.078	-0.126	-0.145	-0.132	0.051	0.274	0.245	0.237	0.029	0.365	0.085	-0.374	0.381	0.202	-0.098	-0.459	-0.285	-0.419	-0.166	-0.076	-0.057	0.188	-0.392	-0.4	-0.25	0.004	0.089
Campylobacter gracilis	0.03	-0.376	0.046	-0.08	0.016	-0.068	-0.333	-0.149	-0.395	-0.338	0.309	-0.104	0.36	1	0.326	0.49	-0.081	0.052	-0.356	0.261	0.293	0.082	0.018	-0.063	0.22	0.243	0.28	0.035	-0.015	0.089	-0.195	-0.118	-0.397	-0.015	0.02	0.144	-0.379	-0.224	-0.044	-0.074	-0.404	0.153	0.277	0.208	-0.245	-0.161	-0.031	-0.119	0.172
Campylobacter rectus	-0.211	-0.049	-0.315	0.123	-0.395	-0.307	-0.222	-0.212	-0.236	-0.474	0.457	0.158	0.03	0.326	1	-0.04	0.217	-0.498	-0.199	-0.296	0.423	0.367	0.542	0.564	0.68	0.483	0.799	-0.178	-0.441	-0.205	0.244	-0.452	-0.495	0.427	-0.49	-0.113	-0.299	-0.16	0.562	0.45	-0.071	0.245	0.606	0.356	0.082	-0.149	-0.169	-0.459	-0.188
Campylobacter sp.	0.612	-0.139	0.111	0.108	0.213	-0.361	-0.146	-0.269	-0.375	0.033	0.082	-0.083	0.288	0.49	-0.04	1	-0.321	0.264	-0.434	0.133	0.049	-0.143	-0.005	-0.046	0.074	-0.122	-0.051	-0.104	0.183	0.262	-0.501	0.14	-0.18	0.005	0.347	0.064	-0.047	-0.131	-0.19	-0.204	-0.279	0.186	-0.159	0.228	-0.063	-0.143	-0.052	0.145	0.065
Catonella morbi	0.088	0.094	0.014	-0.092	-0.159	0.36	0.215	-0.142	-0.073	-0.272	-0.061	-0.188	0.111	-0.081	0.217	-0.321	1	0.024	0.04	-0.3	0.464	0.282	0.069	0.166	-0.033	0.113	0.054	0.364	-0.035	-0.145	0.464	0.031	0.05	-0.072	-0.16	-0.016	-0.179	0.132	0.186	0.028	0.131	-0.098	0.18	0.021	0.097	-0.284	0.15	-0.284	-0.053
Corynebacterium matruchotii	0.419	-0.219	0.266	-0.211	0.658	0.264	0.134	0.1	0.101	0.362	0.033	-0.362	0.56	0.052	-0.498	0.264	0.024	1	-0.225	0.172	-0.24	-0.382	-0.575	-0.557	-0.579	-0.42	-0.393	0.402	0.42	0.235	-0.095	0.579	0.501	-0.635	0.639	0.289	0.252	0.062	-0.498	-0.699	-0.14	-0.235	-0.458	-0.111	-0.003	-0.167	-0.173	0.533	0.123
Dialister invisus	-0.482	0.029	-0.155	0.326	-0.221	0.311	0.188	0.521	0.608	0.407	-0.378	0.106	-0.41	-0.356	-0.199	-0.434	0.04	-0.225	1	0.073	-0.154	0.002	-0.287	-0.254	-0.117	0.055	0.108	-0.012	0.048	-0.07	0.25	0.02	0.144	0.1	-0.124	-0.282	0.218	0.452	0.109	0.258	0.154	-0.318	-0.081	-0.209	0.134	0.194	0.249	0.205	-0.096
Eikenella corrodens	0.144	-0.408	0.268	-0.298	0.372	-0.084	0.073	0.098	-0.041	0.093	0.156	-0.17	0.19	0.261	-0.296	0.133	-0.3	0.172	0.073	1	-0.015	-0.478	-0.151	-0.425	-0.278	-0.114	-0.185	-0.129	0.537	0.565	-0.312	0.503	0.054	-0.336	0.529	0.204	-0.18	-0.126	-0.192	-0.093	-0.188	-0.311	-0.35	-0.47	-0.212	0.047	-0.155	0.293	0.037
Eubacterium brachy	0.106	-0.026	0.212	-0.011	-0.225	-0.195	-0.255	-0.148	-0.2	-0.287	-0.012	-0.099	-0.102	0.293	0.423	0.049	0.464	-0.24	-0.154	-0.015	1	0.08	0.114	0.135	0.269	0.517	0.318	0.303	-0.199	-0.041	0.035	-0.212	-0.156	0.216	-0.11	0.005	-0.354	0.233	0.623	0.227	-0.314	0.092	0.168	-0.049	0.201	-0.231	-0.096	-0.28	-0.324
Eubacterium nodatum	-0.35	0.057	-0.568	0.054	-0.575	0.016	0.165	-0.169	-0.138	-0.472	-0.104	0.298	-0.066	0.082	0.367	-0.143	0.282	-0.382	0.002	-0.478	0.08	1	0.304	0.538	0.642	0.231	0.144	0.058	-0.569	-0.386	0.418	-0.503	-0.403	0.666	-0.505	-0.201	-0.172	-0.286	0.22	0.525	0.466	0.466	0.764	0.644	0.018	-0.178	0.339	-0.647	0.209
Eubacterium saphenum	-0.073	0.064	-0.336	0.068	-0.463	-0.381	0.052	-0.023	-0.175	-0.48	0.114	0.244	-0.078	0.018	0.542	-0.005	0.069	-0.575	-0.287	-0.151	0.114	0.304	1	0.658	0.561	0.023	0.251	-0.446	-0.349	-0.124	0.226	-0.242	-0.513	0.446	-0.384	-0.225	-0.176	-0.308	0.241	0.47	0.076	0.257	0.426	0.175	-0.031	0.18	-0.032	-0.509	-0.214
Filifactor alocis	-0.123	0.245	-0.423	-0.047	-0.462	-0.426	-0.013	-0.252	-0.32	-0.394	0.162	0.607	-0.126	-0.063	0.564	-0.046	0.166	-0.557	-0.254	-0.425	0.135	0.538	0.658	1	0.668	0.236	0.199	-0.209	-0.502	-0.241	0.018	-0.411	-0.41	0.657	-0.428	-0.14	-0.11	-0.383	0.232	0.624	0.436	0.627	0.631	0.525	0.107	-0.132	-0.125	-0.568	-0.057
Fretibacterium fastidiosum	-0.221	0.039	-0.465	0.134	-0.437	-0.348	-0.033	-0.073	-0.14	-0.519	0.193	0.362	-0.145	0.22	0.68	0.074	-0.033	-0.579	-0.117	-0.278	0.269	0.642	0.561	0.668	1	0.336	0.396	-0.279	-0.547	-0.277	0.166	-0.505	-0.631	0.861	-0.443	-0.185	-0.085	-0.333	0.328	0.612	0.113	0.356	0.678	0.37	0.156	-0.224	0.062	-0.561	0.016
Fusobacterium nucleatum subsp. vincentii	-0.323	-0.055	-0.026	0.084	-0.35	-0.296	-0.146	-0.173	-0.092	-0.184	0.263	0.167	-0.132	0.243	0.483	-0.122	0.113	-0.42	0.055	-0.114	0.517	0.231	0.023	0.236	0.336	1	0.652	0.144	-0.331	-0.177	0.041	-0.4	-0.085	0.367	-0.396	0.03	-0.406	-0.036	0.778	0.394	-0.148	0.137	0.46	0.148	-0.161	-0.085	-0.079	-0.277	-0.053
Fusobacterium sp.	-0.29	-0.08	-0.235	0.279	-0.346	-0.246	-0.122	0.036	-0.066	-0.104	0.337	0.065	0.051	0.28	0.799	-0.051	0.054	-0.393	0.108	-0.185	0.318	0.144	0.251	0.199	0.396	0.652	1	-0.12	-0.346	-0.211	0.329	-0.474	-0.199	0.255	-0.461	-0.185	-0.243	0.063	0.708	0.325	-0.237	0.056	0.338	0.291	-0.139	-0.029	-0.201	-0.141	-0.282
Gemella morbillorum	0.088	-0.072	0.39	0	0.152	0.128	0.049	0.109	0.014	0.047	-0.109	-0.126	0.274	0.035	-0.178	-0.104	0.364	0.402	-0.012	-0.129	0.303	0.058	-0.446	-0.209	-0.279	0.144	-0.12	1	-0.086	-0.027	-0.001	0.157	0.4	-0.183	0.236	0.103	0.215	0.108	0.073	-0.259	0.192	-0.009	-0.136	-0.114	0.224	-0.398	-0.066	-0.034	-0.097
Granulicatella adiacens	0.459	-0.161	0.36	-0.349	0.446	0.279	0.159	-0.111	-0.071	0.359	0.207	-0.309	0.245	-0.015	-0.441	0.183	-0.035	0.42	0.048	0.537	-0.199	-0.569	-0.349	-0.502	-0.547	-0.331	-0.346	-0.086	1	0.747	-0.418	0.781	0.1	-0.496	0.631	0.572	-0.216	0.219	-0.366	-0.476	-0.126	-0.581	-0.421	-0.462	-0.234	0.033	0.103	0.534	0.342
Haemophilus parainfluenzae	0.307	-0.467	0.101	-0.419	0.253	-0.209	0.06	-0.065	-0.214	0.148	0.343	-0.028	0.237	0.089	-0.205	0.262	-0.145	0.235	-0.07	0.565	-0.041	-0.386	-0.124	-0.241	-0.277	-0.177	-0.211	-0.027	0.747	1	-0.513	0.718	-0.121	-0.228	0.683	0.706	-0.321	0.038	-0.13	-0.144	0.046	-0.382	-0.158	-0.405	-0.206	-0.168	-0.22	0.26	0.141
Lachnospiraceae sp.	-0.373	0.016	-0.293	0.297	-0.209	0.33	0.143	0.296	0.344	-0.098	-0.139	-0.208	0.029	-0.195	0.244	-0.501	0.464	-0.095	0.25	-0.312	0.035	0.418	0.226	0.018	0.166	0.041	0.329	-0.001	-0.418	-0.513	1	-0.355	0.122	0.059	-0.442	-0.407	0.149	0.07	0.281	0.131	0.017	-0.05	0.207	0.158	-0.093	0.161	0.127	-0.118	-0.183
Lautropia mirabilis	0.42	-0.342	0.216	-0.385	0.372	0.043	0.357	0.154	0.169	0.189	0.145	-0.115	0.365	-0.118	-0.452	0.14	0.031	0.579	0.02	0.503	-0.212	-0.503	-0.242	-0.411	-0.505	-0.4	-0.474	0.157	0.781	0.718	-0.355	1	0.141	-0.469	0.792	0.524	0.038	0.066	-0.41	-0.463	-0.033	-0.578	-0.363	-0.517	0.033	-0.072	-0.112	0.324	0.111
Leptotrichia sp.	0.066	0.281	0.479	0.103	0.51	0.317	0.042	0.168	0.286	0.561	-0.352	-0.22	0.085	-0.397	-0.495	-0.18	0.05	0.501	0.144	0.054	-0.156	-0.403	-0.513	-0.41	-0.631	-0.085	-0.199	0.4	0.1	-0.121	0.122	0.141	1	-0.55	0.312	-0.101	0.371	0.127	-0.061	-0.353	-0.064	0.018	-0.557	-0.185	-0.069	0.189	-0.059	0.487	-0.222
Mogibacterium timidum	-0.255	0.118	-0.458	0.129	-0.596	-0.373	0.119	0.001	-0.085	-0.276	-0.036	0.471	-0.374	-0.015	0.427	0.005	-0.072	-0.635	0.1	-0.336	0.216	0.666	0.446	0.657	0.861	0.367	0.255	-0.183	-0.496	-0.228	0.059	-0.469	-0.55	1	-0.447	-0.173	-0.051	-0.134	0.397	0.702	0.313	0.351	0.589	0.351	0.214	-0.183	0.155	-0.496	0.021
Neisseria elongata	0.39	-0.23	0.31	-0.305	0.512	-0.021	0.14	0.153	0.068	0.261	-0.007	-0.026	0.381	0.02	-0.49	0.347	-0.16	0.639	-0.124	0.529	-0.11	-0.505	-0.384	-0.428	-0.443	-0.396	-0.461	0.236	0.631	0.683	-0.442	0.792	0.312	-0.447	1	0.486	0.109	-0.017	-0.312	-0.363	-0.154	-0.24	-0.41	-0.373	-0.019	-0.153	-0.174	0.387	-0.099
Neisseria subflava	0.122	-0.313	0.058	-0.566	0.127	0.043	-0.076	-0.206	-0.25	0.031	0.378	-0.021	0.202	0.144	-0.113	0.064	-0.016	0.289	-0.282	0.204	0.005	-0.201	-0.225	-0.14	-0.185	0.03	-0.185	0.103	0.572	0.706	-0.407	0.524	-0.101	-0.173	0.486	1	-0.446	-0.042	-0.054	-0.225	-0.018	-0.276	0.15	-0.228	-0.29	-0.158	-0.115	0.129	0.353
Olsenella sp.	0.084	0.15	0.129	0.511	0.401	0.039	0.022	0.513	0.446	0.446	-0.252	-0.01	-0.098	-0.379	-0.299	-0.047	-0.179	0.252	0.218	-0.18	-0.354	-0.172	-0.176	-0.11	-0.085	-0.406	-0.243	0.215	-0.216	-0.321	0.149	0.038	0.371	-0.051	0.109	-0.446	1	0.146	-0.423	-0.178	0.186	-0.02	-0.451	-0.138	0.4	-0.067	-0.134	0.356	-0.153
Oribacterium sp.	0.018	0.032	0.299	0.349	-0.006	0.305	-0.243	0.256	0.321	0.618	-0.278	-0.321	-0.459	-0.224	-0.16	-0.131	0.132	0.062	0.452	-0.126	0.233	-0.286	-0.308	-0.383	-0.333	-0.036	0.063	0.108	0.219	0.038	0.07	0.066	0.127	-0.134	-0.017	-0.042	0.146	1	0.181	-0.155	-0.12	-0.33	-0.356	-0.26	0.332	0.23	0.066	0.546	-0.13
Parvimonas micra	-0.39	-0.05	-0.114	0.124	-0.518	-0.322	-0.092	0.024	0.042	-0.08	-0.044	0.12	-0.285	-0.044	0.562	-0.19	0.186	-0.498	0.109	-0.192	0.623	0.22	0.241	0.232	0.328	0.778	0.708	0.073	-0.366	-0.13	0.281	-0.41	-0.061	0.397	-0.312	-0.054	-0.423	0.181	1	0.505	-0.199	0.145	0.359	0.119	-0.058	0.097	-0.081	-0.287	-0.5
Peptostreptococcaceae sp.	-0.455	-0.038	-0.492	0.013	-0.534	-0.385	0.041	0.034	-0.094	-0.235	-0.039	0.48	-0.419	-0.074	0.45	-0.204	0.028	-0.699	0.258	-0.093	0.227	0.525	0.47	0.624	0.612	0.394	0.325	-0.259	-0.476	-0.144	0.131	-0.463	-0.353	0.702	-0.363	-0.225	-0.178	-0.155	0.505	1	0.407	0.441	0.531	0.279	0.176	-0.108	-0.123	-0.436	-0.239
Peptostreptococcus stomatis	-0.136	-0.057	-0.249	-0.18	-0.13	-0.054	0.274	-0.082	-0.189	0.016	0.051	0.237	-0.166	-0.404	-0.071	-0.279	0.131	-0.14	0.154	-0.188	-0.314	0.466	0.076	0.436	0.113	-0.148	-0.237	0.192	-0.126	0.046	0.017	-0.033	-0.064	0.313	-0.154	-0.018	0.186	-0.12	-0.199	0.407	1	0.227	0.18	0.169	0.216	-0.306	-0.062	-0.161	0.232
Porphyromonas endodontalis	-0.121	0.313	-0.16	0.021	-0.188	-0.228	-0.25	-0.294	-0.369	-0.145	-0.227	0.392	-0.076	0.153	0.245	0.186	-0.098	-0.235	-0.318	-0.311	0.092	0.466	0.257	0.627	0.356	0.137	0.056	-0.009	-0.581	-0.382	-0.05	-0.578	0.018	0.351	-0.24	-0.276	-0.02	-0.33	0.145	0.441	0.227	1	0.355	0.733	0.073	0.019	-0.084	-0.326	-0.188
Porphyromonas gingivalis	-0.549	-0.101	-0.6	-0.074	-0.632	-0.123	-0.06	-0.174	-0.065	-0.578	0.174	0.515	-0.057	0.277	0.606	-0.159	0.18	-0.458	-0.081	-0.35	0.168	0.764	0.426	0.631	0.678	0.46	0.338	-0.136	-0.421	-0.158	0.207	-0.363	-0.557	0.589	-0.41	0.15	-0.451	-0.356	0.359	0.531	0.18	0.355	1	0.51	-0.109	-0.013	0.167	-0.67	0.202
Porphyromonas sp.	-0.117	0.233	-0.448	0.066	-0.363	-0.097	0.015	-0.299	-0.282	-0.149	-0.091	0.302	0.188	0.208	0.356	0.228	0.021	-0.111	-0.209	-0.47	-0.049	0.644	0.175	0.525	0.37	0.148	0.291	-0.114	-0.462	-0.405	0.158	-0.517	-0.185	0.351	-0.373	-0.228	-0.138	-0.26	0.119	0.279	0.169	0.733	0.51	1	-0.088	-0.035	0.065	-0.295	0.061
Prevotella baroniae	0.044	0.074	0.12	0.094	-0.064	-0.047	0.026	0.154	0.205	0.01	-0.318	0.003	-0.392	-0.245	0.082	-0.063	0.097	-0.003	0.134	-0.212	0.201	0.018	-0.031	0.107	0.156	-0.161	-0.139	0.224	-0.234	-0.206	-0.093	0.033	-0.069	0.214	-0.019	-0.29	0.4	0.332	-0.058	0.176	0.216	0.073	-0.109	-0.088	1	-0.123	-0.027	-0.107	-0.371
Prevotella denticola	-0.297	0.232	0.146	0.271	-0.115	0.255	-0.245	0.082	0.433	0.291	-0.396	-0.064	-0.4	-0.161	-0.149	-0.143	-0.284	-0.167	0.194	0.047	-0.231	-0.178	0.18	-0.132	-0.224	-0.085	-0.029	-0.398	0.033	-0.168	0.161	-0.072	0.189	-0.183	-0.153	-0.158	-0.067	0.23	0.097	-0.108	-0.306	0.019	-0.013	-0.035	-0.123	1	0.405	0.18	-0.079
Prevotella intermedia	-0.064	0.465	0.194	0.213	-0.24	0.608	0.167	-0.228	0.187	-0.106	-0.449	-0.14	-0.25	-0.031	-0.169	-0.052	0.15	-0.173	0.249	-0.155	-0.096	0.339	-0.032	-0.125	0.062	-0.079	-0.201	-0.066	0.103	-0.22	0.127	-0.112	-0.059	0.155	-0.174	-0.115	-0.134	0.066	-0.081	-0.123	-0.062	-0.084	0.167	0.065	-0.027	0.405	1	-0.233	0.337
Prevotella maculosa	0.283	-0.039	0.35	0.191	0.664	0.228	-0.203	0.231	0.225	0.866	0.05	-0.399	0.004	-0.119	-0.459	0.145	-0.284	0.533	0.205	0.293	-0.28	-0.647	-0.509	-0.568	-0.561	-0.277	-0.141	-0.034	0.534	0.26	-0.118	0.324	0.487	-0.496	0.387	0.129	0.356	0.546	-0.287	-0.436	-0.161	-0.326	-0.67	-0.295	-0.107	0.18	-0.233	1	0.125
Prevotella melaninogenica	0.156	-0.102	-0.031	-0.157	0.201	0.288	-0.074	-0.409	-0.196	0.009	0.378	-0.125	0.089	0.172	-0.188	0.065	-0.053	0.123	-0.096	0.037	-0.324	0.209	-0.214	-0.057	0.016	-0.053	-0.282	-0.097	0.342	0.141	-0.183	0.111	-0.222	0.021	-0.099	0.353	-0.153	-0.13	-0.5	-0.239	0.232	-0.188	0.202	0.061	-0.371	-0.079	0.337	0.125	1
Prevotella nigrescens	0.252	0.138	0.53	0.072	0.617	0.101	0.037	0.133	0.203	0.476	-0.081	-0.203	0.163	-0.34	-0.328	0.024	-0.11	0.636	-0.097	-0.075	-0.176	-0.476	-0.485	-0.341	-0.418	-0.186	-0.209	0.494	0.136	0.008	-0.131	0.318	0.68	-0.402	0.491	0.053	0.556	0.111	-0.2	-0.438	-0.011	-0.078	-0.564	-0.287	0.336	-0.121	-0.222	0.456	-0.222
Prevotella oris	0.062	-0.024	0.346	-0.25	0.285	0.076	0.187	0.137	0.053	0.417	0.064	-0.246	0.053	-0.16	-0.407	-0.212	-0.294	0.154	0.179	0.57	-0.11	-0.394	-0.359	-0.458	-0.366	0.128	-0.026	0.062	0.331	0.162	-0.105	0.191	0.433	-0.237	0.162	0.145	-0.07	0.04	0.029	-0.164	-0.082	-0.311	-0.45	-0.374	-0.375	0.108	-0.087	0.448	0.12
Prevotella sp.	-0.314	-0.271	-0.112	0.047	-0.421	0.095	0.157	0.304	0.056	0.126	-0.089	0.009	0.148	0.394	0.159	0.034	0.152	-0.068	0.339	0.083	0.194	0.01	-0.087	-0.21	-0.181	0.34	0.541	0.115	0.102	0.037	0.168	-0.009	-0.095	-0.086	-0.055	0.058	-0.403	0.28	0.387	0.038	-0.3	-0.165	0.139	0.1	-0.315	0.105	0.044	0.051	-0.217
Prevotella veroralis	0.068	-0.044	-0.25	0.039	0.17	0.287	0.134	-0.045	0.24	-0.013	0.132	-0.196	0.015	-0.183	-0.188	-0.201	0.192	0.088	0.07	-0.01	-0.262	0.243	0.044	-0.058	0.064	-0.138	-0.256	-0.228	0.1	-0.115	0.365	0.034	0.031	0.026	-0.212	0.009	0.059	-0.132	-0.301	-0.133	0.099	-0.244	0.122	-0.028	-0.369	0.111	0.296	0.109	0.621
Pseudoramibacter alactolyticus	-0.553	0.062	-0.425	-0.138	-0.534	-0.113	-0.119	-0.203	-0.043	-0.46	-0.077	0.439	-0.232	0.03	0.445	-0.29	0.081	-0.419	-0.126	-0.314	0.082	0.675	0.388	0.667	0.516	0.292	0.138	-0.099	-0.589	-0.347	0.172	-0.43	-0.288	0.477	-0.435	-0.083	-0.273	-0.33	0.256	0.564	0.326	0.634	0.79	0.556	0.181	0.194	0.109	-0.62	-0.021
Rothia mucilaginosa	0.262	0.02	0.391	-0.292	0.302	0.283	-0.283	-0.381	-0.35	-0.141	0.057	-0.176	0.208	0.366	-0.169	0.198	0.203	0.273	-0.401	0.177	0.079	-0.092	-0.01	0.013	-0.303	-0.315	-0.477	0.189	0.336	0.238	-0.333	0.294	-0.02	-0.41	0.356	0.319	-0.211	-0.061	-0.461	-0.332	0.042	0.176	0.008	-0.011	-0.017	0.048	0.103	-0.002	0.246
Selenomonas noxia	0.514	-0.064	0.671	0.177	0.681	0.02	-0.211	0.016	0.026	0.22	-0.013	-0.486	0.141	0.166	-0.257	0.319	-0.094	0.361	-0.079	0.527	0.153	-0.587	-0.254	-0.451	-0.335	-0.243	-0.232	0.278	0.32	0.179	-0.205	0.303	0.38	-0.468	0.447	-0.197	0.362	0.103	-0.28	-0.377	-0.246	-0.177	-0.681	-0.471	0.186	-0.064	-0.12	0.412	-0.112
Selenomonas sputigena	-0.443	0.029	-0.264	-0.09	-0.333	-0.126	0.103	0.311	0.331	-0.29	-0.14	0.347	-0.044	-0.132	0.348	-0.352	-0.041	-0.129	-0.01	-0.182	-0.038	0.198	0.336	0.379	0.283	-0.022	0.141	-0.02	-0.514	-0.415	0.196	-0.122	-0.102	0.161	-0.191	-0.279	0.164	-0.188	0.056	0.24	0.072	0.272	0.333	0.232	0.492	0.163	-0.169	-0.381	-0.443
Slackia exigua	0.035	-0.101	-0.216	0.078	-0.41	-0.265	0.256	0.205	0.123	0.087	-0.231	0.014	-0.121	-0.106	-0.106	0.31	-0.29	-0.159	0.012	0.03	-0.045	0.152	0.379	-0.01	0.148	-0.032	0.052	-0.293	-0.054	0.021	0.043	0.019	-0.302	0.323	-0.093	-0.111	-0.169	0.166	0.221	0.089	-0.121	-0.097	0.029	0.121	-0.114	0.353	0.187	-0.03	-0.086
Solobacterium moorei	0.088	0.271	0.473	0.264	0.353	0.291	-0.151	0.161	0.2	0.862	-0.188	-0.229	-0.204	-0.327	-0.421	-0.046	-0.129	0.353	0.215	-0.119	-0.088	-0.378	-0.472	-0.418	-0.486	-0.003	-0.048	0.25	0.236	0.042	0.021	0.075	0.617	-0.255	0.218	0.132	0.273	0.614	0.133	-0.295	-0.067	-0.143	-0.482	-0.204	-0.064	0.236	-0.002	0.717	-0.059
Streptococcus constellatus	-0.366	0.363	0.079	0.063	-0.213	0.3	-0.12	0.277	0.138	0.458	-0.231	0.226	-0.349	-0.099	-0.115	-0.352	-0.16	-0.319	0.644	0.085	-0.079	-0.148	-0.229	-0.062	-0.106	0.062	0.119	-0.101	0.107	-0.045	-0.122	-0.146	0.039	0.063	-0.153	-0.064	0.004	0.424	0.007	0.167	0.046	-0.039	-0.079	-0.055	0.003	0.177	0.112	0.29	0.009
Streptococcus intermedius	-0.006	0.286	-0.105	0.057	0.072	-0.122	-0.252	-0.26	-0.103	0.086	0.264	0.321	-0.002	0.058	0.172	-0.045	-0.235	-0.321	0.061	0.11	-0.185	-0.048	0.098	0.393	0.169	0.105	0.08	-0.42	-0.001	-0.078	-0.272	-0.202	-0.1	0.097	-0.252	-0.124	-0.016	-0.244	-0.213	0.178	0.077	0.246	0.147	0.225	-0.265	0.12	-0.037	0.113	0.397
Streptococcus sp.	0.25	-0.332	0.437	0.003	0.462	0.126	-0.289	-0.231	-0.108	0.493	0.2	-0.347	-0.037	-0.056	-0.314	0.222	-0.103	0.396	0.008	0.166	-0.11	-0.384	-0.503	-0.418	-0.509	-0.121	-0.217	0.337	0.592	0.609	-0.407	0.457	0.175	-0.387	0.442	0.475	-0.004	0.406	-0.215	-0.346	0.177	-0.305	-0.352	-0.343	-0.007	-0.093	-0.049	0.514	0.311
Streptococcus vestibularis	0.139	-0.305	0.259	-0.162	0.457	0.231	-0.257	0.127	0.2	0.281	0.187	-0.546	-0.122	-0.106	-0.279	-0.223	0.033	0.311	-0.032	0.403	0.031	-0.455	-0.137	-0.487	-0.346	-0.175	-0.241	-0.135	0.444	0.329	0.139	0.353	0.232	-0.433	0.28	0.338	-0.042	0.335	-0.15	-0.321	-0.282	-0.475	-0.364	-0.573	-0.217	0.261	-0.114	0.549	0.14
TM7 sp.	-0.327	-0.108	-0.01	0.086	0.069	0.119	-0.035	0.304	0.17	0.129	0.25	-0.056	0.137	-0.038	0.208	-0.478	-0.075	-0.145	0.43	0.304	-0.085	-0.092	-0.089	-0.168	0.02	0.121	0.44	0.073	-0.024	-0.036	0.324	-0.096	0.124	-0.131	-0.115	-0.233	0.132	0.031	0.086	0.136	0.067	-0.225	-0.064	-0.083	-0.072	-0.105	-0.232	0.149	-0.091
Tannerella forsythia	-0.488	-0.005	-0.48	0.097	-0.641	-0.284	-0.132	-0.114	0.006	-0.432	0.105	0.51	-0.241	0.233	0.602	-0.021	-0.068	-0.562	-0.042	-0.372	0.249	0.611	0.362	0.532	0.768	0.592	0.431	-0.193	-0.415	-0.155	0.021	-0.419	-0.581	0.759	-0.394	0.145	-0.389	-0.207	0.513	0.513	-0.037	0.27	0.869	0.388	-0.024	0.045	0.227	-0.561	0.082
Treponema denticola	-0.274	0.005	-0.527	-0.114	-0.444	-0.301	0.04	-0.182	-0.251	-0.426	0.398	0.483	0.077	0.136	0.785	-0.133	0.256	-0.433	-0.199	-0.339	0.075	0.416	0.622	0.808	0.509	0.337	0.536	-0.295	-0.349	-0.139	0.19	-0.282	-0.373	0.364	-0.412	0.009	-0.293	-0.363	0.378	0.538	0.243	0.412	0.683	0.473	-0.039	-0.042	-0.212	-0.495	-0.129
Treponema lecithinolyticum	-0.064	-0.272	-0.354	-0.07	-0.49	-0.415	-0.024	0.002	-0.245	-0.41	0.121	0.081	-0.058	0.515	0.523	0.287	-0.003	-0.346	-0.267	0.024	0.445	0.308	0.563	0.328	0.492	0.375	0.423	-0.318	-0.37	-0.125	0.129	-0.331	-0.531	0.429	-0.359	-0.106	-0.425	-0.082	0.481	0.406	-0.192	0.281	0.416	0.325	0.051	0.123	-0.147	-0.363	-0.213
Treponema maltophilum	-0.066	0.087	-0.19	-0.073	-0.451	-0.265	0.267	-0.14	-0.252	-0.534	-0.064	0.184	-0.082	0.31	0.38	0.279	-0.17	-0.482	-0.232	-0.016	0.106	0.422	0.615	0.378	0.642	0.186	0.207	-0.347	-0.275	-0.143	-0.018	-0.308	-0.492	0.607	-0.236	-0.155	-0.298	-0.432	0.273	0.405	-0.066	0.276	0.426	0.223	0.045	0.102	0.341	-0.609	-0.14
Treponema socranskii	-0.127	0.114	-0.395	0.169	-0.453	-0.323	0.093	-0.025	-0.104	-0.418	0.061	0.279	-0.164	0.246	0.542	0.161	-0.077	-0.471	-0.108	-0.356	0.199	0.595	0.459	0.57	0.884	0.338	0.331	-0.207	-0.565	-0.39	0.104	-0.511	-0.542	0.861	-0.515	-0.233	0.007	-0.26	0.259	0.445	0.077	0.331	0.553	0.411	0.241	-0.163	0.172	-0.497	0.036
Treponema sp.	-0.446	-0.045	-0.556	0.049	-0.539	-0.262	0.033	0.017	-0.044	-0.521	0.151	0.441	0.106	0.216	0.73	-0.075	0.161	-0.418	-0.082	-0.277	0.287	0.548	0.426	0.48	0.722	0.435	0.615	-0.157	-0.432	-0.132	0.347	-0.372	-0.41	0.552	-0.231	0.029	-0.356	-0.367	0.595	0.518	-0.12	0.255	0.78	0.381	-0.171	-0.146	0.007	-0.581	-0.211
Veillonellaceae sp.	0.087	-0.085	-0.032	0.151	0.158	-0.214	0.022	0.408	0.275	-0.184	0.035	-0.05	0.082	-0.026	0.145	-0.004	-0.188	-0.047	-0.067	0.296	0.005	-0.173	0.316	0.013	0.31	-0.184	0.057	-0.156	-0.294	-0.309	0.206	-0.056	-0.062	0.024	-0.08	-0.503	0.42	-0.195	-0.2	0.038	-0.203	-0.077	-0.198	-0.179	0.252	0.001	-0.255	0.024	-0.256
SparCC coefficients among mRNA-based taxonomic abundances in peri-implantitis microbiome of RNA.
Taxa at the species level
	Actinomyces sp.	Anaeroglobus geminatus	Campylobacter gracilis	Catonella morbi	Desulfobulbus sp.	Eubacterium nodatum	Eubacterium yurii	Filifactor alocis	Fretibacterium fastidiosum	Leptotrichia sp.	Mogibacterium timidum	Oribacterium sp.	Peptostreptococcus stomatis	Porphyromonas endodontalis	Porphyromonas gingivalis	Prevotella dentalis	Prevotella denticola	Prevotella intermedia	Prevotella oris	Prevotella sp.	Pseudoramibacter alactolyticus	Rothia aeria	Selenomonas sp.	Solobacterium moorei	Tannerella forsythia	Treponema denticola	Treponema sp.
Actinomyces sp.	1	0.405	0.236	-0.17	-0.09	-0.075	-0.196	-0.055	-0.454	-0.391	-0.061	0.28	0.025	-0.185	-0.62	-0.049	0.284	-0.379	0.191	-0.502	0.234	0.515	0.271	0.378	-0.007	-0.381	0.008
Anaeroglobus geminatus	0.405	1	0.47	-0.058	-0.539	-0.231	-0.631	-0.476	-0.488	0.233	0.259	0.803	-0.275	-0.553	-0.03	0.411	0.851	-0.412	0.828	0.169	0.547	0.127	0.596	0.848	-0.463	-0.357	-0.588
Campylobacter gracilis	0.236	0.47	1	-0.163	-0.238	-0.373	0.069	-0.286	-0.335	0.031	0.3	0.159	-0.119	-0.324	0.143	-0.086	0.292	-0.008	0.185	0.306	0.17	0.144	-0.064	0.236	-0.142	-0.187	-0.342
Catonella morbi	-0.17	-0.058	-0.163	1	0.388	-0.526	-0.084	-0.048	-0.293	0.337	0.002	0.156	0.272	-0.002	-0.081	0.385	0.164	0.044	0.131	-0.003	-0.258	0.377	-0.459	0.219	0.174	-0.294	-0.147
Desulfobulbus sp.	-0.09	-0.539	-0.238	0.388	1	-0.049	0.394	0.458	0.167	-0.119	-0.159	-0.332	0.035	0.534	-0.208	-0.101	-0.38	0.3	-0.332	-0.411	-0.336	0.248	-0.448	-0.29	0.246	0.312	0.507
Eubacterium nodatum	-0.075	-0.231	-0.373	-0.526	-0.049	1	0.326	0.134	0.662	-0.524	-0.301	-0.07	0.169	0.221	0.035	-0.304	-0.042	0.48	-0.05	-0.239	0.22	-0.474	0.246	-0.102	-0.162	0.559	0.518
Eubacterium yurii	-0.196	-0.631	0.069	-0.084	0.394	0.326	1	0.493	0.587	-0.289	-0.235	-0.497	0.434	0.612	0.075	-0.569	-0.442	0.618	-0.49	-0.153	-0.489	-0.067	-0.415	-0.486	0.467	0.473	0.71
Filifactor alocis	-0.055	-0.476	-0.286	-0.048	0.458	0.134	0.493	1	0.288	-0.068	0.228	-0.303	0.095	0.707	-0.259	-0.674	-0.366	0.103	-0.331	-0.237	-0.513	0.057	-0.074	-0.355	0.36	0.543	0.716
Fretibacterium fastidiosum	-0.454	-0.488	-0.335	-0.293	0.167	0.662	0.587	0.288	1	-0.023	-0.358	-0.436	0.306	0.564	0.438	-0.209	-0.368	0.593	-0.38	0.119	-0.365	-0.223	-0.059	-0.44	0.258	0.506	0.533
Leptotrichia sp.	-0.391	0.233	0.031	0.337	-0.119	-0.524	-0.289	-0.068	-0.023	1	0.422	0.257	-0.309	-0.156	0.292	0.44	0.333	-0.17	0.322	0.47	-0.326	0.347	-0.192	0.247	-0.097	-0.387	-0.524
Mogibacterium timidum	-0.061	0.259	0.3	0.002	-0.159	-0.301	-0.235	0.228	-0.358	0.422	1	0.375	-0.288	-0.344	-0.037	-0.149	0.443	-0.352	0.387	0.292	0.183	0.028	-0.266	0.379	-0.256	-0.193	-0.356
Oribacterium sp.	0.28	0.803	0.159	0.156	-0.332	-0.07	-0.497	-0.303	-0.436	0.257	0.375	1	-0.199	-0.409	-0.033	0.485	0.959	-0.458	0.961	0.122	0.689	-0.019	0.408	0.96	-0.276	-0.299	-0.399
Peptostreptococcus stomatis	0.025	-0.275	-0.119	0.272	0.035	0.169	0.434	0.095	0.306	-0.309	-0.288	-0.199	1	0.197	-0.076	-0.287	-0.085	0.217	-0.195	-0.148	-0.296	0.049	-0.312	-0.076	0.43	-0.025	0.337
Porphyromonas endodontalis	-0.185	-0.553	-0.324	-0.002	0.534	0.221	0.612	0.707	0.564	-0.156	-0.344	-0.409	0.197	1	0.114	-0.331	-0.475	0.256	-0.398	-0.111	-0.475	-0.044	-0.075	-0.406	0.699	0.561	0.858
Porphyromonas gingivalis	-0.62	-0.03	0.143	-0.081	-0.208	0.035	0.075	-0.259	0.438	0.292	-0.037	-0.033	-0.076	0.114	1	0.336	0.135	0.382	0.092	0.878	-0.025	-0.346	-0.292	0.052	0.244	-0.011	-0.157
Prevotella dentalis	-0.049	0.411	-0.086	0.385	-0.101	-0.304	-0.569	-0.674	-0.209	0.44	-0.149	0.485	-0.287	-0.331	0.336	1	0.506	-0.146	0.524	0.261	0.299	0.214	-0.087	0.55	-0.062	-0.613	-0.557
Prevotella denticola	0.284	0.851	0.292	0.164	-0.38	-0.042	-0.442	-0.366	-0.368	0.333	0.443	0.959	-0.085	-0.475	0.135	0.506	1	-0.336	0.975	0.367	0.743	0.005	0.375	0.945	-0.291	-0.291	-0.428
Prevotella intermedia	-0.379	-0.412	-0.008	0.044	0.3	0.48	0.618	0.103	0.593	-0.17	-0.352	-0.458	0.217	0.256	0.382	-0.146	-0.336	1	-0.377	0.166	-0.33	-0.021	-0.123	-0.402	-0.017	0.598	0.394
Prevotella oris	0.191	0.828	0.185	0.131	-0.332	-0.05	-0.49	-0.331	-0.38	0.322	0.387	0.961	-0.195	-0.398	0.092	0.524	0.975	-0.377	1	0.265	0.705	-0.061	0.43	0.958	-0.291	-0.237	-0.396
Prevotella sp.	-0.502	0.169	0.306	-0.003	-0.411	-0.239	-0.153	-0.237	0.119	0.47	0.292	0.122	-0.148	-0.111	0.878	0.261	0.367	0.166	0.265	1	-0.076	-0.163	-0.328	0.265	0.165	-0.241	-0.418
Pseudoramibacter alactolyticus	0.234	0.547	0.17	-0.258	-0.336	0.22	-0.489	-0.513	-0.365	-0.326	0.183	0.689	-0.296	-0.475	-0.025	0.299	0.743	-0.33	0.705	-0.076	1	-0.448	0.123	0.739	-0.409	-0.204	-0.379
Rothia aeria	0.515	0.127	0.144	0.377	0.248	-0.474	-0.067	0.057	-0.223	0.347	0.028	-0.019	0.049	-0.044	-0.346	0.214	0.005	-0.021	-0.061	-0.163	-0.448	1	-0.031	0.065	0.107	-0.402	-0.098
Selenomonas sp.	0.271	0.596	-0.064	-0.459	-0.448	0.246	-0.415	-0.074	-0.059	-0.192	-0.266	0.408	-0.312	-0.075	-0.292	-0.087	0.375	-0.123	0.43	-0.328	0.123	-0.031	1	0.362	-0.507	0.216	-0.092
Solobacterium moorei	0.378	0.848	0.236	0.219	-0.29	-0.102	-0.486	-0.355	-0.44	0.247	0.379	0.96	-0.076	-0.406	0.052	0.55	0.945	-0.402	0.958	0.265	0.739	0.065	0.362	1	-0.205	-0.303	-0.367
Tannerella forsythia	-0.007	-0.463	-0.142	0.174	0.246	-0.162	0.467	0.36	0.258	-0.097	-0.256	-0.276	0.43	0.699	0.244	-0.062	-0.291	-0.017	-0.291	0.165	-0.409	0.107	-0.507	-0.205	1	-0.142	0.557
Treponema denticola	-0.381	-0.357	-0.187	-0.294	0.312	0.559	0.473	0.543	0.506	-0.387	-0.193	-0.299	-0.025	0.561	-0.011	-0.613	-0.291	0.598	-0.237	-0.241	-0.204	-0.402	0.216	-0.303	-0.142	1	0.648
Treponema sp.	0.008	-0.588	-0.342	-0.147	0.507	0.518	0.71	0.716	0.533	-0.524	-0.356	-0.399	0.337	0.858	-0.157	-0.557	-0.428	0.394	-0.396	-0.418	-0.379	-0.098	-0.092	-0.367	0.557	0.648	1
SparCC coefficients among mRNA-based taxonomic abundances in peri-implantitis microbiome of RNA.
Taxa at the species level
	Actinomyces cardiffensis	Actinomyces sp.	Anaeroglobus geminatus	Atopobium rimae	Campylobacter gracilis	Catonella morbi	Corynebacterium matruchotii	Eubacterium nodatum	Filifactor alocis	Fretibacterium fastidiosum	Fusobacterium nucleatum subsp. vincentii	Leptotrichia sp.	Mogibacterium timidum	Olsenella sp.	Oribacterium sp.	Peptostreptococcus stomatis	Porphyromonas endodontalis	Porphyromonas gingivalis	Prevotella dentalis	Prevotella intermedia	Prevotella oris	Prevotella sp.	Propionibacterium propionicum	Pseudoramibacter alactolyticus	Rothia aeria	Selenomonas sputigena	Solobacterium moorei	Tannerella forsythia	Tannerella sp.	Treponema denticola	Treponema sp.
Actinomyces cardiffensis	1	0.167	-0.07	-0.266	-0.353	-0.029	0.059	0.033	-0.038	0.464	0.479	-0.175	-0.342	-0.47	0.12	-0.351	0.577	0.231	-0.232	-0.097	-0.409	0.437	-0.047	0.291	0.399	0.032	-0.23	0.393	-0.422	0.197	-0.027
Actinomyces sp.	0.167	1	-0.407	-0.423	0.346	0.223	0.191	-0.319	-0.571	0.232	-0.169	0.058	-0.188	0.268	-0.035	-0.584	0.22	-0.438	0.094	0.012	-0.549	0.217	0.501	-0.144	0.363	-0.099	-0.049	0.611	-0.175	-0.385	0.613
Anaeroglobus geminatus	-0.07	-0.407	1	0.316	0.298	-0.115	-0.123	-0.285	0.239	-0.082	-0.155	0.294	0.461	0.062	0.199	0.128	-0.182	0.401	0.07	-0.228	0.024	-0.234	-0.13	0.456	-0.144	-0.14	-0.032	-0.294	0.009	0.348	-0.139
Atopobium rimae	-0.266	-0.423	0.316	1	-0.047	-0.427	-0.116	0.311	0.04	-0.392	-0.54	0.474	0.026	0.584	0.145	0.503	-0.365	0.159	0.066	0.076	0.45	-0.284	-0.099	0.025	-0.154	0.002	0.258	-0.552	0.113	0.086	-0.54
Campylobacter gracilis	-0.353	0.346	0.298	-0.047	1	-0.038	0.327	-0.231	-0.42	-0.336	-0.491	0.509	0.357	0.522	0.171	-0.395	-0.465	-0.266	0.281	-0.128	-0.052	-0.499	0.703	0.011	0.153	-0.536	-0.005	-0.197	0.403	-0.274	0.325
Catonella morbi	-0.029	0.223	-0.115	-0.427	-0.038	1	0.515	-0.566	0.058	0.173	0.359	-0.117	-0.252	-0.079	0.227	-0.119	0.289	-0.545	-0.548	-0.132	-0.271	0.363	-0.196	-0.463	-0.068	0.383	0.508	0.622	0.299	-0.506	0.302
Corynebacterium matruchotii	0.059	0.191	-0.123	-0.116	0.327	0.515	1	-0.355	-0.381	-0.089	0.088	0.549	-0.001	0.201	0.174	-0.413	-0.223	-0.605	-0.19	-0.519	-0.196	-0.153	0.506	-0.682	0.418	-0.112	0.544	0.163	0.657	-0.663	-0.219
Eubacterium nodatum	0.033	-0.319	-0.285	0.311	-0.231	-0.566	-0.355	1	-0.004	-0.035	-0.026	-0.132	0.088	-0.002	-0.186	0.386	0.066	0.406	0.18	0.522	0.41	-0.048	-0.048	0.214	-0.01	0.096	-0.215	-0.353	-0.102	0.442	-0.188
Filifactor alocis	-0.038	-0.571	0.239	0.04	-0.42	0.058	-0.381	-0.004	1	0.2	0.414	-0.621	-0.247	-0.418	0.111	0.618	0.334	0.493	-0.228	0.431	0.534	0.396	-0.613	0.381	-0.888	0.396	-0.289	-0.337	-0.135	0.426	-0.226
Fretibacterium fastidiosum	0.464	0.232	-0.082	-0.392	-0.336	0.173	-0.089	-0.035	0.2	1	0.463	-0.505	0.101	-0.568	-0.011	-0.043	0.835	0.328	-0.072	-0.007	-0.27	0.75	-0.19	0.173	0.076	0.584	-0.247	0.608	-0.555	0.426	0.23
Fusobacterium nucleatum subsp. vincentii	0.479	-0.169	-0.155	-0.54	-0.491	0.359	0.088	-0.026	0.414	0.463	1	-0.505	0.01	-0.756	-0.322	-0.002	0.485	0.272	-0.134	0.144	-0.168	0.37	-0.234	0.036	-0.075	0.287	-0.131	0.294	-0.041	0.268	-0.089
Leptotrichia sp.	-0.175	0.058	0.294	0.474	0.509	-0.117	0.549	-0.132	-0.621	-0.505	-0.505	1	0.228	0.601	0.105	-0.361	-0.544	-0.312	0.316	-0.52	-0.071	-0.547	0.581	-0.31	0.498	-0.527	0.562	-0.204	0.588	-0.429	-0.294
Mogibacterium timidum	-0.342	-0.188	0.461	0.026	0.357	-0.252	-0.001	0.088	-0.247	0.101	0.01	0.228	1	0.113	-0.548	0.038	-0.284	0.191	0.43	0.012	-0.199	-0.491	0.327	-0.073	0.109	-0.054	-0.102	-0.3	0.128	0.215	-0.216
Olsenella sp.	-0.47	0.268	0.062	0.584	0.522	-0.079	0.201	-0.002	-0.418	-0.568	-0.756	0.601	0.113	1	0.012	0.054	-0.62	-0.435	0.105	0.137	0.057	-0.51	0.416	-0.271	0.089	-0.191	0.281	-0.261	0.319	-0.461	-0.041
Oribacterium sp.	0.12	-0.035	0.199	0.145	0.171	0.227	0.174	-0.186	0.111	-0.011	-0.322	0.105	-0.548	0.012	1	-0.141	0.229	-0.139	-0.491	-0.273	0.273	0.336	-0.237	0.069	-0.108	-0.017	0.217	0.067	0.06	-0.187	0.225
Peptostreptococcus stomatis	-0.351	-0.584	0.128	0.503	-0.395	-0.119	-0.413	0.386	0.618	-0.043	-0.002	-0.361	0.038	0.054	-0.141	1	0.005	0.413	-0.152	0.587	0.442	0.047	-0.453	0.145	-0.861	0.598	-0.209	-0.427	-0.06	0.488	-0.295
Porphyromonas endodontalis	0.577	0.22	-0.182	-0.365	-0.465	0.289	-0.223	0.066	0.334	0.835	0.485	-0.544	-0.284	-0.62	0.229	0.005	1	0.373	-0.172	0.077	-0.079	0.952	-0.392	0.357	-0.043	0.536	-0.103	0.716	-0.46	0.445	0.426
Porphyromonas gingivalis	0.231	-0.438	0.401	0.159	-0.266	-0.545	-0.605	0.406	0.493	0.328	0.272	-0.312	0.191	-0.435	-0.139	0.413	0.373	1	0.405	0.291	0.268	0.237	-0.221	0.813	-0.39	0.092	-0.503	-0.298	-0.327	0.966	-0.149
Prevotella dentalis	-0.232	0.094	0.07	0.066	0.281	-0.548	-0.19	0.18	-0.228	-0.072	-0.134	0.316	0.43	0.105	-0.491	-0.152	-0.172	0.405	1	0.03	0.172	-0.246	0.524	0.304	0.077	-0.511	-0.11	-0.312	0.21	0.306	-0.079
Prevotella intermedia	-0.097	0.012	-0.228	0.076	-0.128	-0.132	-0.519	0.522	0.431	-0.007	0.144	-0.52	0.012	0.137	-0.273	0.587	0.077	0.291	0.03	1	0.28	0.06	-0.171	0.384	-0.526	0.259	-0.453	-0.181	-0.218	0.37	0.2
Prevotella oris	-0.409	-0.549	0.024	0.45	-0.052	-0.271	-0.196	0.41	0.534	-0.27	-0.168	-0.071	-0.199	0.057	0.273	0.442	-0.079	0.268	0.172	0.28	1	0.016	-0.268	0.149	-0.518	-0.061	0.078	-0.647	0.285	0.187	-0.321
Prevotella sp.	0.437	0.217	-0.234	-0.284	-0.499	0.363	-0.153	-0.048	0.396	0.75	0.37	-0.547	-0.491	-0.51	0.336	0.047	0.952	0.237	-0.246	0.06	0.016	1	-0.451	0.23	-0.179	0.56	-0.012	0.669	-0.396	0.305	0.347
Propionibacterium propionicum	-0.047	0.501	-0.13	-0.099	0.703	-0.196	0.506	-0.048	-0.613	-0.19	-0.234	0.581	0.327	0.416	-0.237	-0.453	-0.392	-0.221	0.524	-0.171	-0.268	-0.451	1	-0.168	0.413	-0.487	-0.046	-0.095	0.424	-0.243	0.043
Pseudoramibacter alactolyticus	0.291	-0.144	0.456	0.025	0.011	-0.463	-0.682	0.214	0.381	0.173	0.036	-0.31	-0.073	-0.271	0.069	0.145	0.357	0.813	0.304	0.384	0.149	0.23	-0.168	1	-0.328	-0.171	-0.567	-0.178	-0.418	0.786	0.265
Rothia aeria	0.399	0.363	-0.144	-0.154	0.153	-0.068	0.418	-0.01	-0.888	0.076	-0.075	0.498	0.109	0.089	-0.108	-0.861	-0.043	-0.39	0.077	-0.526	-0.518	-0.179	0.413	-0.328	1	-0.43	0.269	0.314	0.015	-0.47	-0.076
Selenomonas sputigena	0.032	-0.099	-0.14	0.002	-0.536	0.383	-0.112	0.096	0.396	0.584	0.287	-0.527	-0.054	-0.191	-0.017	0.598	0.536	0.092	-0.511	0.259	-0.061	0.56	-0.487	-0.171	-0.43	1	-0.074	0.35	-0.346	0.246	-0.015
Solobacterium moorei	-0.23	-0.049	-0.032	0.258	-0.005	0.508	0.544	-0.215	-0.289	-0.247	-0.131	0.562	-0.102	0.281	0.217	-0.209	-0.103	-0.503	-0.11	-0.453	0.078	-0.012	-0.046	-0.567	0.269	-0.074	1	0.278	0.614	-0.582	-0.15
Tannerella forsythia	0.393	0.611	-0.294	-0.552	-0.197	0.622	0.163	-0.353	-0.337	0.608	0.294	-0.204	-0.3	-0.261	0.067	-0.427	0.716	-0.298	-0.312	-0.181	-0.647	0.669	-0.095	-0.178	0.314	0.35	0.278	1	-0.247	-0.201	0.571
Tannerella sp.	-0.422	-0.175	0.009	0.113	0.403	0.299	0.657	-0.102	-0.135	-0.555	-0.041	0.588	0.128	0.319	0.06	-0.06	-0.46	-0.327	0.21	-0.218	0.285	-0.396	0.424	-0.418	0.015	-0.346	0.614	-0.247	1	-0.425	-0.205
Treponema denticola	0.197	-0.385	0.348	0.086	-0.274	-0.506	-0.663	0.442	0.426	0.426	0.268	-0.429	0.215	-0.461	-0.187	0.488	0.445	0.966	0.306	0.37	0.187	0.305	-0.243	0.786	-0.47	0.246	-0.582	-0.201	-0.425	1	-0.005
Treponema sp.	-0.027	0.613	-0.139	-0.54	0.325	0.302	-0.219	-0.188	-0.226	0.23	-0.089	-0.294	-0.216	-0.041	0.225	-0.295	0.426	-0.149	-0.079	0.2	-0.321	0.347	0.043	0.265	-0.076	-0.015	-0.15	0.571	-0.205	-0.005	1
[truncated: 24 more columns]
