# Supplementary material for: Discriminating Microbial Community Structure Between Peri-Implantitis and Periodontitis With Integrated Metagenomic, Metatranscriptomic, and Network Analysis
Source: Front Cell Infect Microbiol. 2020 Dec 11;10:596490. doi: 10.3389/fcimb.2020.596490 (PMC7793907; doi:10.3389/fcimb.2020.596490)
Supplement: Supplementary file 13 [file Table_12.xlsx]

## Sheet: Supplementary_Table_S12
Supplementary Table S12. RNA/DNA ratio of read abundances between metagenome and metatranscriptome
Species		Peri-implantitis; RPKM CDS read abundance values																									Peri-implantitis; RPKM mRNA read abundance values																		Species		Periodontitis; RPKM CDS read abundance values
		Metagenome																									Metatranscriptome																RNA/DNA ratio of mean abundances in two methods				Metagenome
		1	2	3	4	5	6	7	8	9	10	11	12	13	14	15	16	17	18	19	20	21	Mean	Standart deviation	standared error		1	2	3	4	5	6	7	8	9	10	11	12	Mean	Standart deviation	standard error						1	2	3
Fusobacterium nucleatum subsp. polymorphum		0	0	0	0	0	0	0	0	7.1	0	0	2.9	0	0	0	0	0	5.8	0	0	0	0.752381	2.00714	0.437994		0	0	0	0	1665.35	0	0	0	0	0	0	10731.8	1033.1	3091.59	892.466		1373.1		Fusobacterium nucleatum subsp. polymorphum		4.1	0	0
Fusobacterium nucleatum subsp. animalis		0	0	0	0	0	28.7	3	0	0	0	0	0	0	0	0	0	0	0	0	0	14.2	2.18571	6.83376	1.49125		0	0	0	0	0	0	0	17127	0	10921.2	3709.42	0	2646.47	5578.53	1610.38		1210.8		Fusobacterium nucleatum subsp. vincentii		16.5	5.8	5.7
Leptotrichia hongkongensis		0	0	0	0	0	0	0	0	0	0	0	0	0	0	0	0	0	0	5.9	0	0	0.280952	1.28749	0.280952		0	0	0	322.46	0	0	0	0	0	0	0	0	26.8717	93.0862	26.8717		95.6449		Treponema amylovorum		0	8.9	0
Fusobacterium nucleatum subsp. vincentii		39.2	0	0	14	4.5	60.2	25.2	1.4	3.1	0	13.4	16.7	0	0	0	18.1	11.7	6.9	0	0	35.4	11.8952	16.2417	3.54422		7545.25	0	1929.01	0	0	0	0	0	1597.59	0	0	0	922.654	2194.8	633.585		77.565		Fusobacterium nucleatum subsp. animalis		1.7	0	0
Neisseria flava		0	0	0	0	4	0	0	0	0	0	0	0	0	0	0	0	0	0	0	0	3.5	0.357143	1.13074	0.246748		0	0	0	0	0	0	0	0	0	0	0	186.08	15.5067	53.7167	15.5067		43.4187		Dialister pneumosintes		0	0	0
Treponema amylovorum		0	0	0	0	0	0	0	0	0	0	0	9.6	0	0	0	0	0	0	0	0	0	0.457143	2.09489	0.457143		0	96.39	0	0	0	52.52	0	0	0	0	80.57	0	19.1233	35.8691	10.3545		41.8323		Peptostreptococcus stomatis		0	2687.3	862.5
Capnocytophaga gingivalis		0	55.5	0	0	0	0	0	0	0	0	0	0	0	0	0	0	0	0	133.2	0	0	8.98571	30.9248	6.74835		0	0	0	0	0	0	148.12	0	0	462.66	0	2092.06	225.237	603.319	174.163		25.0661		Desulfobulbus sp.		0	0	0
Peptostreptococcus stomatis		0	117.6	2712.1	309.7	6495.4	217.1	1958	0	0	0	352.6	1361.1	192.7	1071.8	0	1170.9	0	3034.5	12000	802.9	6122.9	1805.68	3007.85	656.366		44748.9	2231.85	0	0	484.18	296248	0	0	2577.91	15973.1	54800.1	84175.6	41770	84844.4	24492.5		23.1325		Leptotrichia sp.		522.8	262.2	154.4
Streptococcus mutans		0	0	0	0	3916.6	0	558.6	0	353.7	255.1	0	240.8	0	0	0	0	0	0	0	0	0	253.562	852.93	186.125		57476.2	0	0	0	0	0	0	5680.67	0	0	1893.35	0	5420.85	16477.9	4756.77		21.3788		Porphyromonas sp.		0	3193.9	0
Abiotrophia defectiva		31.1	0	0	0	2324.8	160	0	0	0	0	0	296.9	15.7	2157	269.7	13.4	0	57.6	0	8419.7	128.7	660.695	1897.23	414.009		10396.9	1712.7	0	0	0	0	139861	0	0	0	0	9141.84	13426	39991.6	11544.6		20.3211		Leptotrichia wadei		43.1	68.7	16.5
Corynebacterium durum		144.5	104.9	0	0	0	0	0	0	637.7	0	0	0	0	424.1	2229.8	0	0	0	35.7	109.6	1316.3	238.219	554.285	120.955		0	0	0	0	0	0	52039.3	0	0	0	0	0	4336.61	15022.4	4336.61		18.2043		Lachnoanaerobaculum sp.		0	0	0
Desulfobulbus sp.		0	125.1	0	0	0	29.8	0	0	0	2.1	72.2	13.3	0	0	0	0	0	0	0	0	0	11.5476	30.9289	6.74923		0	398.85	0	0	514.04	270.47	0	280.84	0	0	462.25	363.63	190.84	209.807	60.5659		16.5264		Tannerella sp.		0	904.9	0
Megasphaera micronuciformis		0	0	1351.9	5856	3010.1	0	55.8	16.8	1730.7	0	0	378.8	678.3	0	0	0	0	4014.4	0	4370	0	1022.04	1761.53	384.398		86269.3	0	0	15924.6	0	0	0	68446.8	0	0	0	0	14220.1	30082.4	8684.03		13.9134		Eubacterium nodatum		189.8	23286.6	2716.6
Leptotrichia sp.		289.4	554	101.9	0	345	476	262.2	0	194.1	561.6	39.2	181.8	0	237.6	518.5	0	0	643	0	0	630.1	239.733	237.899	51.9138		1865	4979.77	7584.98	9245.45	0	0	0	3280.58	0	167.41	1474.97	8371.47	3080.8	3573.1	1031.47		12.851		Porphyromonas endodontalis		0	18066.1	2418.4
Solobacterium moorei		3899.2	0	938.4	4830.9	9210.5	313	0	0	4682.2	4881.4	266.3	1115.9	0	419.8	2795.1	0	1045.5	999.5	0	1377	2739.6	1881.63	2414.04	526.786		111912	1060.63	0	3296.63	0	11144.2	0	130193	0	13664.1	11312.2	0	23548.6	45995.1	13277.6		12.515		Gemella morbillorum		3189.4	384.4	241.2
Atopobium rimae		16034.3	0	0	17161.8	17001	0	0	0	8745.5	14407.6	0	0	0	0	0	0	0	0	0	0	0	3492.87	6589.84	1438.02		0	1519.16	0	55077.2	0	0	0	399244	0	34002.4	12061.9	0	41825.3	113914	32884.2		11.9745		Prevotella pleuritidis		0	9075.8	54.5
Eubacterium nodatum		257	5763.1	1967.3	8152.5	1931.2	0	2096.9	7745.4	362	1313.5	4913.6	8467.4	13518.5	3921.2	0	7688.8	15977.8	6389.7	6150.1	0	1081.4	4652.26	4512.59	984.727		0	100233	0	14144.3	71796.4	318611	0	0	41950.7	35697.1	49469.3	0	52658.5	90010.4	25983.8		11.3189		Actinomyces cardiffensis		114.7	0	712.8
Streptococcus anginosus		0	0	0	26366.9	15012.3	0	0	0	0	1661.5	0	0	0	0	0	0	6456	0	0	0	6245	2654.37	6542.42	1427.67		216148	0	0	0	0	0	0	52019.8	0	14543.6	19022.2	0	25144.5	62094.2	17925		9.47288		Prevotella dentalis		0	0	0
Johnsonella ignava		0	430.9	0	0	0	3445.5	4851.4	0	0	491.9	0	0	0	1562.4	0	4102.9	0	392.8	0	0	1566.4	802.105	1486.73	324.43		0	20311.2	0	0	27486.5	12570.3	0	0	0	0	0	28311.2	7389.94	11569	3339.68		9.21319		Olsenella sp.		231.7	332.4	1997.9
Shuttleworthia satelles		524.2	0	0	821.9	10348.4	0	0	0	969.7	6875.1	0	470.4	0	0	2800.8	0	0	3176.7	0	465.4	1485.1	1330.37	2642.53	576.647		79369.9	0	0	3954.41	0	0	0	20877.2	0	358.51	349.11	0	8742.43	23030	6648.18		6.57144		Selenomonas sputigena		0	4825.9	7646.9
Scardovia wiggsiae		0	0	0	1248	0	0	0	0	5607.6	7341.9	0	0	0	0	780.9	0	0	1749	0	0	0	796.543	1965.34	428.871		0	0	0	57371.3	0	0	0	0	0	0	0	0	4780.94	16561.7	4780.94		6.00211		Catonella morbi		2131.5	2407.8	450.4
Leptotrichia wadei		0	0	105.2	153.7	0	562.2	0	0	0	640.9	0	108.2	0	12.4	0	0	0	1557.4	0	0	0	149.524	369.416	80.6132		0	0	9167	0	0	0	0	0	0	0	0	0	763.917	2646.28	763.917		5.109		Johnsonella ignava		0	9556.6	1599.1
Selenomonas sp.		0	0	24801.3	20456.6	600.9	0	0	0	33166.1	21794.1	0	0	0	19979.3	0	0	0	11908.5	4444.2	725.2	13672.8	7216.62	10638.2	2321.46		0	0	0	50855.1	0	13245.3	0	142277	19534.1	151997	41453.5	0	34946.9	55228.6	15943.1		4.84255		Porphyromonas catoniae		387.3	84.6	57.2
Haemophilus parainfluenzae		0	84.3	297	0	0	593.6	810.5	0	1349.3	813.3	7.6	514.5	128	1480.1	0	242.1	0	94.2	44.9	2459.7	4310.6	629.986	1058.89	231.068		1982.03	2018.63	25252.5	5620.66	0	0	0	0	0	0	0	0	2906.16	7235.88	2088.82		4.61305		Capnocytophaga sputigena		0	0	0
Olsenella sp.		2068.8	0	7065.3	2830.1	3312.4	1846.7	0	0	517	3600	24.6	1690.6	0	462.3	0	447.9	494.6	7472.1	3841	0	1425.7	1766.62	2240.68	488.957		6882.03	0	0	4260.29	0	0	0	57655.2	0	24718.3	3782.73	0	8108.21	17125.3	4943.64		4.58967		Treponema sp.		348.1	1401.8	252.8
Treponema sp.		227.8	306.2	431.5	0	0	630.5	73.5	2630.8	0	526.1	530	1117.9	761.6	473.3	928.4	1107	2674.6	1182.3	388.3	0	405	685.467	753.447	164.416		0	10567.8	0	0	12045.5	5308.13	0	481.89	3249.72	2610.78	1405.83	589.81	3021.62	4213.83	1216.43		4.40812		Propionibacterium propionicum		7777.8	5211.5	6267.1
Propionibacterium propionicum		0	4386.1	16887.1	0	790	4471.5	0	0	0	2413.1	0	0	0	7841.5	7344.8	0	0	0	0	0	0	2101.62	4204.38	917.47		3892.09	24314.2	0	0	0	790.22	56559.8	0	0	0	0	13477.8	8252.85	16976.7	4900.76		3.92689		Filifactor alocis		0	27183.9	8537.3
Eubacterium yurii		0	349.2	63.7	0	0	2109.2	981.7	0	0	0	0	0	91.1	109	74.1	2468.5	350	0	0	0	0	314.119	696.708	152.034		0	3005.15	0	0	4203.5	691.11	0	0	76.17	1932.15	0	4820.12	1227.35	1810.92	522.769		3.90728		Porphyromonas gingivalis		3860	40997.8	62382.1
Prevotella denticola		2025	0	9750.9	13248.1	35704.6	1989.4	1943.6	0	18398.5	25742.2	759.3	1976.6	0	4971	30577.1	0	0	16667.9	0	0	18432	8675.53	11312.7	2468.64		222877	2141.26	0	34075.8	0	5682.21	0	30368.6	0	59593.4	5433.36	0	30014.3	63650.3	18374.3		3.45965		Streptococcus anginosus		0	0	0
Gemella morbillorum		0	540.4	107.5	192.5	260	246.3	1153.3	711.2	0	0	0	136.1	0	3138.9	584.9	170.5	658.4	165.4	1359.9	55.5	63.8	454.505	725.482	158.313		0	0	0	0	0	0	5041.86	7068.54	0	0	0	6550.42	1555.07	2848.82	822.385		3.42146		Anaeroglobus geminatus		1863.5	239.8	750.5
Fretibacterium fastidiosum		442.6	5481	7097	7747.9	1036.2	15594.5	5915.6	14114.6	1777.2	7130	22454.3	16450.2	19603.8	5816.3	0	4343	10161.3	6172.7	11750.4	156.4	16208.5	8545.4	6684.22	1458.62		0	86208.7	18686.2	3857.29	67228	60513	0	0	38729.1	22201.5	37034.7	13255.4	28976.2	29298	8457.62		3.39085		Fretibacterium fastidiosum		2088.4	23787.9	46591.6
Prevotella pallens		0	0	0	0	0	0	0	0	0	3826.2	0	0	0	0	0	0	0	2505.6	0	0	2330.3	412.481	1067.13	232.866		6588.26	0	0	9724.99	0	0	0	0	0	0	0	0	1359.44	3244.63	936.644		3.29576		Corynebacterium durum		1355.4	0	0
Actinobaculum sp.		0	73.8	7411.4	348.9	0	2068.7	151.5	0	406	1363.2	0	0	0	203.7	0	0	0	9730.8	396.8	0	518.2	1079.67	2569.61	560.736		13827.2	26366.3	0	0	0	890.77	0	0	0	0	0	0	3423.7	8237.99	2378.1		3.17107		Corynebacterium matruchotii		24532.7	1123.4	0
Filifactor alocis		0	7617.2	1853.5	6076.2	0	14861.7	3297.1	18670.1	0	843.6	0	11937	15252.7	6625.9	0	12814.2	15739.5	5131.4	1196	0	10023.3	6282.83	6362.6	1388.43		0	97667.2	0	0	33919	0	0	12511	13670.5	21714.5	26804.2	30788.3	19756.2	27776.7	8018.44		3.14448		Oribacterium sp.		2287.2	0	0
Lachnoanaerobaculum sp.		0	0	684.2	0	351.2	0	0	0	0	0	0	355.9	0	0	384.2	0	0	677.5	441.4	0	663.6	169.429	260.492	56.8441		0	2392.16	0	0	0	0	0	0	0	1680.85	0	2304.51	531.46	975.568	281.622		3.13678		Prevotella intermedia		19179	0	3739.9
Catonella morbi		709.8	1551.3	467.1	0	727.3	2694.9	402.7	5721.7	0	775.4	525.2	1659.3	1380.8	5187.8	3171.9	459.1	4214.7	981.8	0	477	1422.6	1549.07	1690.11	368.811		5358.37	13865.9	0	0	0	2124.01	0	2047.76	0	0	1932.27	32088.4	4784.72	9478.95	2736.34		3.08878		Prevotella saccharolytica		1622.8	0	0
Parvimonas micra		7435.5	7966.6	1755.6	10204.7	6954.8	4267.5	14678.7	9018.1	3831	885.7	12525	1894.6	371.4	3554.1	10366	11967.7	3524.4	2806	8087.1	1244.9	3812.2	6054.84	4246.26	926.61		0	124908	0	0	0	43130.9	0	25129.8	0	10606.5	0	19893.2	18639.1	36223	10456.7		3.07837		Pyramidobacter piscolens		0	0	0
Porphyromonas endodontalis		0	20738.4	2446.9	15232.3	5478.9	21221.6	11168.1	7518.2	4343.2	3189.8	455.4	22613.9	11860	50156.6	0	42432.2	25423.4	14133.8	389.3	0	24876	13508.5	14071.6	3070.68		0	119757	2624.41	0	63608.1	38470	0	44191.9	35129.1	40189.4	27681	123460	41259.3	42913.7	12388.1		3.05432		Eubacterium yurii		0	2047.8	241.2
Porphyromonas gingivalis		2439.8	9670.6	31249.9	29797.7	29548	6209.7	6366.4	216102	5757	18282.5	134263	113280	106027	22452.4	2441.8	2939.7	139754	52913.6	119869	3620.8	4573.9	50359.9	61675.8	13458.8		106247	175904	54917.1	371237	185265	702275	0	72370.4	9180.7	50995.7	24746.4	64488.7	151469	201800	58254.7		3.00773		Actinomyces israelii		60	13.8	31.3
Streptococcus sp.		1376.9	1534	1375.9	21250.2	11982.7	3457.7	20949.2	5298.5	28151.4	1894.7	424.3	3303.4	404.5	4964.8	2907.4	6869.9	3040	2010.4	2849.2	72675.5	6872.8	9694.92	16346.8	3567.17		0	0	0	0	0	0	221215	0	0	10947.4	0	94840.6	27250.2	66837.4	19294.3		2.81077		Cardiobacterium hominis		0	628.8	0
Campylobacter sp.		1191.4	172.7	143.8	327.2	400.4	347.5	555.4	0	283.3	120.7	0	197.1	0	566.1	771.9	595.2	0	702.8	197.5	1109	1012.6	414.029	371.426	81.0517		7537.48	4807.97	0	0	0	0	0	0	0	0	692.17	0	1086.47	2454.02	708.414		2.62414		Parvimonas micra		6386.1	9311.5	1426.2
Prevotella dentalis		0	0	0	3485.4	3912.8	0	0	6597.9	0	0	0	4149.9	2749.1	0	0	0	0	3607.5	12919.5	0	0	1782	3232.73	705.439		10022.6	1069.22	3257.1	774.77	0	31554.4	0	4211.33	0	0	987.79	0	4323.1	9060.04	2615.41		2.42598		Solobacterium moorei		9408.7	0	0
Anaeroglobus geminatus		6258.2	0	15227.9	14665.1	11067.7	496.1	0	0	15053.8	12406.4	0	1538	2164.8	1308.9	1304.8	4356.7	5874.7	13093.8	6145.4	0	319.2	5299.12	5800.76	1265.83		11888.5	0	0	32119.2	0	1871.52	0	86886	0	12267.8	1828.67	0	12238.5	25373.8	7324.79		2.30953		Actinobaculum sp.		5961.5	608.2	0
Atopobium sp.		4692.9	1794.3	18487.4	8322.1	20500.1	0	2311	0	31262.8	8500.1	277	1209.3	0	1029.3	2877.2	2269.9	0	14584.6	5909.2	5148.1	2266.3	6259.12	8318.9	1815.33		158589	0	0	0	0	10995.3	0	0	0	0	0	0	14132	45601.9	13164.1		2.25783		Mogibacterium timidum		2670.9	7995.8	4127.3
Oribacterium sp.		34821.8	465.1	5352.5	4942.4	3495.3	1627.9	831.5	1641.2	23097.9	15854.9	0	1427.7	2204.2	0	3478.3	16864.6	5833.8	4755.8	0	0	2185.7	6137.17	9063.3	1977.78		14501.8	2797.14	0	2684.66	0	3569.7	0	98998.7	0	32698.8	8512.74	0	13647	28517.3	8232.24		2.22366		Abiotrophia defectiva		1231.1	82.9	0
Prevotella fusca		0	0	0	0	0	0	2023.9	0	0	0	0	0	0	0	0	0	0	0	0	0	0	96.3762	441.651	96.3762		0	0	0	0	0	0	0	0	0	2524.72	0	0	210.393	728.824	210.393		2.18304		Prevotella sp.		69478.6	6569	3541.1
Actinomyces cardiffensis		0	360.5	9528.8	19205.9	382.3	144	128.8	13083.9	253.7	5609.6	0	3064.2	0	3655.1	0	594	1294.8	9060.1	289.2	113.3	5040.4	3419.46	5241.75	1143.84		0	0	0	0	0	69079.6	0	0	0	0	0	18135.9	7267.96	20151.7	5817.31		2.12547		Capnocytophaga gingivalis		0	0	30
Prevotella sp.		46293.4	4873.1	9493.5	22633.4	25129	20563	9033.3	26902.4	22364.9	32062.2	5412.8	11598.5	3713.1	24346.6	17202.5	65483.4	24585.2	21116.8	9052.6	19960.4	20779	21076.1	14397.2	3141.74		194258	39593.4	3596.77	90414.8	26818	29377.9	0	74504.1	3345.66	26943.3	15418.3	29767.7	44503.1	54538.8	15744		2.11154		Streptococcus sp.		23545.1	1007.9	601.7
Streptococcus constellatus		1996.3	821.4	1310.5	18831.6	8591.5	2405	5270.6	11534	1569.7	371.5	386.5	645	405.9	2561.7	651.2	11331.6	5808.2	866.3	2997	1328.1	4606.6	4013.82	4838.73	1055.9		0	0	0	14191.3	0	26447.8	0	39678.4	0	4078.09	16953.9	0	8445.8	13223.1	3817.17		2.10418		Mycoplasma salivarium		0	0	0
Mycoplasma faucium		0	0	0	0	0	13.7	0	0	0	0	0	0	0	0	0	0	0	0	0	0	9.6	1.10952	3.56369	0.777661		0	27.31	0	0	0	0	0	0	0	0	0	0	2.27583	7.88372	2.27583		2.05118		Eubacterium brachy		16735.6	10980.7	2383.4
Prevotella melaninogenica		1078.1	227.5	609.5	1751.5	5694.6	0	1194.6	1217.8	2125.6	2299.3	307.3	652.5	206	5527.4	0	1270.9	0	1556.1	0	8196.2	0	1615	2206.28	481.45		28275.8	2728.67	0	0	0	0	0	1543.08	0	0	0	0	2712.3	8096.42	2337.23		1.67945		Propionibacterium sp.		0	321.4	0
Prevotella intermedia		9867.2	0	3316.8	2001.9	7786.8	0	16265.5	0	4678.9	10269.1	5017.4	11438.8	492.6	8464.6	0	1587.3	15835.4	2985	4373.4	346.7	0	4987.02	5253.52	1146.41		0	8278.29	0	8677.05	2556.03	47964.8	0	0	16774.8	0	0	15766.1	8334.76	13971.8	4033.31		1.67129		Alloprevotella rava		1661	968.3	0
Streptococcus intermedius		0	686.1	1037.1	12963.6	5799.4	0	11712.8	6661.9	0	0	0	255.3	0	6715.8	0	0	9161.7	0	1994.7	0	0	2713.73	4261.67	929.972		0	1450.4	0	0	0	0	0	0	507.4	0	0	51088.2	4420.5	14702.7	4244.31		1.62894		Streptococcus constellatus		839.1	0	933.6
Cardiobacterium hominis		0	1691.2	2880.5	0	0	320.8	0	0	0	58.4	0	0	0	717.2	6248.2	0	0	86.5	0	0	4051.3	764.481	1657.79	361.76		892.24	853.68	0	0	0	0	11388.6	0	0	0	1652.87	0	1232.28	3243.66	936.364		1.61192		Treponema denticola		0	64653	4379.9
Pyramidobacter piscolens		0	0	1112.7	0	12337.2	0	0	0	0	2652.3	0	4582.7	0	599.5	0	0	0	0	20107.3	0	0	1971.03	5022.74	1096.05		8114.23	0	0	28598.3	0	0	0	0	0	0	0	0	3059.38	8374.12	2417.4		1.55217		Prevotella nigrescens		6330.5	1420.5	691.7
Porphyromonas sp.		0	803.9	2451.4	2574.8	4599.9	1113.6	518.5	14350	1070.9	1867.3	10112.2	7902.6	7243.1	5529.9	0	893.1	9512.9	6394.3	7644.9	0	417.3	4047.65	4129.2	901.065		0	0	0	0	0	0	0	0	0	0	0	73503.5	6125.29	21218.6	6125.29		1.5133		Rothia mucilaginosa		0	0	197.2
Actinomyces sp.		37223.8	19791.5	51894.5	43128.5	45252.3	32988.6	30906.2	1965	43034.4	19965.9	4978.8	5799.6	280.5	25155	31527.6	0	22702.3	32965.6	19287.4	74223	26183.7	27107.3	18840.3	4111.3		153725	0	0	0	4250.35	8990.23	43315.4	220067	2002.91	31072.5	27017.2	0	40870	71153.4	20540.2		1.50771		Actinomyces naeslundii		14914.4	1158.5	3765.5
Selenomonas sputigena		26657.5	168.1	12775.1	6218.9	0	6994.3	1216.5	3220.7	19502.4	14267.8	12687.6	3611.1	2883.2	20190.5	3393.2	1327.7	3082.4	6513	1856.9	0	10208.7	7465.5	7581.73	1654.47		0	22711.4	0	27296.2	0	0	0	0	15575.8	49227.8	0	18119.6	11077.6	15905	4591.37		1.48383		Pseudoramibacter alactolyticus		0	9249.7	10986
Pseudoramibacter alactolyticus		128	479.4	2562.5	4232.1	8556.1	0	573.1	24697.5	5391.2	20682.7	6316.5	11297.7	30259.2	2431.6	9815.2	945	24645.1	11193.6	10135.1	628.1	4291.9	8536.27	9152.46	1997.23		7093.88	1460.07	0	6336.01	4384.21	100784	0	13680.3	0	4897.59	9604.66	0	12353.4	28189.8	8137.69		1.44716		Prevotella oris		36958.4	666.2	1384.2
Prevotella pleuritidis		0	12196.1	694.2	0	0	22156.7	23104.3	5887.9	773.7	1614.3	0	0	0	13969.3	0	706.2	0	704.8	0	0	10798.8	4409.82	7470.61	1630.22		0	0	0	0	71797.6	0	0	0	0	0	1451.99	0	6104.13	20692.3	5973.35		1.38421		Olsenella uli		0	0	0
Prevotella nigrescens		19411.5	7982.3	4288.5	7105.7	15126.5	20018	0	3173.2	35279.3	34122.9	1612.6	4363.7	979.6	15250.3	0	0	4207.8	4539	0	0	21217.2	9460.86	11004.5	2401.38		0	0	0	0	0	4023.61	0	46290.7	0	60979.6	42421.4	0	12809.6	22779.7	6575.94		1.35396		Neisseria elongata		3039.9	270	0
Tannerella sp.		19508.7	0	5625.2	5577.7	2916	3197.4	0	0	0	0	0	3196.7	0	0	17642.3	22107.3	0	6617.3	0	0	1096.9	4165.98	6902.18	1506.18		7452.69	0	1800.29	4541.55	0	0	0	0	0	11873.4	38069.2	0	5311.43	11000.5	3175.57		1.27495		Actinomyces dentalis		3750.4	0	0
Bifidobacterium dentium		0	0	6881.1	13562.9	198.8	0	0	0	14990.6	7198.4	0	0	0	0	1275.2	0	0	21606.9	205.5	0	0	3139.02	6202.74	1353.55		0	0	0	19124.2	0	0	0	0	0	26317.6	0	0	3786.81	8976.08	2591.17		1.20637		Selenomonas sp.		1854	0	19074.5
Porphyromonas catoniae		0	0	531.9	0	0	0	0	0	0	0	0	0	0	532.7	1062.5	0	0	164.5	118.1	0	0	114.748	270.194	58.9611		0	1657.85	0	0	0	0	0	0	0	0	0	0	138.154	478.58	138.154		1.20398		Tannerella forsythia		16040.8	10687.5	19218
Lautropia mirabilis		44	708	7440.5	23.2	6335.5	1793.8	0	0	4113.1	0	0	780	30.7	6608	10991.8	0	0	356.5	0	0	8127.3	2254.88	3468.71	756.936		0	0	757.85	0	0	0	28938.9	0	0	0	0	0	2474.73	8336.9	2406.65		1.0975		Actinomyces sp.		52219.3	0	41419.8
Prevotella oris		32393.9	460.5	6071.6	19539.9	19291.9	5133.4	20225.6	3058.6	25952.1	4970	22022.4	12846.3	360	2230	13928.5	2116.3	6012	8407.8	5804	2097.1	3961.4	10327.8	9374.72	2045.73		13835.5	2476.35	0	11934	0	4736.57	0	66631.4	0	26345.2	5437.19	0	10949.7	19275.6	5564.38		1.06022		Prevotella veroralis		1240	247.1	153.4
Aggregatibacter aphrophilus		0	2700.4	185.1	0	22.1	7725	96.7	0	0	3665.1	0	0	0	14062.3	840.7	0	0	1854.3	0	0	174.4	1491.72	3432.48	749.03		0	8173.07	0	0	0	0	0	0	67.44	0	0	10046.5	1523.91	3565.84	1029.37		1.02158		Haemophilus parainfluenzae		1396.4	89.8	0
Slackia exigua		6255	770	4707	6309.2	11467.2	2264.4	0	0	0	8239.3	8397.6	3299.8	1686	283	0	0	1279.9	4566	10230.4	0	1033.3	3370.86	3742.46	816.671		0	0	0	0	0	35476.6	0	0	0	0	0	0	2956.38	10241.2	2956.38		0.87704		Selenomonas noxia		2444.9	1182	2616.3
Mogibacterium timidum		3276.9	4249.6	5073.7	8487.4	5075.2	8208.9	2329.6	5634.8	2173.2	5255.6	6517.8	7569.1	9782.7	3508.5	8609.2	5186	11143.7	7104.6	6935.7	1838.9	5627.4	5885.17	2534.85	553.15		16935.7	4859.89	0	4705.66	3856.34	0	0	13136.7	0	10887.4	6268.23	511.48	5096.78	5771.28	1666.02		0.866038		Dialister invisus		13966.1	275.5	2494
Propionibacterium acidifaciens		0	0	0	0	5199.4	0	0	0	0	0	0	0	0	0	0	0	0	0	0	0	0	247.59	1134.6	247.59		0	0	0	0	0	0	0	2563.33	0	0	0	0	213.611	739.97	213.611		0.862759		Prevotella maculosa		2755.7	0	0
Tannerella forsythia		2046.9	1298.3	1865.1	11943.7	8049.9	55224.9	35967.6	61100.4	4252.6	11562.6	77684.4	43091.8	87527	30261.6	8056.4	12331	47827.4	16314	74560.7	1410.4	15146.5	28929.7	28195.4	6152.74		15095.5	39920.1	10599.7	0	59094.2	55735.9	0	17782.8	4822.44	20778.1	8975.81	27479.4	21690.3	20211.9	5834.66		0.749761		Campylobacter concisus		4519.6	899	0
Eubacterium brachy		12142.2	8833.3	1410.5	13388.2	1385.6	16283	16623.1	11787.6	4006.1	1053	16707.3	7008.6	591.3	4366.5	16934	22233.4	11910.5	3528.9	0	195.5	4082.3	8308.14	6915.29	1509.04		0	0	0	0	30628.3	11582.3	0	0	11615.2	0	20189.4	0	6167.94	10261.3	2962.2		0.742397		Alloprevotella tannerae		23397.9	993.2	2388.2
Mycoplasma salivarium		0	0	0	0	83.3	0	0	0	0	0	0	238.5	0	0	608.1	0	0	54.8	0	0	0	46.8905	139.721	30.4895		397.54	0	0	0	0	0	0	0	0	0	0	0	33.1283	114.76	33.1283		0.706505		Capnocytophaga sp.		17173.4	0	0
Prevotella maculosa		3999.2	0	1979.7	2226.3	2144.2	1325.3	1081.9	0	1632.2	4436	1251.6	1382.4	0	936	2234.1	836.9	0	3314.8	1090.9	0	1259.1	1482.41	1272.72	277.73		3676.25	0	0	909.11	0	0	0	3642.19	0	2872.7	368.85	0	955.758	1508.57	435.487		0.644733		Rothia dentocariosa		4847.6	0	0
Neisseria elongata		0	204.9	14166.5	0	3984.8	0	724.7	0	0	0	693.9	238.2	0	12966	1894.6	0	0	0	0	0	6581.1	1974.03	4188.43	913.99		0	0	0	3598.16	0	0	0	0	852.06	0	0	10396.2	1237.2	3065.74	885.003		0.62674		Atopobium sp.		882.8	0	0
Corynebacterium matruchotii		14059.5	624.9	409.6	0	0	6364.8	0	0	13404.4	325.3	0	0	0	1542	11235.7	1020.2	0	20505.7	34.6	0	1332.9	3374.27	6047.08	1319.58		0	3210.02	0	0	0	0	0	2620.25	0	0	17927.8	0	1979.84	5148.16	1486.15		0.586747		Lautropia mirabilis		4256.6	188.5	0
Prevotella enoeca		0	0	813.7	472.4	696.3	0	0	0	0	0	0	1076.9	0	0	0	0	0	0	0	0	1256.9	205.533	401.403	87.5934		0	0	0	0	0	0	0	0	0	0	1314.45	0	109.538	379.449	109.538		0.532943		Bulleidia extructa		0	0	0
Alloprevotella rava		1179.8	520.7	577.5	1077.2	2648.5	559.3	0	1522.5	0	0	0	1224.9	496.4	1393.4	0	0	2058.5	682.5	0	0	2281.2	772.495	832.647	181.699		0	493.44	0	1499.47	0	0	0	1709.85	0	0	657.93	0	363.391	622.584	179.724		0.470412		Prevotella denticola		0	0	128.1
Treponema denticola		0	3260.5	2243.4	0	0	77382.2	2428.2	72670.7	671	3170.2	22019.9	44175.3	98080.1	31946.3	152365	36935.5	71920.6	18176.6	27270.6	204.1	59401.2	34491.5	41078.7	8964.11		0	30348.2	0	8837.25	46821.5	43165.5	0	7450.77	7371.01	11981.6	10282	19718.4	15498	16293.6	4703.56		0.449329		Prevotella marshii		0	404.8	0
Prevotella salivae		0	0	801.8	2595.5	2343.7	0	1438.8	1239.5	0	2134.7	1411.6	1235.5	173.7	1034.1	0	0	0	2849	803.7	9313.5	0	1303.58	2067.28	451.118		2906.71	0	0	4019.65	0	0	0	0	0	0	0	0	577.197	1368.76	395.128		0.442779		Actinomyces gerencseriae		8663.8	0	8043.6
Actinomyces dentalis		0	0	11376.4	0	7917.7	0	0	0	7798.6	9053.9	0	5618.7	0	0	4230.6	0	5990.9	5852.5	0	0	6610.8	3069.05	3875.67	845.74		0	0	0	14868.1	0	0	0	0	0	0	1259.09	0	1343.93	4274.35	1233.9		0.437897		Campylobacter gracilis		12570.8	2244.5	5172.3
Treponema lecithinolyticum		0	2550.8	0	0	0	1018	717.7	0	0	0	25101.1	1915.2	3253.8	0	0	10066.2	6422	2017.9	2896.9	691.2	1576.4	2772.72	5696.17	1243.01		0	4967.86	0	0	6138.7	0	0	0	0	2710.43	0	0	1151.42	2211.55	638.42		0.415265		Prevotella oralis		0	0	0
Alloprevotella tannerae		13462.7	99.8	5035.9	1800	12400.5	12912.7	5847.8	0	10797.4	14082.2	1707.4	12133	449	0	36172.3	13831.1	9076.5	852.8	6582.9	0	26446	8747.14	9350.37	2040.42		5706.73	8810.78	0	6562.54	0	0	0	12685.5	0	9699.79	0	0	3622.11	4775.26	1378.5		0.41409		Eikenella corrodens		1814.7	831.9	952.2
Capnocytophaga sp.		7985.8	1148.8	0	0	0	0	0	0	0	0	0	571.5	0	4924.2	0	6672.4	3532.6	0	0	0	0	1182.63	2421.74	528.466		0	3646.04	0	0	0	0	0	0	0	1774.65	0	0	451.724	1127.92	325.604		0.381965		Prevotella fusca		0	0	0
Bulleidia extructa		291.4	1185.8	0	8416	0	3216.3	6128.3	0	0	1632.5	0	0	0	3479.8	0	0	4458.2	1173.9	0	0	1174.1	1483.63	2360.11	515.018		0	0	0	0	0	0	0	0	0	0	5840.49	0	486.707	1686	486.708		0.328051		Campylobacter rectus		520.4	18462.6	10680.6
Prevotella buccae		0	0	2111.9	5236.2	6591.4	0	1375.4	0	9421.8	9358	801.6	1740.4	0	2954.7	8218.7	0	0	6878.3	1488.6	0	1706.2	2756.34	3364.52	734.198		8459.27	0	0	146.32	0	0	0	1307.08	0	0	641.5	0	879.514	2419.96	698.581		0.319087		Streptococcus intermedius		0	0	464.8
Olsenella uli		2374.8	0	36123	5919.4	11237	0	0	0	18332.8	18155.4	0	11331.2	0	0	0	0	0	26178.5	4838.6	0	16006.6	7166.54	10373.8	2263.75		0	2828.17	0	0	0	23736.3	0	0	0	0	0	0	2213.7	6826.44	1970.62		0.308894		Aggregatibacter aphrophilus		315	0	0
Actinomyces naeslundii		4250.2	1074.8	9145.2	5207.5	6262.2	2204.2	2472.7	0	7374	2386.3	688.3	698.5	0	3855	6417.8	1449.6	4780.2	14506.5	4158.3	7317.2	4173.8	4210.59	3525.44	769.315		0	0	0	1949.22	0	0	0	0	0	0	12352.4	0	1191.8	3559.06	1027.41		0.283048		Prevotella melaninogenica		1618.2	0	76.1
Prevotella marshii		0	0	870.1	1087.6	0	0	0	0	5119.4	0	0	1442.8	0	0	0	0	0	899	0	0	1958.4	541.776	1198.11	261.45		0	0	0	0	0	0	0	1814.29	0	0	0	0	151.191	523.74	151.191		0.279065		Neisseria subflava		765.2	0	0
Granulicatella adiacens		0	170.5	0	687.2	724.6	0	1139.5	0	4247.9	110.9	48.4	327.5	0	1078.3	0	977	0	245	0	11276.8	955.1	1047.08	2527.08	551.455		0	0	0	3096.78	0	0	0	0	0	0	0	0	258.065	893.963	258.065		0.246461		Treponema lecithinolyticum		0	4806.2	0
Campylobacter gracilis		16128.5	4981.6	8488.6	10935.3	6583.5	9194.5	12693.9	773.2	11256.1	6445.1	1198.1	3413.2	659.6	12407.4	17092.5	18942.9	2675.7	5492.8	6553.1	4044.1	4379.8	7825.69	5397.35	1177.8		5980.09	0	0	1376.98	1723.6	732.8	0	3655.57	0	8323.82	0	1150.07	1911.91	2718.16	784.665		0.244312		Kingella oralis		3876.3	0	90.9
Campylobacter rectus		696.3	1558.6	2875.3	1430.3	604.2	5141.5	2188	8042.6	827.8	705.8	39265.3	1833.6	5371.9	1480.4	1254.2	1502	7343.1	1825.8	0	2141.3	8771.1	4517.1	8369.5	1826.37		0	0	7285.51	0	0	1713.11	0	3894.54	0	0	0	0	1074.43	2282.9	659.017		0.237858		Treponema maltophilum		966.3	9444.6	7937.2
Dialister invisus		27914.9	264.6	17877.8	19242.1	24295.2	1466.1	6046.2	0	18253.8	14283.5	473.9	11550	0	1545.8	5088	0	7086.7	10493.7	19637.3	0	3697.8	9010.35	9088.44	1983.26		0	1971.41	0	1977.2	0	0	0	18581.7	0	1664.34	841.61	0	2086.36	5259.8	1518.37		0.231551		Bifidobacterium dentium		0	0	0
Parvimonas sp.		0	7931.2	844.3	0	7238.8	0	9787.4	0	0	0	7366.5	0	0	2102.2	9582.6	15114.1	0	0	5562.3	774	1798.4	3242.94	4498.22	981.592		0	0	0	0	4407.53	0	0	0	0	0	4394.42	0	733.496	1713.08	494.523		0.226182		Treponema socranskii		7928.8	17660.5	15466.4
Prevotella oralis		0	0	8177.9	3776	0	6162.8	913.3	0	37475.6	7134.8	265.9	0	0	3161.7	1385.9	0	0	7778.2	0	0	0	3630.1	8279.6	1806.76		0	0	0	0	2084.32	0	0	7613.97	0	0	0	0	808.191	2225.45	642.432		0.222636		Megasphaera micronuciformis		0	0	0
Actinomyces israelii		0	0	41.3	44.2	25.5	12.1	9.4	6.5	50.9	26.6	6.2	9.2	0	14.6	10.6	0	7.6	13.8	0	0	0	13.2619	15.6338	3.41158		0	0	0	0	0	0	0	0	0	0	32.52	0	2.71	9.38772	2.71		0.204345		Actinomyces georgiae		0	0	0
Prevotella veroralis		0	65.2	410.2	1075.5	2328.3	0	0	1217.2	0	2552.3	456.2	1072.9	33.1	1136.4	0	703.7	0	2552.6	0	9841.5	1308.3	1178.73	2165.62	472.576		0	0	0	0	0	0	0	0	0	0	2813.92	0	234.493	812.309	234.493		0.198937		Actinomyces massiliensis		0	0	0
Prevotella baroniae		0	216.5	2570.7	7151.4	10846.2	519.4	1005.3	1624.5	1116.6	0	1178.1	674.5	179.3	3098.6	0	213.3	0	2988.7	0	0	8486.6	1993.8	3078.97	671.886		4498.47	0	0	0	0	0	0	0	0	0	0	0	374.873	1298.6	374.873		0.18802		Actinomyces oris		0	0	0
Kingella oralis		0	0	0	0	128.2	128.5	1316.1	0	0	0	0	0	0	0	0	0	0	0	0	0	2836.3	209.957	666.481	145.438		0	0	0	0	0	0	0	0	0	407.52	0	0	33.96	117.641	33.96		0.161747		Aggregatibacter segnis		0	0	0
Propionibacterium sp.		0	2019.6	1624.5	0	0	0	0	0	0	0	0	0	0	307.1	356.5	0	0	0	0	0	219.6	215.586	548.242	119.636		0	310.41	0	0	0	0	0	0	0	0	0	0	25.8675	89.6076	25.8675		0.119987		Aggregatibacter sp.		0	0	0
Neisseria subflava		0	1046.7	233.7	39.4	754.2	83.4	607.7	0	0	0	225.3	465	0	3506.8	753.6	116.6	0	0	36.1	0	435.8	395.443	779.433	170.086		0	0	0	0	0	231.6	0	0	0	0	0	0	19.3	66.8572	19.3		0.048806		Atopobium rimae		0	0	0
Rothia dentocariosa		0	0	0	0	0	0	7318.7	0	5408	0	0	0	0	0	0	0	0	0	0	153539	0	7917.4	33421.9	7293.27		0	0	0	0	0	0	0	0	0	4297.7	0	0	358.142	1240.64	358.142		0.0452348		Campylobacter showae		0	0	0
Eikenella corrodens		0	7578.4	1645.7	0	0	3864.2	16820	0	0	183.7	15238.1	98.1	0	3345.3	14300.7	6043.3	0	857.7	0	0	661	3363.63	5504.68	1201.22		0	0	0	0	1231.18	0	0	0	0	0	0	0	102.598	355.411	102.598		0.0305023		Capnocytophaga granulosa		0	0	0
Actinomyces gerencseriae		13786.2	1294	8391.8	6269.2	3507.9	4605.7	4040.6	0	7666.4	0	0	0	0	0	6622	1538.3	0	3402	0	0	2028.5	3007.27	3755.44	819.503		0	0	0	0	0	0	0	0	0	0	1032.6	0	86.05	298.086	86.05		0.028614		Eubacterium infirmum		0	0	0
Treponema maltophilum		3011.8	541	4233.2	3597.3	6350.5	12867.3	7189.8	12273.6	1342.5	7295.9	7512.7	13977.9	0	8135.3	0	11284.1	13119.7	4184.3	20732.3	275	14815.2	7273.3	5817.79	1269.54		0	0	0	0	0	0	0	0	0	0	0	2074.7	172.892	598.914	172.892		0.0237707		Fusobacterium nucleatum subsp. nucleatum		0	0	0
Eubacterium saphenum		0	1729.7	2711.5	475	1950.8	14290.1	4606.8	10287.3	0	662	4204.1	9966.8	0	36.4	0	0	6593.6	2994.2	1625.5	0	9056	3389.99	4235.84	924.335		0	0	0	301.41	0	0	0	0	0	0	0	0	25.1175	87.0096	25.1175		0.00740931		Gemella haemolysans		0	0	0
Acinetobacter sp.		0	0	0	0	0	0	0	0	0	0	0	0	0	0	0	0	0	0	0	0	0	0	0	0		0	0	11182.4	0	0	0	0	0	0	0	0	0	931.867	3228.08	931.867		0		Haemophilus sp.		0	0	0
Actinomyces meyeri		0	0	0	0	0	0	0	0	0	0	0	0	0	0	0	0	0	0	0	0	0	0	0	0		0	0	0	0	0	0	0	66.76	0	0	0	0	5.56333	19.272	5.56333		0		Leptotrichia buccalis		0	0	0
Actinomyces odontolyticus		0	0	0	0	0	0	0	0	0	0	0	0	0	0	0	0	0	0	0	0	0	0	0	0		0	0	0	7234.15	0	0	37243.2	0	0	0	0	0	3706.44	10764.1	3107.34		0		Neisseria flavescens		0	0	0
Atopobium parvulum		0	0	0	0	0	0	0	0	0	0	0	0	0	0	0	0	0	0	0	0	0	0	0	0		49261	0	0	0	0	0	0	0	0	0	0	0	4105.08	14220.4	4105.08		0		Prevotella enoeca		0	0	0
Campylobacter showae		0	0	0	0	0	0	0	0	0	0	0	0	0	0	0	0	0	0	0	0	0	0	0	0		0	4054.07	0	0	0	0	0	0	0	0	0	0	337.839	1170.31	337.839		0		Prevotella multiformis		0	0	0
Capnocytophaga granulosa		0	0	0	0	0	0	0	0	0	0	0	0	0	0	0	0	0	0	0	0	0	0	0	0		0	0	0	0	0	0	0	0	0	0	1871.08	0	155.923	540.134	155.923		0		Prevotella oulorum		0	0	0
Capnocytophaga sputigena		0	0	0	0	0	0	0	0	0	0	0	0	0	0	0	0	0	0	0	0	0	0	0	0		0	1208.05	987.44	0	0	0	0	0	0	0	0	18544.3	1728.32	5312.78	1533.67		0		Prevotella pallens		0	0	0
Desulfovibrio sp.		0	0	0	0	0	0	0	0	0	0	0	0	0	0	0	0	0	0	0	0	0	0	0	0		0	18083.5	3086.3	0	0	0	0	0	0	0	0	0	1764.15	5215.29	1505.52		0		Prevotella scopos		0	0	0
Dialister sp.		0	0	0	0	0	0	0	0	0	0	0	0	0	0	0	0	0	0	0	0	0	0	0	0		0	0	0	0	0	0	0	16661.1	0	0	0	0	1388.42	4809.64	1388.42		0		Rothia aeria		0	0	0
Eubacterium infirmum		0	0	0	0	0	0	0	0	0	0	0	0	0	0	0	0	0	0	0	0	0	0	0	0		53025.7	0	0	0	0	0	0	26261.2	0	22569.2	5862.39	0	8976.53	16728.2	4829.02		0		Selenomonas infelix		0	0	0
Eubacterium sulci		0	0	0	0	0	0	0	0	0	0	0	0	0	0	0	0	0	0	0	0	0	0	0	0		0	0	0	1037.73	0	0	0	0	0	0	0	0	86.4775	299.567	86.4775		0		Streptococcus cristatus		0	0	0
Fusobacterium nucleatum subsp. nucleatum		0	0	0	0	0	0	0	0	0	0	0	0	0	0	0	0	0	0	0	0	0	0	0	0		0	0	0	0	0	416.26	0	0	0	0	0	0	34.6883	120.164	34.6883		0		Streptococcus mitis		0	0	0
Gemella sanguinis		0	0	0	0	0	0	0	0	0	0	0	0	0	0	0	0	0	0	0	0	0	0	0	0		0	0	10806	0	0	0	0	0	0	0	0	0	900.498	3119.42	900.498		0		Streptococcus pneumoniae		0	0	0
Jonquetella anthropi		0	0	0	0	0	0	0	0	0	0	0	0	0	0	0	0	0	0	0	0	0	0	0	0		736.57	0	0	0	0	0	0	0	0	0	0	0	61.3808	212.629	61.3808		0		Treponema medium		0	0	0
Lactobacillus gasseri		0	0	0	0	0	0	0	0	0	0	0	0	0	0	0	0	0	0	0	0	0	0	0	0		2014.72	0	0	0	0	0	0	0	0	0	0	0	167.893	581.6	167.893		0		Treponema vincentii		0	0	0
Lactobacillus oris		0	0	0	0	0	0	0	0	0	0	0	0	0	0	0	0	0	0	0	0	0	0	0	0		707.09	0	0	0	0	0	0	0	0	0	0	0	58.9242	204.119	58.9242		0		Veillonella dispar		0	0	0
Leptotrichia buccalis		0	0	0	0	0	0	0	0	0	0	0	0	0	0	0	0	0	0	0	0	0	0	0	0		0	0	1785.76	0	0	0	0	0	0	0	0	0	148.813	515.505	148.813		0		Veillonella parvula		0	0	0
Leptotrichia hofstadii		0	0	0	0	0	0	0	0	0	0	0	0	0	0	0	0	0	0	0	0	0	0	0	0		0	0	0	0	0	0	0	0	0	0	23310.7	0	1942.55	6729.21	1942.55		0		Veillonella sp.		0	0	0
Mitsuokella sp.		0	0	0	0	0	0	0	0	0	0	0	0	0	0	0	0	0	0	0	0	0	0	0	0		0	0	0	0	0	0	0	3064.34	0	0	0	0	255.362	884.599	255.362		0		Aggregatibacter actinomycetemcomitans		0	2642	0
Neisseria flavescens		0	0	0	0	0	0	0	0	0	0	0	0	0	0	0	0	0	0	0	0	0	0	0	0		0	0	0	0	0	0	0	53.82	0	0	0	0	4.485	15.5365	4.485		0		Bacillus subtilis		0	101.5	0
Neisseria sicca		0	0	0	0	0	0	0	0	0	0	0	0	0	0	0	0	0	0	0	0	0	0	0	0		0	0	0	0	0	0	30093.9	0	0	0	0	0	2507.83	8687.37	2507.83		0		Bacteroidales sp.		421.9	211.1	193.6
Prevotella micans		0	0	0	0	0	0	0	0	0	0	0	0	0	0	0	0	0	0	0	0	0	0	0	0		0	0	0	0	0	0	0	545.01	0	0	0	0	45.4175	157.331	45.4175		0		Bacteroidetes sp.		0	12.5	11.2
Prevotella multiformis		0	0	0	0	0	0	0	0	0	0	0	0	0	0	0	0	0	0	0	0	0	0	0	0		0	0	0	0	0	0	0	0	0	0	12029.8	0	1002.48	3472.7	1002.48		0		Butyrivibrio sp.		0	1979.5	0
Prevotella oulorum		0	0	0	0	0	0	0	0	0	0	0	0	0	0	0	0	0	0	0	0	0	0	0	0		0	0	0	970.07	0	0	0	2747	0	0	0	0	309.756	816.626	235.74		0		Campylobacter sp.		1636.2	904.9	0
Rothia aeria		0	0	0	0	0	0	0	0	0	0	0	0	0	0	0	0	0	0	0	0	0	0	0	0		7276.42	0	92.24	0	0	0	248224	2076.88	343.45	0	870.86	3837.07	21893.4	71310	20585.4		0		Cardiobacterium valvarum		0	383.7	0
Streptococcus cristatus		0	0	0	0	0	0	0	0	0	0	0	0	0	0	0	0	0	0	0	0	0	0	0	0		0	0	0	0	0	0	0	0	0	0	2666.47	0	222.206	769.744	222.206		0		Clostridiales sp.		0	1485.7	1113.6
Streptococcus gordonii		0	0	0	0	0	0	0	0	0	0	0	0	0	0	0	0	0	0	0	0	0	0	0	0		19313.6	0	0	28451.6	0	0	0	0	0	0	0	0	3980.43	9498.23	2741.9		0		Cryptobacterium curtum		49.9	0	0
Streptococcus oralis		0	0	0	0	0	0	0	0	0	0	0	0	0	0	0	0	0	0	0	0	0	0	0	0		0	0	20128.3	0	0	0	0	0	0	0	0	0	1677.36	5810.55	1677.36		0		Desulfomicrobium orale		0	0	39.2
Streptococcus salivarius		0	0	0	0	0	0	0	0	0	0	0	0	0	0	0	0	0	0	0	0	0	0	0	0		0	0	0	10711.6	0	0	0	0	0	0	0	0	892.63	3092.16	892.63		0		Eggerthia catenaformis		0	0	0
Treponema medium		0	0	0	0	0	0	0	0	0	0	0	0	0	0	0	0	0	0	0	0	0	0	0	0		0	0	0	0	0	0	0	0	0	12238.2	7801.36	0	1669.96	4013.27	1158.53		0		Erysipelotrichaceae sp.		0	0	0
Unclassified		0	0	0	0	0	0	0	0	0	0	0	0	0	0	0	0	0	0	0	0	0	0	0	0		109923	135609	188386	238080	115351	151637	0	101816	40985.3	79840.1	64760	78170.7	108713	64558.9	18636.6		0		Eubacterium saphenum		0	18426.7	13547.3
Veillonella dispar		0	0	0	0	0	0	0	0	0	0	0	0	0	0	0	0	0	0	0	0	0	0	0	0		175520	0	22256.2	47618.3	0	0	0	12566.7	0	14855	0	0	22734.7	50223.4	14498.3		0		Fusobacterium sp.		15875.4	6476.1	1339.4
Aggregatibacter actinomycetemcomitans		0	2875.9	0	0	0	0	960.8	0	0	0	0	0	0	0	0	0	0	0	0	0	0	182.7	651.651	142.202		0	0	0	0	0	0	0	0	0	0	0	0	0	0	0		0		Granulicatella adiacens		12164	0	0
Bacteroidales sp.		351.5	179.9	84.1	0	290.2	704.4	223.9	912.9	189.5	288.4	534.6	495.8	0	486.5	274.2	299.1	550.1	325.8	536.1	0	523.9	345.281	239.37	52.2349		0	0	0	0	0	0	0	0	0	0	0	0	0	0	0		0		Lachnospiraceae sp.		126.6	401.9	231.4
Bacteroidetes sp.		0	0	0	0	58.7	152.9	48.1	355.8	0	224.5	0	120.5	0	79.9	0	136.4	125.7	129.5	333.8	162.2	70.1	95.1476	107.411	23.439		0	0	0	0	0	0	0	0	0	0	0	0	0	0	0		0		Leptotrichia goodfellowii		2232.6	0	0
Butyrivibrio sp.		0	216.5	0	0	0	0	0	0	0	3447.8	0	4152	0	0	0	0	0	1801.8	0	0	0	458.005	1183.53	258.266		0	0	0	0	0	0	0	0	0	0	0	0	0	0	0		0		Leptotrichia hongkongensis		0	0	0
Campylobacter concisus		237.3	327.8	244	327.7	250.2	0	0	226.6	446.9	0	1322.1	174.6	188.6	775.3	1158.7	0	0	516.8	0	4057.1	553.3	514.619	890.894	194.409		0	0	0	0	0	0	0	0	0	0	0	0	0	0	0		0		Leptotrichia shahii		0	0	0
Cardiobacterium valvarum		0	14079.2	2402.9	1201.9	0	0	0	0	168.4	102.3	0	0	0	0	3364.5	0	0	0	0	0	0	1015.2	3123.76	681.661		0	0	0	0	0	0	0	0	0	0	0	0	0	0	0		0		Mollicutes bacterium		0	67.9	0
Clostridiales sp.		0	588.5	0	593.3	0	0	296.6	0	0	0	600.1	1140.8	0	0	342.3	0	1106.3	840.4	1270	0	655	353.967	441.926	96.4362		0	0	0	0	0	0	0	0	0	0	0	0	0	0	0		0		Mycoplasma faucium		0	0	0
Cryptobacterium curtum		0	0	0	3940.2	1811.4	0	0	0	913.9	536.5	0	0	0	0	0	0	0	3589.2	0	0	0	513.867	1167.62	254.795		0	0	0	0	0	0	0	0	0	0	0	0	0	0	0		0		Neisseria bacilliformis		162.9	0	0
Dialister pneumosintes		0	0	0	0	0	0	0	0	0	0	17.8	0	0	0	0	0	0	0	10.1	0	0	1.32857	4.36911	0.953418		0	0	0	0	0	0	0	0	0	0	0	0	0	0	0		0		Neisseria flava		15.8	0	0
Eggerthia catenaformis		0	1199.5	2828.8	0	0	0	0	727.3	0	0	338.8	0	0	1167.8	0	0	4794.7	3306.1	0	0	0	683.952	1333.12	290.911		0	0	0	0	0	0	0	0	0	0	0	0	0	0	0		0		Neisseria oralis		0	0	0
Erysipelotrichaceae sp.		0	0	37.3	0	27.9	0	0	0	0	44.1	8.4	0	0	0	0	0	19.4	23.6	0	0	0	7.65238	13.9439	3.04281		0	0	0	0	0	0	0	0	0	0	0	0	0	0	0		0		Ochrobactrum anthropi		0	0	0
Fusobacterium sp.		17627.7	3723.2	748.9	3102.6	3030.8	19142.3	11423.4	7744.7	7913	672.1	8893.2	5327.1	2911.1	3576.6	4913.1	18515	7812	5607.2	1618.3	3035.3	7368.9	6890.79	5572.6	1216.04		0	0	0	0	0	0	0	0	0	0	0	0	0	0	0		0		Parvimonas sp.		3322	0	0
Lachnospiraceae sp.		148.9	136.3	172.6	211.7	257.4	0	121.7	130.4	0	275.6	169.8	268.3	110.3	55.7	0	0	315.9	212.8	300.6	0	254.9	149.662	108.514	23.6797		0	0	0	0	0	0	0	0	0	0	0	0	0	0	0		0		Peptostreptococcaceae sp.		0	843.5	162.5
Leptotrichia goodfellowii		2766.2	418	0	0	0	0	805.7	0	0	516.5	0	0	0	119.3	0	0	0	0	0	0	0	220.271	622.006	135.733		0	0	0	0	0	0	0	0	0	0	0	0	0	0	0		0		Porphyromonas uenonis		0	0	0
Leptotrichia shahii		0	0	0	0	0	117.1	0	0	0	283.6	0	8.3	0	0	0	0	0	0	0	0	104.9	24.4714	68.0582	14.8515		0	0	0	0	0	0	0	0	0	0	0	0	0	0	0		0		Prevotella baroniae		0	347.5	203.4
Mollicutes bacterium		0	0	49	0	0	0	0	5.7	0	0	0	0	0	0	0	0	0	27.8	16.1	0	0	4.69524	12.2527	2.67377		0	0	0	0	0	0	0	0	0	0	0	0	0	0	0		0		Prevotella buccae		0	0	0
Neisseria bacilliformis		0	0	0	0	0	0	0	0	0	0	0	0	0	0	648.5	2782.7	0	0	0	0	0	163.39	616.577	134.548		0	0	0	0	0	0	0	0	0	0	0	0	0	0	0		0		Prevotella loescheii		14266.5	0	0
Ochrobactrum anthropi		0	0	0	0	0	45.2	0	0	0	0	0	0	0	0	0	0	0	0	11.7	10	0	3.18571	10.1656	2.21833		0	0	0	0	0	0	0	0	0	0	0	0	0	0	0		0		Prevotella salivae		0	0	93.3
Peptostreptococcaceae sp.		32.3	195.2	25.3	93.6	45.7	818.8	448.6	165.7	16.8	35.5	121	95.3	55.6	44.7	0	859.7	515.6	104.6	93.7	0	116.4	184.957	254.944	55.6333		0	0	0	0	0	0	0	0	0	0	0	0	0	0	0		0		Propionibacterium acidifaciens		0	0	0
Porphyromonas uenonis		0	0	0	0	0	247.2	0	0	0	0	0	0	0	0	0	0	0	616.4	0	0	2317	151.457	516.131	112.629		0	0	0	0	0	0	0	0	0	0	0	0	0	0	0		0		Propionibacterium acnes		0	1135.8	0
Prevotella loescheii		0	0	0	1931.5	0	0	0	0	0	0	0	0	0	0	0	0	0	0	0	1336.4	0	155.614	500.406	109.198		0	0	0	0	0	0	0	0	0	0	0	0	0	0	0		0		Scardovia wiggsiae		0	0	0
Prevotella saccharolytica		1874.3	0	471.7	0	728.8	666	0	0	0	0	0	0	0	2160.6	0	0	0	0	0	0	677.3	313.271	623.547	136.069		0	0	0	0	0	0	0	0	0	0	0	0	0	0	0		0		Selenomonas artemidis		0	0	0
Propionibacterium acnes		0	11245.4	0	0	650.5	0	0	0	0	0	2251	0	0	0	0	0	0	0	380.8	8365.1	0	1090.13	2975.84	649.382		0	0	0	0	0	0	0	0	0	0	0	0	0	0	0		0		Shuttleworthia satelles		0	0	0
Rothia mucilaginosa		86.2	540.8	394.9	526.1	1251.9	122.8	859.1	0	1074.4	1880.6	502.8	1879.9	18.7	290.6	0	0	0	0	0	57285.2	862	3217.9	12402.6	2706.47		0	0	0	0	0	0	0	0	0	0	0	0	0	0	0		0		Slackia exigua		2160.6	1401.9	0
Ruminococcaceae sp.		0	0	0	0	0	0	0	0	0	0	0	0	0	0	0	0	0	6	0	0	0	0.285714	1.30931	0.285714		0	0	0	0	0	0	0	0	0	0	0	0	0	0	0		0		Sphingomonas echinoides		0	10.2	26.7
Selenomonas artemidis		0	0	1196.1	1676.7	0	0	0	0	0	0	0	0	0	0	0	0	0	0	0	0	0	136.8	438.69	95.73		0	0	0	0	0	0	0	0	0	0	0	0	0	0	0		0		SR1 sp.		0	0	0
Selenomonas noxia		4570.1	0	3274.4	2501.9	0	2502.2	0	321.2	1810.6	1419.7	0	0	0	0	0	0	0	5684.5	0	0	1193	1108.46	1694.99	369.876		0	0	0	0	0	0	0	0	0	0	0	0	0	0	0		0		Stomatobaculum longum		3295.8	0	0
Sphingomonas echinoides		0	0	0	0	0	0	35.5	0	0	0	0	0	0	0	0	0	0	0	0	55	0	4.30952	13.9557	3.04539		0	0	0	0	0	0	0	0	0	0	0	0	0	0	0		0		Streptococcus mutans		0	0	0
SR1 sp.		0	0	0	0	0	0	0	0	0	0	0	0	0	126.4	7.3	506.2	0	75.5	0	0	0	34.0667	112.605	24.5724		0	0	0	0	0	0	0	0	0	0	0	0	0	0	0		0		Streptococcus sobrinus		0	0	0
Stomatobaculum longum		0	0	0	1058.7	1598.8	0	0	0	0	0	0	0	0	0	0	0	0	1103.3	0	3770.3	0	358.624	905.776	197.657		0	0	0	0	0	0	0	0	0	0	0	0	0	0	0		0		Streptococcus vestibularis		145.8	11.9	34.6
Streptococcus sobrinus		0	0	0	0	0	0	134.8	0	0	0	0	0	0	0	0	0	0	0	0	0	0	6.41905	29.4158	6.41905		0	0	0	0	0	0	0	0	0	0	0	0	0	0	0		0		TM7 sp.		517.7	103.5	3605.3
Streptococcus vestibularis		8.1	0	38.5	128.4	93.2	0	616.9	4.5	90.9	177.8	48.1	183.2	0	44.6	53.5	22.1	0	72.9	0	1117.9	90.7	132.919	262.738	57.3341		0	0	0	0	0	0	0	0	0	0	0	0	0	0	0		0		Treponema parvum		0	0	0
TM7 sp.		2474	26.7	3428.4	1559.4	1243.9	628.6	43.7	0	1780.4	3075.8	87.6	1912	11.3	2707.4	2904.5	50.8	643.6	2282.3	541.3	36.5	1892.4	1301.46	1188.34	259.317		0	0	0	0	0	0	0	0	0	0	0	0	0	0	0		0		Veillonella atypica		0	0	135
Treponema parvum		0	0	0	0	0	0	0	0	0	0	0	11.1	0	0	0	0	0	4.8	0	0	0	0.757143	2.59048	0.565288		0	0	0	0	0	0	0	0	0	0	0	0	0	0	0		0		Veillonellaceae sp.		7.9	124.6	216.3
Treponema socranskii		8374.6	989.1	16975.3	14793.2	6558.9	14933.7	5964.3	12790.1	9504.5	47699	12708	16637.2	12957.7	9645.4	14255.1	6924.4	15773.9	11066.5	9262	391.9	16757.6	12617.3	9365.25	2043.66		0	0	0	0	0	0	0	0	0	0	0	0	0	0	0		0
Veillonella atypica		0	0	113.8	685.8	392	0	249.8	0	0	209.1	0	137.8	110.3	0	0	0	0	853.6	0	1549.2	0	204.829	388.704	84.8222		0	0	0	0	0	0	0	0	0	0	0	0	0	0	0		0
Veillonellaceae sp.		292.9	0	203.6	197	25.2	31.8	0	3.3	144.6	176.1	70.4	34	15.4	48.2	47.6	0	22.7	132.7	8.5	50.6	27.2	72.9429	83.765	18.279		0	0	0	0	0	0	0	0	0	0	0	0	0	0	0		0
[truncated: 37 more columns]
