# Supplementary material for: Discriminating Microbial Community Structure Between Peri-Implantitis and Periodontitis With Integrated Metagenomic, Metatranscriptomic, and Network Analysis
Source: Front Cell Infect Microbiol. 2020 Dec 11;10:596490. doi: 10.3389/fcimb.2020.596490 (PMC7793907; doi:10.3389/fcimb.2020.596490)
Supplement: Supplementary file 14 [file Table_13.xlsx]

## Sheet: Supplementary_Table_S13
SparCC coefficients among CDS-based (metagenome) taxonomic abundances in peri-implantitis microbiome of DNA RNA common species.
Taxa at the species level
	Actinomyces sp.	Anaeroglobus geminatus	Campylobacter gracilis	Catonella morbi	Eubacterium nodatum	Filifactor alocis	Fretibacterium fastidiosum	Leptotrichia sp.	Mogibacterium timidum	Oribacterium sp.	Peptostreptococcus stomatis	Porphyromonas endodontalis	Porphyromonas gingivalis	Prevotella denticola	Prevotella intermedia	Prevotella oris	Prevotella sp.	Pseudoramibacter alactolyticus	Solobacterium moorei	Tannerella forsythia	Treponema denticola	Treponema sp.
Actinomyces sp.	1	-0.074	0.388	-0.022	-0.404	-0.331	-0.197	0.459	0.224	-0.116	-0.003	-0.353	0.005	0.46	0.02	0.538	0.229	-0.043	0.573	-0.149	-0.185	-0.283
Anaeroglobus geminatus	-0.074	1	0.114	-0.415	-0.07	-0.081	-0.273	-0.033	-0.286	0.377	-0.125	-0.019	-0.376	0.328	0.299	-0.045	0.005	0.016	0.419	-0.342	-0.234	-0.164
Campylobacter gracilis	0.388	0.114	1	-0.059	-0.507	-0.291	-0.497	0.339	0.239	0.152	0.08	-0.382	-0.778	0.338	0.105	0.481	0.708	-0.309	0.416	-0.283	-0.058	-0.159
Catonella morbi	-0.022	-0.415	-0.059	1	-0.223	0.156	-0.129	0.245	0.29	0.048	-0.07	-0.059	-0.07	-0.08	-0.325	-0.295	0.179	-0.098	0.022	0.097	0.412	0.562
Eubacterium nodatum	-0.404	-0.07	-0.507	-0.223	1	0.39	0.545	-0.405	-0.364	-0.062	0.106	0.524	0.449	-0.32	0.376	-0.432	-0.371	0.496	-0.398	0.055	-0.018	0.131
Filifactor alocis	-0.331	-0.081	-0.291	0.156	0.39	1	0.595	-0.294	0.036	0.023	0.255	0.749	0.238	-0.353	-0.263	-0.762	-0.236	-0.095	-0.488	0.322	0.465	0.476
Fretibacterium fastidiosum	-0.197	-0.273	-0.497	-0.129	0.545	0.595	1	-0.313	-0.166	-0.2	0.331	0.68	0.431	-0.321	0.13	-0.445	-0.291	-0.127	-0.316	0.348	0.231	0.169
Leptotrichia sp.	0.459	-0.033	0.339	0.245	-0.405	-0.294	-0.313	1	-0.173	0.172	0.014	-0.126	-0.659	0.69	-0.171	0.249	0.046	-0.337	0.423	-0.372	0.007	0.011
Mogibacterium timidum	0.224	-0.286	0.239	0.29	-0.364	0.036	-0.166	-0.173	1	-0.004	0.062	-0.288	0.029	-0.201	-0.306	-0.08	0.43	0.096	0.254	0.45	0.634	0.442
Oribacterium sp.	-0.116	0.377	0.152	0.048	-0.062	0.023	-0.2	0.172	-0.004	1	-0.453	0.087	-0.503	0.227	-0.125	0.096	0.25	-0.07	0.2	-0.346	-0.161	0.011
Peptostreptococcus stomatis	-0.003	-0.125	0.08	-0.07	0.106	0.255	0.331	0.014	0.062	-0.453	1	0.215	0.032	0.029	0.106	-0.165	-0.166	-0.126	-0.133	0.099	0.041	-0.091
Porphyromonas endodontalis	-0.353	-0.019	-0.382	-0.059	0.524	0.749	0.68	-0.126	-0.288	0.087	0.215	1	0.162	-0.093	-0.093	-0.558	-0.335	-0.07	-0.329	0.236	0.262	0.12
Porphyromonas gingivalis	0.005	-0.376	-0.778	-0.07	0.449	0.238	0.431	-0.659	0.029	-0.503	0.032	0.162	1	-0.448	0.145	-0.398	-0.426	0.502	-0.236	0.512	0.368	0.245
Prevotella denticola	0.46	0.328	0.338	-0.08	-0.32	-0.353	-0.321	0.69	-0.201	0.227	0.029	-0.093	-0.448	1	0.117	0.605	0.127	-0.097	0.704	-0.211	-0.268	-0.256
Prevotella intermedia	0.02	0.299	0.105	-0.325	0.376	-0.263	0.13	-0.171	-0.306	-0.125	0.106	-0.093	0.145	0.117	1	0.326	0.027	0.256	0.21	-0.025	-0.323	-0.274
Prevotella oris	0.538	-0.045	0.481	-0.295	-0.432	-0.762	-0.445	0.249	-0.08	0.096	-0.165	-0.558	-0.398	0.605	0.326	1	0.378	-0.107	0.644	-0.074	-0.289	-0.374
Prevotella sp.	0.229	0.005	0.708	0.179	-0.371	-0.236	-0.291	0.046	0.43	0.25	-0.166	-0.335	-0.426	0.127	0.027	0.378	1	-0.075	0.485	-0.027	0.056	-0.028
Pseudoramibacter alactolyticus	-0.043	0.016	-0.309	-0.098	0.496	-0.095	-0.127	-0.337	0.096	-0.07	-0.126	-0.07	0.502	-0.097	0.256	-0.107	-0.075	1	0.042	0.116	0.168	0.027
Solobacterium moorei	0.573	0.419	0.416	0.022	-0.398	-0.488	-0.316	0.423	0.254	0.2	-0.133	-0.329	-0.236	0.704	0.21	0.644	0.485	0.042	1	-0.24	-0.286	-0.319
Tannerella forsythia	-0.149	-0.342	-0.283	0.097	0.055	0.322	0.348	-0.372	0.45	-0.346	0.099	0.236	0.512	-0.211	-0.025	-0.074	-0.027	0.116	-0.24	1	0.668	0.443
Treponema denticola	-0.185	-0.234	-0.058	0.412	-0.018	0.465	0.231	0.007	0.634	-0.161	0.041	0.262	0.368	-0.268	-0.323	-0.289	0.056	0.168	-0.286	0.668	1	0.737
Treponema sp.	-0.283	-0.164	-0.159	0.562	0.131	0.476	0.169	0.011	0.442	0.011	-0.091	0.12	0.245	-0.256	-0.274	-0.374	-0.028	0.027	-0.319	0.443	0.737	1
SparCC coefficients among CDS-based (metagenome) taxonomic abundances in periodontitis microbiome of DNA RNA common species.
Taxa at the species level
	Actinomyces cardiffensis	Actinomyces sp.	Anaeroglobus geminatus	Campylobacter gracilis	Catonella morbi	Corynebacterium matruchotii	Eubacterium nodatum	Filifactor alocis	Fretibacterium fastidiosum	Fusobacterium nucleatum subsp. vincentii	Leptotrichia sp.	Mogibacterium timidum	Olsenella sp.	Oribacterium sp.	Peptostreptococcus stomatis	Porphyromonas endodontalis	Porphyromonas gingivalis	Prevotella intermedia	Prevotella oris	Prevotella sp.	Pseudoramibacter alactolyticus	Selenomonas sputigena	Solobacterium moorei	Tannerella forsythia	Treponema denticola	Treponema sp.
Actinomyces cardiffensis	1	0.308	-0.121	-0.348	-0.024	-0.117	-0.174	0.183	-0.052	-0.2	0.091	-0.003	0.129	-0.011	-0.138	0.229	-0.399	0.441	0.026	-0.394	-0.218	-0.132	0.259	-0.205	-0.084	-0.23
Actinomyces sp.	0.308	1	0.189	0.008	0.364	0.364	-0.17	-0.529	-0.468	-0.334	0.339	-0.563	0.086	0.315	-0.084	-0.321	-0.301	0.568	0.164	0.111	-0.314	-0.196	0.349	-0.447	-0.347	-0.375
Anaeroglobus geminatus	-0.121	0.189	1	-0.182	-0.117	0.232	-0.331	-0.374	-0.21	-0.077	0.302	-0.177	0.462	0.359	-0.201	-0.446	-0.17	0.092	0.162	0.16	-0.209	0.317	0.276	-0.061	-0.285	-0.107
Campylobacter gracilis	-0.348	0.008	-0.182	1	-0.085	0.418	-0.251	-0.098	0.124	0.291	-0.528	-0.1	-0.07	0.046	-0.271	0.053	0.13	-0.025	0.291	0.669	-0.217	-0.142	-0.039	0.152	0.101	0.12
Catonella morbi	-0.024	0.364	-0.117	-0.085	1	0.151	0.096	0.06	-0.202	0.004	-0.018	-0.304	-0.17	0.22	0.046	-0.259	-0.017	0.087	-0.16	0.052	-0.133	-0.148	-0.07	-0.305	0.161	0.015
Corynebacterium matruchotii	-0.117	0.364	0.232	0.418	0.151	1	-0.37	-0.445	-0.438	-0.179	0.676	-0.509	0.425	0.186	-0.048	-0.106	-0.329	-0.098	0.379	0.404	-0.39	0.024	0.453	-0.402	-0.302	-0.27
Eubacterium nodatum	-0.174	-0.17	-0.331	-0.251	0.096	-0.37	1	0.429	0.494	-0.14	-1	0.466	-0.349	-0.399	0.36	0.27	0.584	0.266	-0.475	-0.498	0.535	-0.069	-0.53	0.346	0.309	0.353
Filifactor alocis	0.183	-0.529	-0.374	-0.098	0.06	-0.445	0.429	1	0.596	0.169	-0.768	0.563	-0.148	-0.362	0.356	0.529	0.581	-0.197	-0.329	-0.294	0.598	0.246	-0.413	0.454	0.8	0.422
Fretibacterium fastidiosum	-0.052	-0.468	-0.21	0.124	-0.202	-0.438	0.494	0.596	1	0.217	-1	0.835	-0.119	-0.297	-0.03	0.189	0.563	-0.004	-0.238	-0.322	0.348	0.16	-0.514	0.693	0.449	0.643
Fusobacterium nucleatum subsp. vincentii	-0.2	-0.334	-0.077	0.291	0.004	-0.179	-0.14	0.169	0.217	1	-0.358	0.254	-0.364	0.089	-0.26	-0.005	0.269	-0.142	0.28	0.303	0.051	-0.174	0.058	0.488	0.299	0.31
Leptotrichia sp.	0.091	0.339	0.302	-0.528	-0.018	0.676	-1	-0.768	-1	-0.358	1	-1	0.416	0.208	-0.191	-0.233	-1	-0.168	0.584	-0.329	-1	-0.366	0.749	-1	-0.636	-0.936
Mogibacterium timidum	-0.003	-0.563	-0.177	-0.1	-0.304	-0.509	0.466	0.563	0.835	0.254	-1	1	-0.107	-0.114	0.181	0.147	0.397	0.065	-0.144	-0.277	0.209	-0.051	-0.295	0.652	0.321	0.437
Olsenella sp.	0.129	0.086	0.462	-0.07	-0.17	0.425	-0.349	-0.148	-0.119	-0.364	0.416	-0.107	1	0.243	0.205	-0.084	-0.583	-0.156	0.144	-0.127	-0.461	0.155	0.38	-0.481	-0.292	-0.438
Oribacterium sp.	-0.011	0.315	0.359	0.046	0.22	0.186	-0.399	-0.362	-0.297	0.089	0.208	-0.114	0.243	1	-0.082	-0.32	-0.408	0.045	0.177	0.435	-0.453	-0.165	0.635	-0.199	-0.324	-0.334
Peptostreptococcus stomatis	-0.138	-0.084	-0.201	-0.271	0.046	-0.048	0.36	0.356	-0.03	-0.26	-0.191	0.181	0.205	-0.082	1	0.156	0.014	-0.105	0.072	-0.264	0.191	-0.028	-0.075	-0.233	0.194	-0.248
Porphyromonas endodontalis	0.229	-0.321	-0.446	0.053	-0.259	-0.106	0.27	0.529	0.189	-0.005	-0.233	0.147	-0.084	-0.32	0.156	1	0.176	-0.192	-0.218	-0.308	0.516	0.125	-0.129	0.059	0.329	0.083
Porphyromonas gingivalis	-0.399	-0.301	-0.17	0.13	-0.017	-0.329	0.584	0.581	0.563	0.269	-1	0.397	-0.583	-0.408	0.014	0.176	1	0.079	-0.38	-0.151	0.691	0.132	-0.622	0.798	0.708	0.697
Prevotella intermedia	0.441	0.568	0.092	-0.025	0.087	-0.098	0.266	-0.197	-0.004	-0.142	-0.168	0.065	-0.156	0.045	-0.105	-0.192	0.079	1	-0.028	-0.007	-0.044	-0.276	-0.003	0.156	-0.28	-0.102
Prevotella oris	0.026	0.164	0.162	0.291	-0.16	0.379	-0.475	-0.329	-0.238	0.28	0.584	-0.144	0.144	0.177	0.072	-0.218	-0.38	-0.028	1	0.46	-0.416	-0.176	0.474	-0.246	-0.286	-0.263
Prevotella sp.	-0.394	0.111	0.16	0.669	0.052	0.404	-0.498	-0.294	-0.322	0.303	-0.329	-0.277	-0.127	0.435	-0.264	-0.308	-0.151	-0.007	0.46	1	-0.563	-0.238	0.318	-0.09	0.082	0.026
Pseudoramibacter alactolyticus	-0.218	-0.314	-0.209	-0.217	-0.133	-0.39	0.535	0.598	0.348	0.051	-1	0.209	-0.461	-0.453	0.191	0.516	0.691	-0.044	-0.416	-0.563	1	0.487	-0.607	0.411	0.622	0.301
Selenomonas sputigena	-0.132	-0.196	0.317	-0.142	-0.148	0.024	-0.069	0.246	0.16	-0.174	-0.366	-0.051	0.155	-0.165	-0.028	0.125	0.132	-0.276	-0.176	-0.238	0.487	1	-0.343	0.029	0.393	0.115
Solobacterium moorei	0.259	0.349	0.276	-0.039	-0.07	0.453	-0.53	-0.413	-0.514	0.058	0.749	-0.295	0.38	0.635	-0.075	-0.129	-0.622	-0.003	0.474	0.318	-0.607	-0.343	1	-0.371	-0.427	-0.342
Tannerella forsythia	-0.205	-0.447	-0.061	0.152	-0.305	-0.402	0.346	0.454	0.693	0.488	-1	0.652	-0.481	-0.199	-0.233	0.059	0.798	0.156	-0.246	-0.09	0.411	0.029	-0.371	1	0.502	0.712
Treponema denticola	-0.084	-0.347	-0.285	0.101	0.161	-0.302	0.309	0.8	0.449	0.299	-0.636	0.321	-0.292	-0.324	0.194	0.329	0.708	-0.28	-0.286	0.082	0.622	0.393	-0.427	0.502	1	0.599
Treponema sp.	-0.23	-0.375	-0.107	0.12	0.015	-0.27	0.353	0.422	0.643	0.31	-0.936	0.437	-0.438	-0.334	-0.248	0.083	0.697	-0.102	-0.263	0.026	0.301	0.115	-0.342	0.712	0.599	1
SparCC coefficients among mRNA-based (metatranscriptome) taxonomic abundances in peri-implantitis microbiome of DNA RNA common species.
Taxa at the species level
	Actinomyces sp.	Anaeroglobus geminatus	Campylobacter gracilis	Catonella morbi	Eubacterium nodatum	Filifactor alocis	Fretibacterium fastidiosum	Leptotrichia sp.	Mogibacterium timidum	Oribacterium sp.	Peptostreptococcus stomatis	Porphyromonas endodontalis	Porphyromonas gingivalis	Prevotella denticola	Prevotella intermedia	Prevotella oris	Prevotella sp.	Pseudoramibacter alactolyticus	Solobacterium moorei	Tannerella forsythia	Treponema denticola	Treponema sp.
Actinomyces sp.	1	0.383	0.233	-0.072	-0.133	0.003	-0.381	-0.305	0.01	0.315	0.102	-0.092	-0.628	0.235	-0.305	0.248	-0.542	0.245	0.37	0.079	-0.333	0.053
Anaeroglobus geminatus	0.383	1	0.463	0.036	-0.202	-0.43	-0.442	0.28	0.323	0.827	-0.283	-0.48	0.069	0.881	-0.343	0.863	0.293	0.636	0.877	-0.404	-0.261	-0.547
Campylobacter gracilis	0.233	0.463	1	-0.169	-0.424	-0.314	-0.36	0.03	0.297	0.216	-0.141	-0.33	0.107	0.322	0.005	0.263	0.331	0.171	0.254	-0.172	-0.219	-0.383
Catonella morbi	-0.072	0.036	-0.169	1	-0.555	-0.047	-0.279	0.397	-0.019	0.219	0.256	0.032	-0.111	0.194	0.075	0.219	-0.056	-0.232	0.266	0.194	-0.315	-0.146
Eubacterium nodatum	-0.133	-0.202	-0.424	-0.555	1	0.102	0.662	-0.513	-0.37	-0.095	0.195	0.143	-0.041	-0.038	0.464	-0.052	-0.435	0.097	-0.113	-0.208	0.537	0.483
Filifactor alocis	0.003	-0.43	-0.314	-0.047	0.102	1	0.279	-0.042	0.203	-0.25	0.124	0.682	-0.296	-0.321	0.086	-0.278	-0.341	-0.594	-0.32	0.346	0.501	0.717
Fretibacterium fastidiosum	-0.381	-0.442	-0.36	-0.279	0.662	0.279	1	-0.014	-0.424	-0.398	0.233	0.577	0.371	-0.35	0.58	-0.347	0.025	-0.438	-0.432	0.262	0.491	0.561
Leptotrichia sp.	-0.305	0.28	0.03	0.397	-0.513	-0.042	-0.014	1	0.394	0.273	-0.361	-0.125	0.269	0.315	-0.098	0.344	0.578	-0.276	0.3	-0.049	-0.446	-0.499
Mogibacterium timidum	0.01	0.323	0.297	-0.019	-0.37	0.203	-0.424	0.394	1	0.44	-0.338	-0.379	-0.269	0.454	-0.391	0.419	0.088	0.134	0.361	-0.376	-0.285	-0.451
Oribacterium sp.	0.315	0.827	0.216	0.219	-0.095	-0.25	-0.398	0.273	0.44	1	-0.149	-0.336	-0.038	0.948	-0.375	0.968	0.175	0.719	0.959	-0.241	-0.237	-0.331
Peptostreptococcus stomatis	0.102	-0.283	-0.141	0.256	0.195	0.124	0.233	-0.361	-0.338	-0.149	1	0.212	-0.193	-0.089	0.211	-0.154	-0.286	-0.352	-0.091	0.393	-0.03	0.305
Porphyromonas endodontalis	-0.092	-0.48	-0.33	0.032	0.143	0.682	0.577	-0.125	-0.379	-0.336	0.212	1	0.087	-0.43	0.241	-0.345	-0.142	-0.545	-0.35	0.728	0.518	0.828
Porphyromonas gingivalis	-0.628	0.069	0.107	-0.111	-0.041	-0.296	0.371	0.269	-0.269	-0.038	-0.193	0.087	1	0.161	0.304	0.092	0.873	-0.172	0.069	0.245	-0.094	-0.288
Prevotella denticola	0.235	0.881	0.322	0.194	-0.038	-0.321	-0.35	0.315	0.454	0.948	-0.089	-0.43	0.161	1	-0.281	0.963	0.415	0.777	0.96	-0.234	-0.241	-0.403
Prevotella intermedia	-0.305	-0.343	0.005	0.075	0.464	0.086	0.58	-0.098	-0.391	-0.375	0.211	0.241	0.304	-0.281	1	-0.286	0.18	-0.358	-0.345	0.002	0.567	0.457
Prevotella oris	0.248	0.863	0.263	0.219	-0.052	-0.278	-0.347	0.344	0.419	0.968	-0.154	-0.345	0.092	0.963	-0.286	1	0.297	0.717	0.954	-0.265	-0.183	-0.354
Prevotella sp.	-0.542	0.293	0.331	-0.056	-0.435	-0.341	0.025	0.578	0.088	0.175	-0.286	-0.142	0.873	0.415	0.18	0.297	1	-0.271	0.383	0.09	-0.404	-0.609
Pseudoramibacter alactolyticus	0.245	0.636	0.171	-0.232	0.097	-0.594	-0.438	-0.276	0.134	0.719	-0.352	-0.545	-0.172	0.777	-0.358	0.717	-0.271	1	0.752	-0.492	-0.306	-0.488
Solobacterium moorei	0.37	0.877	0.254	0.266	-0.113	-0.32	-0.432	0.3	0.361	0.959	-0.091	-0.35	0.069	0.96	-0.345	0.954	0.383	0.752	1	-0.174	-0.298	-0.393
Tannerella forsythia	0.079	-0.404	-0.172	0.194	-0.208	0.346	0.262	-0.049	-0.376	-0.241	0.393	0.728	0.245	-0.234	0.002	-0.265	0.09	-0.492	-0.174	1	-0.207	0.465
Treponema denticola	-0.333	-0.261	-0.219	-0.315	0.537	0.501	0.491	-0.446	-0.285	-0.237	-0.03	0.518	-0.094	-0.241	0.567	-0.183	-0.404	-0.306	-0.298	-0.207	1	0.652
Treponema sp.	0.053	-0.547	-0.383	-0.146	0.483	0.717	0.561	-0.499	-0.451	-0.331	0.305	0.828	-0.288	-0.403	0.457	-0.354	-0.609	-0.488	-0.393	0.465	0.652	1
SparCC coefficients among mRNA-based (metatranscriptome) taxonomic abundances in periodontitis microbiome of DNA RNA common species.
Taxa at the species level
	Actinomyces cardiffensis	Actinomyces sp.	Anaeroglobus geminatus	Campylobacter gracilis	Catonella morbi	Corynebacterium matruchotii	Eubacterium nodatum	Filifactor alocis	Fretibacterium fastidiosum	Fusobacterium nucleatum subsp. vincentii	Leptotrichia sp.	Mogibacterium timidum	Olsenella sp.	Oribacterium sp.	Peptostreptococcus stomatis	Porphyromonas endodontalis	Porphyromonas gingivalis	Prevotella intermedia	Prevotella oris	Prevotella sp.	Pseudoramibacter alactolyticus	Selenomonas sputigena	Solobacterium moorei	Tannerella forsythia	Treponema denticola	Treponema sp.
Actinomyces cardiffensis	1	0.184	-0.03	-0.259	-0.152	0.066	0.068	-0.11	0.369	0.419	-0.05	-0.271	-0.373	-0.001	-0.383	0.489	0.2	-0.158	-0.439	0.351	0.261	-0.111	-0.191	0.281	0.128	-0.113
Actinomyces sp.	0.184	1	-0.367	0.363	0.253	0.242	-0.291	-0.544	0.218	-0.119	0.178	-0.101	0.345	-0.02	-0.511	0.166	-0.425	-0.013	-0.494	0.185	-0.119	-0.165	0.082	0.635	-0.395	0.615
Anaeroglobus geminatus	-0.03	-0.367	1	0.347	-0.162	-0.018	-0.256	0.266	-0.192	-0.156	0.383	0.432	0.168	0.212	0.158	-0.282	0.404	-0.228	0.069	-0.352	0.463	-0.206	0.009	-0.391	0.349	-0.166
Campylobacter gracilis	-0.259	0.363	0.347	1	0.01	0.414	-0.175	-0.369	-0.337	-0.398	0.604	0.438	0.563	0.259	-0.312	-0.506	-0.206	-0.131	0.049	-0.542	0.098	-0.563	0.063	-0.17	-0.219	0.361
Catonella morbi	-0.152	0.253	-0.162	0.01	1	0.536	-0.636	-0.022	0.038	0.311	0.047	-0.279	0.017	0.159	-0.255	0.126	-0.696	-0.283	-0.352	0.272	-0.653	0.234	0.567	0.547	-0.701	0.26
Corynebacterium matruchotii	0.066	0.242	-0.018	0.414	0.536	1	-0.259	-0.282	-0.119	0.185	0.622	0.23	0.306	0.206	-0.335	-0.271	-0.497	-0.491	-0.027	-0.19	-0.61	-0.095	0.603	0.19	-0.583	-0.19
Eubacterium nodatum	0.068	-0.291	-0.256	-0.175	-0.636	-0.259	1	-0.032	-0.05	-0.044	-0.013	0.139	0.063	-0.182	0.447	0.062	0.421	0.541	0.397	-0.099	0.228	0.062	-0.189	-0.399	0.471	-0.214
Filifactor alocis	-0.11	-0.544	0.266	-0.369	-0.022	-0.282	-0.032	1	0.034	0.335	-0.392	-0.246	-0.272	-0.018	0.544	0.145	0.413	0.355	0.519	0.207	0.234	0.384	-0.282	-0.554	0.321	-0.332
Fretibacterium fastidiosum	0.369	0.218	-0.192	-0.337	0.038	-0.119	-0.05	0.034	1	0.386	-0.381	0.055	-0.497	-0.161	-0.127	0.803	0.263	-0.103	-0.385	0.712	0.069	0.48	-0.234	0.507	0.331	0.135
Fusobacterium nucleatum subsp. vincentii	0.419	-0.119	-0.156	-0.398	0.311	0.185	-0.044	0.335	0.386	1	-0.289	0.022	-0.574	-0.436	-0.024	0.421	0.16	0.076	-0.239	0.282	-0.072	0.168	-0.054	0.238	0.135	-0.172
Leptotrichia sp.	-0.05	0.178	0.383	0.604	0.047	0.622	-0.013	-0.392	-0.381	-0.289	1	0.471	0.718	0.21	-0.182	-0.474	-0.127	-0.4	0.161	-0.453	-0.065	-0.443	0.634	-0.022	-0.23	-0.155
Mogibacterium timidum	-0.271	-0.101	0.432	0.438	-0.279	0.23	0.139	-0.246	0.055	0.022	0.471	1	0.317	-0.475	0.083	-0.408	0.217	-0.019	-0.082	-0.574	-0.006	-0.142	0	-0.302	0.211	-0.203
Olsenella sp.	-0.373	0.345	0.168	0.563	0.017	0.306	0.063	-0.272	-0.497	-0.574	0.718	0.317	1	0.119	0.171	-0.58	-0.27	0.161	0.156	-0.499	-0.091	-0.158	0.369	-0.127	-0.301	0.051
Oribacterium sp.	-0.001	-0.02	0.212	0.259	0.159	0.206	-0.182	-0.018	-0.161	-0.436	0.21	-0.475	0.119	1	-0.184	0.099	-0.274	-0.359	0.279	0.207	-0.031	-0.146	0.251	-0.034	-0.311	0.232
Peptostreptococcus stomatis	-0.383	-0.511	0.158	-0.312	-0.255	-0.335	0.447	0.544	-0.127	-0.024	-0.182	0.083	0.171	-0.184	1	-0.1	0.37	0.599	0.386	-0.059	0.103	0.595	-0.204	-0.489	0.439	-0.334
Porphyromonas endodontalis	0.489	0.166	-0.282	-0.506	0.126	-0.271	0.062	0.145	0.803	0.421	-0.474	-0.408	-0.58	0.099	-0.1	1	0.295	0.002	-0.267	0.928	0.236	0.396	-0.094	0.577	0.318	0.305
Porphyromonas gingivalis	0.2	-0.425	0.404	-0.206	-0.696	-0.497	0.421	0.413	0.263	0.16	-0.127	0.217	-0.27	-0.274	0.37	0.295	1	0.257	0.218	0.15	0.817	-0.003	-0.506	-0.465	0.963	-0.241
Prevotella intermedia	-0.158	-0.013	-0.228	-0.131	-0.283	-0.491	0.541	0.355	-0.103	0.076	-0.4	-0.019	0.161	-0.359	0.599	0.002	0.257	1	0.272	-0.06	0.328	0.276	-0.454	-0.323	0.328	0.139
Prevotella oris	-0.439	-0.494	0.069	0.049	-0.352	-0.027	0.397	0.519	-0.385	-0.239	0.161	-0.082	0.156	0.279	0.386	-0.267	0.218	0.272	1	-0.112	0.079	-0.132	0.077	-0.823	0.051	-0.365
Prevotella sp.	0.351	0.185	-0.352	-0.542	0.272	-0.19	-0.099	0.207	0.712	0.282	-0.453	-0.574	-0.499	0.207	-0.059	0.928	0.15	-0.06	-0.112	1	0.069	0.447	-0.04	0.563	0.111	0.259
Pseudoramibacter alactolyticus	0.261	-0.119	0.463	0.098	-0.653	-0.61	0.228	0.234	0.069	-0.072	-0.065	-0.006	-0.091	-0.031	0.103	0.236	0.817	0.328	0.079	0.069	1	-0.386	-0.573	-0.349	0.763	0.202
Selenomonas sputigena	-0.111	-0.165	-0.206	-0.563	0.234	-0.095	0.062	0.384	0.48	0.168	-0.443	-0.142	-0.158	-0.146	0.595	0.396	-0.003	0.276	-0.132	0.447	-0.386	1	-0.084	0.116	0.102	-0.183
Solobacterium moorei	-0.191	0.082	0.009	0.063	0.567	0.603	-0.189	-0.282	-0.234	-0.054	0.634	0	0.369	0.251	-0.204	-0.094	-0.506	-0.454	0.077	-0.04	-0.573	-0.084	1	0.361	-0.606	-0.044
Tannerella forsythia	0.281	0.635	-0.391	-0.17	0.547	0.19	-0.399	-0.554	0.507	0.238	-0.022	-0.302	-0.127	-0.034	-0.489	0.577	-0.465	-0.323	-0.823	0.563	-0.349	0.116	0.361	1	-0.401	0.551
Treponema denticola	0.128	-0.395	0.349	-0.219	-0.701	-0.583	0.471	0.321	0.331	0.135	-0.23	0.211	-0.301	-0.311	0.439	0.318	0.963	0.328	0.051	0.111	0.763	0.102	-0.606	-0.401	1	-0.115
Treponema sp.	-0.113	0.615	-0.166	0.361	0.26	-0.19	-0.214	-0.332	0.135	-0.172	-0.155	-0.203	0.051	0.232	-0.334	0.305	-0.241	0.139	-0.365	0.259	0.202	-0.183	-0.044	0.551	-0.115	1
